# Supplementary material for: Quantitative Genome-Wide Genetic Interaction Screens Reveal Global Epistatic Relationships of Protein Complexes in Escherichia coli
Source: PLoS Genet. 2014 Feb 20;10(2):e1004120. doi: 10.1371/journal.pgen.1004120 (PMC3930520; doi:10.1371/journal.pgen.1004120)
Supplement: Table S1 — Catalog of donor query strains targeted in this study. (XLS) [file pgen.1004120.s022.xls]

## Sheet: Sheet1
Supplementary Table S1| Catalog of donor query strains targeted in this study
Bnum	Gene	JW number	PPI (Degree)	Rank*	Number of GIs Tested	Significant GIs	Significant Aggravating GIs	Significant Alleviating GIs	Functional Category	Donors screened in this and previous study	ChaperoneFamily	Essentiality	Description
b2754	ygbF	JW5438	7	3	3871	134	52	82	Antiviral defense	This Study	---	non-essential	hypothetical protein
b2756	ygcH	JW2726	7	3	3872	179	67	112	Antiviral defense	This Study	---	non-essential	hypothetical protein
b2757	ygcI	JW5844	7	3	3873	519	391	128	Antiviral defense	This Study	---	non-essential	hypothetical protein
b2760	ygcL	JW2730	7	3	3872	247	215	32	Antiviral defense	This Study	---	non-essential	hypothetical protein
b2761	ygcB	JW2731	8	3	3870	40	39	1	Antiviral defense	Butland et al.	---	non-essential	conserved hypothetical protein, member of DEAD box family
b2758	ygcJ	JW2728	7	2	3873	540	411	129	Antiviral defense	This Study	---	non-essential	hypothetical protein
b3932	hslV	JW3903	46	1	3872	251	75	176	ATP dependent Proteases	This Study	Proteases	non-essential	peptidase component of the HslUV protease
b0437	clpP	JW0427	59	1	3873	355	43	312	ATP dependent Proteases	This Study	Proteases	non-essential	proteolytic subunit of ClpA-ClpP and ClpX-ClpP ATP-dependent serine proteases
b1818	manY	JW1807	5	4	3868	90	18	72	Cell envelope	This Study	---	non-essential	mannose-specific enzyme IIC component of PTS
b2295	yfbV	JW2292	13	4	3873	417	220	197	Cell envelope	This Study	---	non-essential	conserved inner membrane protein
b3072	aer	JW3043	2	3	3876	183	71	112	Cell envelope	This Study	---	non-essential	fused signal transducer for aerotaxis sensory component
b2258	yfbJ	JW5373	6	3	3869	500	370	130	Cell envelope	This Study	---	non-essential	predicted inner membrane protein
b3145	yraK	JW3114	7	3	3868	324	206	118	Cell envelope	This Study	---	non-essential	predicted fimbrial-like adhesin protein
b4136	dipZ	JW5734	16	3	3876	805	542	263	Cell envelope	This Study	---	non-essential	fused thiol:disulfide interchange protein
b0028	fkpB	JW0026	25	3	3876	156	24	132	Cell envelope	This Study	---	non-essential	FKBP-type peptidyl-prolyl cis-trans isomerase
b3006	exbB	JW2974	27	3	3871	631	455	176	Cell envelope	This Study	---	non-essential	membrane spanning protein in TonB-ExbB-ExbD complex
b2997	hybO	JW2965	38	3	3870	211	110	101	Cell envelope	This Study	---	non-essential	hydrogenase 2, small subunit
b3522	yhjD	JW3490	7	2	3876	142	70	72	Cell envelope	This Study	---	non-essential	conserved inner membrane protein
b1310	ycjN	JW1303	12	2	3868	36	36	0	Cell envelope	Butland et al.	---	non-essential	predicted sugar transporter subunit
b3271	yhdZ	JW3239	16	2	3878	37	35	2	Cell envelope	Butland et al.	---	non-essential	predicted amino-acid transporter subunit
b1206	ychM	JW5189	18	2	3875	315	309	6	Cell envelope	This Study	---	non-essential	predicted transporter
b2485	hyfE	JW2470	19	2	3872	164	58	106	Cell envelope	This Study	---	non-essential	hydrogenase 4, membrane subunit
b3749	rbsA	JW3728	26	2	3876	58	7	51	Cell envelope	This Study	---	non-essential	fused D-ribose transporter subunits and ATP-binding components ABC superfamily
b4053	alr	JW4013	27	2	3871	418	354	64	Cell envelope	This Study	---	non-essential	alanine racemase 1, PLP-binding, biosynthetic
b3363	ppiA	JW3326	27	2	3872	116	45	71	Cell envelope	This Study	---	non-essential	peptidyl-prolyl cis-trans isomerase A
b0635	mrdA	JW0630	35	2	3874	174	85	89	Cell envelope	This Study	---	essential	transpeptidase involved in peptidoglycan synthesis
b2206	napA	JW2194	51	2	3869	110	54	56	Cell envelope	This Study	---	non-essential	nitrate reductase, periplasmic, large subunit
b2893	dsbC	JW2861	84	2	3873	23	22	1	Cell envelope	Butland et al.	---	non-essential	protein disulfide isomerase II
b2131	osmF	JW2119	9	1	3871	86	42	44	Cell envelope	This Study	---	non-essential	predicted transporter subunit
b1243	oppA	JW1235	13	1	3874	301	282	19	Cell envelope	This Study	---	non-essential	oligopeptide transporter subunit
b0957	ompA	JW0940	14	1	3872	775	573	202	Cell envelope	This Study	---	non-essential	outer membrane protein A (3a;II*;G;d)
b4105	phnD	JW4066	21	1	3871	113	22	91	Cell envelope	This Study	---	non-essential	phosphonate/organophosphate ester transporter subunit
b1190	dadX	JW1179	23	1	3872	440	198	242	Cell envelope	This Study	---	non-essential	alanine racemase 2, PLP-binding
b0161	degP	JW0157	29	1	3875	763	557	206	Cell envelope	This Study	---	non-essential	serine endoprotease (protease Do), membrane-associated
b0381	ddlA	JW0372	35	1	3868	286	182	104	Cell envelope	This Study	---	non-essential	D-alanine-D-alanine ligase A
b3189	murA	JW3156	88	1	3872	81	58	23	Cell envelope	This Study	---	essential	UDP-N-acetylglucosamine 1-carboxyvinyltransferase
b0880	cspD	JW0864	41	3	3877	559	297	262	DNA repair and recombination	This Study	---	non-essential	cold shock protein homolog
b0099	mutT	JW0097	6	2	3875	261	125	136	DNA repair and recombination	This Study	---	non-essential	nucleoside triphosphate pyrophosphohydrolase, marked preference for dGTP
b2822	recC	JW2790	15	2	3876	174	98	76	DNA repair and recombination	This Study	---	non-essential	exonuclease V (RecBCD complex), gamma chain
b2755	ygbT	JW2725	7	1	3872	248	93	155	DNA repair and recombination	This Study	---	non-essential	hypothetical protein
b2820	recB	JW2788	20	1	3875	348	180	168	DNA repair and recombination	This Study	---	non-essential	exonuclease V (RecBCD complex), beta subunit
b2819	recD	JW2787	25	1	3876	15	15	0	DNA repair and recombination	Butland et al.	---	non-essential	exonuclease V (RecBCD complex), alpha chain
b2699	recA	JW2669	44	1	3874	148	70	78	DNA repair and recombination	This Study	---	non-essential	DNA strand exchange and recombination protein with protease and nuclease activity
b2811	csdE	JW2782	6	4	3874	390	264	126	Fe-S biosynthesis	This Study	---	non-essential	predicted Fe-S metabolism protein
b1684	sufA	JW1674	12	3	3873	29	28	1	Fe-S biosynthesis	Butland et al.	---	non-essential	Fe-S cluster assembly protein
b1679	sufE	JW1669	13	3	3871	25	20	5	Fe-S biosynthesis	Butland et al.	---	non-essential	sulfur acceptor protein
b3414	gntY	JW3377	11	2	3875	422	328	94	Fe-S biosynthesis	This Study	---	non-essential	predicted gluconate transport associated protein
b1681	sufD	JW1671	14	2	3872	60	60	0	Fe-S biosynthesis	Butland et al.	---	non-essential	component of SufBCD complex
b2531	iscR	JW2515	22	2	3869	38	33	5	Fe-S biosynthesis	Butland et al.	---	non-essential	DNA-binding transcriptional activator
b2812	ygdL	JW2783	28	2	3874	831	684	147	Fe-S biosynthesis	This Study	---	non-essential	hypothetical protein
b2529	iscU	JW2513	34	2	3873	35	25	10	Fe-S biosynthesis	Butland et al.	---	non-essential	scaffold protein
b2898	ygfZ	JW2866	46	2	3873	757	676	81	Fe-S biosynthesis	This Study	---	non-essential	predicted folate-dependent regulatory protein
b2810	csdA	JW2781	8	1	3873	581	417	164	Fe-S biosynthesis	This Study	---	non-essential	cysteine sulfinate desulfinase
b2763	cysI	JW2733	10	1	3871	132	91	41	Fe-S biosynthesis	This Study	---	non-essential	sulfite reductase, beta subunit, NAD(P)-binding
b2525	fdx	JW2509	17	1	3874	22	21	1	Fe-S biosynthesis	Butland et al.	---	non-essential	[2Fe-2S] ferredoxin
b1683	sufB	JW5273	17	1	3872	38	32	6	Fe-S biosynthesis	Butland et al.	---	non-essential	component of SufBCD complex
b2528	iscA	JW2512	18	1	3873	19	13	6	Fe-S biosynthesis	Butland et al.	---	non-essential	FeS cluster assembly protein
b2764	cysJ	JW2734	21	1	3871	208	119	89	Fe-S biosynthesis	This Study	---	non-essential	sulfite reductase, alpha subunit, flavoprotein
b0156	yadR	JW0152	21	1	3875	289	114	175	Fe-S biosynthesis	This Study	---	essential	hypothetical protein
b1682	sufC	JW1672	23	1	3873	49	47	2	Fe-S biosynthesis	Butland et al.	---	non-essential	component of SufBCD complex, ATP-binding component of ABC superfamily
b1680	sufS	JW1670	25	1	3871	45	45	0	Fe-S biosynthesis	Butland et al.	---	non-essential	selenocysteine lyase, PLP-dependent
b1654	grxD	JW1646	34	1	3873	426	370	56	Fe-S biosynthesis	This Study	---	non-essential	hypothetical protein
b2526	hscA	JW2510	37	1	3873	55	52	3	Fe-S biosynthesis	Butland et al.	HSP70	non-essential	DnaK-like molecular chaperone specific for IscU
b2530	iscS	JW2514	47	1	3870	35	28	7	Fe-S biosynthesis	Butland et al.	---	non-essential	cysteine desulfurase (tRNA sulfurtransferase), PLP-dependent
b2527	hscB	JW2511	26	1	3873	22	19	3	Fe-S biosynthesis and General or heat shock Chaperone	Butland et al.	HSP40	non-essential	DnaJ-like molecular chaperone specific for IscU
b3686	ibpB	JW3663	11	3	3872	224	61	163	General or heat shock Chaperone	This Study	Small HSPs	non-essential	general or heat shock Chaperone
b2069	yegD	JW2054	2	2	3877	203	69	134	General or heat shock Chaperone	This Study	HSP70	non-essential	predicted chaperone
b3687	ibpA	JW3664	46	2	3872	154	17	137	General or heat shock Chaperone	This Study	Small HSPs	non-essential	general or heat shock Chaperone
b0473	htpG	JW0462	24	1	3873	198	44	154	General or heat shock Chaperone	This Study	HSP90	non-essential	molecular chaperone HSP90 family
b0438	clpX	JW0428	35	1	3871	397	44	353	General or heat shock Chaperone	This Study	HSP100	non-essential	ATPase and specificity subunit of ClpX-ClpP ATP-dependent serine protease
b2592	clpB	JW2573	46	1	3876	187	74	113	General or heat shock Chaperone	This Study	HSP100	non-essential	protein disaggregation chaperone
b1000	cbpA	JW0985	52	1	3871	666	424	242	General or heat shock Chaperone	This Study	HSP40	non-essential	DnaJ homologue that functions as a co-chaperone of DnaK
b3931	hslU	JW3902	62	1	3871	203	26	177	General or heat shock Chaperone	This Study	HSP100	non-essential	molecular chaperone and ATPase component of HslUV protease
b0436	tig	JW0426	77	1	3871	290	278	12	General or heat shock Chaperone	This Study	Trigger Factor	non-essential	peptidyl-prolyl cis/trans isomerase
b0882	clpA	JW0866	117	1	3875	396	207	189	General or heat shock Chaperone	This Study	HSP100	non-essential	ATPase and specificity subunit of ClpA-ClpP ATP-dependent serine protease
b2104	thiM	JW2091	13	4	3873	304	142	162	Metabolism	This Study	---	non-essential	hydoxyethylthiazole kinase
b3693	dgoK	JW3670	7	3	3872	146	21	125	Metabolism	This Study	---	non-essential	2-oxo-3-deoxygalactonate kinase
b3531	bcsZ	JW3499	8	3	3879	90	16	74	Metabolism	This Study	---	non-essential	endo-1,4-D-glucanase
b4267	idnD	JW4224	9	3	3877	717	491	226	Metabolism	This Study	---	non-essential	L-idonate 5-dehydrogenase, NAD-binding
b1865	nudB	JW1854	12	3	3871	275	140	135	Metabolism	This Study	---	non-essential	dATP pyrophosphohydrolase
b2877	ygfJ	JW2845	12	3	3877	88	88	0	Metabolism	Butland et al.	---	non-essential	hypothetical protein
b1396	paaI	JW1391	13	3	3877	625	284	341	Metabolism	This Study	---	non-essential	predicted thioesterase
b3901	rhaM	JW3872	16	3	3877	20	17	3	Metabolism	Butland et al.	---	non-essential	L-rhamnose mutarotase
b2799	fucO	JW2770	18	3	3870	77	31	46	Metabolism	This Study	---	non-essential	L-1,2-propanediol oxidoreductase
b3775	ppiC	JW3748	22	3	3876	198	64	134	Metabolism	This Study	---	non-essential	peptidyl-prolyl cis-trans isomerase C
b1466	narW	JW1461	6	2	3872	177	56	121	Metabolism	This Study	---	non-essential	nitrate reductase 2 (NRZ), delta subunit (assembly subunit)
b3062	ttdB	JW3034	6	2	3876	425	260	165	Metabolism	This Study	---	non-essential	L-tartrate dehydratase, beta subunit
b0121	speE	JW0117	14	2	3874	228	45	183	Metabolism	This Study	---	non-essential	spermidine synthase
b0037	caiC	JW0036	16	2	3872	322	44	278	Metabolism	This Study	---	non-essential	predicted crotonobetaine CoA ligase:carnitine CoA ligase
b3136	agaS	JW3105	17	2	3870	540	377	163	Metabolism	This Study	---	non-essential	tagatose-6-phosphate ketose/aldose isomerase
b3581	sgbH	JW3553	18	2	3871	182	108	74	Metabolism	This Study	---	non-essential	3-keto-L-gulonate 6-phosphate decarboxylase
b2867	xdhB	JW2835	26	2	3872	119	48	71	Metabolism	This Study	---	non-essential	xanthine dehydrogenase, FAD-binding subunit
b2675	nrdE	JW2650	33	2	3866	146	60	86	Metabolism	This Study	---	non-essential	ribonucleoside-diphosphate reductase 2, alpha subunit
b3236	mdh	JW3205	75	2	3874	15	6	9	Metabolism	Butland et al.	---	non-essential	malate dehydrogenase, NAD(P)-binding
b3744	asnA	JW3722	3	1	3877	92	24	68	Metabolism	This Study	---	non-essential	asparagine synthetase A
b1761	gdhA	JW1750	8	1	3871	631	363	268	Metabolism	This Study	---	non-essential	glutamate dehydrogenase, NADP-specific
b1734	chbF	JW1723	9	1	3868	395	209	186	Metabolism	This Study	---	non-essential	cryptic phospho-beta-glucosidase, NAD(P)-binding
b0947	ycbX	JW5126	12	1	3871	902	764	138	Metabolism	This Study	---	non-essential	predicted 2Fe-2S cluster-containing protein
b3212	gltB	JW3179	13	1	3873	333	163	170	Metabolism	This Study	---	non-essential	glutamate synthase, large subunit
b3213	gltD	JW3180	13	1	3877	177	67	110	Metabolism	This Study	---	non-essential	glutamate synthase, 4Fe-4S protein, small subunit
b3940	metL	JW3911	15	1	3875	401	126	275	Metabolism	This Study	---	non-essential	fused aspartokinase II and homoserine dehydrogenase II
b1479	sfcA	JW5238	22	1	3870	265	124	141	Metabolism	This Study	---	non-essential	malate dehydrogenase, NAD-requiring
b3416	malQ	JW3379	23	1	3875	115	38	77	Metabolism	This Study	---	non-essential	4-alpha-glucanotransferase
b0004	thrC	JW0003	29	1	3870	228	24	204	Metabolism	This Study	---	non-essential	threonine synthase
b0002	thrA	JW0001	32	1	3866	230	40	190	Metabolism	This Study	---	non-essential	fused aspartokinase I and homoserine dehydrogenase I
b0674	asnB	JW0660	36	1	3877	403	198	205	Metabolism	This Study	---	non-essential	asparagine synthetase B
b3770	ilvE	JW5606	47	1	3878	59	7	52	Metabolism	This Study	---	non-essential	branched-chain amino-acid aminotransferase
b2551	glyA	JW2535	66	1	3877	201	118	83	Metabolism	This Study	---	non-essential	serine hydroxymethyltransferase
b1305	pspB	JW1298	6	4	3870	296	156	140	Transcription	This Study	---	non-essential	transcriptional regulator of psp operon
b3406	greB	JW3369	17	4	3875	8	7	1	Transcription	Butland et al.	---	non-essential	transcription elongation factor
b0189	rof	JW0184	1	3	3873	201	15	186	Transcription	This Study	---	non-essential	modulator of Rho-dependent transcription termination
b1306	pspC	JW1299	6	3	3870	423	239	184	Transcription	This Study	---	non-essential	transcriptional activator
b0064	araC	JW0063	9	3	3880	112	28	84	Transcription	This Study	---	non-essential	DNA-binding transcriptional dual regulator
b1948	fliP	JW1932	38	3	3867	115	58	57	Transcription	This Study	---	non-essential	flagellar biosynthesis protein
b1304	pspA	JW1297	8	2	3870	297	146	151	Transcription	This Study	---	non-essential	regulatory protein for phage-shock-protein operon
b1303	pspF	JW1296	8	2	3868	646	358	288	Transcription	This Study	---	non-essential	DNA-binding transcriptional activator
b2741	rpoS	JW5437	20	2	3871	19	18	1	Transcription	Butland et al.	---	non-essential	RNA polymerase, sigma S (sigma 38) factor
b1922	fliA	JW1907	31	2	3871	28	28	0	Transcription	Butland et al.	---	non-essential	RNA polymerase, sigma 28 (sigma F) factor
b3649	rpoZ	JW3624	122	2	3874	213	131	82	Transcription	This Study	---	non-essential	RNA polymerase, omega subunit
b3461	rpoH	JW3426	123	2	3871	252	109	143	Transcription	This Study	---	essential	RNA polymerase, sigma 32 (sigma H) factor
b0059	hepA	JW0058	19	1	3877	309	79	230	Transcription	This Study	---	non-essential	RNA polymerase-associated helicase protein
b0435	bolA	JW5060	30	1	3872	402	242	160	Transcription	This Study	---	non-essential	regulator of penicillin binding proteins and beta lactamase transcription
b3202	rpoN	JW3169	57	1	3869	17	17	0	Transcription	Butland et al.	---	non-essential	RNA polymerase, sigma 54 (sigma N) factor
b1823	cspC	JW1812	69	1	3871	342	186	156	Transcription	This Study	---	non-essential	stress protein, member of the CspA-family
b3181	greA	JW3148	75	1	3876	21	20	1	Transcription	Butland et al.	---	non-essential	transcription elongation factor
b1114	mfd	JW1100	82	1	3871	74	73	1	Transcription	Butland et al.	---	non-essential	transcription-repair coupling factor
b3400	hslR	JW3363	33	2	3877	229	116	113	Translation	This Study	---	non-essential	ribosome-associated heat shock protein Hsp15
b3146	yraL	JW3115	89	2	3868	34	7	27	Translation	This Study	---	essential	predicted methyltransferase
b3228	sspB	JW3197	109	2	3872	59	21	38	Translation	This Study	---	non-essential	ClpXP protease specificity-enhancing factor
b3486	rbbA	JW5676	15	1	3879	220	129	91	Translation	This Study	---	non-essential	fused ribosome-associated ATPases
b2890	lysS	JW2858	46	1	3871	523	351	172	Translation	This Study	---	non-essential	lysine tRNA synthetase, constitutive
b4161	rsgA	JW4122	61	1	3876	577	371	206	Translation	This Study	---	non-essential	ribosome small subunit-dependent GTPase A
b4147	efp	JW4107	64	1	3869	691	167	524	Translation	This Study	---	non-essential	Elongation factor EF-P
b3455	livG	JW3420	8	3	3872	367	198	169	Transport	This Study	---	non-essential	leucine/isoleucine/valine transporter subunit
b3714	yieG	JW3692	12	3	3875	3	2	1	Transport	Butland et al.	---	non-essential	predicted inner membrane protein
b0829	gsiA	JW5897	30	3	3875	708	575	133	Transport	This Study	---	non-essential	fused predicted peptide transport subunits and ATP-binding components of ABC superfamily
b4485	ytfR	JW5752	12	2	3874	16	11	5	Transport	Butland et al.	---	non-essential	predicted sugar transporter subunit
b0855	potG	JW5818	18	2	3865	531	353	178	Transport	This Study	---	non-essential	putrescine transporter subunit
b2968	yghD	JW2935	6	4	3875	1194	1052	142	Unclear or Orphan	This Study	---	non-essential	predicted secretion pathway M-type protein, membrane anchored
b2859	ygeO	JW5846	7	4	3870	380	270	110	Unclear or Orphan	This Study	---	non-essential	hypothetical protein
b3021	ygiT	JW2989	2	3	3870	142	71	71	Unclear or Orphan	This Study	---	essential	predicted DNA-binding transcriptional regulator
b2825	ppdB	JW5451	7	3	3877	121	44	77	Unclear or Orphan	This Study	---	non-essential	hypothetical protein
b1314	ycjR	JW5202	9	3	3868	12	11	1	Unclear or Orphan	Butland et al.	---	non-essential	hypothetical protein
b0306	ykgE	JW5041	19	3	3876	6	5	1	Unclear or Orphan	Butland et al.	---	non-essential	predicted oxidoreductase
b1308	pspE	JW1301	26	3	3871	391	164	227	Unclear or Orphan	This Study	---	non-essential	thiosulfate:cyanide sulfurtransferase
b3989	htrC	JW3952	1	2	3878	195	38	157	Unclear or Orphan	This Study	---	non-essential	heat shock protein
b3745	viaA	JW5610	4	2	3875	387	269	118	Unclear or Orphan	This Study	---	non-essential	predicted von Willibrand factor containing protein
b3377	yhfT	JW3340	6	2	3869	778	615	163	Unclear or Orphan	This Study	---	non-essential	predicted inner membrane protein
b3220	yhcG	JW3189	10	2	3874	10	10	0	Unclear or Orphan	Butland et al.	---	non-essential	hypothetical protein
b1699	ydiS	JW1689	13	2	3874	225	116	109	Unclear or Orphan	This Study	---	non-essential	predicted oxidoreductase, FAD/NAD(P)-binding domain
b0234	yafP	JW0224	17	2	3868	2	1	1	Unclear or Orphan	Butland et al.	---	non-essential	predicted acyltransferase with acyl-CoA N-acyltransferase domain
b1750	ydjX	JW1739	19	2	3871	23	23	0	Unclear or Orphan	Butland et al.	---	non-essential	predicted inner membrane protein
b3746	ravA	JW3725	23	2	3874	626	522	104	Unclear or Orphan	This Study	---	non-essential	fused predicted transcriptional regulators
b2593	yfiH	JW2575	26	2	3876	492	313	179	Unclear or Orphan	This Study	---	non-essential	hypothetical protein
b0130	yadE	JW0126	27	2	3870	3	1	2	Unclear or Orphan	Butland et al.	---	non-essential	predicted polysaccharide deacetylase lipoprotein
b1772	ydjH	JW5289	30	2	3870	83	82	1	Unclear or Orphan	Butland et al.	---	non-essential	predicted kinase
b1097	yceG	JW1083	34	2	3869	692	408	284	Unclear or Orphan	This Study	---	non-essential	predicted aminodeoxychorismate lyase
b0119	yacL	JW0115	49	2	3876	7	6	1	Unclear or Orphan	Butland et al.	---	non-essential	hypothetical protein
b3190	yrbA	JW3157	51	2	3871	29	27	2	Unclear or Orphan	Butland et al.	---	non-essential	predicted DNA-binding transcriptional regulator
b1754	ynjB	JW5284	11	1	3871	22	22	0	Unclear or Orphan	Butland et al.	---	non-essential	hypothetical protein
b2300	yfcE	JW5377	15	1	3872	358	186	172	Unclear or Orphan	This Study	---	non-essential	predicted phosphatase
b1774	ydjJ	JW1763	16	1	3871	417	287	130	Unclear or Orphan	This Study	---	non-essential	predicted oxidoreductase, Zn-dependent and NAD(P)-binding
b3064	ygjD	JW3036	61	1	3875	52	16	36	Unclear or Orphan	This Study	---	essential	predicted peptidase
*see Supplementary Methods for details
