# Supplementary material for: Quantitative Genome-Wide Genetic Interaction Screens Reveal Global Epistatic Relationships of Protein Complexes in Escherichia coli
Source: PLoS Genet. 2014 Feb 20;10(2):e1004120. doi: 10.1371/journal.pgen.1004120 (PMC3930520; doi:10.1371/journal.pgen.1004120)
Supplement: Table S2 — List of gene pairs with high-confidence epistatic interactions. (XLS) [file pgen.1004120.s023.xls]

## Sheet: WG_GI_Score_Mar_06_2013
Supplementary Table S2 | List of gene pairs with high-confidence epistatic interactions
Donor	Recipient	GI score
b0002__thrA	b0015__dnaJ	-4.43348
b0002__thrA	b0035__caiE	-4.19311
b0002__thrA	b0146__sfsA	4.26527
b0002__thrA	b0147__ligT	-5.2363
b0002__thrA	b0190__yaeQ	4.95005
b0002__thrA	b0199__metN	4.20446
b0002__thrA	b0260__mmuP	-8.08046
b0002__thrA	b0288__ykgJ	3.99026
b0002__thrA	b0291__yagX	3.19619
b0002__thrA	b0312__betB	3.2341
b0002__thrA	b0353__mhpT	4.57999
b0002__thrA	b0384__psiF	-4.95044
b0002__thrA	b0386__proC	3.6653
b0002__thrA	b0391__yaiE	5.21224
b0002__thrA	b0461__ybaJ	-3.70092
b0002__thrA	b0462__acrB	-4.49549
b0002__thrA	b0463__acrA	-3.83798
b0002__thrA	b0505__allA	3.09608
b0002__thrA	b0512__allB	4.53645
b0002__thrA	b0532__sfmD	-3.39279
b0002__thrA	b0553__nmpC	-3.85047
b0002__thrA	b0561__tfaD	3.35089
b0002__thrA	b0588__fepC	4.30362
b0002__thrA	b0589__fepG	4.79138
b0002__thrA	b0623__cspE	3.15542
b0002__thrA	b0640__holA	-5.68152
b0002__thrA	b0643__ybeL	3.37959
b0002__thrA	b0651__rihA	3.46505
b0002__thrA	b0740__tolB	-3.38969
b0002__thrA	b0772__ybhC	3.47266
b0002__thrA	b0776__bioF	4.38831
b0002__thrA	b0794__ybhF	-5.50484
b0002__thrA	b0800__ybiB	4.15024
b0002__thrA	b0826__moeB	3.40169
b0002__thrA	b0850__ybjC	4.59015
b0002__thrA	b0854__potF	4.44206
b0002__thrA	b0894__dmsA	-3.75358
b0002__thrA	b0901__ycaK	3.50098
b0002__thrA	b0907__serC	3.66966
b0002__thrA	b0922__mukF	3.28772
b0002__thrA	b0928__aspC	3.13607
b0002__thrA	b0937__ssuE	-3.89964
b0002__thrA	b0945__pyrD	3.60743
b0002__thrA	b0963__mgsA	4.62596
b0002__thrA	b0989__cspH	5.38183
b0002__thrA	b0994__torT	-4.59138
b0002__thrA	b1038__csgF	-4.19822
b0002__thrA	b1094__acpP	8.6924
b0002__thrA	b1155__ymfS	4.45998
b0002__thrA	b1176__minC	3.12483
b0002__thrA	b1186__nhaB	3.89544
b0002__thrA	b1208__ispE	4.07861
b0002__thrA	b1218__chaC	-5.66248
b0002__thrA	b1260__trpA	4.07918
b0002__thrA	b1265__trpL	-3.45302
b0002__thrA	b1266__trpH	3.44073
b0002__thrA	b1267__yciO	4.23935
b0002__thrA	b1279__yciS	3.69949
b0002__thrA	b1283__osmB	4.62353
b0002__thrA	b1294__sapA	4.86321
b0002__thrA	b1303__pspF	3.43001
b0002__thrA	b1309__ycjM	-11.9706
b0002__thrA	b1351__racC	4.47249
b0002__thrA	b1353__sieB	-5.46874
b0002__thrA	b1360__ydaV	3.10366
b0002__thrA	b1366__ydaY	3.89377
b0002__thrA	b1395__paaH	3.38026
b0002__thrA	b1443__ydcV	3.62206
b0002__thrA	b1463__nhoA	3.2893
b0002__thrA	b1468__narZ	-4.06682
b0002__thrA	b1484__ddpD	5.46722
b0002__thrA	b1485__ddpC	4.06752
b0002__thrA	b1496__yddA	-3.4985
b0002__thrA	b1506__yneL	-3.85114
b0002__thrA	b1513__ego	5.03314
b0002__thrA	b1519__tam	3.11719
b0002__thrA	b1522__yneF	4.47938
b0002__thrA	b1555__ydfR	4.85515
b0002__thrA	b1557__cspB	3.35595
b0002__thrA	b1579__intQ	-3.84129
b0002__thrA	b1594__dgsA	-4.09225
b0002__thrA	b1605__ydgI	3.86843
b0002__thrA	b1619__hdhA	3.10102
b0002__thrA	b1628__rsxB	4.01078
b0002__thrA	b1632__rsxE	3.50897
b0002__thrA	b1672__ydhW	4.87878
b0002__thrA	b1746__astD	-3.99841
b0002__thrA	b1769__ydjE	3.10085
b0002__thrA	b1773__ydjI	-3.78398
b0002__thrA	b1787__yeaK	3.18226
b0002__thrA	b1793__yoaF	3.29303
b0002__thrA	b1804__rnd	4.70039
b0002__thrA	b1859__znuB	3.68458
b0002__thrA	b1901__araF	4.13039
b0002__thrA	b1915__yecF	3.70293
b0002__thrA	b1920__fliY	3.97741
b0002__thrA	b1942__fliJ	3.65293
b0002__thrA	b2008__yeeA	6.58303
b0002__thrA	b2012__yeeD	3.63614
b0002__thrA	b2022__hisB	3.18833
b0002__thrA	b2023__hisH	4.32938
b0002__thrA	b2033__wbbJ	4.60351
b0002__thrA	b2046__wzxC	6.05779
b0002__thrA	b2060__wzc	5.1792
b0002__thrA	b2091__gatD	3.51664
b0002__thrA	b2115__molR_1	-4.76231
b0002__thrA	b2143__cdd	4.38057
b0002__thrA	b2156__lysP	4.23881
b0002__thrA	b2170__setB	4.66059
b0002__thrA	b2196__ccmF	3.43034
b0002__thrA	b2205__napG	3.11936
b0002__thrA	b2227__yfaS_2	3.72276
b0002__thrA	b2239__glpQ	-3.56084
b0002__thrA	b2292__yfbS	3.42975
b0002__thrA	b2299__yfcD	3.93598
b0002__thrA	b2310__argT	3.13952
b0002__thrA	b2313__cvpA	3.10287
b0002__thrA	b2317__dedA	3.34237
b0002__thrA	b2343__yfcZ	3.10461
b0002__thrA	b2356__yfdM	4.15211
b0002__thrA	b2436__hemF	3.16471
b0002__thrA	b2481__hyfA	3.9302
b0002__thrA	b2500__purN	3.12597
b0002__thrA	b2507__guaA	4.72528
b0002__thrA	b2508__guaB	7.54358
b0002__thrA	b2536__hcaT	3.33114
b0002__thrA	b2542__hcaD	3.6832
b0002__thrA	b2547__yphE	3.95715
b0002__thrA	b2557__purL	3.46009
b0002__thrA	b2586__yfiM	6.81015
b0002__thrA	b2594__rluD	3.7276
b0002__thrA	b2602__yfiL	3.15015
b0002__thrA	b2641__ypjM	3.94242
b0002__thrA	b2648__pinH	4.55517
b0002__thrA	b2673__nrdH	-3.55824
b0002__thrA	b2678__proW	4.20218
b0002__thrA	b2698__recX	3.98618
b0002__thrA	b2713__hydN	3.26564
b0002__thrA	b2719__hycG	3.57414
b0002__thrA	b2729__hypD	5.39656
b0002__thrA	b2750__cysC	3.53615
b0002__thrA	b2758__ygcJ	3.55222
b0002__thrA	b2763__cysI	3.76306
b0002__thrA	b2764__cysJ	4.43879
b0002__thrA	b2803__fucK	-5.91619
b0002__thrA	b2822__recC	3.71416
b0002__thrA	b2843__kduI	4.27514
b0002__thrA	b2856__ygeL	3.77759
b0002__thrA	b2857__ygeM	4.06121
b0002__thrA	b2886__ygfS	3.35634
b0002__thrA	b2895__fldB	3.72404
b0002__thrA	b2903__gcvP	-4.05688
b0002__thrA	b2917__scpA	3.9908
b0002__thrA	b2918__argK	3.49115
b0002__thrA	b2951__yggS	3.34496
b0002__thrA	b2970__yghF	4.13115
b0002__thrA	b2984__yghR	3.11395
b0002__thrA	b2987__pitB	3.67664
b0002__thrA	b2994__hybC	4.45284
b0002__thrA	b2997__hybO	3.58696
b0002__thrA	b3008__metC	4.27804
b0002__thrA	b3010__yqhC	7.46994
b0002__thrA	b3026__qseC	3.28476
b0002__thrA	b3083__ygjN	3.27092
b0002__thrA	b3085__ygjP	3.55951
b0002__thrA	b3088__alx	7.17045
b0002__thrA	b3098__yqjD	4.04342
b0002__thrA	b3107__yhaL	5.76285
b0002__thrA	b3110__yhaO	4.44694
b0002__thrA	b3139__agaC	4.98683
b0002__thrA	b3160__yhbW	4.33857
b0002__thrA	b3182__dacB	4.05371
b0002__thrA	b3233__yhcB	4.76036
b0002__thrA	b3269__yhdX	3.67173
b0002__thrA	b3331__gspJ	3.91492
b0002__thrA	b3399__yrfG	5.35043
b0002__thrA	b3413__gntX	3.22117
b0002__thrA	b3415__gntT	-3.70701
b0002__thrA	b3473__yhhS	3.85056
b0002__thrA	b3485__yhhJ	4.49474
b0002__thrA	b3553__tiaE	3.59778
b0002__thrA	b3613__envC	6.06997
b0002__thrA	b3614__yibQ	3.96842
b0002__thrA	b3618__htrL	3.60287
b0002__thrA	b3619__rfaD	3.28573
b0002__thrA	b3627__rfaI	3.27845
b0002__thrA	b3629__rfaS	13.2357
b0002__thrA	b3643__rph	3.9873
b0002__thrA	b3647__ligB	5.57823
b0002__thrA	b3663__yicN	3.39806
b0002__thrA	b3667__uhpC	-4.01916
b0002__thrA	b3673__emrD	3.5101
b0002__thrA	b3681__glvG	3.25812
b0002__thrA	b3683__glvC	3.75872
b0002__thrA	b3684__yidP	5.42974
b0002__thrA	b3707__tnaC	5.99637
b0002__thrA	b3740__gidB	3.45287
b0002__thrA	b3749__rbsA	3.45561
b0002__thrA	b3750__rbsC	3.51479
b0002__thrA	b3781__trxA	4.03222
b0002__thrA	b3812__yigB	3.12117
b0002__thrA	b3830__ysgA	3.74189
b0002__thrA	b3838__tatB	3.36171
b0002__thrA	b3861__yihF	3.91838
b0002__thrA	b3879__yihR	4.03548
b0002__thrA	b3881__yihT	3.13668
b0002__thrA	b3894__fdoG	4.21456
b0002__thrA	b3899__frvB	5.02727
b0002__thrA	b3926__glpK	3.19249
b0002__thrA	b3962__sthA	3.82192
b0002__thrA	b4003__zraS	3.17021
b0002__thrA	b4006__purH	4.06409
b0002__thrA	b4044__dinF	3.11954
b0002__thrA	b4049__dusA	3.90107
b0002__thrA	b4052__dnaB	6.02119
b0002__thrA	b4079__fdhF	3.77356
b0002__thrA	b4097__phnK	3.92576
b0002__thrA	b4131__cadA	3.95744
b0002__thrA	b4144__yjeI	4.90563
b0002__thrA	b4176__yjeT	5.03106
b0002__thrA	b4177__purA	4.74708
b0002__thrA	b4200__rpsF	3.17248
b0002__thrA	b4214__cysQ	5.03016
b0002__thrA	b4271__intB	4.88954
b0002__thrA	b4322__uxuA	-3.50617
b0002__thrA	b4359__mdoB	-3.45886
b0002__thrA	b4365__yjjQ	-4.73309
b0002__thrA	b4494__arpB	-4.21749
b0002__thrA	b4506__ykgM	-6.91058
b0002__thrA	b4538__yoeF	3.17994
b0004__thrC	b0033.1__yaaV	-3.53778
b0004__thrC	b0038__caiB	5.73581
b0004__thrC	b0082__mraW	3.549
b0004__thrC	b0125__hpt	3.7138
b0004__thrC	b0163__yaeH	-3.50672
b0004__thrC	b0167__glnD	5.20844
b0004__thrC	b0181__lpxA	3.21034
b0004__thrC	b0200__gmhB	3.85191
b0004__thrC	b0215__dnaQ	-3.8591
b0004__thrC	b0222__lpcA	-4.69413
b0004__thrC	b0272__yagI	3.12548
b0004__thrC	b0276__yagJ	-3.64513
b0004__thrC	b0293__matB	-3.70528
b0004__thrC	b0376__ampH	4.45843
b0004__thrC	b0390__aroM	3.6694
b0004__thrC	b0399__phoB	-3.42867
b0004__thrC	b0421__ispA	3.54534
b0004__thrC	b0484__copA	3.56441
b0004__thrC	b0500__ybbD	7.31345
b0004__thrC	b0511__ybbW	3.68382
b0004__thrC	b0588__fepC	3.50312
b0004__thrC	b0589__fepG	3.58582
b0004__thrC	b0621__dcuC	4.66247
b0004__thrC	b0628__lipA	7.97309
b0004__thrC	b0640__holA	10.3356
b0004__thrC	b0649__djlC	5.35964
b0004__thrC	b0659__ybeY	-6.6441
b0004__thrC	b0680__glnS	3.62392
b0004__thrC	b0697__kdpB	3.14833
b0004__thrC	b0702__ybfB	3.18514
b0004__thrC	b0774__bioA	3.18079
b0004__thrC	b0841__ybjG	3.32599
b0004__thrC	b0888__trxB	5.11914
b0004__thrC	b0891__lolA	3.89598
b0004__thrC	b0922__mukF	7.32025
b0004__thrC	b0928__aspC	3.5195
b0004__thrC	b0997__torA	3.45768
b0004__thrC	b1001__yccE	3.36535
b0004__thrC	b1073__flgB	3.18921
b0004__thrC	b1098__tmk	5.50457
b0004__thrC	b1208__ispE	3.11467
b0004__thrC	b1237__hns	4.09631
b0004__thrC	b1264__trpE	4.07179
b0004__thrC	b1271__yciK	-4.70859
b0004__thrC	b1275__cysB	5.31511
b0004__thrC	b1285__gmr	5.5476
b0004__thrC	b1303__pspF	3.23075
b0004__thrC	b1313__ycjQ	3.46343
b0004__thrC	b1338__abgA	3.41575
b0004__thrC	b1412__azoR	3.18489
b0004__thrC	b1440__ydcS	3.34431
b0004__thrC	b1455__yncH	3.20214
b0004__thrC	b1494__pqqL	4.10874
b0004__thrC	b1508__hipB	3.92558
b0004__thrC	b1583__ynfB	3.09921
b0004__thrC	b1585__ynfC	5.18404
b0004__thrC	b1605__ydgI	4.16229
b0004__thrC	b1606__folM	3.3967
b0004__thrC	b1625__cnu	5.06257
b0004__thrC	b1639__ydhA	4.04861
b0004__thrC	b1645__ydhK	3.55408
b0004__thrC	b1668__ydhS	4.45757
b0004__thrC	b1671__ydhX	3.43499
b0004__thrC	b1674__ydhY	3.1735
b0004__thrC	b1685__ydiH	3.77517
b0004__thrC	b1705__ydiE	3.10673
b0004__thrC	b1714__pheS	-5.03431
b0004__thrC	b1719__thrS	-6.62055
b0004__thrC	b1722__ydiY	-4.37403
b0004__thrC	b1726__yniB	3.92368
b0004__thrC	b1768__pncA	3.25058
b0004__thrC	b1797__yeaR	3.23195
b0004__thrC	b1820__yobD	3.16855
b0004__thrC	b1848__yebG	3.95704
b0004__thrC	b1882__cheY	3.1298
b0004__thrC	b1928__yedD	3.36197
b0004__thrC	b1963__yedR	3.38149
b0004__thrC	b1998__yoeE	-3.83643
b0004__thrC	b2023__hisH	3.7934
b0004__thrC	b2066__udk	4.89008
b0004__thrC	b2079__baeR	4.12377
b0004__thrC	b2103__thiD	3.18101
b0004__thrC	b2177__yejA	3.31016
b0004__thrC	b2205__napG	-3.6012
b0004__thrC	b2229__yfaT	3.15788
b0004__thrC	b2230__yfaA	3.37076
b0004__thrC	b2238__yfaH	3.52733
b0004__thrC	b2244__yfaD	3.60705
b0004__thrC	b2245__yfaU	3.49985
b0004__thrC	b2256__yfbH	4.70937
b0004__thrC	b2258__yfbJ	3.74004
b0004__thrC	b2272__yfbM	3.91012
b0004__thrC	b2286__nuoC	3.66825
b0004__thrC	b2291__yfbR	4.65142
b0004__thrC	b2325__yfcL	4.77155
b0004__thrC	b2330__prmB	3.48375
b0004__thrC	b2333__yfcP	4.3624
b0004__thrC	b2335__yfcR	4.50831
b0004__thrC	b2338__yfcU	3.23815
b0004__thrC	b2353__tfaS	5.18295
b0004__thrC	b2356__yfdM	3.17479
b0004__thrC	b2360__yfdQ	6.67617
b0004__thrC	b2361__yfdR	3.36209
b0004__thrC	b2362__yfdS	-10.9581
b0004__thrC	b2371__yfdE	5.22138
b0004__thrC	b2375__yfdX	4.31567
b0004__thrC	b2385__ypdF	3.23882
b0004__thrC	b2398__yfeC	4.17655
b0004__thrC	b2420__yfeS	3.11241
b0004__thrC	b2432__yfeY	3.3765
b0004__thrC	b2433__yfeZ	4.68488
b0004__thrC	b2451__eutA	3.25639
b0004__thrC	b2475__ypfJ	3.10395
b0004__thrC	b2476__purC	3.82129
b0004__thrC	b2491__hyfR	3.58213
b0004__thrC	b2507__guaA	8.59326
b0004__thrC	b2518__ndk	6.62291
b0004__thrC	b2520__yfhM	13.048
b0004__thrC	b2536__hcaT	4.44023
b0004__thrC	b2538__hcaE	3.29134
b0004__thrC	b2557__purL	5.22523
b0004__thrC	b2560__yfhB	-9.85272
b0004__thrC	b2569__lepA	3.31792
b0004__thrC	b2586__yfiM	4.13307
b0004__thrC	b2603__yfiR	3.43745
b0004__thrC	b2607__trmD	3.4778
b0004__thrC	b2619__yfjG	4.7503
b0004__thrC	b2620__smpB	3.60478
b0004__thrC	b2623__yfjH	4.79156
b0004__thrC	b2625__yfjI	4.55588
b0004__thrC	b2629__yfjM	3.63485
b0004__thrC	b2630__rnlA	4.33814
b0004__thrC	b2633__yfjQ	4.26126
b0004__thrC	b2641__ypjM	3.46317
b0004__thrC	b2648__pinH	3.36418
b0004__thrC	b2662__gabT	4.49542
b0004__thrC	b2672__ygaM	4.99432
b0004__thrC	b2675__nrdE	3.37615
b0004__thrC	b2683__ygaH	3.76384
b0004__thrC	b2698__recX	3.87492
b0004__thrC	b2699__recA	10.263
b0004__thrC	b2706__gutM	12.6979
b0004__thrC	b2724__hycB	6.44669
b0004__thrC	b2731__fhlA	3.18598
b0004__thrC	b2735__ygbI	3.27644
b0004__thrC	b2742__nlpD	3.1844
b0004__thrC	b2746__ispF	3.32538
b0004__thrC	b2750__cysC	4.86908
b0004__thrC	b2751__cysN	3.2448
b0004__thrC	b2755__ygbT	4.30724
b0004__thrC	b2756__ygcH	6.70347
b0004__thrC	b2764__cysJ	5.12504
b0004__thrC	b2785__rumA	3.79074
b0004__thrC	b2804__fucU	7.14441
b0004__thrC	b2808__gcvA	3.50822
b0004__thrC	b2820__recB	3.71752
b0004__thrC	b2821__ptr	3.7792
b0004__thrC	b2822__recC	7.85703
b0004__thrC	b2823__ppdC	4.01383
b0004__thrC	b2842__kduD	3.42135
b0004__thrC	b2886__ygfS	4.92994
b0004__thrC	b2898__ygfZ	4.26329
b0004__thrC	b2914__rpiA	3.35333
b0004__thrC	b2951__yggS	4.17703
b0004__thrC	b2956__yggM	3.40539
b0004__thrC	b2977__glcG	3.18438
b0004__thrC	b2993__hybD	4.5401
b0004__thrC	b3008__metC	3.35964
b0004__thrC	b3057__bacA	4.05556
b0004__thrC	b3092__uxaC	4.28664
b0004__thrC	b3098__yqjD	3.18469
b0004__thrC	b3114__tdcE	-9.11945
b0004__thrC	b3158__yhbU	3.30791
b0004__thrC	b3167__rbfA	8.34345
b0004__thrC	b3189__murA	3.82648
b0004__thrC	b3244__tldD	4.7035
b0004__thrC	b3265__acrE	-10.5926
b0004__thrC	b3266__acrF	3.23994
b0004__thrC	b3271__yhdZ	5.78012
b0004__thrC	b3293__yhdN	3.32942
b0004__thrC	b3335__gspO	4.23897
b0004__thrC	b3343__yheL	4.911
b0004__thrC	b3344__yheM	3.68729
b0004__thrC	b3384__trpS	4.53171
b0004__thrC	b3418__malT	-3.73777
b0004__thrC	b3432__glgB	3.61252
b0004__thrC	b3449__ugpQ	3.29283
b0004__thrC	b3469__zntA	3.42606
b0004__thrC	b3477__nikB	5.8756
b0004__thrC	b3492__yhiN	4.14133
b0004__thrC	b3521__yhjC	3.29383
b0004__thrC	b3529__yhjK	4.39607
b0004__thrC	b3598__yibI	3.42817
b0004__thrC	b3606__yibK	3.49286
b0004__thrC	b3629__rfaS	14.044
b0004__thrC	b3631__rfaG	3.75574
b0004__thrC	b3656__yicI	3.80699
b0004__thrC	b3702__dnaA	5.01316
b0004__thrC	b3748__rbsD	-3.51231
b0004__thrC	b3755__yieP	3.16221
b0004__thrC	b3806__cyaA	9.45255
b0004__thrC	b3848__yigZ	3.37802
b0004__thrC	b3865__yihA	3.71186
b0004__thrC	b3890__yiiF	4.09215
b0004__thrC	b3893__fdoH	5.54353
b0004__thrC	b3898__frvX	4.11026
b0004__thrC	b3923__uspD	3.14444
b0004__thrC	b3972__murB	3.71006
b0004__thrC	b3988__rpoC	3.20098
b0004__thrC	b4006__purH	4.60177
b0004__thrC	b4021__pepE	4.82186
b0004__thrC	b4027__yjbF	3.1245
b0004__thrC	b4054__tyrB	-12.2165
b0004__thrC	b4084__alsK	3.12187
b0004__thrC	b4174__hflK	3.32351
b0004__thrC	b4177__purA	4.18105
b0004__thrC	b4233__mpl	-3.46376
b0004__thrC	b4243__yjgF	6.74302
b0004__thrC	b4269__yjgB	3.82508
b0004__thrC	b4346__mcrB	3.695
b0004__thrC	b4350__hsdR	-3.54327
b0004__thrC	b4351__mrr	-3.63097
b0004__thrC	b4409__blr	4.70567
b0004__thrC	b4467__glcF	3.93641
b0004__thrC	b4475__rtcA	4.06612
b0004__thrC	b4476__gntU	3.34745
b0004__thrC	b4537__yecJ	3.63468
b0004__thrC	b4546__ypeB	3.27232
b0028__fkpB	b0012__htgA	-3.5003
b0028__fkpB	b0033.1__yaaV	-3.59729
b0028__fkpB	b0048__folA	-4.28962
b0028__fkpB	b0091__murC	-3.38982
b0028__fkpB	b0172__frr	3.57325
b0028__fkpB	b0200__gmhB	3.74039
b0028__fkpB	b0278__yagL	3.96035
b0028__fkpB	b0285__yagS	-4.92279
b0028__fkpB	b0303__ykgI	3.60945
b0028__fkpB	b0371__yaiT	3.10724
b0028__fkpB	b0415__ribE	11.4381
b0028__fkpB	b0421__ispA	3.79645
b0028__fkpB	b0441__ppiD	3.21101
b0028__fkpB	b0461__ybaJ	-4.33367
b0028__fkpB	b0462__acrB	3.24202
b0028__fkpB	b0628__lipA	4.48076
b0028__fkpB	b0659__ybeY	5.145
b0028__fkpB	b0692__potE	4.57996
b0028__fkpB	b0793__ybhS	3.40757
b0028__fkpB	b0922__mukF	12.5321
b0028__fkpB	b0924__mukB	-5.76138
b0028__fkpB	b0954__fabA	-3.74316
b0028__fkpB	b1042__csgA	3.26101
b0028__fkpB	b1091__fabH	-3.56362
b0028__fkpB	b1135__rluE	3.84356
b0028__fkpB	b1208__ispE	5.60214
b0028__fkpB	b1225__narH	3.99775
b0028__fkpB	b1267__yciO	3.73322
b0028__fkpB	b1272__sohB	3.33051
b0028__fkpB	b1275__cysB	3.306
b0028__fkpB	b1279__yciS	3.34789
b0028__fkpB	b1280__yciM	4.3696
b0028__fkpB	b1304__pspA	-3.44327
b0028__fkpB	b1308__pspE	3.32496
b0028__fkpB	b1310__ycjN	4.05429
b0028__fkpB	b1314__ycjR	3.86532
b0028__fkpB	b1315__ycjS	3.32378
b0028__fkpB	b1383__ydbL	6.53746
b0028__fkpB	b1410__ynbC	3.81218
b0028__fkpB	b1461__pptA	5.66736
b0028__fkpB	b1464__yddE	4.16497
b0028__fkpB	b1473__yddG	3.16989
b0028__fkpB	b1498__ydeN	3.24347
b0028__fkpB	b1549__ydfO	3.78766
b0028__fkpB	b1659__ydhB	3.7329
b0028__fkpB	b1714__pheS	-6.36236
b0028__fkpB	b1724__ydiZ	4.55352
b0028__fkpB	b1779__gapA	-4.18232
b0028__fkpB	b1791__yeaN	3.60199
b0028__fkpB	b1798__leuE	3.4477
b0028__fkpB	b1807__yeaZ	-4.17147
b0028__fkpB	b1813__nudL	3.78229
b0028__fkpB	b1831__proQ	3.15846
b0028__fkpB	b1860__ruvB	3.95385
b0028__fkpB	b1972__yedZ	3.75307
b0028__fkpB	b1973__yodA	-12.371
b0028__fkpB	b2017__yefM	-4.68447
b0028__fkpB	b2086__yegS	3.52749
b0028__fkpB	b2110__yehC	3.14874
b0028__fkpB	b2166__yeiC	3.85383
b0028__fkpB	b2171__yeiP	3.94551
b0028__fkpB	b2196__ccmF	-3.92171
b0028__fkpB	b2201__ccmA	3.0892
b0028__fkpB	b2214__apbE	3.14867
b0028__fkpB	b2251__nudI	3.76672
b0028__fkpB	b2271__yfbL	3.49744
b0028__fkpB	b2299__yfcD	-4.02705
b0028__fkpB	b2314__dedD	5.17989
b0028__fkpB	b2329__aroC	3.0904
b0028__fkpB	b2341__fadJ	4.12607
b0028__fkpB	b2357__yfdN	3.38063
b0028__fkpB	b2387__fryB	3.50157
b0028__fkpB	b2390__ypeC	4.44873
b0028__fkpB	b2433__yfeZ	3.43813
b0028__fkpB	b2488__hyfH	3.14215
b0028__fkpB	b2503__yfgF	3.9399
b0028__fkpB	b2521__sseA	4.08536
b0028__fkpB	b2537__hcaR	3.27466
b0028__fkpB	b2566__era	-4.81111
b0028__fkpB	b2567__rnc	-4.47578
b0028__fkpB	b2575__yfiC	4.29254
b0028__fkpB	b2578__eamB	3.88757
b0028__fkpB	b2608__rimM	4.43051
b0028__fkpB	b2616__recN	3.09047
b0028__fkpB	b2682__ygaZ	4.17829
b0028__fkpB	b2736__ygbJ	3.78493
b0028__fkpB	b2759__ygcK	3.21167
b0028__fkpB	b2762__cysH	3.14932
b0028__fkpB	b2769__ygcQ	3.11679
b0028__fkpB	b2770__ygcR	3.54044
b0028__fkpB	b2776__ygcE	3.59055
b0028__fkpB	b2817__amiC	3.7574
b0028__fkpB	b2820__recB	4.28584
b0028__fkpB	b2822__recC	5.18221
b0028__fkpB	b2842__kduD	3.4229
b0028__fkpB	b2856__ygeL	3.48475
b0028__fkpB	b2859__ygeO	4.04109
b0028__fkpB	b2863__ygeQ	3.62078
b0028__fkpB	b2888__ygfU	3.71571
b0028__fkpB	b2894__xerD	3.30314
b0028__fkpB	b2898__ygfZ	3.20562
b0028__fkpB	b2976__glcB	-4.08256
b0028__fkpB	b3035__tolC	4.00575
b0028__fkpB	b3052__rfaE	3.69867
b0028__fkpB	b3072__aer	3.35301
b0028__fkpB	b3097__yqjC	3.41388
b0028__fkpB	b3146__yraL	-4.07229
b0028__fkpB	b3147__yraM	3.11237
b0028__fkpB	b3167__rbfA	10.7439
b0028__fkpB	b3173__yhbX	3.77973
b0028__fkpB	b3204__ptsN	4.38812
b0028__fkpB	b3283__yrdD	3.13134
b0028__fkpB	b3303__rpsE	3.71011
b0028__fkpB	b3319__rplD	4.21851
b0028__fkpB	b3322__pioO	3.24748
b0028__fkpB	b3343__yheL	5.58198
b0028__fkpB	b3346__yheO	3.21858
b0028__fkpB	b3358__yhfK	3.24013
b0028__fkpB	b3387__dam	4.76187
b0028__fkpB	b3401__hslO	3.37414
b0028__fkpB	b3418__malT	3.56006
b0028__fkpB	b3423__glpR	4.74076
b0028__fkpB	b3445.1__yrhD	3.37508
b0028__fkpB	b3589__yiaY	3.17381
b0028__fkpB	b3621__rfaC	4.55471
b0028__fkpB	b3635__mutM	3.24353
b0028__fkpB	b3657__yicJ	3.10305
b0028__fkpB	b3660__yicL	3.70639
b0028__fkpB	b3679__yidK	3.32939
b0028__fkpB	b3752__rbsK	3.20309
b0028__fkpB	b3819__rarD	3.96613
b0028__fkpB	b3830__ysgA	3.27321
b0028__fkpB	b3832__rmuC	-3.50737
b0028__fkpB	b3833__ubiE	4.72268
b0028__fkpB	b3871__bipA	3.21395
b0028__fkpB	b3899__frvB	4.22726
b0028__fkpB	b3945__gldA	3.30284
b0028__fkpB	b3962__sthA	3.50909
b0028__fkpB	b4002__zraP	4.07764
b0028__fkpB	b4013__metA	4.07762
b0028__fkpB	b4027__yjbF	3.37259
b0028__fkpB	b4052__dnaB	3.77627
b0028__fkpB	b4060__yjcB	3.21866
b0028__fkpB	b4135__yjdC	3.13161
b0028__fkpB	b4136__dipZ	4.02668
b0028__fkpB	b4151__frdD	3.16267
b0028__fkpB	b4177__purA	3.33667
b0028__fkpB	b4231__yjfF	3.5569
b0028__fkpB	b4259__holC	3.31388
b0028__fkpB	b4276__yjgX_1	5.20581
b0028__fkpB	b4355__tsr	-3.97876
b0028__fkpB	b4406__yaeP	-3.63667
b0028__fkpB	b4465__yggP	3.16329
b0028__fkpB	b4467__glcF	3.27205
b0028__fkpB	b4483__tatD	4.07969
b0028__fkpB	JW5447__fucT	3.98601
b0037__caiC	b0007__yaaJ	-4.61505
b0037__caiC	b0011__yaaW	-4.49223
b0037__caiC	b0019__nhaA	-3.4034
b0037__caiC	b0033.1__yaaV	-3.7315
b0037__caiC	b0059__hepA	-4.05964
b0037__caiC	b0085__murE	4.09456
b0037__caiC	b0091__murC	3.21526
b0037__caiC	b0138__yadM	3.50407
b0037__caiC	b0140__ecpD	3.94159
b0037__caiC	b0141__yadN	-3.70116
b0037__caiC	b0152__fhuD	4.82542
b0037__caiC	b0156__yadR	4.58639
b0037__caiC	b0170__tsf	3.41018
b0037__caiC	b0171__pyrH	3.32637
b0037__caiC	b0184__dnaE	3.25981
b0037__caiC	b0226__dinJ	-4.0307
b0037__caiC	b0246__yafW	4.23617
b0037__caiC	b0250__ykfB	-3.6118
b0037__caiC	b0267__yagA	4.02968
b0037__caiC	b0268__yagE	3.80016
b0037__caiC	b0269__yagF	6.06073
b0037__caiC	b0271__yagH	5.31422
b0037__caiC	b0272__yagI	4.23034
b0037__caiC	b0278__yagL	-3.80545
b0037__caiC	b0293__matB	-5.11255
b0037__caiC	b0321__yahG	-3.51576
b0037__caiC	b0391__yaiE	3.45231
b0037__caiC	b0392__ykiA	4.9932
b0037__caiC	b0410__yajD	-5.99503
b0037__caiC	b0414__ribD	3.46464
b0037__caiC	b0421__ispA	5.31981
b0037__caiC	b0448__mdlA	4.68598
b0037__caiC	b0460__hha	3.46065
b0037__caiC	b0470__dnaX	6.1643
b0037__caiC	b0474__adk	3.54478
b0037__caiC	b0484__copA	-3.46797
b0037__caiC	b0505__allA	5.57292
b0037__caiC	b0524__lpxH	3.12183
b0037__caiC	b0588__fepC	3.18709
b0037__caiC	b0600__ybdL	3.66886
b0037__caiC	b0615__citF	3.2886
b0037__caiC	b0642__leuS	3.48888
b0037__caiC	b0643__ybeL	5.11973
b0037__caiC	b0644__ybeQ	4.57085
b0037__caiC	b0654__gltJ	-4.30862
b0037__caiC	b0676__nagC	3.9163
b0037__caiC	b0685__ybfE	3.41709
b0037__caiC	b0693.1__ybfK	3.79266
b0037__caiC	b0696__kdpC	-4.09712
b0037__caiC	b0698__kdpA	-3.91533
b0037__caiC	b0704__ybfC	-7.21575
b0037__caiC	b0709__ybgH	3.20438
b0037__caiC	b0711__ybgJ	3.20675
b0037__caiC	b0733__cydA	3.50514
b0037__caiC	b0734__cydB	-5.58473
b0037__caiC	b0766__ybhA	-3.54602
b0037__caiC	b0774__bioA	4.2885
b0037__caiC	b0776__bioF	5.83395
b0037__caiC	b0782__moaB	3.34895
b0037__caiC	b0802__ybiJ	3.23478
b0037__caiC	b0813__rhtA	-3.74463
b0037__caiC	b0820__ybiT	3.44912
b0037__caiC	b0824__ybiY	4.39447
b0037__caiC	b0866__ybjQ	3.84384
b0037__caiC	b0881__clpS	3.54343
b0037__caiC	b0886__cydC	4.64526
b0037__caiC	b0890__ftsK	4.85536
b0037__caiC	b0891__lolA	3.72062
b0037__caiC	b0893__serS	5.55533
b0037__caiC	b0922__mukF	4.49353
b0037__caiC	b0924__mukB	10.943
b0037__caiC	b1012__rutA	5.3585
b0037__caiC	b1018__ycdO	3.09057
b0037__caiC	b1022__pgaC	4.45703
b0037__caiC	b1041__csgB	-3.42407
b0037__caiC	b1049__mdoH	4.64668
b0037__caiC	b1063__yceB	4.25437
b0037__caiC	b1068__mviM	3.29405
b0037__caiC	b1094__acpP	6.71933
b0037__caiC	b1095__fabF	4.88531
b0037__caiC	b1096__pabC	3.13988
b0037__caiC	b1115__ycfT	-3.45347
b0037__caiC	b1119__nagK	3.86846
b0037__caiC	b1131__purB	6.12389
b0037__caiC	b1147__ymfL	3.96255
b0037__caiC	b1197__treA	-4.11541
b0037__caiC	b1203__ychF	3.48154
b0037__caiC	b1204__pth	3.51328
b0037__caiC	b1207__prsA	4.06276
b0037__caiC	b1208__ispE	9.64987
b0037__caiC	b1215__kdsA	3.79166
b0037__caiC	b1227__narI	-3.85699
b0037__caiC	b1249__cls	3.20149
b0037__caiC	b1268__yciQ	-4.53858
b0037__caiC	b1283__osmB	3.56047
b0037__caiC	b1298__puuD	3.37465
b0037__caiC	b1309__ycjM	-4.53746
b0037__caiC	b1330__ynaI	3.68867
b0037__caiC	b1339__abgR	3.69111
b0037__caiC	b1344__ttcA	5.96516
b0037__caiC	b1348__lar	4.33156
b0037__caiC	b1360__ydaV	3.6045
b0037__caiC	b1368__ynaA	-3.78919
b0037__caiC	b1377__ompN	-3.67397
b0037__caiC	b1381__ydbH	3.78368
b0037__caiC	b1405__ydbA_2	3.32859
b0037__caiC	b1408__ynbA	4.21308
b0037__caiC	b1410__ynbC	5.61453
b0037__caiC	b1414__ydcF	4.29857
b0037__caiC	b1419__ydcA	4.27943
b0037__caiC	b1427__rimL	-4.63819
b0037__caiC	b1440__ydcS	3.68442
b0037__caiC	b1442__ydcU	3.33414
b0037__caiC	b1458__yncI	-3.4321
b0037__caiC	b1475__fdnH	4.00465
b0037__caiC	b1488__ddpX	-3.49249
b0037__caiC	b1503__ydeR	3.49254
b0037__caiC	b1507__hipA	3.7903
b0037__caiC	b1511__lsrK	3.17947
b0037__caiC	b1523__yneG	3.3774
b0037__caiC	b1533__eamA	3.26575
b0037__caiC	b1534__ydeE	4.34954
b0037__caiC	b1554__ydfQ	3.98498
b0037__caiC	b1555__ydfR	5.68086
b0037__caiC	b1557__cspB	3.34339
b0037__caiC	b1558__cspF	3.26262
b0037__caiC	b1559__ydfT	3.25153
b0037__caiC	b1562__hokD	3.94887
b0037__caiC	b1566__flxA	3.90596
b0037__caiC	b1573__ydfC	-4.3031
b0037__caiC	b1632__rsxE	3.44366
b0037__caiC	b1637__tyrS	3.79103
b0037__caiC	b1647__ydhF	3.0932
b0037__caiC	b1652__rnt	-4.87526
b0037__caiC	b1660__ydhC	5.09732
b0037__caiC	b1674__ydhY	3.7157
b0037__caiC	b1694__ydiF	-3.39541
b0037__caiC	b1713__pheT	4.52765
b0037__caiC	b1714__pheS	5.52094
b0037__caiC	b1719__thrS	3.40343
b0037__caiC	b1740__nadE	3.80895
b0037__caiC	b1756__ynjD	3.21667
b0037__caiC	b1768__pncA	-3.39613
b0037__caiC	b1772__ydjH	3.77817
b0037__caiC	b1773__ydjI	-5.40829
b0037__caiC	b1779__gapA	4.85932
b0037__caiC	b1794__yeaP	3.5291
b0037__caiC	b1799__yeaT	-7.1024
b0037__caiC	b1813__nudL	3.34916
b0037__caiC	b1816__yoaE	3.983
b0037__caiC	b1831__proQ	3.2203
b0037__caiC	b1864__yebC	5.23007
b0037__caiC	b1868__yecE	3.37006
b0037__caiC	b1946__fliN	-3.57885
b0037__caiC	b1971__yedY	5.62133
b0037__caiC	b1985__yeeO	5.92545
b0037__caiC	b1998__yoeE	3.93916
b0037__caiC	b1999__yeeP	4.00547
b0037__caiC	b2002__yeeS	4.20466
b0037__caiC	b2008__yeeA	3.55363
b0037__caiC	b2017__yefM	5.38312
b0037__caiC	b2031__wbbL_1	3.14828
b0037__caiC	b2052__fcl	3.22566
b0037__caiC	b2086__yegS	3.44101
b0037__caiC	b2108__yehA	3.15681
b0037__caiC	b2110__yehC	3.57067
b0037__caiC	b2118__yehI	3.81997
b0037__caiC	b2120__yehM	3.16145
b0037__caiC	b2155__cirA	3.17287
b0037__caiC	b2163__yeiL	3.76021
b0037__caiC	b2187__yejL	4.48423
b0037__caiC	b2188__yejM	3.89404
b0037__caiC	b2212__alkB	4.03831
b0037__caiC	b2229__yfaT	3.8351
b0037__caiC	b2255__arnA	7.49512
b0037__caiC	b2279__nuoK	4.50351
b0037__caiC	b2286__nuoC	4.28709
b0037__caiC	b2292__yfbS	5.81546
b0037__caiC	b2294__yfbU	4.75929
b0037__caiC	b2299__yfcD	4.62043
b0037__caiC	b2335__yfcR	3.47578
b0037__caiC	b2356__yfdM	3.52549
b0037__caiC	b2357__yfdN	3.16773
b0037__caiC	b2362__yfdS	4.04117
b0037__caiC	b2372__yfdV	-5.12257
b0037__caiC	b2386__fryC	3.45542
b0037__caiC	b2433__yfeZ	3.78253
b0037__caiC	b2434__ypeA	3.17579
b0037__caiC	b2470__acrD	3.88602
b0037__caiC	b2484__hyfD	5.23471
b0037__caiC	b2508__guaB	6.80997
b0037__caiC	b2527__hscB	-3.47356
b0037__caiC	b2566__era	3.1874
b0037__caiC	b2567__rnc	4.42454
b0037__caiC	b2586__yfiM	6.90973
b0037__caiC	b2587__kgtP	3.39211
b0037__caiC	b2600__tyrA	3.76569
b0037__caiC	b2601__aroF	3.09817
b0037__caiC	b2607__trmD	3.48379
b0037__caiC	b2615__nadK	3.45905
b0037__caiC	b2625__yfjI	3.13705
b0037__caiC	b2663__gabP	3.206
b0037__caiC	b2683__ygaH	5.76039
b0037__caiC	b2701__mltB	4.36004
b0037__caiC	b2737__ygbK	4.17061
b0037__caiC	b2738__ygbL	4.39016
b0037__caiC	b2742__nlpD	4.0914
b0037__caiC	b2751__cysN	3.27786
b0037__caiC	b2785__rumA	3.74137
b0037__caiC	b2795__ygdH	6.1245
b0037__caiC	b2807__ygdD	4.31171
b0037__caiC	b2824__ygdB	3.32468
b0037__caiC	b2829__ptsP	3.1325
b0037__caiC	b2849__yqeK	3.61677
b0037__caiC	b2877__ygfJ	3.23999
b0037__caiC	b2880__ygfM	3.92803
b0037__caiC	b2914__rpiA	6.28207
b0037__caiC	b2926__pgk	5.667
b0037__caiC	b2930__yggF	3.73621
b0037__caiC	b2938__speA	3.48428
b0037__caiC	b2942__metK	6.60188
b0037__caiC	b2971__yghG	3.97108
b0037__caiC	b2987__pitB	3.15294
b0037__caiC	b3005__exbD	4.04228
b0037__caiC	b3006__exbB	4.02308
b0037__caiC	b3010__yqhC	4.53769
b0037__caiC	b3018__plsC	6.35364
b0037__caiC	b3021__ygiT	5.39152
b0037__caiC	b3023__ygiV	3.36511
b0037__caiC	b3030__parE	4.24754
b0037__caiC	b3038__ygiC	5.14399
b0037__caiC	b3056__cca	8.99079
b0037__caiC	b3061__ttdA	3.11896
b0037__caiC	b3063__ttdT	3.41187
b0037__caiC	b3106__yhaK	-3.50292
b0037__caiC	b3110__yhaO	3.55442
b0037__caiC	b3143__yraI	4.82493
b0037__caiC	b3158__yhbU	3.58221
b0037__caiC	b3178__ftsH	4.40569
b0037__caiC	b3189__murA	4.61271
b0037__caiC	b3197__kdsD	3.20176
b0037__caiC	b3208__mtgA	3.93067
b0037__caiC	b3251__mreB	3.10916
b0037__caiC	b3291__mscL	3.49293
b0037__caiC	b3303__rpsE	3.30125
b0037__caiC	b3319__rplD	3.27957
b0037__caiC	b3374__frlD	3.56998
b0037__caiC	b3386__rpe	-5.84793
b0037__caiC	b3387__dam	3.62684
b0037__caiC	b3395__hofM	3.16952
b0037__caiC	b3417__malP	3.1327
b0037__caiC	b3422__rtcR	3.15203
b0037__caiC	b3430__glgC	3.21404
b0037__caiC	b3442__yhhZ	3.32775
b0037__caiC	b3450__ugpC	3.3509
b0037__caiC	b3451__ugpE	3.97524
b0037__caiC	b3452__ugpA	3.57507
b0037__caiC	b3455__livG	3.36626
b0037__caiC	b3456__livM	3.89072
b0037__caiC	b3457__livH	6.01054
b0037__caiC	b3462__ftsX	5.16151
b0037__caiC	b3463__ftsE	4.57923
b0037__caiC	b3494__uspB	3.671
b0037__caiC	b3527__yhjJ	4.0677
b0037__caiC	b3556__cspA	4.11476
b0037__caiC	b3560__glyQ	3.27815
b0037__caiC	b3583__sgbE	3.63452
b0037__caiC	b3592__yibF	3.14903
b0037__caiC	b3599__mtlA	3.56189
b0037__caiC	b3601__mtlR	3.44479
b0037__caiC	b3634__coaD	3.27223
b0037__caiC	b3636__rpmG	3.52919
b0037__caiC	b3640__dut	5.72542
b0037__caiC	b3650__spoT	3.80672
b0037__caiC	b3669__uhpA	4.91085
b0037__caiC	b3687__ibpA	6.13178
b0037__caiC	b3704__rnpA	3.8402
b0037__caiC	b3707__tnaC	3.63745
b0037__caiC	b3725__pstB	-3.40517
b0037__caiC	b3730__glmU	4.28753
b0037__caiC	b3751__rbsB	3.40746
b0037__caiC	b3764__yifE	3.39442
b0037__caiC	b3780__rhlB	3.40875
b0037__caiC	b3795__yifK	3.45873
b0037__caiC	b3812__yigB	3.11717
b0037__caiC	b3829__metE	3.30077
b0037__caiC	b3832__rmuC	4.19229
b0037__caiC	b3835__ubiB	5.09889
b0037__caiC	b3873__yihM	3.48666
b0037__caiC	b3893__fdoH	3.28795
b0037__caiC	b3896__yiiG	4.05144
b0037__caiC	b3954__yijO	-3.6408
b0037__caiC	b3964__yijD	3.61819
b0037__caiC	b3967__murI	4.42936
b0037__caiC	b3972__murB	4.08292
b0037__caiC	b3973__birA	3.88769
b0037__caiC	b3988__rpoC	5.82479
b0037__caiC	b3992__thiF	3.34326
b0037__caiC	b3999__yjaG	3.57115
b0037__caiC	b4043__lexA	3.40893
b0037__caiC	b4052__dnaB	8.66842
b0037__caiC	b4059__ssb	3.64576
b0037__caiC	b4068__yjcH	3.1503
b0037__caiC	b4119__melA	4.15911
b0037__caiC	b4127__yjdJ	3.34347
b0037__caiC	b4142__groS	4.83054
b0037__caiC	b4159__yjeP	3.24854
b0037__caiC	b4177__purA	4.44987
b0037__caiC	b4191__ulaR	4.86834
b0037__caiC	b4249__yjgI	4.21983
b0037__caiC	b4255__rraB	4.29204
b0037__caiC	b4258__valS	4.37488
b0037__caiC	b4260__pepA	4.03768
b0037__caiC	b4267__idnD	5.37591
b0037__caiC	b4275__yjgX	4.82658
b0037__caiC	b4303__sgcQ	3.42278
b0037__caiC	b4332__yjiJ	3.35506
b0037__caiC	b4460__araH	5.99339
b0037__caiC	b4461__yfjD	3.75069
b0037__caiC	b4462__ygaR	3.29877
b0037__caiC	b4472__yhdP	3.19539
b0037__caiC	b4497__yeeL	3.90481
b0059__hepA	b0013__yaaI	-3.44684
b0059__hepA	b0014__dnaK	3.59199
b0059__hepA	b0019__nhaA	-3.93134
b0059__hepA	b0039__caiA	-5.39024
b0059__hepA	b0041__fixA	-4.52387
b0059__hepA	b0047__kefC	-3.62704
b0059__hepA	b0076__leuO	-3.72979
b0059__hepA	b0110__ampD	-3.65563
b0059__hepA	b0112__aroP	-4.05711
b0059__hepA	b0124__gcd	3.21361
b0059__hepA	b0127__yadG	-3.94742
b0059__hepA	b0139__htrE	-3.47478
b0059__hepA	b0145__dksA	3.15033
b0059__hepA	b0151__fhuC	-3.44561
b0059__hepA	b0153__fhuB	-4.56139
b0059__hepA	b0157__yadS	-3.79984
b0059__hepA	b0161__degP	3.18214
b0059__hepA	b0162__cdaR	-3.76609
b0059__hepA	b0181__lpxA	3.44715
b0059__hepA	b0183__rnhB	3.41872
b0059__hepA	b0199__metN	-5.24431
b0059__hepA	b0200__gmhB	3.14247
b0059__hepA	b0225__yafQ	-4.04914
b0059__hepA	b0235__ykfJ	-3.71596
b0059__hepA	b0243__proA	3.26924
b0059__hepA	b0247__ykfG	3.40041
b0059__hepA	b0253__ykfA	-9.66135
b0059__hepA	b0283__yagQ	-5.1934
b0059__hepA	b0300__ykgA	-3.43369
b0059__hepA	b0316__yahB	-3.5342
b0059__hepA	b0319__yahE	-4.00622
b0059__hepA	b0336__codB	-3.51028
b0059__hepA	b0341__cynX	-3.57926
b0059__hepA	b0351__mhpF	3.23742
b0059__hepA	b0371__yaiT	3.5046
b0059__hepA	b0393__rdgC	-4.07493
b0059__hepA	b0416__nusB	-3.74546
b0059__hepA	b0421__ispA	3.84106
b0059__hepA	b0437__clpP	3.75743
b0059__hepA	b0449__mdlB	5.58994
b0059__hepA	b0461__ybaJ	-3.52878
b0059__hepA	b0462__acrB	3.51658
b0059__hepA	b0463__acrA	3.19843
b0059__hepA	b0504__allS	3.27077
b0059__hepA	b0513__ybbY	-4.02637
b0059__hepA	b0520__ylbF	3.3485
b0059__hepA	b0545__ybcL	3.80053
b0059__hepA	b0571__cusR	-4.58052
b0059__hepA	b0628__lipA	8.96084
b0059__hepA	b0632__dacA	-4.58793
b0059__hepA	b0640__holA	6.79459
b0059__hepA	b0643__ybeL	3.22864
b0059__hepA	b0659__ybeY	4.08862
b0059__hepA	b0677__nagA	-3.93063
b0059__hepA	b0683__fur	3.78198
b0059__hepA	b0687__seqA	4.50688
b0059__hepA	b0692__potE	7.11494
b0059__hepA	b0728__sucC	3.27384
b0059__hepA	b0729__sucD	3.77294
b0059__hepA	b0734__cydB	3.65272
b0059__hepA	b0740__tolB	4.31412
b0059__hepA	b0750__nadA	3.53551
b0059__hepA	b0752__zitB	3.21163
b0059__hepA	b0767__pgl	-5.29429
b0059__hepA	b0773__ybhB	-3.64123
b0059__hepA	b0791__ybhQ	4.1007
b0059__hepA	b0856__potH	3.28062
b0059__hepA	b0859__rumB	3.44917
b0059__hepA	b0878__macA	4.44126
b0059__hepA	b0888__trxB	4.79041
b0059__hepA	b0905__ycaO	3.34041
b0059__hepA	b0908__aroA	3.42308
b0059__hepA	b0922__mukF	3.23763
b0059__hepA	b0926__ycbK	-3.47184
b0059__hepA	b0953__rmf	3.18486
b0059__hepA	b0954__fabA	-7.01244
b0059__hepA	b0970__yccA	3.47728
b0059__hepA	b0997__torA	4.65759
b0059__hepA	b0998__torD	3.29572
b0059__hepA	b1039__csgE	3.20665
b0059__hepA	b1042__csgA	3.74859
b0059__hepA	b1086__rluC	3.52509
b0059__hepA	b1106__thiK	3.37879
b0059__hepA	b1126__potA	3.87011
b0059__hepA	b1134__nudJ	4.02066
b0059__hepA	b1153__ymfQ	-4.01762
b0059__hepA	b1155__ymfS	3.46907
b0059__hepA	b1191__cvrA	3.45661
b0059__hepA	b1206__ychM	3.14076
b0059__hepA	b1209__lolB	-4.66448
b0059__hepA	b1221__narL	3.76241
b0059__hepA	b1242__ychE	3.64999
b0059__hepA	b1257__yciE	-3.95977
b0059__hepA	b1263__trpD	3.51136
b0059__hepA	b1267__yciO	3.44391
b0059__hepA	b1269__rluB	3.20646
b0059__hepA	b1271__yciK	3.19401
b0059__hepA	b1272__sohB	3.43947
b0059__hepA	b1290__sapF	3.41353
b0059__hepA	b1301__puuB	3.72398
b0059__hepA	b1302__puuE	3.33177
b0059__hepA	b1325__ycjG	3.25208
b0059__hepA	b1337__abgB	3.99929
b0059__hepA	b1358__ydaT	-4.06603
b0059__hepA	b1383__ydbL	3.39104
b0059__hepA	b1394__paaG	-3.81131
b0059__hepA	b1405__ydbA_2	3.97982
b0059__hepA	b1414__ydcF	-3.70077
b0059__hepA	b1435__ydcP	3.19617
b0059__hepA	b1443__ydcV	6.0537
b0059__hepA	b1501__ydeP	3.32694
b0059__hepA	b1507__hipA	-3.53012
b0059__hepA	b1529__marC	-4.23803
b0059__hepA	b1539__ydfG	3.52576
b0059__hepA	b1553__ydfP	-3.87326
b0059__hepA	b1563__relE	3.54902
b0059__hepA	b1569__dicC	3.67977
b0059__hepA	b1594__dgsA	3.92033
b0059__hepA	b1602__pntB	3.1601
b0059__hepA	b1623__add	3.34083
b0059__hepA	b1624__ydgJ	3.41433
b0059__hepA	b1656__sodB	3.15289
b0059__hepA	b1668__ydhS	4.43797
b0059__hepA	b1674__ydhY	4.44665
b0059__hepA	b1678__ynhG	3.69582
b0059__hepA	b1680__sufS	3.44842
b0059__hepA	b1708__nlpC	3.91962
b0059__hepA	b1712__ihfA	3.24486
b0059__hepA	b1714__pheS	-3.63657
b0059__hepA	b1718__infC	-10.5862
b0059__hepA	b1720__arpB_1	5.99613
b0059__hepA	b1780__yeaD	4.57253
b0059__hepA	b1784__yeaH	3.33025
b0059__hepA	b1794__yeaP	3.47302
b0059__hepA	b1797__yeaR	4.01536
b0059__hepA	b1799__yeaT	-8.18673
b0059__hepA	b1812__pabB	3.74055
b0059__hepA	b1815__yoaD	5.14918
b0059__hepA	b1860__ruvB	4.80656
b0059__hepA	b1877__yecT	3.26733
b0059__hepA	b1926__fliT	3.93023
b0059__hepA	b1936__intG	3.32507
b0059__hepA	b1971__yedY	-4.46649
b0059__hepA	b1981__shiA	3.572
b0059__hepA	b1992__cobS	3.51573
b0059__hepA	b1999__yeeP	-4.14293
b0059__hepA	b2021__hisC	3.19323
b0059__hepA	b2022__hisB	4.06609
b0059__hepA	b2034__wbbI	3.40851
b0059__hepA	b2044__wcaL	3.23883
b0059__hepA	b2058__wcaB	3.3456
b0059__hepA	b2077__mdtD	3.68249
b0059__hepA	b2102__yegX	3.49199
b0059__hepA	b2145__yeiS	3.22557
b0059__hepA	b2208__napF	4.00131
b0059__hepA	b2211__yojI	4.01604
b0059__hepA	b2214__apbE	3.66754
b0059__hepA	b2230__yfaA	4.97283
b0059__hepA	b2253__arnB	3.57403
b0059__hepA	b2255__arnA	4.3515
b0059__hepA	b2271__yfbL	3.27238
b0059__hepA	b2273__yfbN	3.09415
b0059__hepA	b2285__nuoE	3.13742
b0059__hepA	b2314__dedD	4.33755
b0059__hepA	b2320__pdxB	-4.23795
b0059__hepA	b2329__aroC	3.45252
b0059__hepA	b2341__fadJ	3.59826
b0059__hepA	b2351__yfdH	4.11215
b0059__hepA	b2353__tfaS	4.62085
b0059__hepA	b2358__yfdO	-3.42466
b0059__hepA	b2366__dsdA	4.00165
b0059__hepA	b2372__yfdV	3.7629
b0059__hepA	b2383__fryA	3.19042
b0059__hepA	b2407__xapA	3.65268
b0059__hepA	b2427__yfeT	-12.9222
b0059__hepA	b2467__nudK	3.14563
b0059__hepA	b2487__hyfG	3.5882
b0059__hepA	b2488__hyfH	4.99177
b0059__hepA	b2496__hda	3.84047
b0059__hepA	b2498__upp	3.8976
b0059__hepA	b2503__yfgF	3.47077
b0059__hepA	b2508__guaB	-5.5413
b0059__hepA	b2529__iscU	3.6906
b0059__hepA	b2530__iscS	5.24891
b0059__hepA	b2531__iscR	-12.2681
b0059__hepA	b2537__hcaR	3.42144
b0059__hepA	b2553__glnB	4.22716
b0059__hepA	b2559__tadA	3.83642
b0059__hepA	b2604__yfiN	-7.14377
b0059__hepA	b2608__rimM	5.11426
b0059__hepA	b2631__yfjO	-3.73647
b0059__hepA	b2681__ygaY	3.20084
b0059__hepA	b2702__srlA	3.12307
b0059__hepA	b2709__norR	3.21706
b0059__hepA	b2713__hydN	4.9122
b0059__hepA	b2715__ascF	3.92286
b0059__hepA	b2716__ascB	3.19759
b0059__hepA	b2719__hycG	3.34213
b0059__hepA	b2725__hycA	3.5702
b0059__hepA	b2788__gudX	3.70926
b0059__hepA	b2796__sdaC	3.19733
b0059__hepA	b2799__fucO	4.1831
b0059__hepA	b2804__fucU	3.22174
b0059__hepA	b2820__recB	3.82945
b0059__hepA	b2835__lplT	6.68451
b0059__hepA	b2838__lysA	4.17302
b0059__hepA	b2841__araE	3.38526
b0059__hepA	b2845__yqeG	3.32409
b0059__hepA	b2849__yqeK	3.35889
b0059__hepA	b2854__pbl	3.63588
b0059__hepA	b2863__ygeQ	-11.3985
b0059__hepA	b2868__xdhC	3.34026
b0059__hepA	b2876__yqeC	3.50471
b0059__hepA	b2877__ygfJ	3.24989
b0059__hepA	b2880__ygfM	4.02126
b0059__hepA	b2888__ygfU	4.32795
b0059__hepA	b2897__ygfY	3.84142
b0059__hepA	b2928__yggC	4.28216
b0059__hepA	b2934__cmtB	3.28536
b0059__hepA	b2953__yggU	-3.76726
b0059__hepA	b2956__yggM	3.27193
b0059__hepA	b2958__yggN	3.49877
b0059__hepA	b2985__yghS	3.21029
b0059__hepA	b2987__pitB	3.11731
b0059__hepA	b2999__yghX	3.3682
b0059__hepA	b3002__yqhA	3.15917
b0059__hepA	b3017__sufI	3.75
b0059__hepA	b3028__mdaB	3.44632
b0059__hepA	b3035__tolC	5.66716
b0059__hepA	b3072__aer	3.5522
b0059__hepA	b3084__rlmG	3.1805
b0059__hepA	b3098__yqjD	3.32484
b0059__hepA	b3104__yhaI	3.40069
b0059__hepA	b3105__yhaJ	6.27167
b0059__hepA	b3117__tdcB	3.13651
b0059__hepA	b3136__agaS	4.36837
b0059__hepA	b3164__pnp	-3.45158
b0059__hepA	b3167__rbfA	8.75573
b0059__hepA	b3172__argG	3.79314
b0059__hepA	b3204__ptsN	3.57283
b0059__hepA	b3206__npr	5.34848
b0059__hepA	b3228__sspB	3.84782
b0059__hepA	b3266__acrF	4.96722
b0059__hepA	b3322__pioO	3.09943
b0059__hepA	b3334__gspM	3.20678
b0059__hepA	b3340__fusA	-3.46672
b0059__hepA	b3343__yheL	3.7574
b0059__hepA	b3344__yheM	3.67251
b0059__hepA	b3345__yheN	4.47563
b0059__hepA	b3346__yheO	4.40463
b0059__hepA	b3362__yhfG	-3.8583
b0059__hepA	b3371__frlB	3.46339
b0059__hepA	b3375__frlR	4.59096
b0059__hepA	b3378__yhfU	3.37571
b0059__hepA	b3408__feoA	3.78579
b0059__hepA	b3432__glgB	3.60199
b0059__hepA	b3440__yhhX	3.38421
b0059__hepA	b3458__livK	3.47729
b0059__hepA	b3466__yhhL	3.72962
b0059__hepA	b3478__nikC	-4.01832
b0059__hepA	b3479__nikD	4.78591
b0059__hepA	b3481__nikR	-5.19228
b0059__hepA	b3496__yhiP	4.12809
b0059__hepA	b3499__yhiR	3.87182
b0059__hepA	b3541__dppD	3.09736
b0059__hepA	b3566__xylF	4.37777
b0059__hepA	b3616__tdh	5.45899
b0059__hepA	b3619__rfaD	-4.03382
b0059__hepA	b3643__rph	3.30783
b0059__hepA	b3652__recG	3.92907
b0059__hepA	b3681__glvG	3.92353
b0059__hepA	b3701__dnaN	6.08705
b0059__hepA	b3708__tnaA	3.88199
b0059__hepA	b3740__gidB	-4.25944
b0059__hepA	b3750__rbsC	4.15607
b0059__hepA	b3752__rbsK	4.71951
b0059__hepA	b3836__tatA	3.57547
b0059__hepA	b3858__yihD	-3.45299
b0059__hepA	b3872__yihL	-3.47919
b0059__hepA	b3892__fdoI	3.44539
b0059__hepA	b3923__uspD	4.25428
b0059__hepA	b3945__gldA	3.26719
b0059__hepA	b3950__frwB	3.36131
b0059__hepA	b4017__arpA	5.25596
b0059__hepA	b4057__yjbR	-3.7276
b0059__hepA	b4064__yjcD	-3.38813
b0059__hepA	b4067__actP	-3.39543
b0059__hepA	b4093__phnO	3.80377
b0059__hepA	b4129__lysU	-4.00288
b0059__hepA	b4133__cadC	4.51471
b0059__hepA	b4140__fxsA	3.40688
b0059__hepA	b4141__yjeH	-3.41728
b0059__hepA	b4145__yjeJ	-3.78589
b0059__hepA	b4149__blc	5.65601
b0059__hepA	b4150__ampC	4.51857
b0059__hepA	b4178__nsrR	-3.66962
b0059__hepA	b4189__yjfO	3.3242
b0059__hepA	b4221__ytfN	-4.43924
b0059__hepA	b4259__holC	-3.57962
b0059__hepA	b4274__yjgW	3.20313
b0059__hepA	b4296__yjhF	-3.60964
b0059__hepA	b4297__yjhG	-3.93803
b0059__hepA	b4300__sgcR	3.25188
b0059__hepA	b4334__yjiL	3.16508
b0059__hepA	b4351__mrr	-4.48343
b0059__hepA	b4464__ygfQ	3.36705
b0059__hepA	b4469__ygiQ	3.81547
b0059__hepA	JW5447__fucT	3.95543
b0059__hepA	JW5661__yzpK	3.29849
b0064__araC	b0033__carB	-3.64216
b0064__araC	b0055__djlA	-4.82842
b0064__araC	b0078__ilvH	-4.15436
b0064__araC	b0082__mraW	8.62509
b0064__araC	b0104__guaC	-3.92394
b0064__araC	b0178__hlpA	-3.8954
b0064__araC	b0190__yaeQ	3.57575
b0064__araC	b0238__gpt	-3.55051
b0064__araC	b0347__mhpA	-3.8058
b0064__araC	b0351__mhpF	-3.73017
b0064__araC	b0365__tauA	3.11536
b0064__araC	b0377__sbmA	-3.54399
b0064__araC	b0383__phoA	3.38506
b0064__araC	b0451__amtB	-3.6086
b0064__araC	b0485__ybaS	-10.7854
b0064__araC	b0500__ybbD	4.38989
b0064__araC	b0512__allB	-3.63533
b0064__araC	b0550__rusA	-4.23388
b0064__araC	b0589__fepG	3.24439
b0064__araC	b0592__fepB	4.3397
b0064__araC	b0631__ybeD	3.12734
b0064__araC	b0651__rihA	3.98142
b0064__araC	b0696__kdpC	-13.6412
b0064__araC	b0729__sucD	4.42448
b0064__araC	b0738__tolR	-3.54352
b0064__araC	b0854__potF	5.30712
b0064__araC	b0922__mukF	6.59834
b0064__araC	b0967__yccW	-7.05227
b0064__araC	b0976__hyaE	-3.46275
b0064__araC	b1089__rpmF	4.0361
b0064__araC	b1091__fabH	-3.85461
b0064__araC	b1186__nhaB	3.26118
b0064__araC	b1187__fadR	4.64522
b0064__araC	b1190__dadX	3.2443
b0064__araC	b1216__chaA	3.30059
b0064__araC	b1237__hns	5.49653
b0064__araC	b1275__cysB	4.76958
b0064__araC	b1286__rnb	-12.58
b0064__araC	b1323__tyrR	3.23513
b0064__araC	b1444__ydcW	-3.52983
b0064__araC	b1451__yncD	-3.45879
b0064__araC	b1484__ddpD	3.54928
b0064__araC	b1556__essQ	3.21117
b0064__araC	b1595__ynfL	3.49521
b0064__araC	b1605__ydgI	4.23926
b0064__araC	b1620__malI	6.54293
b0064__araC	b1621__malX	6.208
b0064__araC	b1668__ydhS	3.40809
b0064__araC	b1676__pykF	3.42372
b0064__araC	b1729__ydjN	3.40641
b0064__araC	b1769__ydjE	3.26719
b0064__araC	b1861__ruvA	3.1816
b0064__araC	b1901__araF	4.80882
b0064__araC	b1905__ftn	3.29465
b0064__araC	b1972__yedZ	-3.83996
b0064__araC	b2143__cdd	3.57694
b0064__araC	b2187__yejL	4.39026
b0064__araC	b2194__ccmH	-5.07178
b0064__araC	b2221__atoD	-4.27736
b0064__araC	b2227__yfaS_2	3.40439
b0064__araC	b2245__yfaU	3.20085
b0064__araC	b2276__nuoN	8.01207
b0064__araC	b2277__nuoM	9.22519
b0064__araC	b2283__nuoG	5.7914
b0064__araC	b2291__yfbR	3.51393
b0064__araC	b2302__yfcG	4.42609
b0064__araC	b2407__xapA	3.61124
b0064__araC	b2418__pdxK	3.77213
b0064__araC	b2419__yfeK	3.27098
b0064__araC	b2493__yfgO	3.09173
b0064__araC	b2499__purM	4.32388
b0064__araC	b2517__yfgB	4.06635
b0064__araC	b2520__yfhM	3.29371
b0064__araC	b2575__yfiC	3.13471
b0064__araC	b2586__yfiM	4.11378
b0064__araC	b2594__rluD	3.47492
b0064__araC	b2620__smpB	5.63849
b0064__araC	b2675__nrdE	3.67727
b0064__araC	b2699__recA	4.73345
b0064__araC	b2750__cysC	5.52283
b0064__araC	b2764__cysJ	4.4483
b0064__araC	b2768__ygcP	3.67744
b0064__araC	b2822__recC	3.55553
b0064__araC	b2824__ygdB	4.01954
b0064__araC	b2856__ygeL	3.29353
b0064__araC	b2868__xdhC	4.01751
b0064__araC	b2882__ygfO	4.74606
b0064__araC	b2892__recJ	3.31967
b0064__araC	b2901__bglA	4.26421
b0064__araC	b2994__hybC	4.37965
b0064__araC	b3157__yhbT	3.52372
b0064__araC	b3172__argG	3.83354
b0064__araC	b3226__nanR	3.46429
b0064__araC	b3242__aaeX	3.23784
b0064__araC	b3247__rng	3.15168
b0064__araC	b3345__yheN	6.29775
b0064__araC	b3426__glpD	3.71611
b0064__araC	b3584__yiaT	3.69034
b0064__araC	b3629__rfaS	15.5571
b0064__araC	b3642__pyrE	3.29179
b0064__araC	b3886__rbn	3.7704
b0064__araC	b3940__metL	3.42167
b0064__araC	b4031__xylE	-12.7943
b0064__araC	b4039__ubiC	-3.56905
b0064__araC	b4052__dnaB	3.73256
b0064__araC	b4062__soxS	3.18843
b0064__araC	b4088__alsB	3.95866
b0064__araC	b4329__yjiG	-3.69543
b0064__araC	b4400__creD	4.25328
b0064__araC	b4460__araH	3.25602
b0064__araC	b4464__ygfQ	3.68163
b0064__araC	b4497__yeeL	-3.42125
b0099__mutT	b0015__dnaJ	-3.52238
b0099__mutT	b0032__carA	-4.16012
b0099__mutT	b0051__ksgA	4.53104
b0099__mutT	b0074__leuA	-5.17331
b0099__mutT	b0077__ilvI	-3.5127
b0099__mutT	b0082__mraW	10.3277
b0099__mutT	b0085__murE	-4.71615
b0099__mutT	b0086__murF	-4.56178
b0099__mutT	b0088__murD	-5.39605
b0099__mutT	b0123__cueO	-3.70524
b0099__mutT	b0126__can	-4.56445
b0099__mutT	b0139__htrE	-3.86013
b0099__mutT	b0143__pcnB	-3.7294
b0099__mutT	b0147__ligT	-3.43162
b0099__mutT	b0152__fhuD	-4.77609
b0099__mutT	b0178__hlpA	-4.18026
b0099__mutT	b0180__fabZ	-3.51908
b0099__mutT	b0183__rnhB	-3.87983
b0099__mutT	b0187__yaeR	3.55784
b0099__mutT	b0190__yaeQ	6.68627
b0099__mutT	b0228__yafM	3.33296
b0099__mutT	b0277__yagK	-4.52957
b0099__mutT	b0281__intF	4.54526
b0099__mutT	b0282__yagP	4.53941
b0099__mutT	b0287__yagU	-3.51272
b0099__mutT	b0379__yaiY	-3.40285
b0099__mutT	b0389__yaiA	-3.50712
b0099__mutT	b0393__rdgC	3.42756
b0099__mutT	b0402__proY	-4.47379
b0099__mutT	b0441__ppiD	-4.34112
b0099__mutT	b0461__ybaJ	-4.64208
b0099__mutT	b0462__acrB	-4.01822
b0099__mutT	b0479__fsr	-3.59805
b0099__mutT	b0496__ybbP	-3.74785
b0099__mutT	b0500__ybbD	-3.80076
b0099__mutT	b0544__ybcK	-3.44279
b0099__mutT	b0557__borD	-3.76679
b0099__mutT	b0588__fepC	4.24226
b0099__mutT	b0603__ybdO	-4.43408
b0099__mutT	b0618__citC	-3.56742
b0099__mutT	b0628__lipA	6.82612
b0099__mutT	b0637__ybeB	3.48638
b0099__mutT	b0640__holA	3.36955
b0099__mutT	b0659__ybeY	-3.63414
b0099__mutT	b0681__ybfM	-3.67508
b0099__mutT	b0691__ybfH	4.65192
b0099__mutT	b0697__kdpB	-3.40331
b0099__mutT	b0703__ybfO	3.56832
b0099__mutT	b0704__ybfC	-3.45645
b0099__mutT	b0717__ybgP	-4.12453
b0099__mutT	b0731__mngA	-4.00822
b0099__mutT	b0776__bioF	3.48644
b0099__mutT	b0803__ybiI	-4.17587
b0099__mutT	b0806__ybiM	-3.92214
b0099__mutT	b0808__ybiO	4.92498
b0099__mutT	b0826__moeB	4.03429
b0099__mutT	b0867__ybjR	4.35447
b0099__mutT	b0876__ybjD	-3.544
b0099__mutT	b0892__rarA	-3.54009
b0099__mutT	b0900__ycaN	-4.82043
b0099__mutT	b0937__ssuE	-3.43383
b0099__mutT	b0942__ycbU	-3.50842
b0099__mutT	b0943__ycbV	3.3878
b0099__mutT	b0956__ycbG	-3.50978
b0099__mutT	b0957__ompA	3.46062
b0099__mutT	b0976__hyaE	-3.45283
b0099__mutT	b0989__cspH	3.20861
b0099__mutT	b0994__torT	-3.67485
b0099__mutT	b0995__torR	3.21215
b0099__mutT	b1012__rutA	3.75693
b0099__mutT	b1021__pgaD	-3.41323
b0099__mutT	b1022__pgaC	5.15011
b0099__mutT	b1063__yceB	-3.6773
b0099__mutT	b1074__flgC	-4.30473
b0099__mutT	b1081__flgJ	-3.51564
b0099__mutT	b1087__yceF	3.31508
b0099__mutT	b1134__nudJ	3.53877
b0099__mutT	b1168__ycgG	3.58871
b0099__mutT	b1176__minC	3.77357
b0099__mutT	b1250__kch	-4.1295
b0099__mutT	b1255__yciC	-3.62345
b0099__mutT	b1264__trpE	3.26637
b0099__mutT	b1266__trpH	3.12271
b0099__mutT	b1267__yciO	3.58378
b0099__mutT	b1275.1__yciX	3.21869
b0099__mutT	b1275__cysB	3.61866
b0099__mutT	b1289__ycjD	3.43971
b0099__mutT	b1298__puuD	3.84739
b0099__mutT	b1303__pspF	4.75474
b0099__mutT	b1387__maoC	-3.75871
b0099__mutT	b1424__mdoD	-3.67503
b0099__mutT	b1428__ydcK	-3.86288
b0099__mutT	b1438__ydcQ	-3.71273
b0099__mutT	b1461__pptA	3.17505
b0099__mutT	b1463__nhoA	3.30533
b0099__mutT	b1471__yddK	-3.51868
b0099__mutT	b1486__ddpB	-5.87965
b0099__mutT	b1488__ddpX	4.25906
b0099__mutT	b1497__ydeM	-4.26333
b0099__mutT	b1518__lsrG	-3.50924
b0099__mutT	b1535__ydeH	3.09355
b0099__mutT	b1549__ydfO	3.64246
b0099__mutT	b1555__ydfR	3.68261
b0099__mutT	b1568__ydfX	-3.67068
b0099__mutT	b1599__mdtI	4.19721
b0099__mutT	b1620__malI	4.58602
b0099__mutT	b1650__nemA	3.37408
b0099__mutT	b1659__ydhB	3.21981
b0099__mutT	b1660__ydhC	3.9987
b0099__mutT	b1676__pykF	3.20622
b0099__mutT	b1698__ydiR	-3.60971
b0099__mutT	b1747__astA	-4.01439
b0099__mutT	b1749__xthA	-3.51685
b0099__mutT	b1751__ydjY	3.49965
b0099__mutT	b1753__ynjA	-9.74382
b0099__mutT	b1785__yeaI	4.4193
b0099__mutT	b1794__yeaP	3.99211
b0099__mutT	b1831__proQ	5.15798
b0099__mutT	b1864__yebC	5.03364
b0099__mutT	b1874__cutC	3.20443
b0099__mutT	b1890__motA	-3.52966
b0099__mutT	b1891__flhC	-3.53868
b0099__mutT	b1901__araF	3.17214
b0099__mutT	b1928__yedD	-4.49186
b0099__mutT	b1991__cobT	-3.61776
b0099__mutT	b1999__yeeP	-4.16448
b0099__mutT	b2002__yeeS	3.4977
b0099__mutT	b2031__wbbL_1	3.81161
b0099__mutT	b2048__cpsG	3.31719
b0099__mutT	b2113__mrp	-3.44622
b0099__mutT	b2118__yehI	-3.47143
b0099__mutT	b2120__yehM	-3.83747
b0099__mutT	b2126__yehU	3.36471
b0099__mutT	b2166__yeiC	4.0883
b0099__mutT	b2170__setB	4.22557
b0099__mutT	b2187__yejL	5.60137
b0099__mutT	b2196__ccmF	4.02431
b0099__mutT	b2203__napB	7.76502
b0099__mutT	b2239__glpQ	3.52966
b0099__mutT	b2240__glpT	-3.85083
b0099__mutT	b2252__ais	-3.66082
b0099__mutT	b2262__menB	-3.3975
b0099__mutT	b2269__elaD	-3.46215
b0099__mutT	b2270__yfbK	3.27282
b0099__mutT	b2272__yfbM	-3.39304
b0099__mutT	b2276__nuoN	7.43255
b0099__mutT	b2277__nuoM	8.67306
b0099__mutT	b2292__yfbS	6.77474
b0099__mutT	b2302__yfcG	5.32492
b0099__mutT	b2328__mepA	-3.71586
b0099__mutT	b2358__yfdO	-3.77891
b0099__mutT	b2416__ptsI	-4.0404
b0099__mutT	b2420__yfeS	-3.39987
b0099__mutT	b2431__yfeX	3.56899
b0099__mutT	b2453__eutG	-3.48421
b0099__mutT	b2481__hyfA	4.44871
b0099__mutT	b2497__uraA	-3.96494
b0099__mutT	b2500__purN	3.39524
b0099__mutT	b2507__guaA	5.10816
b0099__mutT	b2518__ndk	3.75075
b0099__mutT	b2528__iscA	3.11868
b0099__mutT	b2553__glnB	-3.53773
b0099__mutT	b2561__yfhH	5.06626
b0099__mutT	b2566__era	-3.70152
b0099__mutT	b2575__yfiC	4.00195
b0099__mutT	b2586__yfiM	4.08417
b0099__mutT	b2587__kgtP	3.52968
b0099__mutT	b2620__smpB	3.47623
b0099__mutT	b2641__ypjM	3.27428
b0099__mutT	b2648__pinH	3.61954
b0099__mutT	b2687__luxS	3.90747
b0099__mutT	b2711__flrR	3.65877
b0099__mutT	b2722__hycD	3.50643
b0099__mutT	b2733__mutS	3.91435
b0099__mutT	b2750__cysC	6.53974
b0099__mutT	b2751__cysN	3.31632
b0099__mutT	b2768__ygcP	5.169
b0099__mutT	b2806__ygdE	3.40129
b0099__mutT	b2807__ygdD	4.42783
b0099__mutT	b2820__recB	-3.52915
b0099__mutT	b2831__mutH	3.16863
b0099__mutT	b2863__ygeQ	5.98931
b0099__mutT	b2883__guaD	3.57924
b0099__mutT	b2886__ygfS	4.11741
b0099__mutT	b2912__ygfA	4.07219
b0099__mutT	b2984__yghR	3.29945
b0099__mutT	b2993__hybD	-4.15523
b0099__mutT	b3010__yqhC	4.24803
b0099__mutT	b3083__ygjN	3.52425
b0099__mutT	b3096__yqjB	4.05826
b0099__mutT	b3098__yqjD	4.15548
b0099__mutT	b3121__yhaC	3.38757
b0099__mutT	b3131__agaR	-4.02214
b0099__mutT	b3145__yraK	3.31397
b0099__mutT	b3163__nlpI	3.25829
b0099__mutT	b3281__aroE	-3.58089
b0099__mutT	b3283__yrdD	-3.40326
b0099__mutT	b3340__fusA	-4.03058
b0099__mutT	b3345__yheN	7.57967
b0099__mutT	b3399__yrfG	3.81012
b0099__mutT	b3421__rtcB	3.76865
b0099__mutT	b3423__glpR	4.14413
b0099__mutT	b3438__gntR	3.1868
b0099__mutT	b3451__ugpE	-3.86375
b0099__mutT	b3453__ugpB	4.19258
b0099__mutT	b3457__livH	4.24089
b0099__mutT	b3467__yhhM	3.82507
b0099__mutT	b3476__nikA	4.93343
b0099__mutT	b3521__yhjC	-5.12181
b0099__mutT	b3523__yhjE	-3.57246
b0099__mutT	b3549__tag	3.51598
b0099__mutT	b3556__cspA	3.2155
b0099__mutT	b3591__selA	-3.56056
b0099__mutT	b3624__rfaZ	4.14686
b0099__mutT	b3629__rfaS	16.3476
b0099__mutT	b3631__rfaG	5.25395
b0099__mutT	b3729__glmS	-4.55604
b0099__mutT	b3751__rbsB	3.52633
b0099__mutT	b3766__ilvL	-3.4314
b0099__mutT	b3822__recQ	-10.2635
b0099__mutT	b3826__yigL	3.11945
b0099__mutT	b3856__mobB	3.10522
b0099__mutT	b3893__fdoH	3.16619
b0099__mutT	b3920__yiiQ	-3.70759
b0099__mutT	b3932__hslV	-3.60457
b0099__mutT	b3945__gldA	3.40367
b0099__mutT	b3958__argC	-3.4904
b0099__mutT	b3998__nfi	-3.53416
b0099__mutT	b4048__yjbM	-3.45989
b0099__mutT	b4052__dnaB	4.03896
b0099__mutT	b4053__alr	-3.46794
b0099__mutT	b4054.1__yjbS	-3.5331
b0099__mutT	b4055__aphA	3.8375
b0099__mutT	b4065__yjcE	-3.55806
b0099__mutT	b4085__alsE	5.56257
b0099__mutT	b4108__phnA	-3.68898
b0099__mutT	b4123__dcuB	-3.3885
b0099__mutT	b4132__cadB	-3.42005
b0099__mutT	b4145__yjeJ	-4.11323
b0099__mutT	b4173__hflX	-4.48786
b0099__mutT	b4176__yjeT	3.64069
b0099__mutT	b4177__purA	5.01084
b0099__mutT	b4185__yjfM	-4.18728
b0099__mutT	b4195__ulaC	-3.64372
b0099__mutT	b4206__ytfB	3.33794
b0099__mutT	b4207__fklB	5.24221
b0099__mutT	b4231__yjfF	-3.67519
b0099__mutT	b4253__yjgL	3.22216
b0099__mutT	b4290__fecB	-5.01481
b0099__mutT	b4319__fimG	-3.51806
b0099__mutT	b4341__yjiS	-4.47804
b0099__mutT	b4378__yjjV	-5.10279
b0099__mutT	b4402__yjjY	-3.71219
b0099__mutT	b4415__hokE	-3.73349
b0099__mutT	b4461__yfjD	3.7055
b0099__mutT	b4463__ygcU	3.88
b0099__mutT	b4470__yhaM	3.20497
b0099__mutT	b4505__ykgN	-5.0635
b0099__mutT	b4517__gnsA	-3.43335
b0099__mutT	b4532__yncN	3.36397
b0099__mutT	b4571__wbbL	-3.67864
b0119__yacL	b0098__secA	-4.51073
b0119__yacL	b2040__rfbD	-8.60193
b0119__yacL	b2199__ccmC	-7.29733
b0119__yacL	b2631__yfjO	-3.55825
b0119__yacL	b2786__barA	-5.88302
b0119__yacL	b3878__yihQ	-4.29332
b0119__yacL	b4052__dnaB	5.34338
b0121__speE	b0042__fixB	4.21612
b0121__speE	b0099__mutT	-5.30839
b0121__speE	b0132__yadD	-3.68508
b0121__speE	b0135__yadC	-3.39861
b0121__speE	b0146__sfsA	3.81154
b0121__speE	b0151__fhuC	-3.81383
b0121__speE	b0152__fhuD	3.38785
b0121__speE	b0159__pfs	-5.14721
b0121__speE	b0200__gmhB	4.62243
b0121__speE	b0209__yafD	-3.84173
b0121__speE	b0293__matB	-6.83126
b0121__speE	b0323__yahI	3.77665
b0121__speE	b0354__yaiL	-3.85034
b0121__speE	b0391__yaiE	3.19931
b0121__speE	b0404__acpH	-5.42189
b0121__speE	b0415__ribE	6.01718
b0121__speE	b0421__ispA	3.59933
b0121__speE	b0571__cusR	4.27203
b0121__speE	b0588__fepC	3.11762
b0121__speE	b0617__citD	4.13653
b0121__speE	b0650__hscC	3.42767
b0121__speE	b0662__ubiF	5.1903
b0121__speE	b0674__asnB	3.52565
b0121__speE	b0677__nagA	3.75729
b0121__speE	b0685__ybfE	5.10958
b0121__speE	b0696__kdpC	3.45458
b0121__speE	b0706__ybfD	-3.41214
b0121__speE	b0712__ybgK	-4.46907
b0121__speE	b0724__sdhB	3.96028
b0121__speE	b0732__mngB	3.31028
b0121__speE	b0734__cydB	-7.0515
b0121__speE	b0759__galE	3.08832
b0121__speE	b0774__bioA	4.3763
b0121__speE	b0824__ybiY	3.30389
b0121__speE	b0832__gsiD	-11.8136
b0121__speE	b0849__grxA	3.52137
b0121__speE	b0859__rumB	-3.4511
b0121__speE	b0864__artP	3.50525
b0121__speE	b0878__macA	-3.56561
b0121__speE	b0905__ycaO	3.08838
b0121__speE	b0922__mukF	4.01233
b0121__speE	b0937__ssuE	-3.47636
b0121__speE	b0942__ycbU	-3.50122
b0121__speE	b0968__yccX	3.47164
b0121__speE	b0977__hyaF	3.37797
b0121__speE	b1022__pgaC	3.12872
b0121__speE	b1028__ymdE	3.73066
b0121__speE	b1037__csgG	-3.44763
b0121__speE	b1046__ymdC	3.34391
b0121__speE	b1073__flgB	5.51014
b0121__speE	b1081__flgJ	3.21918
b0121__speE	b1094__acpP	4.06956
b0121__speE	b1123__potD	-4.25554
b0121__speE	b1124__potC	-5.00203
b0121__speE	b1125__potB	-3.72525
b0121__speE	b1176__minC	-4.44468
b0121__speE	b1208__ispE	5.94128
b0121__speE	b1225__narH	3.57097
b0121__speE	b1236__galU	3.78289
b0121__speE	b1237__hns	3.66547
b0121__speE	b1243__oppA	3.49303
b0121__speE	b1266__trpH	3.35498
b0121__speE	b1271__yciK	3.24032
b0121__speE	b1275.1__yciX	3.85423
b0121__speE	b1278__pgpB	3.20024
b0121__speE	b1287__yciW	-3.45392
b0121__speE	b1316__ycjT	3.75178
b0121__speE	b1334__fnr	3.84996
b0121__speE	b1358__ydaT	3.47299
b0121__speE	b1399__paaX	-3.5857
b0121__speE	b1411__ynbD	3.60723
b0121__speE	b1414__ydcF	3.98893
b0121__speE	b1419__ydcA	4.05776
b0121__speE	b1455__yncH	-4.88469
b0121__speE	b1464__yddE	4.54576
b0121__speE	b1465__narV	3.34054
b0121__speE	b1468__narZ	3.65588
b0121__speE	b1502__ydeQ	5.83311
b0121__speE	b1511__lsrK	3.21646
b0121__speE	b1518__lsrG	-4.10307
b0121__speE	b1539__ydfG	3.69505
b0121__speE	b1555__ydfR	5.80701
b0121__speE	b1565__ydfV	3.46033
b0121__speE	b1568__ydfX	6.61482
b0121__speE	b1569__dicC	6.47362
b0121__speE	b1587__ynfE	3.52438
b0121__speE	b1641__slyB	3.52148
b0121__speE	b1660__ydhC	3.69012
b0121__speE	b1672__ydhW	5.74936
b0121__speE	b1705__ydiE	3.40505
b0121__speE	b1708__nlpC	6.74177
b0121__speE	b1713__pheT	3.33851
b0121__speE	b1715__pheM	3.73256
b0121__speE	b1753__ynjA	4.53101
b0121__speE	b1769__ydjE	5.9903
b0121__speE	b1789__yeaL	3.28202
b0121__speE	b1793__yoaF	3.21316
b0121__speE	b1803__yeaX	4.34436
b0121__speE	b1820__yobD	3.61109
b0121__speE	b1831__proQ	3.13792
b0121__speE	b1840__yebZ	4.88109
b0121__speE	b1855__lpxM	3.25972
b0121__speE	b1861__ruvA	3.45431
b0121__speE	b1864__yebC	3.58241
b0121__speE	b1873__torY	-3.40815
b0121__speE	b1979__yeeL_2	-3.90111
b0121__speE	b1999__yeeP	3.2016
b0121__speE	b2014__yeeF	4.44464
b0121__speE	b2026__hisI	3.89534
b0121__speE	b2033__wbbJ	3.80785
b0121__speE	b2038__rfbC	3.14059
b0121__speE	b2040__rfbD	3.30081
b0121__speE	b2042__galF	7.03087
b0121__speE	b2105__rcnR	3.23806
b0121__speE	b2150__mglB	-4.22219
b0121__speE	b2155__cirA	3.96737
b0121__speE	b2196__ccmF	4.10292
b0121__speE	b2261__menC	-4.18667
b0121__speE	b2277__nuoM	7.02707
b0121__speE	b2279__nuoK	3.36039
b0121__speE	b2296__ackA	3.35678
b0121__speE	b2299__yfcD	4.4581
b0121__speE	b2310__argT	-8.63648
b0121__speE	b2313__cvpA	-4.14425
b0121__speE	b2347__yfdC	4.76463
b0121__speE	b2350__yfdG	4.62405
b0121__speE	b2376__ypdI	4.54608
b0121__speE	b2377__yfdY	3.11161
b0121__speE	b2406__xapB	3.67162
b0121__speE	b2407__xapA	3.59644
b0121__speE	b2432__yfeY	3.45401
b0121__speE	b2436__hemF	-11.1142
b0121__speE	b2507__guaA	3.10311
b0121__speE	b2508__guaB	3.59555
b0121__speE	b2559__tadA	3.40563
b0121__speE	b2574__nadB	3.12071
b0121__speE	b2586__yfiM	5.63328
b0121__speE	b2610__ffh	3.62431
b0121__speE	b2620__smpB	3.89977
b0121__speE	b2672__ygaM	3.93859
b0121__speE	b2676__nrdF	4.62967
b0121__speE	b2683__ygaH	4.22934
b0121__speE	b2701__mltB	4.03158
b0121__speE	b2702__srlA	6.08403
b0121__speE	b2742__nlpD	3.57277
b0121__speE	b2749__ygbE	3.44584
b0121__speE	b2761__ygcB	3.17019
b0121__speE	b2762__cysH	5.72271
b0121__speE	b2805__fucR	3.12797
b0121__speE	b2807__ygdD	3.66189
b0121__speE	b2847__yqeI	3.35795
b0121__speE	b2871__ygeX	5.84125
b0121__speE	b2897__ygfY	5.67369
b0121__speE	b2904__gcvH	4.8147
b0121__speE	b2951__yggS	3.81319
b0121__speE	b2970__yghF	3.55782
b0121__speE	b2977__glcG	-3.52604
b0121__speE	b2980__glcC	4.39283
b0121__speE	b2984__yghR	4.89075
b0121__speE	b2988__gss	3.82246
b0121__speE	b2989__yghU	-3.87658
b0121__speE	b3010__yqhC	-4.26984
b0121__speE	b3048__yqiI	4.35947
b0121__speE	b3061__ttdA	4.92081
b0121__speE	b3070__yqjH	3.38214
b0121__speE	b3075__ebgR	3.87336
b0121__speE	b3110__yhaO	-4.36971
b0121__speE	b3158__yhbU	3.10435
b0121__speE	b3182__dacB	3.68421
b0121__speE	b3207__yrbL	3.09528
b0121__speE	b3282__rimN	-4.02749
b0121__speE	b3365__nirB	3.68096
b0121__speE	b3391__hofQ	3.32243
b0121__speE	b3410__feoC	3.419
b0121__speE	b3429__glgA	3.11633
b0121__speE	b3430__glgC	3.36196
b0121__speE	b3469__zntA	4.83416
b0121__speE	b3481__nikR	3.35285
b0121__speE	b3490__yhiL	3.70488
b0121__speE	b3544__dppA	3.96943
b0121__speE	b3613__envC	4.57659
b0121__speE	b3614__yibQ	5.07218
b0121__speE	b3616__tdh	3.29065
b0121__speE	b3617__kbl	3.93743
b0121__speE	b3630__rfaP	4.38332
b0121__speE	b3631__rfaG	5.83228
b0121__speE	b3642__pyrE	4.29685
b0121__speE	b3670__ilvN	4.80206
b0121__speE	b3684__yidP	3.21851
b0121__speE	b3701__dnaN	3.59686
b0121__speE	b3741__gidA	4.37924
b0121__speE	b3790__rffC	-3.99838
b0121__speE	b3792__wzxE	3.69028
b0121__speE	b3824__rhtB	4.92192
b0121__speE	b3870__glnA	3.84519
b0121__speE	b3898__frvX	3.2505
b0121__speE	b3911__cpxA	3.09406
b0121__speE	b3915__fieF	-3.58396
b0121__speE	b3917__sbp	3.60964
b0121__speE	b3934__cytR	3.54685
b0121__speE	b3941__metF	4.63913
b0121__speE	b3972__murB	3.63629
b0121__speE	b3992__thiF	-3.99292
b0121__speE	b4002__zraP	-3.6289
b0121__speE	b4004__zraR	-3.53626
b0121__speE	b4052__dnaB	6.62706
b0121__speE	b4054__tyrB	3.09231
b0121__speE	b4084__alsK	3.5623
b0121__speE	b4102__phnF	5.47148
b0121__speE	b4140__fxsA	3.10077
b0121__speE	b4142__groS	3.14636
b0121__speE	b4144__yjeI	5.2471
b0121__speE	b4151__frdD	3.7876
b0121__speE	b4153__frdB	4.53397
b0121__speE	b4172__hfq	3.34145
b0121__speE	b4177__purA	6.43031
b0121__speE	b4206__ytfB	-3.85667
b0121__speE	b4207__fklB	4.09298
b0121__speE	b4226__ppa	3.62739
b0121__speE	b4249__yjgI	3.77932
b0121__speE	b4265__idnT	4.89363
b0121__speE	b4267__idnD	3.46778
b0121__speE	b4288__fecD	-3.51194
b0121__speE	b4312__fimB	3.68773
b0121__speE	b4388__serB	3.90414
b0121__speE	b4463__ygcU	5.16494
b0121__speE	b4532__yncN	4.06703
b0121__speE	b4535__yniD	3.35924
b0130__yadE	b0420__dxs	-4.31645
b0130__yadE	b0923__mukE	3.12273
b0130__yadE	b4052__dnaB	6.12876
b0156__yadR	b0036__caiD	3.23986
b0156__yadR	b0041__fixA	-3.9235
b0156__yadR	b0077__ilvI	-6.48655
b0156__yadR	b0081__mraZ	3.73462
b0156__yadR	b0082__mraW	3.15994
b0156__yadR	b0111__ampE	-4.84983
b0156__yadR	b0114__aceE	-3.69084
b0156__yadR	b0122__yacC	-3.53257
b0156__yadR	b0143__pcnB	-3.73143
b0156__yadR	b0180__fabZ	4.13132
b0156__yadR	b0181__lpxA	3.50623
b0156__yadR	b0187__yaeR	3.31402
b0156__yadR	b0218__yafU	-3.53712
b0156__yadR	b0239__frsA	3.86301
b0156__yadR	b0333__prpC	-3.66668
b0156__yadR	b0355__frmB	-4.15632
b0156__yadR	b0356__frmA	-3.82682
b0156__yadR	b0389__yaiA	3.5809
b0156__yadR	b0392__ykiA	-4.39141
b0156__yadR	b0410__yajD	4.19679
b0156__yadR	b0415__ribE	11.4645
b0156__yadR	b0441__ppiD	4.76685
b0156__yadR	b0445__ybaE	3.54394
b0156__yadR	b0449__mdlB	-3.69153
b0156__yadR	b0452__tesB	-4.32698
b0156__yadR	b0463__acrA	4.87715
b0156__yadR	b0505__allA	3.57063
b0156__yadR	b0519__ylbE_2	3.18399
b0156__yadR	b0525__ppiB	-3.80442
b0156__yadR	b0537__intD	-3.72266
b0156__yadR	b0542__renD	-3.68742
b0156__yadR	b0557__borD	-4.53426
b0156__yadR	b0559__ybcW	-4.08573
b0156__yadR	b0585__fes	5.72086
b0156__yadR	b0618__citC	-6.27567
b0156__yadR	b0628__lipA	9.98601
b0156__yadR	b0630__lipB	5.06357
b0156__yadR	b0659__ybeY	4.76469
b0156__yadR	b0662__ubiF	4.01565
b0156__yadR	b0683__fur	5.55275
b0156__yadR	b0688__pgm	3.5406
b0156__yadR	b0692__potE	3.98265
b0156__yadR	b0713__ybgL	-9.03762
b0156__yadR	b0716__ybgO	3.39505
b0156__yadR	b0720__gltA	-3.80781
b0156__yadR	b0724__sdhB	-3.41181
b0156__yadR	b0729__sucD	5.152
b0156__yadR	b0738__tolR	3.90199
b0156__yadR	b0765__modC	3.15154
b0156__yadR	b0779__uvrB	4.04861
b0156__yadR	b0833__yliE	3.89063
b0156__yadR	b0834__yliF	3.18964
b0156__yadR	b0888__trxB	8.17142
b0156__yadR	b0896__dmsC	-3.3915
b0156__yadR	b0905__ycaO	3.27526
b0156__yadR	b0910__cmk	3.12177
b0156__yadR	b0922__mukF	11.7157
b0156__yadR	b0924__mukB	-4.63148
b0156__yadR	b0942__ycbU	3.15487
b0156__yadR	b0950__pqiA	-3.91921
b0156__yadR	b0954__fabA	-3.86451
b0156__yadR	b0996__torC	-5.31465
b0156__yadR	b1028__ymdE	3.71346
b0156__yadR	b1055__yceA	3.12599
b0156__yadR	b1065__mdtH	-3.69697
b0156__yadR	b1133__trmU	-5.14806
b0156__yadR	b1139__lit	-3.39181
b0156__yadR	b1152__ymfP	-3.50015
b0156__yadR	b1155__ymfS	-3.94136
b0156__yadR	b1208__ispE	5.07354
b0156__yadR	b1220__ychP	3.54802
b0156__yadR	b1233__ychJ	3.77798
b0156__yadR	b1243__oppA	-3.99772
b0156__yadR	b1249__cls	3.74592
b0156__yadR	b1278__pgpB	3.95751
b0156__yadR	b1280__yciM	6.22591
b0156__yadR	b1285__gmr	3.467
b0156__yadR	b1312__ycjP	3.10483
b0156__yadR	b1326__mpaA	3.37906
b0156__yadR	b1330__ynaI	3.36923
b0156__yadR	b1341__ydaM	-5.24814
b0156__yadR	b1342__ydaN	-4.16623
b0156__yadR	b1375__ynaE	-3.61163
b0156__yadR	b1377__ompN	4.22768
b0156__yadR	b1380__ldhA	3.79461
b0156__yadR	b1384__feaR	-5.22277
b0156__yadR	b1424__mdoD	-3.44096
b0156__yadR	b1427__rimL	-3.7465
b0156__yadR	b1443__ydcV	3.84715
b0156__yadR	b1461__pptA	4.76924
b0156__yadR	b1480__sra	-3.45105
b0156__yadR	b1481__bdm	3.94495
b0156__yadR	b1513__ego	3.1515
b0156__yadR	b1593__ynfK	-4.26568
b0156__yadR	b1613__manA	3.77513
b0156__yadR	b1629__rsxC	-3.388
b0156__yadR	b1646__sodC	4.87337
b0156__yadR	b1652__rnt	6.01028
b0156__yadR	b1688__ydiK	-3.84414
b0156__yadR	b1706__ydiU	4.58762
b0156__yadR	b1708__nlpC	4.19623
b0156__yadR	b1714__pheS	-7.41714
b0156__yadR	b1724__ydiZ	3.38464
b0156__yadR	b1727__yniC	-9.18794
b0156__yadR	b1807__yeaZ	-3.68497
b0156__yadR	b1818__manY	3.42367
b0156__yadR	b1845__ptrB	3.28885
b0156__yadR	b1861__ruvA	8.11787
b0156__yadR	b1883__cheB	-3.58054
b0156__yadR	b1895__uspC	-4.23198
b0156__yadR	b1919__dcyD	4.04032
b0156__yadR	b1947__fliO	4.86087
b0156__yadR	b1973__yodA	-6.19102
b0156__yadR	b1981__shiA	3.50358
b0156__yadR	b1982__amn	-3.96708
b0156__yadR	b1990__erfK	-3.59929
b0156__yadR	b2045__wcaK	-5.09625
b0156__yadR	b2070__yegI	-3.90295
b0156__yadR	b2079__baeR	3.33412
b0156__yadR	b2109__yehB	3.11994
b0156__yadR	b2147__yeiA	3.39498
b0156__yadR	b2155__cirA	-11.127
b0156__yadR	b2159__nfo	-3.76585
b0156__yadR	b2196__ccmF	3.47518
b0156__yadR	b2203__napB	3.20639
b0156__yadR	b2206__napA	-3.77406
b0156__yadR	b2211__yojI	-6.0916
b0156__yadR	b2214__apbE	3.10542
b0156__yadR	b2215__ompC	-3.45446
b0156__yadR	b2221__atoD	3.41298
b0156__yadR	b2245__yfaU	3.65142
b0156__yadR	b2277__nuoM	4.51649
b0156__yadR	b2286__nuoC	4.8429
b0156__yadR	b2298__yfcC	-5.39668
b0156__yadR	b2313__cvpA	-4.44391
b0156__yadR	b2314__dedD	5.42191
b0156__yadR	b2327__yfcA	-6.20419
b0156__yadR	b2357__yfdN	3.27365
b0156__yadR	b2372__yfdV	3.82043
b0156__yadR	b2383__fryA	3.41298
b0156__yadR	b2390__ypeC	4.21606
b0156__yadR	b2406__xapB	-3.88947
[truncated: 40,707 more rows]
