# Supplementary material for: Quantitative Genome-Wide Genetic Interaction Screens Reveal Global Epistatic Relationships of Protein Complexes in Escherichia coli
Source: PLoS Genet. 2014 Feb 20;10(2):e1004120. doi: 10.1371/journal.pgen.1004120 (PMC3930520; doi:10.1371/journal.pgen.1004120)
Supplement: Table S3 — Comparison of GIs to manually curated gene pairs compiled from low-throughput experimental studies. (XLS) [file pgen.1004120.s024.xls]

## Sheet: Sheet1
Supplementary Table S3 | Comparison of GIs to manually curated gene pairs compiled from low-throughput experimental studies
Gene1	Gene2	Interaction	Pubmed ID	Source	S-Score	Comments
sufC	fdx	Aggravating	18677321	PubMed	-24.9893	True positive
ydhD	fdx	Aggravating	18677321	PubMed	-16.3923	True positive
sufC	iscU	Aggravating	18677321	PubMed	-13.4114	True positive
ydhD	hscA	Aggravating	18677321	PubMed	-13.0338	True positive
dut	recC	Aggravating	18586941	PubMed	-12.9476	True positive
rep	recC	Aggravating	15608210;8594336	EcoCyc,PubMed	-12.3114	True positive
rep	recB	Aggravating	15608210;8594336	EcoCyc,PubMed	-11.669	True positive
sufC	hscA	Aggravating	18677321	PubMed	-11.6282	True positive
ydhD	hscB	Aggravating	18677321	PubMed	-11.2406	True positive
rsgA	tgt	Aggravating	18223068	PubMed	-10.8205	True positive
recA	fur	Aggravating	15531636	PubMed	-10.6439	True positive
sufA	iscA	Aggravating	17941825	PubMed	-9.96871	True positive
dut	recA	Aggravating	18586941;14982624	PubMed	-9.33462	True positive
sufC	iscS	Aggravating	18677321	PubMed	-8.87625	True positive
dam	recC	Aggravating	4600143	PubMed	-8.36248	True positive
sufC	hscB	Aggravating	18677321	PubMed	-8.12716	True positive
dam	recB	Aggravating	4600143;10585965	PubMed	-7.3542	True positive
iscU	sufB	Aggravating	18677321	PubMed	-7.33238	True positive
ydhD	iscU	Aggravating	18677321	PubMed	-7.25608	True positive
dam	recA	Aggravating	4600143;3932821	PubMed	-6.82506	True positive
recA	rdgB	Aggravating	2442140;15531636	EcoCyc;PubMed	-6.62987	True positive
iscU	sufD	Aggravating	18677321	PubMed	-6.61761	True positive
recA	ubiH	Aggravating	15531636	PubMed	-6.20649	True positive
skp	degP	Aggravating	10455120;11698367	EcoCyc	-5.75824	True positive
iscU	sufE	Aggravating	18677321	EcoCyc	-5.68773	True positive
iscU	sufS	Aggravating	18677321	PubMed	-5.52475	True positive
ydhD	iscS	Aggravating	18677321	PubMed	-5.4007	True positive
cbpA	dnaJ	Aggravating	7601860;8824642;8302830	EcoCyc	-5.02601	True positive
recA	seqA	Aggravating	15531636	PubMed	-4.85761	True positive
rsgA	ksgA	Aggravating	18223068	PubMed	-4.37441	True positive
yfgL	degP	Aggravating	19160513	PubMed	-4.06613	True positive
recB	recJ	Aggravating	12618388	PubMed	-3.93164	True positive
recB	recR	Aggravating	12531023	PubMed	-3.46344	True positive
recA	recB	Aggravating	9678060	PubMed	-3.21615	True positive
recB	recO	Aggravating	12531023	PubMed	-3.19014	True positive
iscU	sufA	Aggravating	18677321	PubMed	-2.91015	True positive
maeB	sfcA	Aggravating	16141204	EcoCyc	-2.59431	True positive
recB	recF	Aggravating	12531023	PubMed	-2.55639	True positive
ydhD	iscA	Aggravating	18677321	PubMed	-2.42525	True positive
degP	sohA	Aggravating	2407727	PubMed;Ecocyc	-1.95002	True positive
rsgA	trmE	Aggravating	18223068	PubMed	-1.92526	True positive
radA	recA	Aggravating	12446634	EcoCyc	-1.90502	True positive
pal	degP	Aggravating	19160513	PubMed	-1.85686	True positive
uvrD	recA	Aggravating	5334390	PubMed	-1.81314	True positive
ompC	degP	Alleviating	12486051	PubMed	1.70559	True positive
mrdA	yfgA	Alleviating	23301723	PubMed	3.89989	True positive
cpxR	ompA	Alleviating	19160513	PubMed	-4.4598	False negative
yebA	yceG	Alleviating	22125496	PubMed	-1.26497	False negative
rof	ftsA	Aggravating	9723924	EcoCyc	-1.14759	False negative
mraW	yraL	Aggravating	19965768	PubMed	-1.05923	False negative
recA	ubiE	Aggravating	15531636	PubMed	-1.00496	False negative
dut	recB	Aggravating	18586941	PubMed	-0.873601	False negative
surA	ompA	Alleviating	19160513	PubMed	-0.688888	False negative
hscB	dnaJ	Aggravating	9852006	EcoCyc	-0.377758	False negative
recA	tdk	Aggravating	15531636	PubMed	-0.309869	False negative
recA	topA	Aggravating	15531636	PubMed	-0.0518337	False negative
rsgA	rluD	Aggravating	18223068	PubMed	0.388955	False negative
rof	malE	Aggravating	9723924	EcoCyc	1.31998	False negative
dut	degP	Aggravating	18586941	PubMed	1.7937	False negative
rsgA	rimM	Aggravating	18223068	PubMed	2.26933	False negative
tig	dnaK	Aggravating	14726952	PubMed	2.5318	False negative
rsgA	trmU	Aggravating	18223068	PubMed	3.02388	False negative
