# Supplementary material for: Quantitative Genome-Wide Genetic Interaction Screens Reveal Global Epistatic Relationships of Protein Complexes in Escherichia coli
Source: PLoS Genet. 2014 Feb 20;10(2):e1004120. doi: 10.1371/journal.pgen.1004120 (PMC3930520; doi:10.1371/journal.pgen.1004120)
Supplement: Table S4 — Monochromatic GIs that are significant (sheet 1) and non-significant (sheet 2) between bacterial processes. (XLS) [file pgen.1004120.s025.xls]

## Sheet: Significant
Supplementary Table S4 | Monochromatic GIs that are significant (sheet 1) and non-significant (sheet 2) between bacterial processes.
Epistatic interactions	Monochromatic score	Coverage (%)	GI type	Recipient genes grouped based on MultiFun process (Group 1)	Donor genes grouped into core bacterial processes (Group II)	P-Value*
B3932 B2029, B0437 B0767, B0437 B1852, B0437 B2029	1	0.6	Alleviating	1.3.2: Pentose phosphate shunt, oxidative branch	ATP dependent Proteases	0.0288197
B2131 B0767, B1818 B0767, B2485 B0767, B3006 B1852	1	0.0645161	Alleviating	1.3.2: Pentose phosphate shunt, oxidative branch	Cell envelope	0.0279855
B1396 B0215, B3940 B4259, B3212 B4259, B0121 B3701, B1396 B0231, B3062 B4259, B1396 B4259, B2104 B0640, B0004 B0215, B0004 B0640, B1761 B0640, B3213 B3701, B2877 B3701, B3940 B0640, B3236 B0640, B1479 B0640, B4267 B0640, B3212 B0640, B1734 B0640, B3775 B0640, B0002 B0640, B3213 B0640	0.272727	0.128205	Alleviating	10.10: DNA polymerases	Metabolism	0.0480618
B2699 B4259, B2822 B4259, B0880 B0231, B2820 B4259, B2699 B0215, B2699 B0640, B0099 B0640, B2820 B0215, B2822 B3701, B2699 B0231, B2822 B0215	-0.818182	0.416667	Aggravating	10.10: DNA polymerases	DNA repair and recombination	0.0334835
B1479 B3469, B0121 B3469, B2799 B3469, B0004 B3469	1	0.0294118	Alleviating	4.s.151: Pb/Cd/Zn/Hg	Metabolism	0.0279768
B1000 B3453, B2592 B3081, B2592 B3450, B3686 B1288, B3686 B0180, B2592 B2563, B0438 B3451, B3931 B3452, B2592 B3963, B1000 B3927, B0438 B0180, B3686 B3453, B3687 B1288, B0438 B3081, B1000 B0954, B0436 B2316, B1000 B0991, B1000 B1028, B0438 B3452, B1000 B1092, B0882 B3451, B3931 B0954, B2592 B3453, B1000 B0180, B3687 B0180, B0438 B3450	0.461538	0.405405	Alleviating	1.5.4: Fatty acid and phosphatidic acid	general or heat shock Chaperone	0.00112213
B3932 B2826, B3932 B3334, B0437 B3323, B0437 B2716	1	0.0888889	Alleviating	10: cryptic genes	ATP dependent Proteases	0.0284027
B3461 B2825, B1304 B2115, B0435 B3330, B1303 B3076, B0059 B2716, B3461 B2826, B1303 B3077, B1303 B3767, B0059 B2934, B0059 B2788, B1306 B3323, B1303 B3331, B1306 B2716, B0435 B0106, B1306 B0107, B0059 B3334, B0435 B2788, B1303 B3325, B0435 B3325, B1306 B3076, B0059 B1042, B1303 B3224, B1303 B3721, B1305 B3328, B0189 B3326, B1303 B2716, B1306 B2788, B1305 B3325, B3649 B2115, B1823 B2788, B1303 B33…	0.257143	0.409836	Alleviating	10: cryptic genes	Transcription	0.00965416
B0855 B3334, B3455 B2825, B0829 B3326, B0855 B2933, B3455 B2117, B0855 B2934, B0829 B3076, B0829 B2117, B0829 B1042, B0829 B2934, B0855 B3720, B3455 B2716	0.5	0.208333	Alleviating	10: cryptic genes	Transport	0.0344718
B0855 B2011, B3455 B2159, B0829 B1350, B0829 B4346, B0855 B1749, B3455 B0779, B0829 B1652, B3455 B2945, B0829 B2822, B0855 B2822, B3455 B1749	-0.818182	0.290323	Aggravating	1.2.2: DNA	Transport	0.0335871
B0099 B1749, B2820 B1749, B0099 B3998, B2822 B2892, B2820 B2159, B2820 B2798, B0880 B2011, B2699 B2819, B0880 B4350, B0099 B2820, B2820 B2892	-0.818182	0.28125	Aggravating	1.2.2: DNA	DNA repair and recombination	0.0335342
B2968 B1019, B3021 B1018, B3377 B1016, B3377 B1019, B3377 B3408, B2968 B1018, B3746 B1016, B3746 B1018	-1	0.121212	Aggravating	4.s.54: Fe++	Unclear or Orphan	0.0246655
B3414 B2537, B2810 B3461, B2812 B3649, B2898 B2157, B2898 B3229, B2764 B1823, B3414 B3219, B2898 B3872, B2812 B2537, B2812 B4018, B2810 B0996, B2812 B3406, B2810 B4089, B2530 B0416, B2898 B3226, B2898 B1540, B0156 B2079, B2810 B2577, B2812 B1305, B2811 B4089, B1654 B2127, B1679 B3461, B2812 B3229, B2764 B3988, B2764 B0399, B1682 B3973, B2811 B2869, B2811 B1696, B2812 B1237, B2898 B4401, B2810 B43…	-0.62	0.382353	Aggravating	2.2.2: Transcription related	Fe-S cluster	7.65084e-11
B3400 B1304, B4147 B0305, B3400 B1303, B2890 B0796, B4147 B2382, B3400 B3743, B4161 B4102, B4147 B1183, B4147 B4133, B2890 B4396, B4147 B2553, B4147 B1608, B3400 B0345, B4161 B3585, B2890 B4300, B2890 B4133, B4147 B1969, B4147 B3520, B4161 B2157, B4147 B1914, B4147 B2101, B4161 B1914, B2890 B1306, B4147 B0460, B4147 B2839, B4147 B2381, B4147 B0189, B4161 B1187, B4147 B4264, B4147 B3229, B4161 B30…	0.114504	0.356164	Alleviating	2.2.2: Transcription related	Translation	0.000856461
B3932 B3423, B0437 B4191, B3932 B0447, B0437 B0305, B0437 B1339, B0437 B1526, B0437 B0313, B0437 B0330, B0437 B4264, B0437 B0346, B0437 B1594, B0437 B0620, B0437 B0345, B0437 B0629, B0437 B3711, B3932 B1531, B3932 B1304, B0437 B0211, B3932 B1237, B0437 B3569, B0437 B0566, B0437 B0338, B3932 B0211, B0437 B1306, B0437 B0996, B3932 B1526, B0437 B1237, B0437 B1564, B0437 B2193, B0437 B3203, B0437 B39…	0.609756	0.12892	Alleviating	2.2.2: Transcription related	ATP dependent Proteases	4.286e-07
B1761 B0316, B1396 B3094, B4267 B0487, B0947 B1284, B1761 B0730, B0004 B0272, B3770 B0208, B0674 B0504, B3581 B0189, B1734 B2577, B0674 B0535, B3213 B3423, B0947 B4401, B3775 B1187, B2104 B1328, B1761 B2479, B0037 B0460, B0002 B3684, B1396 B1594, B3693 B4401, B3212 B4046, B1396 B1620, B1761 B1540, B2104 B2731, B1761 B1659, B1396 B4046, B3416 B1618, B2104 B2231, B1396 B2117, B3212 B0416, B1734 B34…	-0.0184502	0.632075	Alleviating	2.2.2: Transcription related	Metabolism	0.000156361
B1304 B0571, B1303 B1827, B0189 B2381, B0435 B3601, B1306 B3684, B0435 B2382, B0435 B4396, B1303 B1323, B1303 B4018, B2741 B1275, B1303 B1608, B1303 B4390, B3461 B2980, B2741 B2731, B1823 B2248, B0059 B1594, B1114 B2980, B1306 B3203, B0435 B0535, B1306 B1530, B1823 B2805, B0435 B0330, B1303 B0345, B1306 B0211, B1304 B3295, B1303 B3669, B3461 B2808, B0059 B4300, B1306 B0840, B1823 B2577, B1306 B23…	0.126531	0.462046	Alleviating	2.2.2: Transcription related	Transcription	1.8813e-06
B1206 B0629, B2258 B1823, B0161 B2624, B1206 B1642, B4136 B1237, B0957 B0683, B4105 B4124, B0381 B0300, B3006 B0996, B0957 B2624, B0957 B2741, B2258 B0687, B1190 B0064, B1206 B1696, B1206 B4063, B2295 B1540, B3145 B0447, B1190 B1594, B2258 B2405, B1190 B3406, B0957 B2855, B3006 B2405, B3006 B4299, B2258 B2248, B0161 B4299, B4136 B2735, B0957 B0272, B2258 B2127, B1190 B3934, B2295 B2479, B2295 B36…	-0.301149	0.610224	Aggravating	2.2.2: Transcription related	Cell envelope	0.013089
B0438 B1987, B3686 B2725, B1000 B4118, B0882 B4299, B0436 B0840, B0438 B1526, B0882 B2735, B3687 B1790, B1000 B1274, B1000 B1304, B0882 B2553, B2069 B3501, B0436 B4063, B2069 B1187, B0436 B1987, B0473 B1696, B1000 B3438, B0438 B3229, B2069 B2869, B0436 B3375, B3686 B1735, B3686 B0620, B2592 B2577, B3931 B0487, B1000 B2537, B1000 B0761, B3686 B3667, B2592 B2725, B2069 B2231, B0882 B3119, B0436 B24…	0.0721649	0.423729	Alleviating	2.2.2: Transcription related	general or heat shock Chaperone	0.00049491
B0435 B2925, B0435 B2779, B0435 B4232, B3649 B1779, B3202 B1479, B1304 B2927	1	0.157895	Alleviating	1.7.8: Gluconeogenesis	Transcription	0.00471587
B3455 B1945, B0829 B1074, B0829 B1946, B3455 B1924, B0829 B1081, B0829 B1070, B0829 B1077, B0829 B1082, B0829 B3025, B0829 B1944, B3455 B1879, B0829 B1891, B3455 B1946, B0829 B1185	-1	0.302326	Aggravating	1.6.12: Flagella	Transport	0.00135376
B1774 B1949, B1699 B1946, B3377 B3025, B2300 B1185, B3377 B1925, B2968 B1946, B3377 B1079, B2968 B1073, B1774 B1879, B2593 B1942, B1699 B1926, B2593 B1938, B2968 B3026, B2593 B1070, B1774 B1948, B2968 B1939, B3021 B1070, B1308 B3025, B1774 B1945, B3746 B1077, B1097 B1082, B2593 B3026, B2859 B3025, B2968 B1079, B1774 B1940, B2968 B3025, B1097 B3025, B3746 B1942, B1772 B1948, B1308 B1942, B1097 B18…	-0.701493	0.46875	Aggravating	1.6.12: Flagella	Unclear or Orphan	7.5485e-06
B1680 B1695, B1654 B1701, B2528 B2540, B2529 B2542, B3414 B2917, B1682 B1695, B2812 B2342, B2898 B2219, B1683 B1695, B2529 B2540, B2764 B0353, B2898 B2539, B2810 B0353, B0156 B0333, B2898 B0348, B2811 B2344, B2764 B0346, B2811 B2221, B2529 B2541, B3414 B2539, B3414 B2219, B2811 B2539, B2898 B0347, B2526 B2538, B1682 B1701, B2812 B0353, B2531 B2219, B2811 B0333, B0156 B2221, B1684 B1701, B2898 B29…	-0.791667	0.276923	Aggravating	1.1.2: Fatty acids (fatty acid oxidation)	Fe-S cluster	5.10657e-06
B1761 B2538, B1396 B2342, B3775 B2222, B3581 B2342, B1479 B2917, B2104 B0353, B4267 B0333, B3744 B0353, B0947 B4069, B3213 B0331, B1761 B0347, B1761 B2342, B4267 B2917, B2551 B2221, B3775 B1187, B1466 B4069, B3775 B1805, B1396 B2219, B3136 B1187, B1479 B0353, B1761 B2540, B4267 B3548, B4267 B2223, B1396 B2540, B3693 B0346, B1396 B0351, B0002 B0353, B3212 B2223, B0002 B2542, B0947 B0351, B1396 B41…	0.0704225	0.363636	Alleviating	1.1.2: Fatty acids (fatty acid oxidation)	Metabolism	0.0388329
B3714 B3686, B0855 B2570, B0855 B0161, B0829 B2570, B0855 B1564, B0855 B4401, B0829 B3291, B0829 B4062, B0829 B2571, B3714 B3687	-1	0.290323	Aggravating	5.5.6: Other stresses (mechanical, nutritional, oxidative)	Transport	0.00720182
B4267 B0341, B3062 B0861, B0947 B2495, B3744 B0605, B2799 B3469, B3062 B0340, B0947 B2480, B1466 B3908, B1865 B1797, B1761 B1732, B1479 B3469, B1734 B2480, B3136 B1797, B0947 B0861, B3416 B1874, B4267 B4062, B3693 B3713, B3940 B1732, B3213 B2456, B0674 B0861, B1761 B2457, B2104 B1732, B1761 B1797, B0947 B1732, B3136 B0606, B1761 B2456, B0121 B3469, B1761 B1646, B3940 B1874, B1396 B1532, B4267 B24…	0.1	0.480519	Alleviating	5.6.2: Detoxification (xenobiotic metabolism)	Metabolism	0.0119171
B0059 B1797, B1304 B1732, B1306 B1732, B1303 B1732, B0059 B0341, B0064 B4062, B3461 B3494, B0189 B0605, B1305 B3469, B1306 B3911, B1823 B0951, B1303 B0951, B3649 B0341, B1303 B2392, B0435 B2480, B3649 B3713, B0189 B2456, B3461 B2495, B0059 B1656, B3649 B0861, B1303 B3924, B1304 B3706, B1305 B3912, B1305 B3908, B1823 B3912, B3649 B3911, B1306 B1650, B1305 B0192, B0189 B3469, B1306 B3912, B1948 B17…	0.333333	0.419355	Alleviating	5.6.2: Detoxification (xenobiotic metabolism)	Transcription	0.00206842
B2890 B2879, B4147 B3865, B3400 B2879, B4147 B2879, B3400 B1055, B3228 B2879	0.666667	0.25	Alleviating	5.2: Cell cycle physiology	Translation	0.0456114
B1654 B1710, B1680 B1709, B2812 B1709, B1654 B1709, B1681 B1709, B1682 B1710, B1654 B1711, B1682 B1709, B2898 B1709	-1	0.12	Aggravating	4.s.187: vitamin B12	Fe-S cluster	0.0132496
B3414 B4075, B1654 B4072, B2811 B3833, B3414 B1276, B2811 B0824, B2763 B2284, B2812 B0972, B2811 B2489, B2763 B2720, B2763 B3833, B2810 B0996, B2898 B0977, B1654 B1109, B1684 B2282, B2812 B2991, B2812 B1224, B3414 B2730, B2526 B1676, B2898 B2288, B2763 B2726, B3414 B1224, B2763 B1225, B0156 B0896, B1654 B2488, B2812 B0998, B1681 B2997, B2812 B1466, B2764 B1224, B2810 B4379, B2812 B2721, B2764 B38…	-0.479452	0.485876	Aggravating	1.3.7: Anaerobic respiration	Fe-S cluster	0.000235728
B0437 B3453, B0437 B1468, B3932 B2279, B3932 B3423, B0437 B0903, B0437 B2276, B0437 B2287, B0437 B2280, B0437 B0720, B0437 B1612, B3932 B1466, B3932 B1225, B0437 B1466, B0437 B3892, B3932 B2278, B0437 B2712, B0437 B0996, B0437 B2260, B0437 B2193, B0437 B2261, B0437 B2720, B0437 B3833, B0437 B2713, B3932 B0894, B0437 B1854, B3932 B1334, B0437 B1222	0.925926	0.164557	Alleviating	1.3.7: Anaerobic respiration	ATP dependent Proteases	1.54658e-09
B2104 B4124, B3901 B2279, B3770 B2277, B3940 B1334, B3136 B1892, B2104 B2202, B2551 B2276, B2551 B2719, B1761 B4125, B4267 B1478, B0121 B4153, B1479 B2260, B2551 B2712, B3775 B4379, B3213 B3423, B1865 B2276, B1479 B1466, B1865 B1478, B2551 B2713, B4267 B2991, B3212 B0896, B1865 B2996, B1865 B2779, B1396 B1227, B3901 B2203, B0004 B2724, B3940 B2261, B0121 B3365, B0037 B2286, B0121 B2277, B2104 B07…	0.002849	0.661376	Alleviating	1.3.7: Anaerobic respiration	Metabolism	0.000626577
B1818 B2260, B4136 B3365, B1206 B2287, B1206 B1611, B2258 B2276, B4105 B4124, B2131 B2277, B3006 B0996, B2206 B3453, B1243 B3366, B2295 B0972, B4136 B1474, B3271 B3895, B4136 B1224, B3006 B4122, B2485 B4122, B3006 B2277, B0957 B0975, B4136 B1468, B0957 B0976, B2295 B0977, B0957 B0977, B1243 B2287, B2485 B1225, B0381 B0116, B3363 B2279, B4136 B3480, B1818 B4151, B0957 B1225, B1190 B2202, B0381 B34…	-0.370861	0.646739	Aggravating	1.3.7: Anaerobic respiration	Cell envelope	0.00103995
B0436 B2261, B0438 B2280, B1000 B3453, B0438 B2283, B0882 B2277, B1000 B1465, B2592 B3450, B0438 B2261, B0473 B3833, B0438 B2729, B0436 B0720, B3931 B3452, B0882 B2264, B0436 B2487, B0473 B1225, B1000 B2279, B0438 B3114, B1000 B2481, B3931 B1466, B3687 B2276, B1000 B1276, B2592 B2997, B0882 B2288, B3687 B1611, B0438 B1276, B0438 B2287, B3687 B2277, B1000 B2469, B0436 B2481, B0436 B0851, B1000 B24…	0.282759	0.506024	Alleviating	1.3.7: Anaerobic respiration	general or heat shock Chaperone	2.96129e-08
B2529 B1681, B3414 B0585, B2525 B0156, B2530 B1681, B1684 B2528, B1654 B1681, B2812 B1681, B2898 B2528, B2530 B1680, B0156 B0585, B2526 B1680, B2525 B1684, B3414 B0156, B2525 B1681, B2763 B0156, B2528 B1684, B2812 B0585, B2529 B1680, B2525 B1680, B2898 B0585, B2526 B1684	-0.809524	0.214286	Aggravating	1.7.19: Incorporation of metal ions	Fe-S cluster	0.00293907
B3414 B2205, B0156 B2206, B0156 B0996, B1654 B4072, B2898 B1465, B2811 B1224, B2812 B2204, B2810 B4152, B2530 B2203, B2763 B4073, B2810 B0996, B2812 B1224, B2812 B1587, B3414 B1224, B2763 B1225, B0156 B4154, B3414 B0432, B2898 B4070, B1654 B1224, B0156 B0896, B1679 B2203, B2764 B0734, B2811 B0978, B1654 B1587, B0156 B2203, B2898 B0997, B2810 B1588, B2898 B2711, B2764 B1224, B2812 B0978, B2528 B22…	-0.612903	0.344262	Aggravating	1.4.2: Electron acceptor	Fe-S cluster	0.0162562
B2258 B0997, B0957 B0734, B4136 B4070, B2295 B2205, B0957 B4153, B3072 B1225, B1206 B0734, B3006 B0996, B1206 B1225, B2258 B1225, B1243 B4073, B4105 B4152, B4136 B1224, B0381 B2711, B3145 B0733, B1243 B1227, B1243 B1467, B1190 B4070, B1190 B2206, B2131 B2204, B4136 B1468, B1206 B4154, B2295 B2202, B1243 B0733, B2131 B2202, B3522 B0039, B0161 B0894, B0957 B1588, B1190 B1465, B1206 B4153, B2485 B12…	-0.479452	0.455882	Aggravating	1.4.2: Electron acceptor	Cell envelope	0.0114993
B0880 B4151, B0099 B2203, B2699 B2203, B2699 B1465, B0880 B2711, B0880 B4072, B0880 B2202, B0880 B0896, B2699 B2206, B0099 B2711	0.6	0.173913	Alleviating	1.4.2: Electron acceptor	DNA repair and recombination	0.0195403
B3461 B1901, B1306 B1901, B1303 B1901, B0064 B1901	1	0.0434783	Alleviating	4.s.100: L-arabinose	Transcription	0.0280633
B1761 B1250, B0004 B0697, B3416 B0697, B3136 B1363, B0947 B1363, B3062 B0697, B0037 B0696, B4267 B0696, B1396 B1363, B2551 B0696, B3136 B0696, B0947 B0696, B1396 B1250, B0947 B0697, B3212 B3747, B2104 B0697, B0674 B3290, B3940 B0697, B1761 B1363, B3136 B0698, B2675 B3849, B0121 B0696, B0947 B1250, B2867 B3290, B0947 B3747, B1865 B3290, B0674 B0696, B1734 B0698, B0037 B0698, B3213 B3849	0.2	0.195122	Alleviating	4.s.96: K+	Metabolism	0.0403452
B0438 B3849, B0438 B0698, B0438 B1363, B1000 B3747, B1000 B1363, B1000 B0698, B0882 B3290, B2069 B1250	1	0.333333	Alleviating	4.s.96: K+	general or heat shock Chaperone	0.000793626
B0947 B0161, B0002 B0989, B1865 B0161, B0674 B0437, B3062 B3167, B1466 B3931, B0037 B3687, B1761 B0161, B0037 B1823, B3775 B3167, B1761 B3556, B0037 B3556, B3212 B0161, B2104 B1823, B1479 B0909, B0004 B3167, B1734 B0161, B4267 B2378, B2877 B0161, B3416 B3400, B3213 B0161, B3940 B3989, B2104 B3400, B2551 B3931, B1865 B1823, B4267 B0012, B1734 B1379, B0947 B3400, B1761 B3167, B1466 B3461, B1466 B04…	0.217391	0.316667	Alleviating	5.5.2: Temperature extremes	Metabolism	0.00124006
B1305 B0161, B1305 B1379, B1303 B3687, B0435 B1823, B1304 B3167, B3461 B3167, B0059 B3167, B1823 B3167, B1304 B3400, B0064 B0161, B1922 B0990, B0435 B3167, B1304 B0437, B1306 B0161, B1303 B3556, B1303 B3461, B0435 B0990, B3406 B1823, B1304 B2378, B1306 B0437, B1303 B0909, B1303 B3167, B1306 B1823, B1823 B0161, B3461 B0989, B1303 B3400, B0435 B1379, B3649 B0012, B1305 B3167, B0059 B0161, B0059 B04…	0.5	0.311111	Alleviating	5.5.2: Temperature extremes	Transcription	0.000183925
B0099 B0161, B2820 B3989, B2822 B3931, B2820 B3687, B2819 B3461, B2699 B3687, B2822 B3687, B2820 B3400, B0099 B0989, B0880 B0161, B0880 B0909, B2820 B3461, B0099 B3556, B2822 B0437, B2699 B3461, B2699 B0161, B0880 B1823, B2820 B3931, B2699 B3686, B0880 B3167, B0880 B1838, B2820 B0437	0.636364	0.424242	Alleviating	5.5.2: Temperature extremes	DNA repair and recombination	0.000119082
B2069 B3687, B0882 B0161, B2592 B0161, B0436 B3687, B0436 B0161, B0436 B2378, B1000 B0989, B1000 B3400, B2592 B3167, B0438 B3687, B1000 B3686, B3687 B3167, B1000 B3167, B3931 B3989, B2069 B0623, B0438 B1379, B1000 B0437, B0473 B3167, B0882 B3167, B3687 B0437, B0882 B0437, B3931 B3167, B3686 B3167	0.391304	0.297297	Alleviating	5.5.2: Temperature extremes	general or heat shock Chaperone	0.00912377
B3932 B2027, B3932 B3624, B3932 B0524, B3932 B3634, B0437 B2053, B0437 B3626, B3932 B3729, B3932 B3621	1	0.112676	Alleviating	6.3: Surface antigens (ECA, O antigen of LPS)	ATP dependent Proteases	0.000819807
B2675 B3789, B3136 B3631, B0037 B0524, B2877 B0182, B3212 B0222, B1396 B3621, B1865 B0222, B2551 B2040, B3062 B2048, B0002 B3619, B3136 B0181, B1761 B2053, B3693 B3620, B0121 B0759, B1734 B3630, B0674 B3629, B3940 B3788, B1865 B3790, B0037 B2052, B1734 B3619, B2867 B3634, B3212 B3786, B1761 B0757, B0121 B3630, B3940 B3622, B3940 B3619, B3581 B0222, B1734 B3631, B3213 B3225, B3770 B3619, B3136 B36…	0	0.509804	Alleviating	6.3: Surface antigens (ECA, O antigen of LPS)	Metabolism	0.016475
B0436 B3621, B3686 B0096, B0882 B3621, B1000 B2049, B3686 B2048, B0882 B2027, B3686 B3621, B3687 B0181, B0438 B0181, B1000 B1215, B3931 B3729, B0438 B2038, B0438 B3627, B3931 B2040, B0473 B2040, B0438 B2039, B3931 B3630, B1000 B3225, B0438 B2064, B3686 B0181, B2069 B2038, B0882 B3225, B0882 B3785, B2069 B3629, B0473 B2049, B0436 B3631, B2069 B2048, B0438 B3225, B0882 B0196, B0882 B2037, B3686 B37…	0.333333	0.367089	Alleviating	6.3: Surface antigens (ECA, O antigen of LPS)	general or heat shock Chaperone	9.21902e-05
B1654 B2675, B2763 B2676, B1679 B1098, B2764 B0099, B2898 B0099, B2763 B1098, B2812 B2675, B2528 B0099, B2810 B2518, B2811 B2676, B2764 B2518, B2812 B2676	-0.833333	0.15625	Aggravating	1.7.15: 2'-deoxyribonucleotide/ribonucleoside metabolism	Fe-S cluster	0.0346334
B0064 B0365, B1948 B0365, B3461 B0365, B3461 B0366	1	0.0952381	Alleviating	4.s.175: taurine	Transcription	0.0280396
B3932 B2027, B3932 B3624, B3932 B0524, B3932 B3729, B3932 B3621	1	0.0909091	Alleviating	1.6.3: Lipopolysaccharide	ATP dependent Proteases	0.0116722
B2675 B3789, B3136 B3631, B0037 B0524, B2877 B0182, B3212 B0222, B1761 B2033, B1396 B3621, B1865 B0222, B2551 B2040, B0121 B2033, B0002 B3619, B3136 B0181, B3693 B3620, B1734 B3630, B0674 B3629, B3940 B3788, B1865 B3790, B1734 B3619, B0121 B3630, B3940 B3622, B3940 B3619, B3581 B0222, B1734 B3631, B3770 B3619, B3136 B3624, B1761 B0222, B1396 B0200, B1865 B3633, B3212 B3631, B3531 B3631, B0121 B37…	0.0869565	0.418605	Alleviating	1.6.3: Lipopolysaccharide	Metabolism	0.00165146
B3931 B0200, B0436 B3621, B0882 B3788, B3686 B0096, B0436 B2378, B1000 B3621, B0438 B2040, B3931 B3631, B3686 B2041, B1000 B2027, B1000 B0179, B0438 B0200, B0882 B3621, B0882 B2027, B3686 B3621, B0438 B0181, B3687 B0181, B2592 B2708, B1000 B1215, B3931 B2033, B0438 B2038, B3931 B3729, B0473 B0181, B3931 B2040, B0473 B2040, B0438 B2039, B0438 B3619, B3931 B3630, B0438 B2064, B3686 B0181, B0882 B31…	0.244444	0.380952	Alleviating	1.6.3: Lipopolysaccharide	general or heat shock Chaperone	0.00550436
B2104 B3451, B1396 B3450, B3416 B3451, B0037 B3450, B3212 B3453, B3531 B3451, B1761 B3453, B2867 B3453, B1865 B2240, B0037 B3452, B1734 B3451, B2675 B3453, B1396 B3453, B1466 B3450, B3416 B3453, B2867 B3451, B3693 B3453, B2799 B3451, B0037 B3451, B3212 B3450, B0947 B3452, B1396 B3451, B2675 B3450	0.565217	0.131579	Alleviating	4.s.78: glycerol-3-P	Metabolism	0.000395149
B0438 B3451, B1000 B3453, B3931 B3452, B2592 B3453, B2592 B3450, B0438 B3452, B3686 B3453, B0882 B3451, B0438 B3450	1	0.266667	Alleviating	4.s.78: glycerol-3-P	general or heat shock Chaperone	0.000326772
B4136 B1613, B0957 B2051, B3145 B1613, B3006 B2049, B0957 B1613, B2258 B1613, B0381 B2048, B1190 B2048	-1	0.125	Aggravating	1.6.17: GDP-mannose metabolism	Cell envelope	0.0246731
B3136 B2699, B1396 B0214, B3581 B0885, B1734 B1778, B1466 B3931, B2675 B3571, B4267 B3931, B2799 B3931, B0674 B0885, B3213 B3932, B3136 B3931, B0004 B2699, B4267 B0885, B3136 B0885, B3213 B3931, B3136 B1778, B3062 B0885, B2551 B3931, B3531 B2699, B1761 B4219, B1734 B3932, B3770 B4219, B1396 B3571, B0947 B1778, B1734 B2699, B2675 B2699, B0947 B0885, B3062 B3932, B1761 B0885, B1466 B3932	0.2	0.181818	Alleviating	2.3.6: Turnover, degradation	Metabolism	0.0403571
B1303 B3932, B0435 B1778, B0064 B2699, B1948 B0214, B3461 B2699, B1306 B0955, B1823 B0214, B1304 B3932, B0435 B2699	0.555556	0.172414	Alleviating	2.3.6: Turnover, degradation	Transcription	0.0373407
B1000 B3932, B0882 B2699, B3687 B2699, B1000 B0885, B0436 B0885, B3687 B0955, B0436 B0955, B0473 B3932, B3686 B2699	0.555556	0.190476	Alleviating	2.3.6: Turnover, degradation	general or heat shock Chaperone	0.0373621
B0435 B3330, B1303 B2793, B1304 B2610, B1304 B3609, B1306 B3323, B1303 B3331, B1114 B2610, B1114 B0098, B0435 B0407, B1305 B0407, B0059 B3334, B1948 B3836, B1303 B3325, B0435 B3325, B3649 B3609, B1305 B3328, B0189 B3326, B1305 B2793, B1823 B2610, B1305 B3325, B1305 B0098, B1303 B3328, B1823 B3327, B0059 B3836, B1305 B0627	0.28	0.3	Alleviating	4.s.160: protein	Transcription	0.0240727
B1774 B0407, B2300 B3838, B2593 B2610, B3377 B3325, B2593 B3328, B2755 B3609, B1097 B1051, B2593 B0098, B2968 B3335, B3190 B3175, B2968 B3839, B2593 B1051, B2968 B3334, B1774 B2793, B3021 B0407, B1097 B3325, B1774 B3326, B2755 B2610, B2825 B3836, B3377 B3331, B3746 B2793, B2859 B3332, B1097 B2610, B1750 B2610, B0119 B0098, B2968 B3609, B1097 B1591, B2593 B2793, B2968 B2793, B3377 B3328, B2968 B06…	-0.5	0.37931	Aggravating	4.s.160: protein	Unclear or Orphan	0.0194767
B3062 B1244, B1734 B0709, B2675 B3020, B1479 B2177, B0674 B0709, B3213 B1246, B2104 B1243, B0947 B1246, B0947 B2177, B1761 B1245, B2104 B0709, B1865 B0709, B0947 B0709, B3693 B0709, B0947 B1243, B3940 B1247, B3581 B2178, B3136 B2177, B3212 B1245, B0004 B2177, B3940 B3020, B0674 B1244, B0037 B0709, B0121 B1243	0.333333	0.195652	Alleviating	4.s.148: oligopeptide	Metabolism	0.0123409
B1190 B1246, B0161 B1245, B3072 B1245, B2997 B0709, B4136 B1244, B1190 B1247, B1206 B2178, B2485 B1243, B3006 B1247, B0957 B1243, B3006 B1246, B2258 B2177, B1310 B1243, B4053 B1243, B1190 B1244, B0161 B2177, B1206 B1243, B2485 B1245, B3006 B3020, B2997 B1243	-0.8	0.219512	Aggravating	4.s.148: oligopeptide	Cell envelope	0.00492712
B1466 B2677, B4267 B2678, B0002 B2678, B1761 B2677, B1865 B2679, B3940 B2679	1	0.0833333	Alleviating	4.s.80: glycine betaine/proline	Metabolism	0.00468577
B3932 B2279, B3932 B2278, B0437 B2276, B0437 B2287, B0437 B2280	1	0.333333	Alleviating	4.s.130: Na+	ATP dependent Proteases	0.0117171
B0829 B2279, B0855 B2277, B0855 B2283, B0855 B2276, B0855 B2284, B0855 B2282	0.666667	0.333333	Alleviating	4.s.130: Na+	Transport	0.0457082
B2258 B2277, B2258 B2283, B2258 B2288, B3145 B2286, B2295 B2283, B3006 B2284, B1206 B2287, B2258 B2276, B1206 B2276, B2131 B2277, B3189 B2278, B2258 B2286, B2131 B2284, B3189 B2279, B0381 B2288, B2295 B2282, B1206 B2277, B1206 B2288, B1206 B2284, B1818 B2277, B3006 B2280, B0161 B2279, B3006 B2277, B1206 B2278, B2295 B2276, B3522 B2279, B2258 B2282, B0161 B2285, B1206 B2283, B2206 B2282, B1206 B22…	-0.659574	0.292683	Aggravating	4.s.130: Na+	Cell envelope	0.00084468
B0099 B2277, B2822 B2284, B2820 B2285, B2820 B2287, B2822 B2287, B0880 B2278, B2820 B2276, B2820 B2288, B0099 B2276, B2820 B2277, B0880 B2280, B2820 B2280	0.666667	0.421053	Alleviating	4.s.130: Na+	DNA repair and recombination	0.0052045
B0438 B2280, B2069 B2277, B0438 B2283, B0882 B2277, B2069 B2280, B0436 B2282, B0882 B2282, B1000 B2282, B1000 B2277, B2069 B2283, B0438 B2282, B2592 B2286, B3687 B2285, B1000 B2284, B0436 B2288, B0438 B2288, B0882 B2280, B2069 B2276, B1000 B2279, B0436 B2278, B3687 B2276, B3687 B2283, B0882 B2288, B3687 B2282, B1000 B2276, B3686 B2277, B0438 B2287, B3687 B2277, B3686 B2283, B3687 B2288, B0436 B22…	0.459459	0.521739	Alleviating	4.s.130: Na+	general or heat shock Chaperone	0.000135469
B3746 B2280, B3377 B2285, B1754 B2277, B2300 B2280, B2968 B2285, B3021 B2277, B2755 B2285, B3746 B2286, B3377 B2283, B1097 B2283, B3989 B2278, B2593 B2280, B3377 B2286, B2755 B2283, B1097 B2277, B1097 B2288, B3021 B2282, B3989 B2277, B3377 B2280, B1774 B2279, B2593 B2288, B1097 B2280, B3021 B2287, B3021 B2276, B3021 B2288, B2859 B2277, B3746 B2277, B1097 B2286, B3746 B2279, B3377 B2287, B3989 B22…	0.405405	0.282051	Alleviating	4.s.130: Na+	Unclear or Orphan	0.000356382
B2812 B0151, B2764 B2177, B2812 B2177, B2810 B0592, B2526 B3917, B2810 B1125, B2812 B0655, B2810 B0588, B1654 B3194, B0156 B3455, B2526 B1682, B2811 B0366, B3414 B0445, B1654 B1709, B2810 B1310, B2812 B0832, B2812 B0765, B2898 B2306, B1654 B4231, B2812 B3727, B2812 B3542, B0156 B1312, B2526 B3726, B1654 B3541, B2810 B2177, B2810 B3568, B2898 B0590, B2898 B1294, B2811 B1443, B2810 B0590, B2812 B35…	-0.540816	0.388889	Aggravating	4.3.a: Pyrophosphate Bond (ATP; GTP; P2) Hydrolysis-driven Active Transporters	Fe-S cluster	1.99341e-07
B2756 B1440, B2757 B3463, B2758 B3455, B2756 B0765, B2757 B2610, B2760 B0098, B2757 B3725, B2758 B4105, B2760 B0592, B2757 B0934, B2760 B0590, B2758 B2677, B2758 B2425, B2756 B3543, B2757 B1291, B2758 B4033, B2758 B0588, B2757 B1290, B2758 B3453, B2754 B3543, B2758 B1756, B2758 B2422, B2758 B3540, B2757 B3479, B2756 B2610, B2757 B0655, B2758 B3544, B2758 B2306, B2758 B1442, B2758 B1245, B2757 B34…	-0.52809	0.241758	Aggravating	4.3.a: Pyrophosphate Bond (ATP; GTP; P2) Hydrolysis-driven Active Transportersl	Antiviral defense	0.00098574
B0437 B3453, B3932 B1443, B3932 B3751, B0437 B3502, B0437 B0589, B0437 B1123, B0437 B3568, B3932 B0589, B3932 B3462, B0437 B3455, B0437 B0653, B3932 B3463, B0437 B1243, B3932 B4231, B0437 B1710, B0437 B0588, B0437 B3748, B0437 B3457, B0437 B3727, B0437 B0590, B0437 B0490, B0437 B3478, B0437 B3456, B0437 B1246, B0437 B0592, B0437 B3543, B0437 B3476	0.851852	0.0966543	Alleviating	4.3.a: Pyrophosphate Bond (ATP; GTP; P2) Hydrolysis-driven Active Transporters	ATP dependent Proteases	2.80644e-08
B4267 B2150, B3940 B0367, B4267 B3156, B2867 B3195, B1396 B4288, B3213 B3542, B1734 B1756, B0947 B0830, B3136 B1318, B0947 B3750, B0674 B0365, B1734 B0588, B2104 B1485, B0121 B0152, B3775 B0793, B3693 B1756, B0121 B1123, B0947 B1901, B1761 B1245, B1761 B2425, B0004 B1440, B0037 B3751, B2799 B3451, B3062 B4289, B1761 B3271, B4267 B3568, B3136 B3270, B1761 B4290, B0947 B2177, B3940 B0697, B4267 B34…	0.077951	0.553333	Alleviating	4.3.a: Pyrophosphate Bond (ATP; GTP; P2) Hydrolysis-driven Active Transporters	Metabolism	5.4387e-08
B1304 B1294, B1306 B0832, B0435 B0864, B0189 B3451, B1304 B2610, B1303 B1291, B1948 B1756, B0189 B4033, B0435 B0152, B1303 B3200, B1823 B1442, B3649 B2129, B0435 B0863, B1304 B1291, B1114 B2610, B0059 B1126, B1948 B2131, B1306 B3544, B1303 B4097, B3649 B3727, B1305 B0407, B0189 B0152, B0189 B3750, B0435 B0936, B1305 B3727, B3649 B0653, B3649 B3725, B3649 B2678, B1303 B0127, B1304 B1293, B3649 B13…	0.0918919	0.375439	Alleviating	4.3.a: Pyrophosphate Bond (ATP; GTP; P2) Hydrolysis-driven Active Transporters	Transcription	0.000263843
B0829 B0592, B0829 B1244, B0829 B3544, B0855 B0811, B3455 B2150, B0855 B1125, B0829 B3452, B3455 B4231, B0829 B1291, B0855 B0934, B0829 B0856, B0855 B3540, B3455 B2177, B0829 B3453, B0829 B0855, B0829 B4234, B0829 B1917, B0829 B0811, B0855 B3192, B0855 B3271, B0829 B0763, B0829 B0810, B0855 B1440, B0829 B3200, B3455 B0589, B0829 B0854, B3455 B1711, B0855 B0936, B0829 B0864, B3455 B2200, B0829 B00…	-0.493976	0.257353	Aggravating	4.3.a: Pyrophosphate Bond (ATP; GTP; P2) Hydrolysis-driven Active Transporters	Transport	0.00458383
B1000 B2131, B3687 B3543, B1000 B3453, B1000 B3727, B2592 B3450, B1000 B3456, B0438 B4034, B1000 B3568, B0438 B0763, B0882 B1756, B3931 B3452, B3686 B3193, B1000 B3725, B2069 B3543, B2069 B0592, B0436 B4034, B1000 B3750, B2069 B2425, B2592 B1709, B0882 B1291, B0436 B2610, B0438 B2678, B1000 B3542, B2069 B2306, B2592 B3476, B0436 B0936, B0882 B0855, B0438 B2677, B1000 B0862, B0436 B2677, B0882 B08…	0.36	0.310469	Alleviating	4.3.a: Pyrophosphate Bond (ATP; GTP; P2) Hydrolysis-driven Active Transporters	general or heat shock Chaperone	1.89056e-09
B1734 B0813, B1466 B3823, B0947 B0813, B3213 B0813, B3693 B0813, B0674 B3823, B0037 B0813	-1	0.0571429	Aggravating	4.s.180: threonine	Metabolism	0.0463922
B0437 B1237, B0437 B1073, B0437 B1882, B0437 B1885, B0437 B4069, B3932 B1237, B0437 B3476, B3932 B1882	1	0.09375	Alleviating	5.3: Motility (incl. chemotaxis, energytaxis, aerotaxis, redoxtaxis)	ATP dependent Proteases	0.000822162
B3455 B1945, B3455 B3476, B0829 B0230, B0855 B0230, B3455 B1924, B0829 B1946, B0829 B1074, B0829 B1081, B0829 B1070, B0829 B1884, B0829 B4355, B0829 B1077, B0829 B1082, B0829 B3025, B0829 B1889, B0855 B1237, B0829 B1944, B3455 B1879, B0829 B1891, B3455 B1946, B0829 B1185, B0829 B1885	-0.727273	0.298507	Aggravating	5.3: Motility (incl. chemotaxis, energytaxis, aerotaxis, redoxtaxis)	Transport	0.00848236
B1699 B1946, B1774 B1890, B3377 B1925, B2968 B1237, B1774 B1889, B2593 B1885, B2968 B3026, B2593 B1070, B2968 B1939, B3377 B1881, B3021 B1070, B3746 B1882, B2755 B4355, B2593 B1890, B2859 B3025, B1774 B1940, B2968 B3025, B2755 B1882, B3746 B1942, B1308 B1942, B1772 B1948, B1097 B1879, B1097 B3476, B3746 B1080, B3377 B1938, B2593 B1891, B1097 B1074, B1097 B1943, B1774 B1938, B2968 B1926, B1774 B19…	-0.54902	0.477273	Aggravating	5.3: Motility (incl. chemotaxis, energytaxis, aerotaxis, redoxtaxis)	Unclear or Orphan	0.000147873
B0156 B1380, B1654 B1854, B0156 B0356, B2810 B2718, B2898 B2721, B2811 B1676, B2810 B4152, B3414 B3062, B2763 B2720, B2811 B2719, B2812 B0871, B2529 B3062, B2528 B3062, B1654 B0356, B2526 B1676, B2811 B3062, B2811 B2720, B3414 B2718, B0156 B4154, B3414 B0356, B2898 B0903, B2763 B2719, B0156 B3956, B2811 B1612, B2898 B3062, B2811 B3061, B2898 B3061, B2812 B2721, B2812 B3062	-0.655172	0.280702	Aggravating	1.3.5: Fermentation	Fe-S cluster	0.0123414
B0437 B3061, B0437 B0903, B3932 B3062, B0437 B2296, B0437 B1854, B0437 B1612, B0437 B2720	0.714286	0.184211	Alleviating	1.3.5: Fermentation	ATP dependent Proteases	0.0217415
B0004 B2731, B3940 B2296, B4267 B2296, B2799 B3062, B1865 B1800, B2551 B2719, B4267 B1478, B1734 B3114, B3940 B2297, B1479 B3061, B0121 B4153, B1396 B1676, B3581 B2731, B0037 B3061, B0947 B0871, B1865 B1478, B0947 B1380, B4267 B3114, B1396 B3061, B3744 B1854, B3940 B2727, B0947 B2723, B0121 B4151, B3416 B3061, B1396 B4153, B0004 B2724, B2551 B2722, B1761 B2297, B0002 B2719, B2104 B2720, B4267 B41…	0.105263	0.405797	Alleviating	1.3.5: Fermentation	Metabolism	0.0135719
B2531 B0891, B2526 B1683, B1654 B1083, B3414 B4075, B1654 B0015, B2898 B2524, B3414 B0028, B2811 B4316, B2898 B2528, B2898 B2527, B2529 B0882, B0156 B0525, B2898 B0977, B2811 B0531, B1683 B0028, B3414 B2730, B2812 B2991, B2812 B0014, B2528 B0028, B2810 B2893, B2898 B3349, B1654 B2526, B2810 B0882, B2898 B2197, B2810 B2454, B2812 B0998, B2764 B0604, B1681 B2997, B2898 B3931, B2812 B1466, B2529 B10…	-0.381579	0.582609	Aggravating	2.3.4: Chaperoning, folding	Fe-S cluster	0.0126282
B3932 B0953, B0437 B3932, B3932 B0140, B0437 B2110, B3932 B1000, B0437 B0140, B0437 B0525, B0437 B3143, B0437 B3687, B3932 B0650, B0437 B0053, B3932 B0473, B3932 B2110, B0437 B0882, B0437 B3228, B3932 B2669, B3932 B1466, B0437 B0531, B0437 B1466, B0437 B1000, B0437 B1243, B0437 B2712, B0437 B2526	0.565217	0.197917	Alleviating	2.3.4: Chaperoning, folding	ATP dependent Proteases	0.000397008
B0829 B0976, B4485 B0882, B0829 B0028, B0829 B0604, B3455 B2336, B3455 B2150, B0829 B2526, B4485 B0438, B0855 B0976, B3455 B2199, B0855 B0650, B3455 B0053, B0829 B1185, B3455 B2200, B0829 B3891, B0829 B0977, B3455 B2198, B0829 B1226, B0829 B1070, B0829 B0891, B3455 B1000, B3714 B3687, B0829 B0882, B0829 B2527, B3455 B2069, B0855 B3931, B0829 B2592, B0855 B2527, B3455 B2201, B3455 B2990, B3455 B06…	-0.563636	0.424242	Aggravating	2.3.4: Chaperoning, folding	Transport	0.00364765
B4267 B3457, B3901 B3455, B3531 B3455, B2867 B3460, B0037 B3457, B3775 B3454, B2104 B3455, B3136 B3457, B2675 B3455, B1734 B3457, B1865 B3455, B1396 B3460, B3136 B3456, B1479 B3460, B1396 B3457, B3062 B3457, B4267 B3455, B0947 B3460, B1865 B3456, B0037 B3455, B2104 B3457, B3062 B3456, B1761 B3458, B0037 B3456	0.25	0.153846	Alleviating	4.s.108: L-leucine/L-valine/L-iso-leucine	Metabolism	0.0375566
B1306 B3455, B2741 B3454, B0059 B3458, B1303 B3460, B1306 B3456, B1305 B3457	0.666667	0.25	Alleviating	4.s.108: L-leucine/L-valine/L-iso-leucine	Transcription	0.0453539
B2069 B3458, B1000 B3455, B0882 B3460, B2069 B3455, B0438 B3458, B3931 B3456, B0438 B3460, B0882 B3455, B1000 B3456, B0438 B3457, B3687 B3458	0.818182	0.3125	Alleviating	4.s.108: L-leucine/L-valine/L-iso-leucine	general or heat shock Chaperone	0.000920815
B0855 B2682, B0855 B1115, B3455 B0818, B0855 B2968, B4485 B2968, B0855 B3577, B3455 B2968, B3455 B2135, B3455 B2174, B3455 B1979, B0829 B0786, B0829 B0818	-0.833333	0.264706	Aggravating	4: Transport	Transport	0.0345545
B0004 B0621, B2551 B0621, B4267 B3227, B3136 B3227, B0947 B4138, B3062 B4138, B4267 B4123, B3744 B4138, B3136 B4138	0.555556	0.108108	Alleviating	4.s.46: dicarboxylate	Metabolism	0.0373445
B3136 B1090, B4267 B0736, B2104 B3451, B1761 B4042, B3416 B0789, B2867 B0736, B3212 B3453, B0037 B3450, B0674 B1661, B1761 B3453, B0947 B0789, B0002 B4359, B0037 B3452, B1734 B3451, B1466 B3450, B3213 B0736, B2675 B0789, B3212 B3450, B1396 B3918, B1396 B3451, B2675 B3450, B1396 B3450, B1396 B4359, B3416 B3451, B3531 B3451, B2867 B3453, B2675 B3453, B3416 B0736, B1396 B3453, B1396 B4042, B3416 B34…	0.45	0.22449	Alleviating	1.6.1: Phospholipid	Metabolism	6.96765e-05
B4136 B0789, B0381 B3452, B2295 B4042, B1190 B3450, B1190 B3451, B3363 B0736, B3145 B0789, B2206 B3453, B2258 B0789, B2295 B3451, B0161 B3918, B0161 B4359, B3145 B3453, B1243 B0736, B3749 B3451, B2997 B3450, B0381 B1661, B2258 B3453, B2295 B3450, B3363 B3450, B4136 B1661, B1190 B3059, B2206 B3452, B1206 B0736, B1190 B3453, B3006 B4359, B1243 B1661, B3189 B3451, B4136 B4042	0.310345	0.25	Alleviating	1.6.1: Phospholipid	Cell envelope	0.0124416
B1000 B0789, B1000 B3453, B3687 B0736, B2069 B3918, B3686 B0736, B2592 B3450, B0438 B3452, B0436 B1090, B0882 B3451, B0438 B3451, B3931 B3452, B2592 B3453, B3686 B3453, B0438 B3450	0.714286	0.307692	Alleviating	1.6.1: Phospholipid	general or heat shock Chaperone	0.00138891
B1308 B4042, B2755 B0736, B2859 B3453, B2825 B3453, B3021 B3451, B2968 B0736, B2968 B3453, B2755 B3453, B1774 B0789, B1308 B0789, B1308 B3451, B3377 B0736, B2825 B3451, B2968 B4359, B3021 B3453, B2300 B0736, B1308 B3453, B2825 B3452, B1699 B3453, B3377 B3918, B1308 B0736, B2968 B3918, B1774 B0736, B2968 B0789	0.25	0.190476	Alleviating	1.6.1: Phospholipid	Unclear or Orphan	0.0375467
B2898 B0517, B2812 B1395, B2812 B2154, B2812 B1396, B2898 B1399, B1654 B1398, B2898 B0505, B2812 B1389, B0156 B0356, B2810 B0516, B2810 B1393, B2811 B1389, B1680 B1396, B2764 B1394, B2898 B1396, B2812 B1390, B2811 B1398, B0156 B0505, B2810 B1396, B2811 B1395, B1654 B0356, B2812 B3665, B2812 B0351, B3414 B0356, B2812 B0516, B2898 B1394, B2812 B1392, B2898 B1389, B2810 B0512, B0156 B0355, B2812 B05…	-0.69697	0.301587	Aggravating	1.1.5: Others	Fe-S cluster	0.0021788
B2820 B1488, B0099 B1488, B0880 B0356, B0880 B4381, B2699 B1398, B0880 B0505, B2822 B3665, B0880 B3371, B0880 B0355, B0099 B0867, B2820 B0505, B2699 B3374	0.5	0.208333	Alleviating	1.1.5: Others	DNA repair and recombination	0.0345383
B2968 B0512, B2968 B0505, B2968 B1478, B3377 B1390, B3377 B0516, B3746 B0355, B3377 B3831, B1097 B1398, B1097 B4383, B0119 B1396, B2968 B3374, B3746 B1488, B3746 B0514, B3377 B0351, B1772 B1397, B3377 B0356, B2968 B0509, B2859 B1390, B2755 B1390, B2968 B1394, B3021 B2465, B2968 B0356, B2300 B1478, B3746 B0516, B3746 B0505, B3377 B1399, B1308 B1398, B1750 B0509, B2593 B2465, B1097 B1392, B2859 B05…	-0.508197	0.426471	Aggravating	1.1.5: Others	Unclear or Orphan	0.0122817
B2811 B2914, B2764 B2464, B2811 B4090, B2811 B3386, B2811 B4089, B2812 B3386, B1654 B2914, B2810 B4089	-1	0.166667	Aggravating	1.7.3: Pentose phosphate shunt, non-oxidative branch	Fe-S cluster	0.0246459
B3932 B2029, B0437 B2029, B0437 B3386, B0437 B2464	1	0.272727	Alleviating	1.7.3: Pentose phosphate shunt, non-oxidative branch	ATP dependent Proteases	0.0285248
B3414 B3652, B2898 B1653, B2898 B1034, B2898 B0962, B0156 B3702, B1654 B0640, B1679 B2231, B1654 B0060, B2763 B4259, B2529 B3701, B2812 B4259, B1683 B2231, B2812 B4052, B2898 B3778, B2811 B3813, B2529 B0880, B2531 B3701, B2764 B0640, B2763 B4052, B2812 B3652, B2526 B3700, B1680 B2231, B2812 B0215, B1682 B3701, B0156 B2496, B1683 B0184, B2764 B3322, B2526 B3822, B2528 B3701, B2810 B2496, B0156 B40…	-0.5	0.294872	Aggravating	2.1.1: DNA replication	Fe-S cluster	0.0440211
B0437 B1653, B3932 B0470, B0437 B4000, B0437 B4259, B3932 B3638, B0437 B4052, B3932 B3701, B3932 B4052	1	0.118644	Alleviating	2.1.1: DNA replication	ATP dependent Proteases	0.000810213
B3455 B0640, B0829 B3813, B0855 B0393, B0855 B4259, B0855 B0640, B3455 B3822, B0829 B3700, B0829 B1184, B4485 B4052, B3455 B2231, B3455 B1099, B0855 B0962, B0855 B0231, B0829 B0687, B0855 B3778, B0829 B0215, B3455 B0393, B0829 B0880, B3455 B3701, B0855 B1034, B0829 B0962, B3455 B4052, B0829 B1610, B0829 B0467, B3714 B4052	-0.6	0.322581	Aggravating	2.1.1: DNA replication	Transport	0.0400029
B3687 B2496, B2069 B2231, B0438 B3701, B3686 B3701, B3686 B4052, B0473 B4259, B1000 B1034, B0436 B3701, B3686 B0962, B3686 B4000, B3686 B3700, B1000 B0640, B2069 B0640, B0882 B2496, B1000 B1274, B2592 B0393, B3931 B3638, B0438 B3822, B0436 B0148, B0436 B2496, B3931 B0687, B1000 B4052, B3931 B4052, B0436 B2916, B2592 B1034, B0473 B4052, B3687 B3700, B2592 B4259, B3687 B4052, B0438 B4052, B2069 B12…	0.191489	0.343284	Alleviating	2.1.1: DNA replication	general or heat shock Chaperone	0.0111106
B3932 B3635, B0437 B3385, B3932 B2580, B3932 B2733, B3932 B0779, B3932 B0226, B0437 B1860, B3932 B3638, B3932 B2831, B0437 B3645, B3932 B2616	0.636364	0.2	Alleviating	2.1.4: DNA repair	ATP dependent Proteases	0.0101634
B1000 B0958, B0438 B0779, B0436 B2961, B0438 B1863, B0436 B1913, B3931 B0779, B3686 B3700, B0438 B2831, B3686 B2699, B0438 B1061, B1000 B2831, B3687 B2699, B2592 B3635, B3931 B3638, B0438 B3822, B2069 B1061, B0436 B2011, B1000 B1860, B0473 B1861, B3687 B1860, B1000 B3635, B3931 B2831, B3687 B3700, B0438 B3647, B0438 B2565, B0882 B0958, B0473 B1863, B0436 B1844, B1000 B1061, B2592 B3638, B1000 B04…	0.136364	0.380952	Alleviating	2.1.4: DNA repair	general or heat shock Chaperone	0.043963
B3932 B2279, B3932 B2278, B0437 B2276, B0437 B2287, B0437 B2280	1	0.263158	Alleviating	4.3.d: Oxidoreduction-driven Active Transporters	ATP dependent Proteases	0.0118096
B0829 B2279, B0855 B2277, B0855 B2283, B0855 B2276, B0855 B2284, B0855 B2282	0.666667	0.272727	Alleviating	4.3.d: Oxidoreduction-driven Active Transporters	Transport	0.0456128
B2258 B2277, B2258 B2288, B2258 B2283, B3145 B2286, B0957 B1109, B1206 B2287, B3006 B2284, B2258 B2276, B1206 B2276, B2131 B2277, B3189 B2278, B0161 B1109, B2258 B2286, B2131 B2284, B3189 B2279, B0381 B2288, B1206 B2284, B1818 B2277, B3006 B2277, B1206 B2278, B0161 B2285, B2258 B2282, B1206 B2282, B2206 B2282, B0957 B2285, B0381 B2284, B1243 B2287, B2131 B2279, B3006 B2279, B3363 B2279, B2258 B22…	-0.647059	0.311111	Aggravating	4.3.d: Oxidoreduction-driven Active Transporters	Cell envelope	0.000522237
B0099 B2277, B2822 B2284, B2820 B2285, B2820 B2287, B2822 B2287, B0880 B2278, B2820 B2276, B2820 B2288, B0099 B2276, B2820 B2277, B0880 B2280, B2820 B2280	0.666667	0.347826	Alleviating	4.3.d: Oxidoreduction-driven Active Transporters	DNA repair and recombination	0.0052185
B0438 B2280, B2069 B2277, B0438 B2283, B0882 B2277, B2069 B2280, B0436 B2282, B1000 B0432, B1000 B2282, B0882 B2282, B1000 B2277, B2069 B2283, B0438 B2282, B2592 B2286, B1000 B2284, B3687 B2285, B0436 B2288, B0438 B2288, B0882 B2280, B2069 B2276, B1000 B2279, B0436 B2278, B3687 B2276, B3687 B2283, B0882 B2288, B3687 B2282, B1000 B2276, B3686 B2277, B0438 B2287, B3687 B2277, B3686 B2283, B3687 B22…	0.45	0.555556	Alleviating	4.3.d: Oxidoreduction-driven Active Transporters	general or heat shock Chaperone	7.10181e-05
B3746 B2280, B3377 B2285, B1754 B2277, B2300 B2280, B2968 B2285, B3021 B2277, B2755 B2285, B3746 B2286, B3377 B2283, B1097 B2283, B3989 B2278, B3377 B0430, B2968 B1109, B1097 B0432, B2593 B2280, B3377 B2286, B2755 B2283, B1097 B2277, B1097 B2288, B3021 B2282, B3989 B2277, B3377 B2280, B1774 B2279, B2593 B2288, B1097 B2280, B3021 B2287, B3021 B2276, B3377 B0432, B2593 B0432, B3021 B2288, B2859 B22…	0.428571	0.325581	Alleviating	4.3.d: Oxidoreduction-driven Active Transporters	Unclear or Orphan	0.000100528
B4147 B4187, B4161 B4003, B4161 B3494, B4147 B1914, B4161 B1914	1	0.2	Alleviating	5.5: Adaptation to stress	Translation	0.0115593
B0437 B3911, B3932 B3178, B0437 B3932, B3932 B0161, B3932 B0437, B0437 B3527, B0437 B0932, B0437 B3543, B0437 B1538, B0437 B0565, B0437 B0882, B3932 B2385	0.666667	0.255319	Alleviating	1.2.3: Proteins/peptides/glycopeptides	ATP dependent Proteases	0.00521691
B1734 B3234, B2104 B0439, B1396 B0237, B1466 B2717, B1865 B0161, B3581 B0237, B0674 B0437, B2104 B1435, B3531 B1598, B3213 B3542, B1761 B1845, B1761 B0161, B3212 B0161, B0947 B0882, B1734 B0161, B3770 B0882, B1734 B0237, B2877 B0161, B3770 B4260, B1734 B0565, B0037 B3178, B0947 B0439, B2675 B2592, B1761 B0438, B0947 B4328, B4267 B4021, B4267 B3542, B3940 B3158, B0674 B4260, B3416 B0439, B0947 B09…	0.024	0.474359	Alleviating	1.2.3: Proteins/peptides/glycopeptides	Metabolism	0.0221408
B1305 B2081, B2741 B0438, B1304 B3932, B1922 B1435, B1306 B3911, B0435 B2821, B1114 B1127, B0064 B0161, B1823 B1807, B1304 B0437, B1304 B3527, B1306 B0161, B3181 B3159, B0059 B1272, B1305 B3912, B1306 B0437, B1303 B0439, B1303 B3932, B0435 B0237, B1306 B0237, B0189 B0882, B3649 B3911, B0059 B0437, B3649 B0161, B3406 B0438, B1306 B3912, B3461 B3158, B0189 B0237, B0059 B1435, B1823 B1538, B1305 B05…	0.294118	0.444444	Alleviating	1.2.3: Proteins/peptides/glycopeptides	Transcription	0.000840368
B2820 B2523, B0099 B0161, B0880 B0438, B2820 B3064, B2822 B0438, B2820 B3234, B2820 B3542, B2820 B3178, B2820 B1538, B2822 B0882, B0880 B0161, B2822 B0237, B2699 B3064, B2699 B0882, B2822 B0437, B2820 B2081, B2699 B0161, B0880 B3498, B0099 B3932, B2820 B1272, B2820 B0437	0.52381	0.294118	Alleviating	1.2.3: Proteins/peptides/glycopeptides	DNA repair and recombination	0.00137078
B0882 B0161, B0436 B3543, B3687 B3543, B1000 B1127, B3686 B1807, B0438 B3542, B2069 B2821, B3687 B0439, B3686 B0439, B0882 B2592, B0438 B2592, B2069 B3543, B0436 B0565, B3686 B4328, B3686 B0932, B1000 B1845, B1000 B3932, B1000 B3542, B2592 B0161, B2592 B0882, B2069 B4328, B0473 B0439, B0436 B0161, B0882 B3159, B3687 B0438, B0438 B1845, B1000 B2385, B0882 B0439, B0473 B2592, B0438 B1538, B2069 B18…	0.230769	0.363636	Alleviating	1.2.3: Proteins/peptides/glycopeptides	general or heat shock Chaperone	0.0132332
B3377 B4021, B3190 B0437, B3190 B3159, B2859 B2385, B2968 B2717, B3220 B3064, B2859 B3234, B3377 B2717, B3377 B0882, B2968 B3847, B3021 B3178, B1774 B1845, B3377 B2821, B1308 B1845, B3746 B0439, B2968 B0565, B1097 B3932, B3746 B3542, B1308 B2385, B3377 B1127, B2593 B0932, B1750 B0438, B2968 B3912, B1097 B0932, B3377 B3234, B1097 B2908, B3377 B4328, B2968 B0438, B3989 B1807, B3021 B0882, B0130 B04…	-0.638554	0.478873	Aggravating	1.2.3: Proteins/peptides/glycopeptides	Unclear or Orphan	1.43093e-05
B0829 B0862, B3455 B0863, B0829 B0860, B0855 B2923, B0829 B0861, B0829 B0863, B0829 B0864	-1	0.5	Aggravating	4.s.17: arginine	Transport	0.0460745
B3455 B1945, B3455 B1924, B0829 B1074, B0829 B1946, B0829 B1081, B0829 B1070, B0829 B1077, B0829 B1082, B0829 B1889, B0855 B1237, B0829 B1944, B3455 B1879, B0829 B1891, B3455 B1950, B3455 B1946, B0829 B1185, B0829 B1880	-0.882353	0.326531	Aggravating	6.4: Flagellum	Transport	0.00225965
B2699 B1083, B0880 B1947, B0880 B1942, B0099 B1081, B0880 B1949, B0880 B1075, B0880 B1880, B2699 B1070, B0099 B1891, B0880 B1076, B0099 B1074, B2822 B1940, B0880 B1081, B2820 B1889, B0880 B1078, B2820 B1940	-0.75	0.28	Aggravating	6.4: Flagellum	DNA repair and recombination	0.0213694
B1774 B1949, B1699 B1946, B2300 B1185, B3377 B1925, B2968 B1946, B2593 B1889, B3377 B1079, B2968 B1237, B2968 B1073, B1774 B1879, B2593 B1942, B1699 B1926, B1774 B1889, B2593 B1938, B2593 B1070, B1774 B1948, B2968 B1939, B2593 B1880, B3021 B1070, B1774 B1945, B3746 B1077, B1097 B1082, B2968 B1079, B1774 B1940, B3746 B1942, B1772 B1948, B1308 B1942, B1097 B1879, B3746 B1080, B3746 B1078, B3746 B10…	-0.61194	0.471429	Aggravating	6.4: Flagellum	Unclear or Orphan	0.000250475
B2551 B2750, B1396 B2810, B3940 B0367, B3940 B3800, B1466 B4214, B1396 B0937, B0947 B2422, B1396 B0367, B3775 B2750, B3062 B4214, B0004 B2751, B0002 B2750, B3581 B2810, B1396 B2424, B0947 B2810, B0674 B0365, B3136 B2750, B1865 B2750, B1396 B0935, B3940 B0365, B3775 B2752, B2104 B2762, B0002 B4214, B3136 B2751, B3136 B2762, B3136 B0365, B2867 B0365, B1396 B0933, B3744 B2521, B3212 B1919, B1761 B24…	0.23913	0.441176	Alleviating	1.8.2: Sulfur metabolism	Metabolism	6.58278e-05
B0855 B2422, B0829 B4214, B0829 B0936, B3455 B0935, B3714 B0365, B0855 B0934, B0829 B0935, B0855 B2810, B0855 B2413, B0829 B2752, B0829 B0937, B0829 B2763, B4485 B1275, B0829 B0366, B0855 B0937, B0829 B2751, B0855 B0936, B0829 B0367, B3455 B2425	-0.684211	0.4	Aggravating	1.8.2: Sulfur metabolism	Transport	0.0329803
B1097 B2422, B3190 B2762, B3377 B0368, B2593 B2764, B1699 B1757, B3746 B0934, B1097 B2764, B2968 B1757, B1308 B2422, B3220 B0365, B2968 B4214, B2593 B0367, B2755 B2810, B2593 B1275, B1314 B1275, B3746 B0937, B1774 B1757, B2968 B0934, B2593 B2762, B1097 B0367, B1097 B2762, B3377 B2521, B1097 B2750, B2593 B2810, B1772 B1757, B2859 B2422, B1699 B2425, B2968 B0368, B2968 B0933, B2968 B2425, B2593 B24…	-0.433333	0.442623	Aggravating	1.8.2: Sulfur metabolism	Unclear or Orphan	0.0489755
B0438 B1451, B0438 B1123, B2592 B1442, B0438 B1441, B3687 B1451, B1000 B1443	0.666667	0.277778	Alleviating	4.s.166: putrescine/spermidine	general or heat shock Chaperone	0.0454242
B3940 B1818, B3062 B2934, B1761 B2704, B3062 B1818, B0037 B2386, B0002 B3682, B4267 B2417, B2675 B3950, B3212 B1818, B0674 B2702, B3136 B2703, B1761 B1737, B3581 B2093, B0947 B3138, B1396 B2703, B3940 B2704, B1761 B2386, B1734 B3533, B3212 B3949, B3693 B2387, B2675 B2702, B4267 B2934, B0121 B2702, B1865 B2703, B1761 B4196, B1734 B2429, B1396 B1819, B0002 B3139, B3940 B2934, B3062 B2387, B2551 B31…	0.0857143	0.290323	Alleviating	4.4.a: Phosphotransferase Systems (PEP-dependent PTS)	Metabolism	0.0276751
B3649 B3953, B1305 B2417, B1305 B3950, B1306 B1819, B3461 B2093, B0059 B2934, B3461 B2704, B1303 B4196, B0435 B1737, B1303 B1818, B3649 B3949, B1303 B2417, B1304 B2417, B1823 B3139, B1306 B2386, B1303 B3138, B1305 B2429, B0059 B2702, B1306 B3950, B1306 B3953, B3649 B1819, B0059 B3950, B1306 B2702, B1823 B4194, B0059 B2715	0.52	0.230769	Alleviating	4.4.a: Phosphotransferase Systems (PEP-dependent PTS)	Transcription	0.000695873
B0438 B4240, B2592 B2703, B3931 B4193, B0436 B2934, B1000 B2703, B0438 B2429, B0438 B3533, B0438 B1736, B0473 B1818, B3686 B4195, B1000 B2417, B2069 B3533, B0882 B2703, B1000 B3139, B0436 B2933, B0436 B2704, B1000 B1738, B0436 B3138, B2069 B3139, B1000 B4304, B3931 B2702, B0438 B3950, B1000 B2934, B0436 B3139, B0473 B2715, B0882 B3683, B0438 B4194, B0438 B2702, B0882 B3533	0.241379	0.3	Alleviating	4.4.a: Phosphotransferase Systems (PEP-dependent PTS)	general or heat shock Chaperone	0.0234988
B3377 B0763, B2593 B0763, B3989 B0765, B1308 B0765, B2755 B0765, B1097 B0763	0.666667	0.0689655	Alleviating	4.s.124: molybdate	Unclear or Orphan	0.0453218
B0002 B2917, B1466 B2917, B4267 B2917, B1734 B2920, B0947 B2920, B1479 B2917, B3212 B2920	0.714286	0.0555556	Alleviating	1.7.39: Conversion of succinate to propionate	Metabolism	0.0212852
B2756 B0516, B2757 B1297, B2760 B0167, B2760 B1469, B2757 B3212, B2760 B3212, B2758 B3202, B2760 B3870, B2758 B3212	-1	0.241379	Aggravating	1.8.3: Nitrogen metabolism	Antiviral defense	0.0132096
B3746 B1297, B2968 B0512, B3746 B1658, B2968 B0505, B2968 B0450, B3377 B3202, B3377 B0516, B2968 B1223, B1097 B1297, B2593 B1469, B3746 B0167, B3746 B3367, B1097 B1988, B1308 B0450, B2859 B3870, B1097 B1658, B2968 B0516, B2968 B0167, B2968 B3214, B3377 B0512, B3377 B1297, B3746 B0516, B2825 B0505, B1774 B3214, B3746 B0505, B1308 B1223, B3746 B3213	-0.62963	0.306122	Aggravating	1.8.3: Nitrogen metabolism	Unclear or Orphan	0.0182911
B1654 B1499, B1654 B3512, B2898 B3515, B3414 B3516, B2812 B4115, B2810 B4115, B3414 B0019, B1654 B1597, B2810 B1186, B2764 B1597, B2898 B0019, B2812 B3516	-0.833333	0.228571	Aggravating	5.5.4: pH response	Fe-S cluster	0.034615
B2069 B1186, B1000 B3516, B0438 B0019, B0436 B0019, B3931 B1597, B2592 B3515	1	0.208333	Alleviating	5.5.4: pH response	general or heat shock Chaperone	0.00471898
B3414 B2537, B0156 B0041, B2898 B0732, B1654 B2406, B2812 B1818, B2898 B4267, B2812 B2537, B2898 B2417, B1684 B1734, B2530 B2706, B2812 B3386, B1654 B2914, B1654 B0041, B1654 B1616, B2810 B4089, B2898 B2096, B2812 B2416, B1654 B1617, B2898 B2703, B1654 B3091, B3414 B2417, B2812 B3124, B2810 B0207, B2810 B2415, B2811 B4089, B2531 B1734, B2810 B3568, B2812 B0759, B2763 B3125, B2812 B3568, B2531 B27…	-0.432432	0.441176	Aggravating	1.1.1: Carbohydrates/Carbon compounds	Fe-S cluster	0.000172642
B3146 B3127, B2890 B3132, B3400 B3603, B4147 B2802, B4147 B2789, B3400 B0345, B2890 B3900, B4147 B0756, B3400 B0041, B4147 B4086, B4147 B2803, B4161 B1737, B4161 B1818, B4161 B2132, B4161 B1850, B4147 B3693, B2890 B3137, B4147 B4264, B2890 B3568, B2890 B2925, B4147 B3748, B3400 B3431, B3146 B3125, B4161 B0342, B2890 B3566, B2890 B3751, B4147 B3691, B4147 B4088, B4147 B2416, B2890 B3091, B2890 B41…	0.0485437	0.341085	Alleviating	1.1.1: Carbohydrates/Carbon compounds	Translation	0.0201099
B0437 B3385, B0437 B1521, B0437 B2801, B3932 B3751, B0437 B0040, B0437 B1339, B0437 B1736, B0437 B3580, B0437 B2091, B0437 B3568, B0437 B4264, B3932 B2800, B3932 B2803, B0437 B0345, B0437 B3569, B0437 B3125, B0437 B0146, B0437 B3431, B3932 B4037, B3932 B1734, B3932 B3127, B0437 B3748, B0437 B0042, B0437 B3906, B0437 B4322, B0437 B3581, B0437 B1337, B3932 B3519, B0437 B0342, B0437 B3386, B3932 B36…	0.677419	0.12253	Alleviating	1.1.1: Carbohydrates/Carbon compounds	ATP dependent Proteases	1.29154e-06
B4267 B2150, B1396 B3094, B3062 B3128, B1761 B0730, B1761 B2704, B3212 B4197, B0674 B2415, B1396 B3564, B3136 B4138, B0947 B3750, B3940 B4267, B3581 B3600, B1396 B2703, B0121 B0759, B0037 B2663, B3212 B3580, B0947 B1901, B3416 B3386, B1396 B1620, B1761 B0757, B0121 B2702, B1761 B4196, B1761 B3132, B2867 B2800, B1466 B4197, B3416 B1618, B0121 B0732, B0037 B3751, B4267 B4123, B0037 B2587, B2867 B29…	0.120536	0.602113	Alleviating	1.1.1: Carbohydrates/Carbon compounds	Metabolism	2.43244e-10
B0435 B3601, B1305 B2705, B0189 B4033, B3461 B2704, B3649 B3907, B1305 B3431, B3461 B2980, B0189 B3750, B1114 B2980, B1303 B2417, B1303 B4268, B1303 B1850, B1823 B2805, B1306 B1521, B1303 B0345, B1303 B2416, B1303 B3669, B1306 B2788, B1304 B2843, B1306 B3950, B1306 B3953, B0064 B4267, B1306 B0757, B1305 B3075, B1306 B0758, B1303 B3091, B1303 B3077, B1305 B2979, B1303 B1616, B1306 B1616, B1303 B37…	0.0646766	0.460967	Alleviating	1.1.1: Carbohydrates/Carbon compounds	Transcription	0.000612111
B3714 B4267, B0855 B0040, B3455 B2150, B0855 B2417, B0829 B0730, B0829 B4196, B0829 B3076, B3455 B3431, B0829 B3386, B0829 B3032, B0855 B2429, B3455 B1723, B0855 B3669, B3714 B3668, B3455 B0732, B0855 B1620, B0829 B0116, B0855 B0758, B3455 B1850, B3455 B4322, B3455 B3528, B0829 B1850, B0855 B1850, B3455 B2430, B0855 B1616, B0855 B3580, B0855 B3092, B0829 B1800, B0855 B3905, B0829 B1901, B0855 B31…	0.0789474	0.246094	Alleviating	1.1.1: Carbohydrates/Carbon compounds	Transport	0.0253402
B2069 B2415, B1000 B2803, B2069 B3667, B2069 B2097, B1000 B3132, B2069 B2132, B1000 B4118, B3686 B2801, B1000 B4123, B0436 B3093, B0438 B3909, B1000 B4358, B1000 B3568, B0438 B4034, B3687 B4264, B0436 B2415, B0438 B3128, B0438 B2787, B1000 B2417, B0436 B2416, B0438 B2843, B2069 B1236, B0436 B4034, B1000 B3750, B0436 B2704, B3931 B3128, B1000 B2095, B0882 B2800, B2069 B3528, B0882 B2975, B3931 B27…	0.175	0.402299	Alleviating	1.1.1: Carbohydrates/Carbon compounds	general or heat shock Chaperone	9.48334e-06
B2898 B3299, B1654 B3984, B2763 B3303, B2812 B3936, B2812 B0023, B2898 B3984, B2526 B0023, B2812 B3984, B2898 B0023, B1654 B1717, B2764 B4200, B2812 B3636, B1654 B0852, B2810 B3636, B2526 B3984, B0156 B3303, B0156 B3319, B3414 B3319, B3414 B4200, B2898 B1717, B2898 B4200, B1654 B4203, B1654 B3299, B0156 B1480, B2812 B4200, B1654 B0023, B2811 B3984, B2812 B4203, B2810 B3984, B2810 B0023, B2529 B00…	-0.882353	0.1625	Aggravating	2.3.8: Ribosomal proteins	Fe-S cluster	9.72333e-06
B3416 B3303, B0002 B4200, B3062 B3303, B3136 B3303, B2675 B3319, B0037 B3319, B2877 B3984, B2799 B1089, B3416 B3319, B2877 B3318, B4267 B3299, B3213 B3318, B3136 B3636, B3136 B3984, B1865 B0852, B3940 B3636, B3940 B3303, B3212 B3984, B1865 B3303, B0947 B3319, B3901 B3303, B3136 B3299, B1865 B3318, B3581 B1717, B2104 B1717, B3062 B4200, B3062 B0023, B3062 B3984, B2867 B1480, B4267 B4203, B3940 B42…	-0.58209	0.152174	Aggravating	2.3.8: Ribosomal proteins	Metabolism	0.000686834
B2258 B4200, B0161 B3299, B3006 B1480, B2258 B3299, B0381 B3299, B1243 B3984, B2258 B4203, B4136 B3299, B3363 B1089, B0161 B1089, B3271 B3318, B0028 B3303, B0957 B3936, B3271 B3303, B0957 B3318, B3145 B3636, B3363 B3303, B4136 B1089, B4105 B3299, B2206 B3319, B0957 B3299, B0957 B3319, B0957 B4200, B3145 B3984, B3271 B3319, B3522 B3984, B3006 B3299, B1206 B3299, B2258 B3936, B3006 B1089, B4136 B42…	-0.625	0.149425	Aggravating	2.3.8: Ribosomal proteins	Cell envelope	0.00170315
B0882 B3319, B0473 B3319, B0438 B3636, B1000 B3299, B2069 B3984, B1000 B3936, B0473 B3299, B0438 B4203, B0882 B1089, B2069 B3299, B0436 B0023, B1000 B3319, B0473 B3303, B3687 B3318, B0882 B3299, B3686 B3303, B0436 B3984, B3687 B3319, B3687 B3303, B0882 B3318, B3686 B3319	0.52381	0.144928	Alleviating	2.3.8: Ribosomal proteins	general or heat shock Chaperone	0.00137567
B3414 B1718, B2810 B1718, B1654 B3984, B1684 B4147, B2812 B3936, B2898 B4147, B2812 B0023, B2811 B1718, B1683 B1718, B2898 B0023, B1679 B1718, B1684 B1718, B1654 B4147, B0156 B3303, B2898 B3340, B1680 B1718, B3414 B4200, B2898 B4200, B2898 B4375, B1654 B4203, B2812 B4200, B1654 B0023, B2812 B4203, B2810 B3984, B2529 B0023, B2812 B3299, B2529 B4147, B2810 B1089, B2898 B3299, B2763 B3303, B2898 B25…	-0.793103	0.162602	Aggravating	2.3.2: Translation	Fe-S cluster	5.36287e-07
B0437 B3636, B0437 B2597, B3932 B3319, B3932 B2171, B3932 B0170, B0437 B1717, B0437 B0852, B3932 B3590, B3932 B1718	0.555556	0.0865385	Alleviating	2.3.2: Translation	ATP dependent Proteases	0.0374095
B3744 B3340, B3901 B3340, B0002 B4200, B0947 B0884, B2104 B0172, B1761 B4147, B3136 B3303, B2675 B3340, B3213 B3340, B2675 B3319, B2877 B3984, B2877 B3318, B2799 B1089, B3416 B3319, B3213 B3318, B3136 B3984, B3940 B3636, B3940 B3303, B1761 B1718, B1865 B3303, B3062 B4375, B3136 B3299, B3212 B3340, B3581 B1717, B3062 B4200, B4267 B4375, B3062 B3984, B2867 B1480, B3940 B4200, B0947 B3340, B2877 B33…	-0.387387	0.2	Aggravating	2.3.2: Translation	Metabolism	0.032328
B2485 B2569, B3522 B3340, B4136 B4248, B4136 B3299, B0028 B3303, B2131 B3340, B0957 B3936, B3145 B3636, B0957 B2171, B2258 B0172, B4136 B1718, B0381 B1718, B3189 B1718, B0957 B0884, B0957 B1718, B3006 B1089, B4136 B4200, B0028 B3319, B2258 B4147, B1190 B4203, B2485 B2171, B3072 B3340, B1243 B1717, B3006 B1718, B3522 B4147, B0381 B3299, B2258 B3299, B2258 B3340, B2258 B2171, B2258 B1718, B3271 B33…	-0.484536	0.207692	Aggravating	2.3.2: Translation	Cell envelope	0.00245538
B0882 B3319, B0473 B3319, B0438 B4147, B1000 B3936, B0473 B3299, B0473 B2171, B0882 B1089, B2069 B3299, B0436 B0023, B1000 B3319, B3687 B3340, B2069 B2171, B3686 B3340, B0882 B3299, B0436 B3984, B3687 B3303, B3686 B0172, B3931 B2171, B3686 B1718, B0438 B3636, B1000 B3299, B2069 B3984, B3931 B4375, B0438 B4203, B0473 B3303, B3687 B3318, B3686 B3303, B3687 B3319, B0882 B3340, B0438 B4375, B0882 B33…	0.611111	0.151786	Alleviating	2.3.2: Translation	general or heat shock Chaperone	1.62557e-06
B1308 B3340, B3746 B0852, B2825 B3319, B1772 B0884, B3377 B3303, B2859 B3299, B1308 B3319, B2968 B3340, B3746 B3319, B3190 B1718, B2859 B4147, B3377 B1718, B1774 B2330, B2593 B1717, B1308 B2569, B1097 B3303, B1772 B1718, B2300 B3319, B3377 B3936, B3746 B1718, B2593 B1718, B1774 B3590, B3746 B4203, B2859 B3319, B3746 B4200, B2968 B2597, B2593 B0023, B1774 B3319, B2300 B3340, B3220 B3340, B2593 B42…	0.108108	0.195312	Alleviating	2.3.2: Translation	Unclear or Orphan	0.0126368
B3940 B3710, B3212 B3819, B2867 B3819, B3416 B3710	1	0.0571429	Alleviating	4.s.31: chloramphenicol	Metabolism	0.02799
B1654 B2830, B2812 B2782, B2764 B1477, B2812 B2852, B2531 B0923, B2812 B2830, B0156 B3244, B2812 B2257, B2763 B2782, B2898 B0226, B2812 B4235, B3414 B3130, B2898 B0225, B2764 B0225, B1654 B1068, B2812 B1477, B2810 B2830, B2898 B4235, B2529 B0923, B2898 B2830, B3414 B3129, B2811 B2830, B2812 B0225, B2764 B1068	-0.666667	0.342105	Aggravating	5.10: Defense/survival	Fe-S cluster	0.0201064
B3775 B1049, B1761 B0730, B3062 B1482, B3940 B1482, B3693 B1049, B3775 B1048, B2675 B1048, B0947 B0875, B0947 B0730, B2104 B1049, B1479 B0014, B1734 B0732, B2675 B1049, B0037 B1049, B1865 B2679, B1734 B1191, B3212 B3747, B0002 B0312, B2877 B0435, B0947 B0014, B0037 B1283, B0037 B1488, B3581 B1049, B2799 B0435, B0002 B1283, B3940 B1488, B3213 B0435, B3775 B1197, B3693 B0435, B0121 B0732, B1466 B00…	0.0724638	0.363636	Alleviating	5.5.1: Osmotic pressure	Metabolism	0.0365677
B2811 B3811, B2530 B3251, B2763 B1176, B2812 B2321, B3414 B0094, B2812 B3361, B2531 B0436, B0156 B3035, B2812 B3534, B2531 B0435, B3414 B3388, B3414 B0624, B2763 B3811, B2531 B3251, B1654 B3740, B1654 B3035, B2812 B1731, B2810 B3251, B2812 B0014, B2811 B3741, B2530 B3741, B0156 B2813, B3414 B3463, B2812 B1254, B1684 B0435, B2811 B3463, B2810 B3361, B2898 B0624, B2812 B4169, B2811 B3251, B2764 B31…	-0.536585	0.351064	Aggravating	5.1: Cell division	Fe-S cluster	0.000965537
B0437 B3932, B3932 B3462, B3932 B3740, B3932 B2817, B0437 B3388, B3932 B3388, B3932 B3035, B3932 B3463, B3932 B0890, B0437 B2701	1	0.12	Alleviating	5.1: Cell division	ATP dependent Proteases	0.00013501
B3522 B3035, B4136 B3179, B3006 B3035, B2295 B0014, B2206 B2817, B4136 B3361, B3363 B4142, B0161 B3247, B3363 B2813, B4136 B3931, B4136 B2435, B2206 B3462, B1206 B2321, B3072 B0958, B0381 B0014, B0028 B3035, B1190 B2701, B0957 B3182, B0161 B0436, B3006 B1254, B3145 B2817, B1243 B3179, B3145 B3534, B3145 B3163, B2258 B3534, B2258 B1731, B4136 B0624, B2485 B0632, B3522 B3534, B2258 B0632, B1190 B08…	-0.490566	0.415842	Aggravating	5.1: Cell division	Cell envelope	0.001353
B1308 B2701, B3746 B3017, B1750 B0435, B2859 B3163, B1774 B1731, B2593 B0632, B2300 B2321, B1097 B2817, B2968 B2321, B1699 B4142, B2968 B3182, B2593 B3811, B3377 B4056, B1097 B3932, B2968 B3017, B3746 B4169, B2968 B1254, B3377 B3163, B1097 B0014, B2300 B1176, B1097 B0094, B1774 B2435, B3989 B3932, B1774 B1916, B1097 B0632, B2593 B4401, B3377 B1916, B0306 B0435, B1774 B2321, B1699 B1176, B1097 B19…	-0.463918	0.393939	Aggravating	5.1: Cell division	Unclear or Orphan	0.00486401
B1000 B0453, B0882 B1041, B1000 B1042, B1000 B4314, B1000 B4319, B3931 B1471, B0882 B0453, B0882 B1042	-1	0.3	Aggravating	1.6.11: Glycoprotein	general or heat shock Chaperone	0.0246205
B3414 B0678, B2811 B0676, B2898 B0677, B2811 B3222, B2812 B3225, B1683 B3729, B2898 B3225, B2810 B3729, B1654 B3140, B2811 B3729, B2531 B3729, B2764 B3222, B2812 B3140, B2810 B3140, B2764 B3729, B2812 B3223, B3414 B3140	-0.764706	0.222222	Aggravating	1.7.12: Amino sugar conversions	Fe-S cluster	0.0134087
B3931 B3729, B0438 B3225, B0436 B3225, B3687 B3729, B1000 B3225, B3686 B3224, B3686 B3729, B2069 B3224, B2592 B3225, B0882 B3225	0.6	0.12	Alleviating	1.7.12: Amino sugar conversions	general or heat shock Chaperone	0.0195494
B1000 B3542, B0436 B3543, B3687 B3543, B0438 B3542, B0882 B3544, B2069 B3543, B0473 B3543	0.714286	0.15	Alleviating	4.s.47: dipeptide	general or heat shock Chaperone	0.0214145
B3414 B2205, B1654 B1628, B1680 B2525, B2763 B1699, B2898 B1418, B2763 B3844, B3414 B0901, B3414 B1700, B2763 B2562, B3414 B1699, B2810 B0947, B1654 B1700, B1684 B2525, B1679 B0947, B1679 B2525, B2810 B2766, B2812 B2895, B2898 B2562, B1680 B1699, B2764 B1698, B3414 B2525, B1681 B1698, B1682 B2525, B2811 B2767, B2529 B0947, B2812 B2766, B1681 B1699, B1682 B1699, B3414 B0721, B3414 B3351, B2898 B25…	-0.745455	0.409091	Aggravating	1.4.3: Electron carrier	Fe-S cluster	1.06997e-05
B3213 B0947, B0004 B2205, B2104 B0901, B3212 B2205, B3901 B1699, B0121 B0947, B1761 B1699, B0947 B2525, B0002 B2895, B1865 B2525, B4267 B2205, B3416 B0947, B2799 B2767, B3136 B0947, B3581 B0288, B0674 B1700, B0674 B0947, B0002 B1628, B1734 B1699, B2675 B2766, B0002 B2205, B3213 B1698, B1761 B2525, B1396 B0721, B0674 B1698, B0947 B1700, B2104 B2204, B1734 B2895, B1466 B2525, B3062 B1700, B3136 B22…	0.107143	0.321429	Alleviating	1.4.3: Electron carrier	Metabolism	0.029803
B0829 B1700, B0855 B0901, B0829 B2895, B3455 B2204, B0829 B4051, B4485 B4236, B0829 B0721, B0855 B2204, B0829 B2525, B3455 B2208, B3455 B2205, B0855 B1700, B0829 B2767, B0829 B0901, B0855 B1699	-0.733333	0.428571	Aggravating	1.4.3: Electron carrier	Transport	0.0342837
B4136 B1700, B0957 B2562, B4136 B2525, B2485 B2525, B2485 B1418, B3072 B0947, B2258 B1700, B2258 B0947, B1310 B0947, B0957 B0947, B3006 B0901, B3363 B3351, B2295 B2205, B0957 B4051, B2131 B2208, B1206 B2767, B0028 B2525, B4136 B2562, B0161 B0947, B0161 B2767, B4136 B1628, B3006 B3351, B0957 B3351, B3145 B1698, B1243 B0947, B2295 B2208, B1206 B0721, B3145 B2770, B4136 B2205, B0028 B2770, B1818 B16…	-0.5	0.372549	Aggravating	1.4.3: Electron carrier	Cell envelope	0.0269532
B0880 B0947, B2820 B2562, B2820 B2766, B2820 B2770, B0880 B2767, B0099 B1698, B2822 B2525, B0880 B0901, B2699 B2525, B2820 B2525, B2820 B2767	-0.818182	0.275862	Aggravating	1.4.3: Electron carrier	DNA repair and recombination	0.0335773
B2529 B0167, B1654 B2500, B2531 B0474, B2898 B4005, B2898 B0522, B2811 B0522, B2811 B2676, B2811 B1062, B1654 B2507, B2812 B2500, B2898 B0945, B2763 B2507, B2811 B0945, B2811 B0033, B2812 B2557, B2811 B2476, B2764 B0104, B2810 B0033, B2812 B0167, B2812 B2675, B2812 B2508, B2898 B0032, B2898 B0033, B2810 B3642, B1654 B2675, B1654 B4177, B2811 B1131, B2812 B4245, B1654 B0523, B2763 B0033, B1681 B25…	-0.766667	0.42623	Aggravating	1.5.2: Nucleotide	Fe-S cluster	1.04198e-06
B3932 B2508, B0437 B4177, B0437 B2507, B0437 B1062, B0437 B2508, B3932 B4177, B0437 B0522, B0437 B0945	1	0.142857	Alleviating	1.5.2: Nucleotide	ATP dependent Proteases	0.000824114
B3136 B3642, B3744 B2508, B2877 B0171, B3581 B4246, B3136 B0033, B3775 B0522, B3531 B2507, B3136 B2508, B3693 B4246, B4267 B2508, B1479 B2508, B3940 B2476, B3062 B2518, B2551 B0167, B2799 B4246, B0947 B2499, B2877 B3648, B0947 B0033, B1865 B2507, B0947 B2476, B0004 B2476, B0121 B2507, B1761 B2557, B4267 B4246, B3416 B2508, B0004 B4177, B0002 B2508, B0037 B2508, B3062 B2557, B1761 B0522, B3581 B25…	0.340206	0.369863	Alleviating	1.5.2: Nucleotide	Metabolism	3.59941e-07
B2300 B0032, B1308 B2476, B3377 B4246, B3377 B2557, B1308 B4005, B3377 B0945, B2300 B2499, B1754 B2676, B3190 B2675, B2968 B1232, B2825 B0425, B1774 B2500, B2968 B0104, B3021 B2507, B1097 B4244, B3377 B2518, B1308 B2557, B2859 B0033, B1308 B2508, B2968 B1131, B1097 B2508, B3746 B2507, B1774 B0104, B2755 B2508, B2859 B2557, B1774 B2499, B3021 B2508, B1308 B2499, B3064 B2507, B2968 B3642, B3989 B40…	-0.529412	0.454545	Aggravating	1.5.2: Nucleotide	Unclear or Orphan	0.00402249
B0189 B3750, B1303 B3750, B1305 B3751, B0059 B3750	1	0.0833333	Alleviating	4.s.48: D-ribose	Transcription	0.0280566
B0437 B4000, B0437 B0912, B0437 B1237, B0437 B3261, B3932 B1000, B3932 B0354, B0437 B1000, B3932 B1237, B0437 B0354, B3932 B2669	0.8	0.368421	Alleviating	2.3.7: Nucleoproteins, basic proteins	ATP dependent Proteases	0.00210198
B3377 B2916, B3745 B1000, B2968 B1237, B3746 B4396, B2593 B0889, B2755 B1000, B2859 B0912, B2859 B1237, B1308 B3261, B3746 B4172, B2968 B4172, B1097 B0354, B2755 B4000, B2593 B0912, B1097 B0912, B2593 B1000, B3021 B0912, B2968 B0912, B2755 B0812, B1774 B1000, B3377 B4172, B2593 B2916, B2859 B4172, B2968 B0178, B1097 B1000, B1308 B4172, B2755 B4396, B2300 B2186, B1308 B2916, B2300 B4000, B3377 B21…	0.351351	0.325581	Alleviating	2.3.7: Nucleoproteins, basic proteins	Unclear or Orphan	0.00125924
B4147 B2465, B4161 B2883, B4147 B0910, B3146 B1012, B4147 B0238, B2890 B4213, B3228 B1759, B4161 B2162, B4161 B2784, B4147 B2143, B2890 B2498, B4161 B1759, B4161 B1658, B4161 B4383, B4161 B0238, B4147 B2868, B3400 B2784, B4147 B4381, B2890 B0030, B4147 B1009, B4147 B4237, B4161 B1012, B3400 B0125, B4161 B0840, B2890 B2866, B4161 B0336, B4147 B2867, B2890 B4384, B4147 B0469, B4161 B0030	0.266667	0.378788	Alleviating	1.7.33: Nucleotide and nucleoside conversions	Translation	0.0152067
B1000 B0160, B0882 B0477, B0882 B2867, B0436 B0840, B1000 B0651, B3686 B2784, B3687 B1010, B2069 B2465, B1000 B2393, B0436 B2465, B0438 B2143, B2069 B2518, B2069 B4055, B0882 B4055, B2069 B2867, B1000 B0049, B0436 B0910, B1000 B0910, B1000 B0104, B1000 B3934, B2592 B1759, B2069 B2964, B0438 B0049, B0438 B0651, B3686 B0125, B0438 B0910, B0882 B0469	0.407407	0.289855	Alleviating	1.7.33: Nucleotide and nucleoside conversions	general or heat shock Chaperone	0.00265639
B1823 B2048, B1306 B0758, B0435 B0758, B1304 B0757, B3649 B2048, B1306 B0757, B1303 B0759, B1303 B2048, B1823 B2052	-1	0.178571	Aggravating	5.5.5: Dessication	Transcription	0.0132405
B4136 B1236, B1190 B2052, B3145 B1613, B3006 B2053, B2258 B0759, B3145 B0759, B0957 B2028, B2131 B2028, B3006 B2052, B2131 B2052, B0957 B1613, B3006 B2049, B0161 B1236, B2258 B1613, B3006 B1236, B2258 B1236, B4136 B1613, B3072 B2053, B0161 B0759, B0381 B2048, B1190 B2048	-1	0.210526	Aggravating	5.5.5: Dessication	Cell envelope	1.94421e-05
B2811 B3380, B2812 B2774, B2810 B3232, B2810 B3141, B2898 B1317, B2811 B2301, B2810 B0616, B2528 B2300, B2812 B0888, B2898 B0578, B1654 B3136, B2811 B2873, B3414 B3232, B2898 B2172, B2811 B2842, B2810 B2160, B2764 B2160, B2812 B2842, B0156 B2736, B1654 B1602, B2812 B2146, B3414 B3380, B2764 B1619, B2812 B3575, B3414 B1773, B0156 B3589, B2810 B2873, B3414 B1199, B0156 B2147, B2811 B0888, B2812 B42…	-0.475728	0.504425	Aggravating	1.7.1: Unassigned reversible reactions	Fe-S cluster	0.00235327
B0437 B3011, B0437 B0338, B0437 B1519, B0437 B3380, B0437 B1317, B0437 B2342, B3932 B2160, B3932 B3380, B3932 B0599, B0437 B2736, B3932 B1772, B0437 B1542	0.833333	0.117021	Alleviating	1.7.1: Unassigned reversible reactions	ATP dependent Proteases	0.000417377
B0037 B1773, B3062 B2172, B2675 B2302, B3062 B1619, B0947 B1773, B1466 B3011, B0004 B1412, B0674 B0618, B3940 B3575, B0004 B0888, B0947 B0508, B3940 B3582, B1479 B2917, B2675 B3011, B1865 B2301, B4267 B1733, B3775 B1773, B1734 B3575, B0947 B3830, B1479 B1619, B1761 B2342, B4267 B2917, B3940 B1692, B2551 B1773, B0002 B1619, B0004 B2245, B1479 B2374, B3770 B3136, B3940 B4269, B3775 B2245, B0674 B06…	0.0607735	0.512	Alleviating	1.7.1: Unassigned reversible reactions	Metabolism	0.00131805
B1000 B1650, B0473 B2776, B1000 B3136, B0436 B2146, B0473 B4226, B0436 B3136, B2069 B2342, B1000 B3592, B2592 B1200, B0882 B1603, B1000 B0888, B3931 B1772, B0436 B2373, B0882 B2373, B3687 B2920, B3686 B4226, B2069 B1650, B3931 B3136, B0882 B1619, B2069 B1773, B3687 B0599, B0473 B2166, B0473 B0888, B0882 B1773, B0473 B1692, B0438 B3879, B2069 B3136, B0438 B0452, B0882 B2872, B0438 B4301, B2592 B06…	0.137931	0.382353	Alleviating	1.7.1: Unassigned reversible reactions	general or heat shock Chaperone	0.0155733
B2859 B0452, B1097 B0888, B2968 B1619, B1308 B1200, B1699 B1773, B2968 B4301, B2968 B3011, B3989 B3575, B1308 B1454, B3064 B3136, B3377 B1733, B3377 B2301, B1097 B3589, B3746 B2374, B1097 B3136, B2968 B1199, B1308 B3136, B3746 B1542, B3746 B1650, B3377 B2245, B3377 B3136, B1699 B0616, B2859 B1317, B2593 B4226, B2593 B0494, B1774 B3551, B2593 B1602, B3746 B2870, B1308 B0617, B2593 B1619, B2593 B23…	-0.426471	0.5	Aggravating	1.7.1: Unassigned reversible reactions	Unclear or Orphan	0.00366693
B2898 B0674, B1681 B2530, B2812 B4115, B2898 B3767, B2811 B3457, B3414 B2530, B2811 B0386, B2764 B0004, B2811 B3008, B1654 B0390, B0156 B3455, B0156 B3769, B1680 B1761, B0156 B4254, B2898 B3766, B1684 B1761, B2898 B3390, B1684 B1704, B2898 B2021, B1654 B0073, B2531 B1761, B2763 B2024, B2898 B2306, B2898 B3671, B2810 B1453, B2810 B0243, B2812 B3829, B2898 B2551, B2531 B1190, B2812 B3744, B2812 B20…	-0.595506	0.453659	Aggravating	1.5.1: Amino acids	Fe-S cluster	7.5972e-09
B4161 B3281, B3400 B3653, B3400 B3743, B4147 B2553, B4161 B1981, B3146 B1761, B4161 B3766, B4147 B3390, B2890 B0386, B4147 B2839, B2890 B3607, B3400 B3607, B2890 B1190, B2890 B0072, B2890 B3774, B4147 B2923, B4161 B2024, B4147 B2018, B2890 B2307, B2890 B2306, B3228 B1190, B4161 B1015, B4147 B4024, B2890 B2530, B4147 B0076, B4147 B0861, B2890 B3237, B4161 B2018, B4161 B3389, B4147 B0652, B3400 B33…	0.0980392	0.39267	Alleviating	1.5.1: Amino acids	Translation	0.00591662
B2758 B3455, B2758 B4111, B2756 B0674, B2757 B3607, B2757 B4019, B2756 B2601, B2758 B4077, B2758 B4019, B2758 B2677, B2758 B3607, B2757 B3959, B2758 B0674, B2758 B0273, B2758 B3161, B2754 B2553, B2757 B3212, B2758 B3766, B2758 B3767, B2758 B2024, B2757 B3823, B2756 B0004, B2760 B1275, B2760 B2414, B2758 B3939, B2758 B0074, B2754 B1264, B2754 B3008, B2754 B0907, B2758 B2306, B2758 B2018, B2758 B25…	-0.688312	0.305263	Aggravating	1.5.1: Amino acids	Antiviral defense	3.16921e-06
B0437 B0674, B0437 B3653, B0437 B4013, B0437 B3709, B0437 B3457, B3932 B3213, B3932 B3709, B0437 B3456, B3932 B2796, B0437 B3390, B0437 B1190, B0437 B3455, B0437 B0653, B0437 B2024	0.714286	0.0698925	Alleviating	1.5.1: Amino acids	ATP dependent Proteases	0.00139631
B1761 B2156, B3062 B3116, B0947 B2020, B0002 B1260, B2104 B2553, B3531 B2020, B3940 B2601, B3136 B3390, B3062 B1190, B1865 B3212, B0947 B0386, B1479 B0273, B0121 B4388, B3212 B2310, B0947 B0033, B1734 B2023, B1761 B4388, B4267 B2329, B1466 B3771, B4267 B1265, B3136 B0870, B4267 B0001, B1466 B2677, B1734 B2308, B1466 B3008, B3136 B2421, B0037 B3829, B3062 B0402, B3062 B0390, B1396 B3572, B0121 B23…	0.0657895	0.59447	Alleviating	1.5.1: Amino acids	Metabolism	2.03308e-05
B0435 B0864, B2741 B2530, B1303 B3767, B3461 B0674, B3649 B3212, B0064 B1190, B1303 B3744, B1303 B0243, B0435 B4054, B0435 B0863, B3461 B2414, B0435 B3939, B1303 B1190, B2741 B1275, B1305 B3939, B1306 B0907, B3649 B0653, B3649 B2678, B1306 B0386, B3649 B3744, B1303 B0004, B1823 B0074, B1303 B2020, B1303 B2678, B1303 B2306, B1303 B1761, B1948 B3161, B1306 B1622, B3649 B0073, B1306 B2025, B1823 B16…	0.304965	0.420792	Alleviating	1.5.1: Amino acids	Transcription	1.10101e-08
B0855 B0811, B0855 B2598, B0829 B1190, B0829 B4054, B3455 B4388, B0855 B3213, B0829 B0674, B0829 B1004, B0829 B2913, B0829 B0811, B0855 B0242, B0829 B0810, B0829 B0864, B0829 B0870, B3455 B0033, B4485 B0674, B0829 B1453, B3714 B0674, B3455 B3161, B0829 B2019, B0829 B2306, B0855 B3389, B0855 B3458, B3455 B4024, B0829 B2018, B0855 B1297, B0829 B0243, B3455 B0863, B0829 B0860, B0855 B2923, B0829 B26…	-0.454545	0.301587	Aggravating	1.5.1: Amino acids	Transport	0.0314922
B2898 B3916, B1654 B1602, B3414 B2615, B2811 B3916, B2898 B1602, B1654 B2615, B2528 B2615	-1	0.12	Aggravating	1.7.44: NAD phosphorylation and dephosphorylation	Fe-S cluster	0.0463218
B2763 B1208, B2528 B2907, B1654 B2500, B2898 B1120, B2812 B1993, B2812 B3412, B2811 B3833, B2526 B3412, B2898 B2320, B2812 B3500, B2810 B3634, B0156 B2214, B1654 B1709, B2898 B1993, B2810 B3856, B2811 B2117, B2763 B3833, B2812 B0765, B2811 B0048, B2526 B0415, B2812 B3867, B2764 B0628, B2764 B0785, B2810 B2889, B2764 B0662, B2810 B0597, B2898 B3993, B2812 B2895, B2898 B2551, B1683 B0029, B1683 B07…	-0.47644	0.464286	Aggravating	1.5.3: Cofactor, small molecule carrier	Fe-S cluster	3.56098e-05
B0437 B0009, B3932 B1779, B0437 B2260, B3932 B1593, B0437 B1710, B0437 B1992, B0437 B2261, B0437 B0785, B0437 B3833, B3932 B4352, B3932 B0048, B3932 B3447, B0437 B0597, B3932 B3634, B0437 B1208	0.866667	0.0847458	Alleviating	1.5.3: Cofactor, small molecule carrier	ATP dependent Proteases	3.57182e-05
B1306 B0782, B3649 B0421, B3461 B0415, B1305 B4352, B0435 B3992, B1303 B3992, B1823 B2260, B1114 B1208, B1306 B0133, B0189 B3426, B1823 B0415, B0435 B3993, B1823 B3833, B1305 B0662, B1304 B1208, B0189 B0594, B1948 B2104, B1306 B0907, B3649 B3634, B1304 B0174, B1306 B0776, B3461 B3634, B1823 B1865, B1823 B0133, B1306 B0415, B3461 B3973, B0435 B0851, B1303 B3990, B1305 B0764, B1303 B1494, B3461 B22…	0.228346	0.362694	Alleviating	1.5.3: Cofactor, small molecule carrier	Transcription	4.3199e-06
B0829 B3994, B3455 B1865, B3455 B0935, B3455 B2264, B0855 B0662, B0829 B3500, B0829 B2574, B0829 B0935, B0829 B0421, B0855 B3447, B0829 B2889, B0829 B0785, B3455 B0597, B0855 B0586, B0829 B0763, B0829 B0662, B3455 B1711, B0829 B0708, B0829 B1992, B0829 B0068, B0829 B1208, B0829 B1865, B3455 B2907, B3455 B2214, B0829 B1302, B0829 B0415, B3455 B3802, B4485 B0778, B0829 B0774, B3455 B2515, B3455 B04…	-0.6	0.333333	Aggravating	1.5.3: Cofactor, small molecule carrier	Transport	0.000315331
B2820 B0783, B2820 B3993, B0880 B1106, B2822 B3634, B0099 B0776, B2699 B2574, B2820 B1812, B0880 B1740, B0880 B3994, B2820 B2947, B2820 B0415, B2820 B3990, B0099 B0628, B0880 B0415, B2822 B0029, B0880 B3258, B0099 B3591, B0880 B0586, B2822 B3993, B0880 B1993, B0099 B2262, B2820 B2260, B0880 B1208, B0880 B0750, B2822 B1208, B2820 B3634, B2820 B0785, B0880 B1812, B2699 B3634, B2822 B2574, B2822 B38…	0.0847458	0.248619	Alleviating	1.5.3: Cofactor, small molecule carrier	DNA repair and recombination	0.0452048
B0436 B2261, B3931 B4352, B0436 B2320, B0438 B2261, B0473 B3833, B0882 B2574, B0438 B0763, B0882 B2264, B0473 B3991, B0436 B2895, B2592 B1709, B0882 B4019, B3686 B0420, B0882 B3990, B1000 B2564, B0473 B0628, B0473 B0775, B2069 B0415, B3686 B0630, B0436 B0851, B0473 B0630, B0438 B0774, B2069 B2260, B3931 B2551, B1000 B1593, B0436 B0415, B3686 B1993, B3931 B3993, B1000 B2117, B1000 B0761, B0882 B19…	0.163636	0.394595	Alleviating	1.5.3: Cofactor, small molecule carrier	general or heat shock Chaperone	0.000382118
B2760 B3972, B2757 B3972, B2757 B0085, B2760 B0085, B2757 B3189, B2760 B0381, B2756 B3729, B2758 B1325, B2761 B2813, B2757 B3967, B2757 B3729, B2760 B3729, B2757 B4208, B2760 B2701, B2760 B0088, B2758 B4208, B2757 B0086, B2758 B2328, B2757 B2701, B2757 B3057, B2760 B0091, B2757 B4169, B2758 B0381, B2757 B0088, B2757 B0211, B2760 B0090	-0.692308	0.333333	Aggravating	1.6.7: Peptidoglycan (murein)	Antiviral defense	0.00824769
B0381 B0091, B0957 B3729, B1206 B1677, B2258 B4208, B2997 B3972, B4136 B0381, B3072 B3729, B0957 B3972, B2258 B1677, B3006 B3208, B2997 B3189, B1243 B0086, B0161 B3189, B1190 B0381, B4136 B1325, B2206 B2817, B0028 B0091, B3006 B1325, B3363 B2813, B4136 B2435, B3006 B2134, B2295 B3208, B2258 B2328, B3006 B2963, B1190 B2701, B3072 B3208, B1243 B1325, B1243 B4392, B0957 B3182, B0957 B1677, B1310 B00…	-0.448276	0.355263	Aggravating	1.6.7: Peptidoglycan (murein)	Cell envelope	0.0440602
B3686 B3972, B2069 B1325, B3687 B3729, B3687 B3972, B1000 B3972, B0438 B3972, B0882 B4392, B0882 B3208, B3931 B3729, B0882 B2817, B2069 B2134, B1000 B4208, B0882 B2328, B0436 B1677, B1000 B2134, B0882 B2435, B3931 B2817, B3686 B3729, B0438 B1507, B0436 B1782, B0882 B0091, B3687 B1782, B3686 B3967, B3686 B2328	0.416667	0.258621	Alleviating	1.6.7: Peptidoglycan (murein)	general or heat shock Chaperone	0.00551698
B0002 B0312, B3770 B0311, B1865 B2679, B3940 B2679	1	0.0810811	Alleviating	1.7.18: Betaine biosynthesis	Metabolism	0.0279754
B2764 B3547, B2530 B3251, B1654 B2075, B2812 B2367, B0156 B0463, B2764 B1840, B2811 B3673, B2812 B1663, B3414 B1249, B3414 B2422, B1681 B2076, B0156 B0713, B2526 B0462, B2810 B2686, B2898 B0575, B1654 B0377, B2531 B3251, B2764 B0463, B2811 B2328, B2898 B0578, B2764 B0051, B2810 B3251, B1683 B0029, B2812 B2685, B2764 B0574, B1682 B1663, B2810 B3710, B2811 B3251, B2764 B3182, B2810 B2367, B1654 B32…	-0.586207	0.371429	Aggravating	5.6.4: Drug resistance/sensitivity	Fe-S cluster	0.00176641
B4161 B3264, B2890 B1053, B3400 B0462, B2890 B1065, B4147 B0462, B3146 B3710, B4147 B3819, B4147 B0463, B4161 B0878, B2890 B4150, B3400 B0463, B4147 B4337, B2890 B1429, B2890 B2686, B2890 B2835, B4147 B2134, B2890 B0574, B2890 B3028, B4147 B2077, B2890 B0111, B4161 B3057, B4147 B3057, B4147 B1532, B2890 B0463, B4147 B1065, B4161 B2328, B4147 B3547, B3400 B1065, B4161 B3514, B4147 B1663, B4161 B24…	0.179487	0.307692	Alleviating	5.6.4: Drug resistance/sensitivity	Translation	0.0318776
B0437 B0575, B0437 B3028, B0437 B2367, B3932 B2835, B0437 B1065, B3932 B1531, B0437 B1532, B0437 B2368, B0437 B2835	0.777778	0.0930233	Alleviating	5.6.4: Drug resistance/sensitivity	ATP dependent Proteases	0.00466768
B1306 B2074, B0435 B0842, B1948 B1600, B0435 B2835, B0435 B0111, B1303 B0842, B0059 B4150, B1305 B2075, B3649 B3710, B1305 B2835, B1303 B3028, B1948 B2367, B1306 B1430, B1303 B1663, B0059 B0463, B1304 B3547, B1823 B0463, B1823 B2470, B3649 B2684, B1303 B2685, B0189 B0632, B1303 B0462, B0059 B0632, B1306 B2840, B0059 B3028, B1304 B2075, B1305 B2074, B1304 B2835, B1306 B1530, B1823 B1053, B1306 B28…	0.0731707	0.431373	Alleviating	5.6.4: Drug resistance/sensitivity	Transcription	0.0232301
B1190 B0051, B3145 B3264, B0161 B2369, B2258 B1532, B2131 B2835, B0381 B1599, B1206 B1249, B4136 B3710, B0028 B3819, B3145 B3710, B3145 B1599, B3145 B2840, B0381 B0463, B3522 B3503, B0957 B1249, B0161 B2422, B2295 B3819, B0161 B1532, B4136 B1249, B0957 B3182, B3522 B0463, B2997 B3028, B0028 B0462, B2295 B2182, B4105 B3264, B0957 B2685, B0381 B1448, B0957 B2840, B3189 B2259, B4136 B3514, B4136 B04…	-0.431373	0.446429	Aggravating	5.6.4: Drug resistance/sensitivity	Cell envelope	0.0110865
B1000 B2840, B3931 B2835, B0473 B0491, B3687 B0463, B3931 B3028, B0438 B2074, B1000 B1053, B3931 B1065, B2069 B2134, B2069 B3501, B0438 B2368, B3686 B2369, B3687 B1448, B0438 B2367, B3687 B1249, B0473 B2835, B0882 B2182, B2069 B1448, B1000 B3673, B2069 B2840, B0882 B1053, B1000 B2686, B1000 B2259, B1000 B2685, B3686 B0462, B0438 B3503, B3686 B0463, B0882 B1599, B3686 B2328, B0436 B0632, B2069 B04…	0.172414	0.37234	Alleviating	5.6.4: Drug resistance/sensitivity	general or heat shock Chaperone	0.00999248
B2593 B0632, B1097 B3673, B1308 B0051, B3989 B2369, B2968 B0051, B3989 B2470, B1699 B2182, B2968 B3182, B1308 B2422, B1097 B2684, B1774 B2367, B2968 B3028, B2968 B0377, B1699 B1249, B2593 B2684, B2968 B0479, B1699 B0462, B1097 B0632, B2593 B0111, B3377 B2369, B3746 B3028, B2755 B0463, B1097 B1249, B2755 B0462, B1774 B1053, B2968 B0463, B2859 B0578, B1097 B0575, B2968 B1448, B2859 B3710, B0306 B04…	-0.396226	0.472727	Aggravating	5.6.4: Drug resistance/sensitivity	Unclear or Orphan	0.0282587
B1681 B1723, B2526 B1676, B1654 B1854, B2811 B1416, B2810 B3612, B1683 B1779, B1682 B1779, B2898 B3916, B2812 B4025, B1680 B1723, B1682 B1723, B2811 B1676, B1684 B1723, B2811 B3916, B2811 B3612, B2898 B4025, B1681 B1779, B1654 B1779, B2763 B2925, B2898 B2097	-0.9	0.243902	Aggravating	1.3.1: Glycolysis	Fe-S cluster	0.000809026
B3932 B1779, B3932 B2926, B0437 B1416, B0437 B1854	1	0.181818	Alleviating	1.3.1: Glycolysis	ATP dependent Proteases	0.0284576
B2069 B1676, B2069 B2097, B0438 B1676, B2592 B0113, B1000 B4025, B1000 B1779, B0438 B0080, B0436 B1417, B3687 B1854, B1000 B3612, B3686 B1676, B0438 B1854, B3687 B3612, B3687 B1416, B2592 B4025	0.6	0.333333	Alleviating	1.3.1: Glycolysis	general or heat shock Chaperone	0.00282354
B2898 B1294, B2810 B0832, B2812 B1293, B2898 B0832, B2810 B1634, B2810 B0830, B2810 B1291, B3414 B3496, B2812 B0832, B2898 B1634, B2898 B1291	-1	0.212121	Aggravating	4.s.152: peptide	Fe-S cluster	0.00398134
B0438 B1294, B0438 B1291, B1000 B0832, B0882 B1291	1	0.136364	Alleviating	4.s.152: peptide	general or heat shock Chaperone	0.0280622
B3377 B1291, B2968 B1293, B2593 B3496, B1097 B1290, B3746 B1634, B3746 B0830, B3746 B1291, B1308 B1293, B2859 B0830, B2968 B0830, B3746 B3496, B2300 B1290, B1308 B1290, B1097 B3496, B2968 B0831, B1308 B1291, B2968 B1634, B2968 B1291, B2755 B1290, B2968 B0832, B3377 B0830, B3377 B1634	-0.636364	0.210526	Aggravating	4.s.152: peptide	Unclear or Orphan	0.0307831
B3006 B1737, B0957 B1738, B1190 B1736, B3006 B1738, B0161 B1737, B4136 B2715, B1190 B1737, B2295 B1736, B0957 B1737	0.777778	0.125	Alleviating	4.s.29: cellobiose/arbutin/salicin	Cell envelope	0.00450255
B2812 B2890, B1681 B1637, B2812 B4129, B2811 B0194, B1679 B1637, B2810 B0194, B2810 B3560, B1681 B1719, B2530 B2400, B2531 B2514, B2530 B1714, B2812 B1764, B2531 B2890, B2812 B3384, B1680 B1637, B2812 B4386, B2526 B2514, B1680 B1713, B1654 B1713, B2529 B2890, B2530 B2514, B3414 B3074, B2526 B2890, B2898 B4386, B2764 B2318, B1682 B1719, B0156 B1714, B1683 B1713, B2811 B1714, B3414 B4258, B1679 B05…	-0.678571	0.352941	Aggravating	2.3.1: Amino acid-activation	Fe-S cluster	9.7757e-05
B3932 B3560, B3932 B0194, B3932 B1713, B3932 B1637, B3932 B0642, B3932 B2890	0.666667	0.1875	Alleviating	2.3.1: Amino acid-activation	ATP dependent Proteases	0.0458736
B3455 B2400, B0855 B4155, B0829 B1715, B0855 B0893, B3455 B2890, B0829 B3074, B0855 B0642, B0829 B2318, B3455 B2514, B3455 B1713, B0829 B0526, B0829 B0893	-0.833333	0.314286	Aggravating	2.3.1: Amino acid-activation	Transport	0.0343983
B1243 B0526, B1243 B2890, B2997 B1714, B0957 B1866, B0957 B0526, B0957 B0893, B1243 B2514, B1190 B0526, B3072 B3560, B2485 B2890, B1310 B0680, B3749 B2890, B2485 B2514, B1190 B2318, B1818 B2514, B1243 B2400, B1243 B1204, B0957 B2890, B0957 B4258, B0028 B1714, B0161 B2318, B1190 B0893, B2258 B1713, B3271 B3560, B3145 B3074, B2997 B2890, B0161 B4386, B2131 B2514, B0957 B0642, B2295 B2400, B1310 B12…	-0.666667	0.344828	Aggravating	2.3.1: Amino acid-activation	Cell envelope	0.000229958
B1699 B1713, B2593 B2400, B2968 B2514, B1774 B0680, B3021 B0526, B1097 B0642, B3377 B2514, B1308 B4258, B1308 B1714, B1750 B2400, B3746 B3074, B1772 B2514, B2859 B2890, B1774 B1713, B2755 B2514, B1772 B1713, B2755 B1714, B3021 B2890, B2300 B2514, B1699 B1637, B1774 B0642, B1774 B1637, B1774 B1719, B3377 B3560, B1772 B1866, B3377 B0642, B1308 B1764, B2755 B2890, B1097 B2400, B1308 B3074, B3989 B28…	-0.538462	0.339286	Aggravating	2.3.1: Amino acid-activation	Unclear or Orphan	0.0102001
B2258 B1236, B4136 B1236, B2258 B0759, B3006 B0756, B3145 B0759, B0161 B1236, B0161 B0759, B3006 B1236	-1	0.0909091	Aggravating	1.7.7: Galactose metabolism	Cell envelope	0.0246728
B2898 B2529, B1683 B2529, B1682 B2529, B1681 B2529, B2898 B0613, B1654 B2529, B1680 B2529, B1679 B2529, B2812 B2529, B2898 B2531, B3414 B2531, B2812 B2531	-1	0.115385	Aggravating	2.3: Protein related	Fe-S cluster	0.00222482
B3181 B0855, B0189 B0856, B1305 B0856, B0064 B0854, B3649 B0854, B0059 B0856, B1304 B0855	0.714286	0.136364	Alleviating	4.s.163: putrescine	Transcription	0.0214039
B1774 B1651, B3377 B0212, B3746 B3588, B3746 B0963, B1754 B1781, B3021 B3001, B1308 B1781, B2593 B0212, B2968 B3012, B2968 B3001, B2968 B1781, B1699 B1651, B1097 B1651, B1097 B0212, B2859 B1415	-1	0.228571	Aggravating	1.7.23: Methylglyoxal metabolism	Unclear or Orphan	0.000728103
B3932 B2279, B0437 B3833, B0437 B3453, B0437 B3892, B3932 B2278, B0437 B2276, B0437 B2287, B0437 B2280	1	0.135593	Alleviating	1.3.6: Aerobic respiration	ATP dependent Proteases	0.00081209
B2104 B2286, B2104 B3451, B3901 B2279, B3770 B2277, B3693 B2280, B2551 B2276, B3212 B2133, B4267 B2286, B0121 B0724, B2877 B0733, B1479 B2288, B1865 B3893, B3940 B2277, B1865 B2276, B1396 B0976, B3136 B2286, B3581 B2283, B4267 B3479, B0037 B0734, B2867 B3453, B0037 B2286, B0121 B2277, B3416 B3453, B1396 B0721, B0037 B3893, B1761 B0973, B1761 B3605, B2799 B3451, B0947 B3452, B1396 B0722, B3236 B29…	0.0266667	0.5	Alleviating	1.3.6: Aerobic respiration	Metabolism	0.0119041
B2258 B2283, B0957 B3480, B1206 B2287, B2258 B2276, B0381 B2907, B2131 B2277, B3189 B2907, B0957 B2289, B0161 B1109, B3189 B2278, B2258 B2286, B2131 B2284, B2206 B3453, B0957 B2907, B2295 B3451, B2295 B0972, B3145 B3453, B4136 B3893, B1206 B2284, B3006 B2277, B3749 B3451, B0957 B0975, B2258 B2282, B0957 B0976, B1818 B2289, B0161 B2289, B1243 B0733, B2295 B0977, B2295 B3450, B3006 B3894, B0381 B22…	-0.465753	0.529412	Aggravating	1.3.6: Aerobic respiration	Cell envelope	0.000465208
B0438 B0734, B0438 B2280, B1000 B3453, B2069 B2277, B0438 B2283, B0882 B2277, B2069 B2907, B0436 B2282, B1000 B0432, B3686 B3835, B2592 B3450, B0473 B3833, B1000 B2277, B2069 B2283, B1000 B0973, B0438 B3451, B1000 B0975, B3931 B3452, B1000 B2284, B1000 B3894, B1000 B2279, B3687 B2276, B3687 B2283, B3687 B0979, B1000 B0977, B2592 B3893, B0882 B2288, B1000 B2276, B3686 B2277, B0438 B2287, B3687 B22…	0.246753	0.61194	Alleviating	1.3.6: Aerobic respiration	general or heat shock Chaperone	0.000239969
B2859 B3453, B2593 B0116, B2968 B2285, B2593 B0979, B2755 B2285, B3377 B2283, B2859 B0733, B1097 B2283, B3021 B0734, B2859 B3894, B2968 B0734, B2593 B2280, B3377 B2286, B1097 B0662, B3377 B2280, B1097 B2280, B1774 B0116, B3989 B3605, B3746 B0724, B2755 B3453, B3377 B3894, B1308 B2133, B2593 B0721, B1699 B2240, B3746 B2277, B3377 B2287, B2859 B3480, B3989 B2283, B3377 B0734, B2968 B0116, B3746 B34…	0.102804	0.53012	Alleviating	1.3.6: Aerobic respiration	Unclear or Orphan	0.00391089
B3400 B0196, B2890 B0757, B4147 B2217, B2890 B0196, B4147 B3197, B4161 B2028, B4147 B2028, B2890 B3197	1	0.185185	Alleviating	6.7: Capsule (M and K antigens)	Translation	0.000802903
B1303 B0196, B1306 B0758, B1305 B1215, B3649 B3633, B1823 B2052, B1823 B2048, B1114 B1215, B1114 B0918, B1304 B0757, B0435 B0758, B3649 B2048, B1303 B0759, B1306 B0757, B1303 B2048	-1	0.236842	Aggravating	6.7: Capsule (M and K antigens)	Transcription	0.000720287
B1190 B2052, B4136 B1236, B3145 B1613, B2258 B0759, B1243 B1215, B3145 B0759, B3006 B2052, B2131 B2028, B0957 B1613, B2258 B1613, B4136 B1613, B1206 B2708, B1206 B0918, B3072 B2053, B0957 B3633, B0381 B2048, B1190 B2048, B1243 B0918, B3006 B2053, B1190 B1215, B0957 B2028, B2131 B2052, B3006 B2049, B3006 B2708, B0161 B1236, B3006 B1236, B2258 B1236, B1310 B1215, B1190 B2708, B0161 B0759	-0.933333	0.25	Aggravating	6.7: Capsule (M and K antigens)	Cell envelope	5.22433e-06
B0855 B2011, B3455 B2159, B0829 B1350, B0829 B4346, B0855 B1749, B3455 B0779, B0829 B1652, B3455 B2945, B0829 B2822, B0855 B2822, B3455 B1749	-0.818182	0.28125	Aggravating	2.1.5: DNA degradation	Transport	0.0334844
B0099 B1749, B2820 B1749, B0099 B3998, B2822 B2892, B2820 B2159, B2820 B2798, B0880 B2011, B2699 B2819, B0880 B4350, B0880 B0790, B0099 B2820, B2820 B2892	-0.833333	0.30303	Aggravating	2.1.5: DNA degradation	DNA repair and recombination	0.034382
B2812 B2196, B2810 B2196, B1684 B2199, B3414 B4075, B0156 B0888, B2898 B1418, B2810 B0996, B2764 B2196, B2812 B0888, B0156 B2196, B2812 B3518, B2812 B2582, B0156 B4074, B2530 B2199, B1683 B2199, B1680 B2199, B2810 B4137, B2898 B2197, B2764 B3781, B1679 B2203, B2811 B2196, B2810 B2200, B2812 B2200, B2898 B2673, B2528 B2199, B3414 B0721, B2812 B2198, B2812 B2531, B2810 B2673, B2812 B1094, B2531 B21…	-0.54717	0.387097	Aggravating	1.6.15: Large molecule carriers	Fe-S cluster	0.00719588
B0437 B0996, B0437 B3892, B0437 B4236, B0437 B3792, B0437 B1094	1	0.116279	Alleviating	1.6.15: Large molecule carriers	ATP dependent Proteases	0.0117617
B4136 B4065, B1206 B1191, B0381 B0019, B0957 B0019, B1243 B1191, B3006 B0019, B1206 B1186, B1206 B0019	-1	0.125	Aggravating	4.s.136: Na+/H+	Cell envelope	0.0246761
B1306 B2140, B1304 B2559, B0059 B2559, B0189 B0503, B1823 B2559	1	0.0275229	Alleviating	2.2.5: tRNA	Transcription	0.0114834
B1000 B4049, B0882 B0503, B3686 B2559, B3687 B2559, B0438 B2559, B0438 B3260, B2592 B2559	0.714286	0.039604	Alleviating	2.2.5: tRNA	general or heat shock Chaperone	0.0214205
B3377 B4049, B2859 B2140, B2593 B2559, B2968 B4049, B1097 B0503, B2755 B2559, B3989 B2140, B2300 B2559	0.75	0.034188	Alleviating	2.2.5: tRNA	Unclear or Orphan	0.0098703
B2898 B3299, B1654 B3984, B0156 B1427, B2812 B3936, B2763 B3303, B2812 B0023, B2898 B3862, B1654 B1427, B2898 B2597, B2898 B3984, B2812 B1066, B2526 B0023, B2812 B3984, B2898 B0023, B1654 B1717, B2812 B0147, B2764 B4200, B2812 B3636, B2898 B2810, B1654 B0852, B2810 B3636, B2764 B1427, B2812 B2183, B2526 B3984, B0156 B3303, B0156 B3319, B3414 B3319, B0156 B2576, B3414 B4200, B2898 B1717, B2898 B42…	-0.708333	0.189655	Aggravating	6.6: Ribosome	Fe-S cluster	0.000157901
B4136 B1066, B0161 B3299, B3006 B1480, B2258 B0953, B3749 B3862, B1190 B1066, B1243 B3984, B4136 B3299, B1818 B2597, B2295 B0953, B3006 B0147, B3271 B3318, B0028 B3303, B0957 B3936, B0957 B3318, B3145 B3636, B0161 B2576, B0161 B3862, B4136 B0953, B3145 B2810, B0957 B3299, B3522 B2810, B0957 B3319, B0957 B2810, B3006 B1089, B4136 B4200, B3072 B2576, B1243 B3319, B0957 B4373, B2893 B2810, B1818 B39…	-0.404762	0.203252	Aggravating	6.6: Ribosome	Cell envelope	0.044195
B0882 B3319, B2592 B2576, B0473 B3319, B1000 B3936, B0473 B3299, B0882 B1089, B2069 B3299, B0436 B0023, B1000 B3319, B0436 B1066, B3686 B2784, B1000 B0953, B1000 B1427, B0882 B3299, B0436 B3984, B3687 B3303, B0436 B0953, B0436 B1343, B0438 B3636, B1000 B3299, B2069 B3984, B1000 B1066, B0438 B4203, B0473 B3303, B2592 B1427, B3687 B3318, B0882 B0953, B3686 B3303, B3687 B3319, B0882 B3318, B3686 B33…	0.3125	0.161905	Alleviating	6.6: Ribosome	general or heat shock Chaperone	0.0061431
B1683 B0116, B1679 B0116, B2898 B0116, B2526 B0116, B0156 B0114, B3414 B0114, B2531 B0116, B2530 B0116, B2528 B0116, B3414 B0116, B2525 B0116	-0.818182	0.0833333	Aggravating	1.3.3: Pyruvate dehydrogenase	Fe-S cluster	0.0335451
B3932 B4332, B0437 B1038, B0437 B3685, B3932 B0845, B3932 B2835, B0437 B0069, B0437 B1532, B3932 B3334, B0437 B1529, B0437 B3323, B0437 B1601, B0437 B2835	0.5	0.141026	Alleviating	4.9.b: Putative uncharacterized transport protein	ATP dependent Proteases	0.0343855
B0674 B2493, B0002 B3413, B3775 B0513, B3212 B2969, B1396 B1750, B3581 B2347, B1466 B4095, B1396 B4159, B1479 B3474, B4267 B3579, B3775 B1529, B3693 B3414, B3940 B4159, B2675 B3204, B0121 B1037, B2867 B3332, B3581 B2666, B3940 B2493, B3212 B3413, B2104 B2969, B0037 B2292, B4267 B3204, B3212 B3474, B1479 B3827, B3775 B1022, B1396 B0831, B2104 B2292, B0121 B1022, B0947 B2292, B1396 B1037, B1396 B33…	0.12	0.486239	Alleviating	4.9.b: Putative uncharacterized transport protein	Metabolism	0.000222542
B0059 B1529, B0059 B1039, B1305 B3685, B0435 B2835, B0435 B3330, B1823 B2666, B1305 B2835, B0435 B1750, B1303 B4159, B1303 B3331, B3461 B2493, B1304 B1039, B1305 B0808, B1304 B0891, B1303 B0891, B0059 B0513, B1305 B1038, B3649 B0660, B0059 B3334, B1305 B1601, B1303 B3685, B1304 B2835, B1305 B2292, B0435 B1697, B1306 B2835, B3649 B2835, B1304 B0513, B0059 B3204, B0189 B0847, B3649 B2969, B0189 B33…	0.289474	0.43617	Alleviating	4.9.b: Putative uncharacterized transport protein	Transcription	4.99358e-05
B0473 B1022, B1000 B3323, B3931 B2835, B0882 B2493, B0438 B0577, B1000 B0970, B0473 B0491, B0882 B3827, B0438 B1039, B0436 B1950, B0438 B3325, B0438 B1950, B1000 B0513, B2592 B0513, B0882 B3641, B2069 B2347, B0473 B2835, B0882 B1039, B0882 B4159, B0882 B4332, B3931 B1039, B3687 B1750, B1000 B2259, B0882 B2969, B0438 B4159, B0436 B1037, B0473 B2292, B1000 B1022, B2592 B3326, B1000 B0891, B0438 B17…	0.0847458	0.383721	Alleviating	4.9.b: Putative uncharacterized transport protein	general or heat shock Chaperone	0.0452016
B0156 B2701, B2763 B2817, B2812 B4150, B0156 B1243, B2812 B1244, B2531 B0435, B2763 B0085, B1683 B0086, B2898 B3189, B2811 B0435, B1654 B0085, B2811 B2328, B2764 B3729, B2810 B1244, B2812 B1243, B2810 B2701, B2810 B1677, B1654 B0086, B0156 B2813, B1654 B1245, B1683 B1215, B1684 B0435, B2529 B0435, B2531 B0085, B1683 B3729, B2812 B4169, B2810 B3972, B2810 B3729, B2764 B3182, B2811 B3729, B2812 B04…	-0.538462	0.271605	Aggravating	6.2: Peptidoglycan (murein)	Fe-S cluster	0.0322058
B2757 B3972, B2760 B3972, B2757 B0085, B2760 B0085, B2757 B3189, B2760 B0918, B2760 B0381, B2756 B3729, B2758 B0435, B2757 B3967, B2761 B2813, B2757 B3729, B2760 B3729, B2760 B2701, B2760 B0088, B2758 B1245, B2757 B0086, B2758 B2328, B2757 B2701, B2757 B1215, B2760 B0091, B2757 B4169, B2758 B0381, B2757 B0088, B2760 B0090, B2758 B1329, B2760 B0524, B2761 B1243	-0.714286	0.318182	Aggravating	6.2: Peptidoglycan (murein)	Antiviral defense	0.00343584
B0437 B1246, B3932 B0524, B3932 B2817, B3932 B3729, B0437 B2701, B0437 B1243	1	0.0967742	Alleviating	6.2: Peptidoglycan (murein)	ATP dependent Proteases	0.00475153
B0381 B0091, B1190 B1246, B3072 B1245, B1243 B1215, B0957 B3729, B1206 B1677, B2997 B3972, B4136 B0381, B0957 B1243, B3072 B3729, B0957 B3972, B1206 B0918, B2258 B1677, B3006 B3208, B0957 B0524, B2997 B3189, B1243 B0086, B1206 B1243, B1190 B0381, B0161 B3189, B2206 B2817, B0028 B0091, B1243 B0918, B4136 B4233, B3363 B2813, B1190 B0524, B1190 B1215, B3363 B0524, B4136 B2435, B1190 B1247, B2485 B12…	-0.518072	0.397727	Aggravating	6.2: Peptidoglycan (murein)	Cell envelope	0.00161362
B3686 B3972, B3687 B3972, B1000 B3972, B1000 B1215, B3931 B3729, B0436 B1247, B2069 B2134, B0882 B2328, B3931 B2817, B1000 B2134, B0436 B1677, B0436 B1782, B0882 B0091, B3687 B1782, B3686 B1247, B3687 B3729, B1000 B1245, B0882 B4392, B0438 B3972, B0882 B3208, B0882 B2817, B0882 B2435, B1000 B1244, B3686 B3729, B0438 B1507, B3686 B3967, B3686 B2328	0.259259	0.242857	Alleviating	6.2: Peptidoglycan (murein)	general or heat shock Chaperone	0.0290574
B2812 B3874, B2764 B3547, B2812 B2367, B3414 B3496, B2812 B0813, B1654 B2406, B2898 B2164, B1681 B2076, B2898 B0575, B2898 B2845, B2812 B0353, B1654 B1616, B2898 B0019, B1654 B0328, B2810 B3539, B2812 B2685, B2810 B4044, B2810 B4296, B2812 B3754, B2810 B3710, B2898 B1605, B2810 B2367, B2811 B3539, B3414 B0019, B1654 B4208, B2810 B2392, B2810 B2796, B2898 B1006, B2811 B2322, B2898 B1634, B2811 B41…	-0.471503	0.539474	Aggravating	4.2.a Porters (Uni-, Sym- and Antiporters)	Fe-S cluster	3.99401e-05
B2760 B3127, B2758 B3666, B2758 B2845, B2758 B4111, B2758 B2801, B2757 B2182, B2757 B1065, B2758 B1798, B2758 B4077, B2756 B0462, B2758 B3657, B2758 B3795, B2758 B2392, B2757 B1492, B2758 B3161, B2757 B2841, B2758 B2740, B2757 B3823, B2758 B3528, B2757 B0019, B2757 B3666, B2757 B3909, B2757 B4123, B2758 B2775, B2758 B3227, B2760 B0462, B2758 B0353, B2756 B0692, B2758 B4081, B2758 B4123, B2758 B21…	-0.536585	0.29108	Aggravating	4.2.a Porters (Uni-, Sym- and Antiporters)	Antiviral defense	0.00131689
B3932 B0752, B0437 B1543, B0437 B2801, B0437 B3653, B0437 B1065, B0437 B3709, B0437 B0040, B0437 B1363, B0437 B4321, B3932 B2796, B0437 B0007, B0437 B0813, B3932 B3679, B3932 B3127, B0437 B0353, B0437 B0752, B3932 B1469, B3932 B0353, B3932 B3709, B3932 B4279, B0437 B0575, B0437 B2367, B3932 B3110, B0437 B2322, B3932 B1791, B0437 B0511	0.461538	0.110048	Alleviating	4.2.a Porters (Uni-, Sym- and Antiporters)	ATP dependent Proteases	0.00112344
B1761 B2156, B2551 B1206, B3062 B1605, B0121 B1660, B3062 B3116, B1479 B2076, B3062 B2888, B3136 B4138, B0947 B3258, B1466 B1660, B1479 B1206, B0947 B1216, B0037 B2663, B1761 B0543, B4267 B1690, B2675 B3849, B2551 B2578, B0947 B2075, B1734 B0353, B3212 B3836, B2104 B0575, B3213 B0813, B0674 B4044, B2104 B2987, B3693 B1469, B4267 B4123, B0037 B2587, B4267 B1798, B4267 B3662, B4267 B3227, B1761 B22…	0.0181818	0.725	Alleviating	4.2.a Porters (Uni-, Sym- and Antiporters)	Metabolism	3.2838e-05
B1303 B0336, B0435 B0842, B0435 B2663, B1303 B2987, B1303 B0433, B1823 B0752, B0059 B2845, B1305 B0045, B1823 B2322, B1823 B3795, B3649 B3657, B3461 B0343, B0435 B2406, B0059 B0692, B0059 B0463, B1823 B2161, B1304 B3547, B1823 B0463, B1823 B2470, B0059 B0752, B1303 B2685, B3649 B3907, B1303 B0462, B1304 B2075, B1304 B4279, B1303 B3370, B0435 B1798, B1305 B3795, B0059 B0047, B1948 B1691, B1823 B20…	0.0930233	0.497778	Alleviating	4.2.a Porters (Uni-, Sym- and Antiporters)	Transcription	0.000384601
B0855 B3473, B0855 B1469, B0855 B1065, B0855 B0040, B0829 B2492, B3455 B0752, B0829 B1296, B3455 B2076, B3455 B3654, B0855 B1053, B3455 B2182, B3455 B3528, B0855 B3496, B0829 B1453, B0829 B0813, B3455 B3161, B0855 B1616, B0829 B0047, B0855 B2740, B0855 B0047, B3455 B2789, B0855 B2923, B0829 B4067, B0855 B2987, B0855 B4111, B0829 B3258, B0829 B0842, B0829 B3653, B0829 B1336, B0855 B0842, B0829 B35…	-0.460317	0.268868	Aggravating	4.2.a Porters (Uni-, Sym- and Antiporters)	Transport	0.0276905
B3363 B3473, B3749 B3539, B0957 B2663, B0957 B0343, B1206 B1191, B3072 B1596, B1243 B0576, B4136 B0341, B0161 B0260, B2997 B3653, B2258 B2322, B4136 B0898, B3006 B2587, B1190 B0692, B3145 B3161, B1190 B1605, B3145 B1596, B2258 B0752, B4136 B3662, B2295 B3415, B3072 B3849, B0161 B4321, B3006 B2975, B1190 B4077, B0161 B3662, B3006 B2164, B3145 B3710, B3145 B1599, B0957 B3364, B0028 B1791, B0381 B04…	-0.303835	0.689362	Aggravating	4.2.a Porters (Uni-, Sym- and Antiporters)	Cell envelope	0.0281528
B1000 B2740, B3686 B2801, B3686 B3657, B1000 B4123, B3686 B3224, B2069 B3224, B0436 B3093, B0438 B3909, B0436 B3227, B1000 B0260, B0438 B2365, B1000 B1801, B1000 B0692, B0473 B1206, B0438 B1191, B3931 B1985, B2592 B2578, B3931 B4067, B1000 B4111, B0882 B3709, B0438 B2367, B1000 B3161, B0882 B3161, B0473 B1798, B1000 B1015, B2069 B3528, B1000 B1690, B0882 B2975, B0882 B2888, B1000 B3838, B0882 B10…	0.272727	0.456221	Alleviating	4.2.a Porters (Uni-, Sym- and Antiporters)	general or heat shock Chaperone	9.73493e-08
B2300 B3838, B1097 B1433, B1097 B3673, B1308 B4120, B2968 B0692, B1772 B1791, B3746 B3127, B1699 B2182, B3746 B0709, B2755 B2740, B1699 B2322, B1774 B1907, B3377 B0019, B2859 B3089, B2859 B3653, B3064 B3078, B1308 B4123, B3021 B2492, B1774 B2497, B3377 B2975, B2968 B1433, B2859 B3523, B3989 B1206, B3377 B1596, B1699 B2240, B2755 B1660, B1699 B0462, B2593 B3290, B2968 B3679, B2968 B1798, B2755 B04…	-0.316726	0.630901	Aggravating	4.2.a Porters (Uni-, Sym- and Antiporters)	Unclear or Orphan	0.0262845
B0156 B3911, B2812 B3911, B2530 B2741, B2898 B1021, B3414 B1023, B2810 B1022, B2812 B1022, B2810 B1023, B3414 B2741	-1	0.151515	Aggravating	5.12: Biofilm production	Fe-S cluster	0.0132507
B2811 B1086, B1654 B4371, B2812 B4371, B2898 B0144, B0156 B3886, B2529 B2594, B2812 B2785, B2812 B0147, B0156 B3706, B3414 B4180, B1654 B1835, B2812 B3706, B2812 B0058, B2810 B0405, B2764 B0051, B1680 B1835, B2898 B4180, B1654 B3706, B2526 B3651, B0156 B2576, B2812 B1804, B1654 B1133, B2812 B4171, B2898 B3886, B2526 B0144, B2530 B0059, B2812 B4022, B2810 B1135, B2811 B3162, B2812 B1135, B2898 B28…	-0.5	0.415584	Aggravating	2.2.3: RNA modification	Fe-S cluster	0.010208
B0437 B0059, B3932 B3167, B0437 B3167, B0437 B4180, B0437 B3706, B0437 B2576, B0437 B2608, B0437 B3162, B0437 B2791	1	0.137931	Alleviating	2.2.3: RNA modification	ATP dependent Proteases	0.000333049
B3770 B4180, B0947 B2806, B3136 B2785, B3940 B3862, B3062 B3167, B3136 B3704, B1396 B2581, B1865 B2607, B3775 B1804, B0004 B3606, B4267 B0058, B3136 B3162, B1761 B2594, B1761 B3606, B0004 B2607, B2877 B3704, B3213 B2806, B3062 B2576, B1865 B0147, B3212 B2576, B1761 B1133, B3940 B0147, B3693 B3704, B3062 B4403, B2551 B2594, B0947 B1086, B3062 B0051, B1761 B2785, B1734 B2576, B1761 B3167, B3136 B00…	0.0333333	0.426966	Alleviating	2.2.3: RNA modification	Metabolism	0.0194069
B1823 B2607, B0064 B2594, B1303 B3651, B1303 B1135, B0064 B3886, B1948 B1086, B0059 B0859, B3649 B2785, B1304 B3167, B0059 B3167, B1304 B2607, B3461 B3167, B1823 B3167, B1306 B3259, B0435 B3167, B0059 B1086, B0189 B2594, B1303 B4171, B1303 B2594, B0059 B1269, B1303 B0051, B1304 B3706, B1304 B3289, B1823 B1804, B1823 B1835, B1303 B3167, B1823 B2745, B3649 B3704, B1114 B1133, B1303 B4371, B0435 B13…	0.421053	0.337838	Alleviating	2.2.3: RNA modification	Transcription	0.000209962
B1000 B1269, B2592 B2576, B3931 B3651, B3686 B2607, B2069 B3651, B1000 B0406, B0438 B3606, B3687 B3167, B1000 B3167, B0438 B4371, B1000 B4371, B0882 B3167, B3687 B2607, B3931 B3167, B3686 B3167, B0436 B1343, B2592 B3289, B3686 B0051, B3931 B2608, B3687 B0661, B3686 B0859, B0438 B0661, B0436 B1822, B2069 B0406, B2592 B3167, B2592 B2581, B0473 B2608, B0473 B3167, B0438 B2594, B1000 B3706, B1000 B25…	0.5	0.287879	Alleviating	2.2.3: RNA modification	general or heat shock Chaperone	0.000180559
B2593 B2581, B3989 B0144, B2755 B2607, B3746 B4171, B3746 B3289, B3021 B2791, B3377 B3651, B1308 B0051, B1097 B2594, B1097 B1343, B1774 B4180, B2968 B0051, B1774 B1835, B1774 B2607, B3377 B3162, B2968 B0406, B2968 B2594, B1308 B3167, B1774 B0406, B2968 B3887, B2859 B3886, B1097 B0059, B2968 B1135, B3377 B0143, B2968 B1343, B3021 B3704, B1699 B2806, B2859 B2806, B2968 B0661, B2968 B3651, B1097 B00…	-0.45679	0.47561	Aggravating	2.2.3: RNA modification	Unclear or Orphan	0.0122626
B2528 B2551, B2898 B0116, B2764 B2808, B3414 B2808, B2898 B2808, B3414 B0116, B3414 B1606, B1654 B1606, B2525 B0116, B2812 B2904, B2531 B2315, B2811 B0048, B2531 B0116, B2811 B2903, B1683 B0116, B2898 B2551, B2763 B2904, B2898 B4019, B1654 B2808, B2530 B0116, B2528 B0116, B1679 B0116, B2898 B1232, B2763 B3941, B2526 B0116, B1654 B4208	-0.769231	0.315789	Aggravating	1.7.17: Formyl-tetrahydrofolate biosynthesis	Fe-S cluster	0.00205763
B3072 B4019, B3072 B2905, B1190 B1232, B3006 B1232, B0957 B2315, B4136 B2903, B1190 B2904, B0028 B0048, B2295 B2479, B1190 B2808, B0957 B0116, B2258 B4208, B0381 B2315, B1206 B2551, B2258 B2808, B3522 B0116, B3145 B2808, B3006 B2808, B3072 B3941, B1243 B4019, B2295 B4019, B2295 B2808, B3189 B2479, B1243 B1232, B2206 B2903, B1190 B2903, B3189 B0116, B2131 B2551, B0161 B2808, B4136 B2808, B1190 B29…	-0.555556	0.288889	Aggravating	1.7.17: Formyl-tetrahydrofolate biosynthesis	Cell envelope	0.0262329
B3746 B1658, B2593 B0116, B3377 B3941, B2968 B2808, B1097 B2903, B1774 B4019, B2968 B1232, B2859 B2808, B2593 B3941, B3220 B0116, B2300 B2903, B1097 B1658, B1097 B1232, B2968 B3941, B1774 B0116, B2968 B2551, B2755 B0116, B3377 B2808, B1097 B4019, B3064 B2551, B3377 B2903, B3746 B4208, B2968 B0116, B2968 B2905, B1097 B2905	-0.68	0.232558	Aggravating	1.7.17: Formyl-tetrahydrofolate biosynthesis	Unclear or Orphan	0.0130105
B3414 B1679, B2526 B1683, B1681 B2530, B1679 B3414, B3414 B2530, B2898 B2528, B2898 B2527, B2525 B1679, B2526 B1682, B2525 B1684, B1682 B2529, B2812 B3414, B1684 B2525, B2810 B2898, B2812 B2898, B1654 B2526, B2526 B1654, B1654 B3414, B1680 B2529, B1654 B1681, B2528 B2898, B1682 B2525, B2764 B2526, B1654 B2527, B2530 B3414, B2810 B2764, B2812 B2531, B1683 B2526, B2529 B1679, B2529 B1683, B1680 B25…	-0.856	0.511628	Aggravating	10.12: Fe-S Cluster	Fe-S cluster	4.49283e-17
B2760 B2812, B2758 B1679, B2757 B2531, B2757 B2898, B2761 B2526, B2758 B2812, B2758 B2527, B2757 B2810, B2760 B2527, B2756 B2529, B2760 B2530, B2758 B2526, B2760 B2526, B2760 B1679, B2756 B2898, B2760 B2898, B2760 B2525, B2757 B2527, B2758 B2898, B2757 B0156, B2758 B2531, B2757 B2530, B2757 B2812, B2754 B3414	-0.666667	0.428571	Aggravating	10.12: Fe-S Cluster	Antiviral defense	0.0201716
B1000 B1680, B2069 B1654, B3686 B0156, B0882 B2530, B0438 B2525, B3931 B3414, B2592 B2764, B0436 B2812, B0473 B2898, B0882 B2898, B1000 B2763, B0436 B2898, B2069 B2898, B0438 B2812, B3687 B1684, B0438 B1654, B0436 B2531, B3931 B2898, B1000 B2527, B0473 B2529, B3931 B2812, B2592 B2531, B3686 B2763, B0882 B2810, B0882 B2529, B1000 B2529	0.230769	0.46875	Alleviating	10.12: Fe-S Cluster	general or heat shock Chaperone	0.0440819
B1774 B2531, B2968 B2530, B2593 B2898, B2593 B2764, B1750 B2898, B3377 B1679, B2968 B2812, B1699 B2898, B3021 B1654, B2825 B2898, B1097 B2764, B2859 B3414, B3377 B2811, B2859 B2898, B2755 B2810, B1699 B1654, B1699 B1679, B2859 B1684, B3746 B2526, B1699 B1681, B2300 B2811, B2593 B2810, B1774 B1680, B1774 B0156, B2825 B2811, B1774 B1654, B2968 B2527, B1314 B2811, B2968 B2811, B2593 B2531, B3064 B25…	-0.547619	0.416667	Aggravating	10.12: Fe-S Cluster	Unclear or Orphan	0.000513799
B4161 B1037, B4147 B1039, B4161 B4318, B2890 B0240, B4161 B1038, B2890 B2823, B2890 B1039, B2890 B2826, B2890 B4316, B4147 B2339, B4147 B0135, B4147 B3142, B4147 B0107, B3400 B4318, B4161 B4316, B4147 B2823, B4147 B0534, B4161 B0941, B4161 B1504, B3400 B0719, B4147 B0938, B4147 B2111, B4147 B0141, B2890 B0141, B4161 B2111, B3400 B0240, B4147 B0108, B3228 B3145, B4147 B3145, B4161 B1185, B3400 B10…	0.25	0.46	Alleviating	6.5: Pilus	Translation	0.0178414
B1000 B0530, B0882 B0240, B0882 B0719, B3686 B2823, B0438 B1039, B0882 B2111, B3931 B0943, B2069 B2111, B1000 B0938, B0436 B0534, B3931 B0240, B1000 B1042, B0436 B4312, B1000 B1037, B0436 B1503, B1000 B1038, B0473 B0240, B0882 B1039, B0882 B1041, B2592 B0138, B0473 B0108, B1000 B0943, B2592 B3145, B1000 B4319, B1000 B4314, B3931 B1503, B0882 B0530, B3931 B1039, B1000 B0942, B3931 B0719, B0882 B10…	-0.513514	0.433962	Aggravating	6.5: Pilus	general or heat shock Chaperone	0.0439816
B1306 B2386, B3649 B3949, B3649 B3953, B1306 B3950, B1306 B3953, B1305 B3950, B0059 B3950	1	0.137931	Alleviating	4.s.63: fructose	Transcription	0.00193112
B3377 B3949, B1097 B3900, B1308 B3950, B1699 B2386, B2300 B3950, B1699 B3950	0.666667	0.108108	Alleviating	4.s.63: fructose	Unclear or Orphan	0.0452852
B2810 B2045, B2898 B2046, B2898 B2056, B2812 B2047, B2812 B2048, B2812 B2054, B2763 B1951, B2811 B1236, B2812 B2052, B2810 B2060, B1654 B2054, B1654 B2060, B2898 B2044, B2764 B0758, B3414 B2054, B2898 B2052, B2812 B2060, B2812 B2058, B2526 B2045, B3414 B2048, B2810 B2049, B2898 B0759, B2811 B2047, B2812 B2043, B2810 B1236, B1654 B0759, B2812 B1236, B2812 B2045, B3414 B2045, B2810 B2054, B0156 B20…	-0.567568	0.365385	Aggravating	1.6.2: Colanic acid (M antigen)	Fe-S cluster	0.0182408
B2890 B0757, B3228 B2044, B4161 B2047, B3400 B0196, B4147 B2217, B2890 B0196, B2890 B2051, B4161 B2028, B4147 B2062, B4147 B2051, B4147 B2028, B4147 B2057, B4161 B2044	0.846154	0.236842	Alleviating	1.6.2: Colanic acid (M antigen)	Translation	0.000183685
B1190 B2052, B3145 B1613, B3145 B0759, B3522 B2050, B2131 B2028, B3006 B2052, B0161 B2047, B2258 B1613, B4136 B2060, B2258 B2057, B4136 B1613, B1243 B2060, B3072 B2053, B4136 B2058, B1190 B2048, B4136 B2061, B0957 B2061, B2258 B2061, B2131 B2052, B3006 B2049, B3006 B1951, B0161 B1236, B0957 B2054, B3145 B2056, B0957 B2051, B0161 B0759, B2295 B2047, B4105 B2059, B4136 B1236, B2258 B0759, B3145 B20…	-0.714286	0.389831	Aggravating	1.6.2: Colanic acid (M antigen)	Cell envelope	2.72337e-05
B0855 B0384, B0829 B0937, B0855 B2570, B0855 B1581, B0829 B2570, B0829 B0812, B0855 B0937, B0829 B1020, B0829 B1580, B0829 B0980, B0829 B2571	-1	0.391304	Aggravating	5.5.3: Starvation response	Transport	0.00397774
B1654 B0588, B2810 B0590, B2898 B0588, B1654 B0589, B2811 B0592, B2810 B0592, B2763 B0589, B1654 B0592, B2810 B0588, B2812 B0588, B2811 B0590, B2812 B0592, B2898 B0590	-0.846154	0.142857	Aggravating	4.s.56: ferric enterobactin	Fe-S cluster	0.0199506
B3932 B0589, B0437 B0588, B0437 B0592, B0437 B0590, B0437 B0589, B3932 B0584	1	0.555556	Alleviating	4.s.56: ferric enterobactin	ATP dependent Proteases	0.00495177
B2867 B0588, B0037 B0588, B3212 B0592, B3136 B0590, B0121 B0588, B4267 B0588, B3136 B0584, B3136 B0588, B1734 B0588, B4267 B0592, B0674 B0584, B3212 B0589, B0004 B0588, B0004 B0589, B3062 B0589, B3136 B0589, B4267 B0584, B3416 B0589, B0002 B0589, B1479 B0589, B3693 B0589, B1396 B0590, B3212 B0588, B4267 B0590, B3062 B0592, B0002 B0588	0.384615	0.125	Alleviating	4.s.56: ferric enterobactin	Metabolism	0.00447331
B1823 B0589, B0435 B0589, B0189 B0588, B1305 B0589, B0435 B0588, B3649 B0590, B0189 B0592, B1306 B0589, B0189 B0589, B0064 B0589, B0064 B0592, B1304 B0590, B3649 B0592, B1304 B0588, B3649 B0589, B1823 B0588, B1303 B0589	0.529412	0.16	Alleviating	4.s.56: ferric enterobactin	Transcription	0.00484613
B1243 B0918, B1206 B0918, B1243 B1215, B1190 B1215, B1310 B1215, B3006 B1951, B0957 B3633, B0957 B1951	-1	0.121212	Aggravating	1.6.5: K antigen	Cell envelope	0.0246745
B2812 B2416, B1654 B3683, B2764 B4332, B2811 B2546, B2812 B1514, B2898 B1515, B2529 B2548, B2898 B2546, B2810 B2415, B2812 B2548, B2810 B3204, B2810 B3659, B1654 B4195, B1654 B3204, B1654 B2415, B2812 B2546, B1654 B4231, B2812 B4304, B1654 B4302, B1654 B4332	-0.8	0.25	Aggravating	4.s.173: sugar	Fe-S cluster	0.00490418
B0880 B2987, B0880 B3726, B0880 B3821, B0880 B1020, B2820 B2501, B2820 B0400, B0880 B4226, B2820 B3821, B0880 B3825	0.555556	0.210526	Alleviating	1.8.1: Phosphorous metabolism	DNA repair and recombination	0.0374191
B2811 B0940, B2812 B3874, B0156 B3002, B2898 B3716, B2812 B0787, B2812 B2292, B2812 B0813, B0156 B2327, B2898 B2037, B2812 B0832, B2530 B2543, B2811 B3006, B2898 B0019, B3414 B1224, B2898 B2703, B2810 B3539, B2810 B4044, B2812 B1110, B2812 B0594, B2898 B2452, B1654 B1615, B1654 B2338, B1654 B1632, B2810 B3568, B3414 B2136, B0156 B0957, B2811 B2037, B2898 B1958, B2898 B3533, B2812 B0622, B2898 B05…	-0.536306	0.491713	Aggravating	6.1: Membrane	Fe-S cluster	1.81938e-24
B4147 B4027, B3400 B3653, B4147 B1609, B2890 B3739, B4161 B0898, B4147 B3487, B4161 B3491, B3228 B1049, B4161 B2039, B4147 B2789, B4161 B1981, B3400 B2098, B4161 B1769, B3146 B3729, B2890 B1582, B4147 B4291, B4161 B1818, B3400 B3838, B4161 B3788, B3146 B2882, B4161 B3057, B4147 B4231, B3400 B1049, B4147 B3522, B4147 B2155, B3400 B3216, B4147 B2484, B4147 B3547, B4147 B1421, B4147 B2923, B4161 B12…	-0.00529101	0.347924	Alleviating	6.1: Membrane	Translation	0.000678627
B2757 B3178, B2758 B0978, B2757 B4074, B2760 B2924, B2757 B2182, B2758 B1185, B2756 B0177, B2757 B4387, B2758 B2670, B2757 B3018, B2758 B3657, B2758 B1880, B2760 B0598, B2757 B2841, B2758 B2486, B2757 B4275, B2754 B1252, B2758 B2775, B2758 B1442, B2754 B2740, B2758 B2482, B2758 B2452, B2757 B1711, B2756 B3358, B2754 B0787, B2757 B3452, B2757 B1485, B2757 B2663, B2758 B0511, B2758 B4400, B2758 B12…	-0.386861	0.240449	Aggravating	6.1: Membrane	Antiviral defense	0.000612149
B0437 B2801, B3932 B1443, B3932 B0524, B0437 B3653, B3932 B1209, B0437 B1065, B0437 B3388, B3932 B1049, B0437 B1021, B0437 B0589, B3932 B3358, B3932 B0400, B3932 B0890, B3932 B0658, B3932 B3578, B3932 B3018, B0437 B3911, B0437 B3748, B0437 B0353, B0437 B0590, B0437 B1047, B0437 B2720, B3932 B4279, B0437 B2367, B3932 B0894, B3932 B1791, B3932 B3683, B0437 B2215, B0437 B1222, B3932 B2279, B3932 B07…	0.596491	0.11851	Alleviating	6.1: Membrane	ATP dependent Proteases	4.44531e-17
B1396 B3173, B2551 B1609, B1761 B2156, B3581 B2347, B4267 B2350, B0121 B1660, B1761 B2918, B3062 B2888, B1396 B3955, B2877 B0733, B1396 B4288, B3212 B1948, B2104 B2198, B0674 B3104, B2551 B2327, B2675 B2337, B0037 B1632, B4267 B3173, B2675 B3849, B3136 B0787, B0947 B0532, B1396 B4042, B2799 B3451, B1865 B0513, B4267 B4123, B3136 B1252, B3775 B0795, B3775 B3035, B1479 B0737, B3136 B3270, B1396 B03…	-0.0405728	0.684842	Alleviating	6.1: Membrane	Metabolism	1.84952e-08
B0059 B1529, B0435 B0842, B1114 B1319, B0059 B1708, B1823 B0752, B0435 B3729, B0064 B3886, B1823 B2241, B0189 B4033, B1306 B1879, B0059 B2719, B1303 B1468, B1304 B3547, B1823 B0463, B1303 B2685, B3649 B3907, B1303 B0462, B0189 B0787, B0189 B3750, B1303 B3370, B3461 B1255, B3649 B0653, B1303 B3140, B0435 B0658, B0059 B0047, B1304 B1293, B0064 B0377, B1304 B0177, B3461 B3789, B1305 B3876, B3461 B37…	0.0491803	0.446785	Alleviating	6.1: Membrane	Transcription	3.51245e-09
B0855 B1469, B0855 B0532, B0855 B2670, B0855 B1125, B0829 B2008, B0855 B1627, B0855 B2689, B0829 B4152, B0855 B2429, B3455 B2721, B3455 B3006, B0829 B0987, B3455 B1451, B3714 B3668, B3455 B2200, B0855 B1641, B0829 B1805, B0829 B1582, B3455 B2389, B0829 B0793, B0855 B0297, B0829 B0047, B0855 B1037, B0829 B0848, B0855 B2740, B0829 B3726, B0855 B2923, B3455 B1879, B0855 B2924, B0829 B0896, B0855 B26…	-0.433121	0.304837	Aggravating	6.1: Membrane	Transport	6.79735e-06
B3363 B3473, B0957 B2663, B0161 B3240, B4136 B0341, B3145 B0590, B4136 B2035, B3006 B2136, B4136 B0898, B0161 B4036, B2258 B0687, B0957 B0565, B3145 B1596, B1190 B1209, B3006 B0957, B4136 B1958, B1243 B2136, B2295 B3415, B0161 B3662, B3006 B2164, B1243 B2611, B0028 B1791, B0381 B0463, B0161 B2317, B4136 B2715, B4136 B4033, B0957 B0178, B2893 B2199, B2485 B3603, B3006 B0577, B0028 B3657, B0161 B22…	-0.293578	0.641447	Aggravating	6.1: Membrane	Cell envelope	7.39021e-05
B0099 B0697, B0880 B4359, B0880 B1053, B2699 B3795, B2699 B1632, B2820 B2497, B0880 B2013, B2820 B2778, B2820 B2288, B2822 B1819, B2820 B3494, B0099 B3377, B0099 B0496, B2822 B3862, B0880 B0227, B0880 B2346, B0099 B1255, B0880 B0040, B2820 B4279, B0880 B0463, B2820 B2292, B0099 B2277, B0880 B2317, B2820 B2258, B0880 B3661, B2820 B3577, B0880 B2280, B0099 B2126, B0099 B0402, B0880 B0192, B0099 B10…	0.00724638	0.269663	Alleviating	6.1: Membrane	DNA repair and recombination	0.0019435
B3686 B1049, B3687 B3543, B1000 B3727, B1000 B1801, B1000 B0260, B1000 B0692, B0882 B0139, B0473 B3173, B3931 B3452, B2069 B3543, B0438 B1138, B1000 B2279, B1000 B3750, B0473 B2835, B3687 B2276, B0882 B3161, B0436 B0568, B0473 B3035, B1000 B1690, B0438 B3468, B0882 B1053, B0438 B3350, B2069 B1047, B3687 B3714, B2069 B2964, B3686 B2190, B1000 B2322, B2592 B1255, B3931 B2722, B0438 B1225, B0882 B37…	0.202186	0.39821	Alleviating	6.1: Membrane	general or heat shock Chaperone	6.90266e-19
B2300 B2258, B1308 B2972, B2968 B0987, B2968 B2327, B2755 B2723, B1308 B4120, B3377 B4317, B1308 B0297, B3064 B3002, B1699 B2182, B3746 B0117, B0234 B3377, B2755 B2740, B3746 B4095, B3746 B2327, B1097 B3786, B2593 B2280, B3746 B1958, B2968 B1805, B3989 B1782, B2968 B4095, B1308 B2453, B3746 B2484, B3377 B0400, B2968 B1433, B1699 B2386, B3377 B1596, B2593 B3784, B2755 B1660, B1308 B1918, B1308 B05…	-0.3125	0.625275	Aggravating	6.1: Membrane	Unclear or Orphan	1.25058e-05
B1396 B2239, B2104 B2239, B2104 B3451, B2675 B3926, B0002 B2239, B3212 B3453, B0037 B3450, B0002 B3926, B4267 B0921, B1761 B3453, B0037 B3452, B1734 B3451, B1466 B3450, B3212 B3450, B1865 B2242, B1396 B3451, B2104 B2243, B2675 B3450, B0947 B0921, B3940 B3449, B0004 B3449, B1396 B3450, B3062 B2239, B3416 B3451, B3531 B3451, B1761 B2241, B2867 B3453, B4267 B2241, B1865 B2240, B2675 B3453, B1396 B34…	0.365854	0.26	Alleviating	1.7.6: Glycerol metabolism	Metabolism	0.00062669
B1305 B3945, B0435 B3426, B1303 B2240, B0189 B3426, B0189 B3451, B1305 B3453, B3461 B2239, B0064 B3426, B1303 B3945, B1306 B3450, B1304 B2240, B1823 B2241, B1304 B2241, B3649 B2243, B3461 B3450, B1948 B3451, B0059 B3945, B1303 B2241, B0435 B3926, B1306 B2243, B1306 B3449, B1304 B2239	0.363636	0.314286	Alleviating	1.7.6: Glycerol metabolism	Transcription	0.0148421
B0436 B0921, B1000 B2243, B1000 B3453, B1000 B0921, B2592 B3450, B1000 B2241, B0438 B3452, B0882 B3451, B0438 B3451, B3931 B3452, B1000 B3927, B2592 B3453, B3686 B3453, B2069 B2239, B0438 B3450	0.466667	0.333333	Alleviating	1.7.6: Glycerol metabolism	general or heat shock Chaperone	0.0155999
B0437 B2820, B0437 B4313, B0437 B0912, B0437 B3261, B0437 B1860, B3932 B2616, B0437 B2822, B0437 B4312	1	0.347826	Alleviating	2.1.3: DNA recombination	ATP dependent Proteases	0.000808434
B1303 B3811, B1304 B2616, B1823 B1863, B1306 B0472, B3461 B2819, B1303 B2820, B3649 B0472, B0435 B0912, B3461 B2699, B1823 B1860, B0435 B2820, B1823 B4059, B3181 B4059, B1305 B1860, B0064 B1861, B1304 B1860, B1823 B1861, B0435 B1860, B0059 B1860, B1114 B2822, B0435 B1861, B2741 B2820, B0059 B2820, B1303 B1861, B0064 B2822, B1823 B3700, B0064 B2699, B0435 B4312, B0059 B1712, B1823 B2894, B0435 B28…	0.166667	0.435897	Alleviating	2.1.3: DNA recombination	Transcription	0.0407761
B3686 B4059, B0438 B1863, B1000 B3261, B3686 B3700, B0473 B2822, B3686 B2699, B3687 B2699, B2069 B2820, B0436 B2822, B0438 B3822, B3687 B4059, B0436 B4059, B1000 B1860, B0438 B2822, B0436 B4312, B0438 B2894, B0473 B1861, B3687 B1860, B3687 B2822, B0882 B2822, B3931 B2820, B3687 B3700, B0438 B2565, B0438 B0912, B3687 B0912, B0473 B1863, B1000 B0472, B3931 B2822, B0882 B2699, B0473 B2820, B3687 B28…	0.351351	0.548387	Alleviating	2.1.3: DNA recombination	general or heat shock Chaperone	0.00126456
B1654 B3005, B3414 B0585, B2812 B0151, B1654 B0588, B1654 B0589, B2810 B0590, B2898 B0588, B3414 B3006, B2811 B0592, B2810 B0151, B2810 B0592, B1654 B0592, B2763 B0589, B2810 B0152, B2812 B3005, B0156 B0585, B2810 B0588, B0156 B2155, B2812 B0588, B0156 B4290, B2812 B0585, B2812 B0592, B2898 B0585, B2811 B3006, B3414 B0586, B2763 B3337, B2811 B0590, B2898 B0590, B2898 B3006	-0.586207	0.240741	Aggravating	5.5.7: Fe aquisition	Fe-S cluster	0.0354478
B2758 B4289, B2760 B0588, B2757 B0585, B2760 B0592, B2757 B0592, B2757 B4287, B2758 B3336, B2760 B0590, B2756 B0585, B2760 B0585, B2758 B4291, B2758 B0588, B2758 B0585, B2758 B3408, B2756 B1902	-0.866667	0.25641	Aggravating	5.5.7: Fe aquisition	Antiviral defense	0.00660665
B3932 B0589, B0437 B0588, B0437 B0592, B0437 B0590, B0437 B0589, B3932 B0584	1	0.142857	Alleviating	5.5.7: Fe aquisition	ATP dependent Proteases	0.00476731
B3416 B0585, B0037 B0588, B4267 B4287, B3212 B0592, B0121 B0588, B4267 B0588, B1761 B3337, B3136 B0584, B1396 B3005, B4267 B0592, B1734 B0588, B0121 B2155, B3744 B3006, B3212 B0589, B3136 B3337, B1479 B0152, B1466 B3005, B0121 B0152, B3136 B3336, B0004 B0589, B3062 B0589, B2867 B3006, B4267 B4289, B1865 B1905, B3744 B3005, B0037 B3006, B4267 B0150, B3775 B1102, B3062 B4289, B3136 B0585, B4267 B01…	0.0810811	0.333333	Alleviating	5.5.7: Fe aquisition	Metabolism	0.0241491
B1823 B0589, B0435 B0589, B0189 B0588, B1305 B0589, B0435 B0588, B0064 B3006, B1304 B3408, B3649 B0590, B0189 B0592, B1306 B3336, B0435 B0152, B1304 B0590, B1304 B0588, B3649 B0589, B1304 B0585, B1823 B0588, B3461 B1902, B1948 B3006, B1304 B1905, B0189 B0152, B0059 B3408, B1306 B0589, B1823 B3006, B0189 B0589, B3649 B1102, B0064 B0589, B0064 B0592, B3649 B0592, B1303 B0151, B0435 B3005, B0059 B01…	0.352941	0.27451	Alleviating	5.5.7: Fe aquisition	Transcription	0.00241236
B3932 B2279, B0437 B3892, B3932 B2278, B0437 B3028, B0437 B2276, B0437 B2287, B0437 B2280	1	0.155556	Alleviating	1.4.1: Electron donor	ATP dependent Proteases	0.00197305
B2104 B2286, B3901 B2279, B3770 B2277, B3693 B2280, B2551 B2276, B3212 B2133, B4267 B2286, B0121 B0724, B1479 B2288, B1865 B3893, B3940 B2277, B0947 B0871, B1865 B2276, B3136 B2286, B1865 B2996, B3581 B2283, B0037 B2286, B0121 B2277, B0674 B4079, B1761 B2994, B1396 B0721, B0037 B3893, B1761 B0973, B1761 B3605, B4267 B3028, B1396 B0722, B3212 B0871, B4267 B0871, B1466 B2283, B3693 B2277, B3581 B22…	0	0.460526	Alleviating	1.4.1: Electron donor	Metabolism	0.0481915
B2258 B2283, B1206 B2287, B2258 B2276, B2131 B2277, B3189 B2278, B0161 B1109, B2258 B2286, B2131 B2284, B2295 B0972, B4136 B1474, B3006 B0871, B1206 B2284, B4136 B3893, B3006 B2277, B2258 B2282, B3006 B3894, B0381 B2284, B1243 B2287, B3363 B2279, B2997 B3028, B1243 B2997, B3522 B0724, B0161 B3894, B0381 B0724, B3189 B2997, B1206 B2277, B1206 B2288, B1243 B0684, B3006 B2280, B0381 B2241, B0161 B22…	-0.490566	0.492958	Aggravating	1.4.1: Electron donor	Cell envelope	0.00134379
B2820 B0722, B2822 B2284, B2820 B2285, B0880 B2278, B2822 B2287, B2822 B2996, B0099 B2277, B0880 B0684, B2822 B0871, B2820 B2287, B2820 B2276, B0880 B3028, B2820 B2288, B0099 B2276, B2820 B2277, B0880 B2280, B0099 B3893, B2820 B2280	0.555556	0.285714	Alleviating	1.4.1: Electron donor	DNA repair and recombination	0.00266176
B0438 B2280, B2069 B2277, B0438 B2283, B0882 B2277, B0436 B2282, B3931 B3028, B1000 B2241, B1000 B2277, B2069 B2283, B1000 B0973, B1000 B2284, B1000 B3894, B1000 B2279, B3687 B2276, B2592 B2997, B3687 B2283, B2592 B3893, B0882 B2288, B1000 B2276, B3686 B2277, B0438 B2287, B3687 B2277, B1000 B0974, B1000 B3892, B0436 B2276, B3686 B1109, B3686 B2285, B0473 B0724, B0438 B2277, B1000 B2243, B1000 B38…	0.272727	0.528302	Alleviating	1.4.1: Electron donor	general or heat shock Chaperone	0.000829797
B0306 B2997, B3746 B4079, B2859 B0871, B1754 B2277, B2968 B2285, B3989 B3028, B2968 B2241, B3021 B2277, B2755 B2285, B3377 B2283, B3746 B2286, B1097 B2283, B1774 B2242, B2859 B3894, B2300 B2242, B1308 B2243, B2593 B2280, B3377 B2286, B1097 B2277, B3989 B2277, B3377 B2242, B3377 B2280, B1774 B2279, B2968 B0684, B1097 B2280, B2968 B3028, B1774 B0684, B3021 B2276, B3989 B3605, B3377 B2997, B2968 B29…	0.0561798	0.507246	Alleviating	1.4.1: Electron donor	Unclear or Orphan	0.029604
B3686 B2049, B1000 B2040, B3687 B3729, B0438 B2040, B3687 B2039, B0473 B2049, B3686 B2041, B1000 B2049, B3686 B2048, B2069 B2048, B3931 B3729, B0438 B2038, B3931 B2040, B0473 B2040, B0438 B2039, B3686 B3729, B2069 B2038	0.764706	0.28	Alleviating	1.7.10: Sugar nucleotide biosynthesis, conversions	general or heat shock Chaperone	8.12088e-05
B1683 B1663, B2812 B2685, B1654 B2075, B2812 B2367, B0156 B0463, B1654 B0463, B2810 B3514, B2811 B3673, B1682 B1663, B2812 B1663, B2810 B2367, B1681 B2076, B2526 B0462, B2810 B2686, B2898 B2076, B2812 B3266, B2812 B2686, B2764 B0463, B1654 B0842, B2898 B1600, B0156 B1065, B2812 B3514	-0.909091	0.325581	Aggravating	4.s.126: multidrug	Fe-S cluster	0.000254498
B3400 B0463, B4147 B4337, B2890 B2686, B4147 B2077, B2890 B1053, B2890 B0463, B3400 B0462, B4147 B1065, B2890 B1065, B3400 B1065, B4161 B3514, B4147 B1663, B4161 B2470, B4147 B0462, B4161 B4337, B4147 B0463	0.5	0.344828	Alleviating	4.s.126: multidrug	Translation	0.00874285
B0855 B2685, B0855 B0842, B3455 B2076, B0829 B0543, B0855 B1065, B0829 B0842, B0855 B2075, B0855 B1053, B0855 B0462, B0855 B3266, B4485 B0462	-1	0.333333	Aggravating	4.s.126: multidrug	Transport	0.00397035
B0156 B1919, B2898 B3607, B2898 B0116, B2812 B3268, B2898 B4471, B2898 B2808, B1654 B3939, B2812 B3455, B2811 B3008, B2898 B0402, B2812 B2797, B0156 B3455, B1654 B1744, B1681 B1744, B2898 B2306, B2812 B2938, B2763 B4471, B2812 B1814, B2811 B0368, B2531 B1190, B1654 B0928, B1681 B1746, B2763 B1744, B1654 B2808, B2810 B3268, B1682 B1748, B2812 B3939, B0156 B2763, B2812 B1190, B2812 B0186, B2764 B24…	-0.56044	0.5	Aggravating	1.1.3: Amino acids	Fe-S cluster	0.000221083
B3136 B3008, B2877 B2937, B1396 B3617, B1734 B3114, B3693 B3939, B0121 B3617, B0004 B3008, B3775 B4471, B0121 B2904, B0674 B2904, B3775 B3008, B0121 B3616, B1761 B2479, B3062 B1190, B1479 B3118, B4267 B0401, B3531 B1190, B0037 B2938, B2675 B4131, B3136 B0368, B0947 B0928, B1761 B0861, B3940 B2364, B0947 B0186, B0674 B2306, B3213 B2763, B2675 B2797, B0947 B1291, B2867 B3544, B3744 B1190, B0947 B29…	0.177143	0.589286	Alleviating	1.1.3: Amino acids	Metabolism	2.72091e-06
B1699 B1744, B2593 B0116, B1774 B1814, B2300 B1290, B2593 B4117, B3746 B0709, B1097 B3617, B3746 B3117, B1097 B3541, B2859 B2808, B2968 B1291, B1772 B1744, B2300 B2903, B2593 B1275, B1314 B1275, B1774 B0116, B1097 B1290, B1774 B3707, B1097 B2296, B2300 B1189, B2755 B3115, B2968 B3617, B1699 B1745, B1097 B3616, B1308 B1384, B1097 B2414, B1097 B3115, B2968 B1384, B3746 B4139, B2859 B3008, B3746 B29…	-0.351724	0.571429	Aggravating	1.1.3: Amino acids	Unclear or Orphan	0.0409106
B3744 B0353, B1479 B0353, B1734 B0353, B3693 B0353, B3581 B0353, B2104 B0353, B0002 B0353	1	0.0294118	Alleviating	4.s.3: 3-hydroxyphenylpropionic acid	Metabolism	0.0019172
B3414 B3344, B2764 B3343, B2811 B3344, B2812 B3343, B2810 B3343, B1654 B3343, B1654 B3345, B2812 B3344, B0156 B3343, B3414 B3343, B2811 B3345, B2812 B3345, B2810 B3345, B3414 B3345, B2764 B3344, B1654 B3344, B2810 B3344	-0.882353	0.12	Aggravating	10.11: Sulfur transfer	Fe-S cluster	0.0022612
B0059 B3345, B1304 B3343, B0064 B3345, B0059 B3344, B3649 B3343, B0059 B3343, B3649 B0969, B1305 B3343, B1303 B3343	0.555556	0.181818	Alleviating	10.11: Sulfur transfer	Transcription	0.0373984
B0436 B0969, B0882 B3344, B1000 B3343, B3931 B3343, B2069 B3345, B0882 B3343, B3686 B3343, B0473 B3343, B2069 B3343, B2069 B3344, B0438 B0969, B2592 B3343	0.666667	0.285714	Alleviating	10.11: Sulfur transfer	general or heat shock Chaperone	0.00521264
B3901 B3455, B3531 B3455, B0037 B3457, B1396 B3460, B1865 B3455, B1396 B3457, B3062 B3457, B0037 B3455, B1865 B3456, B2104 B3457, B1761 B3458, B1865 B0112, B4267 B3457, B2867 B3460, B3775 B3454, B2104 B3455, B3136 B3457, B2675 B3455, B3212 B0112, B1734 B3457, B3136 B3456, B1479 B3460, B4267 B3455, B0947 B3460, B3062 B3456, B0037 B3456	0.307692	0.175	Alleviating	4.s.154: phenylalanine/ tyrosine	Metabolism	0.0152598
B2069 B3458, B1000 B3455, B0882 B3460, B2069 B3455, B0438 B3458, B3931 B3456, B0438 B3460, B0882 B3455, B1000 B3456, B0438 B3457, B3687 B3458	0.818182	0.294118	Alleviating	4.s.154: phenylalanine/ tyrosine	general or heat shock Chaperone	0.000922722
B2529 B0167, B2898 B2734, B2898 B4399, B2811 B2753, B2811 B4237, B0156 B3911, B1681 B2530, B0156 B1427, B3414 B2530, B2810 B3026, B2811 B0824, B0156 B4003, B1654 B1427, B1680 B0982, B2812 B1066, B1654 B1609, B2898 B2512, B3414 B2219, B2898 B1882, B2812 B0619, B1654 B2512, B2810 B2060, B2811 B2512, B2531 B2219, B1654 B2060, B2810 B2753, B2810 B0619, B2812 B2743, B2811 B1968, B1654 B2219, B1683 B25…	-0.616438	0.36	Aggravating	2.3.3: Posttranslational modification	Fe-S cluster	0.00010588
B3932 B4016, B0437 B1427, B0437 B3911, B0437 B1882, B0437 B4399, B0437 B4112, B3932 B3668, B3932 B0400, B0437 B1222, B3932 B1882	0.8	0.111111	Alleviating	2.3.3: Posttranslational modification	ATP dependent Proteases	0.0021364
B1774 B1251, B1308 B1285, B3377 B4012, B2755 B1558, B2755 B1163, B3989 B1104, B1699 B1722, B2300 B1143, B2968 B4305, B1097 B2124, B3746 B0233, B1097 B2640, B3746 B3099, B3377 B3928, B1774 B3353, B2859 B1470, B1774 B4497, B2968 B0555, B3746 B3446, B3746 B3022, B2968 B0364, B1308 B2951, B1774 B4544, B2825 B1156, B1774 B4251, B3746 B1586, B3746 B2897, B2968 B2986, B1772 B4537, B2968 B2880, B3746 B29…	-0.407923	0.762821	Aggravating	Unknown Function	Unclear or Orphan	3.1e-27
B3455 B4212, B3455 B0209, B0855 B0558, B3455 B3052, B3455 B0457, B0829 B3022, B3455 B0224, B0855 B0213, B0829 B4174, B0829 B0466, B3455 B0637, B0829 B0362, B0829 B1195, B3455 B2859, B3455 B2173, B3455 B3209, B3455 B1558, B0829 B3674, B0855 B1251, B3455 B2353, B0829 B0561, B3455 B2230, B0829 B0520, B0829 B1366, B0855 B1527, B0855 B1461, B3455 B0228, B0855 B1813, B0829 B0807, B0855 B1973, B0855 B02…	-0.404097	0.331164	Aggravating	Unknown Function	Transport	1.48e-07
B3400 B1535, B4161 B0542, B2890 B2552, B2890 B2824, B2890 B0461, B4161 B3160, B4147 B3504, B4161 B1436, B4161 B0753, B4147 B4174, B4147 B1843, B4147 B1461, B4147 B1527, B4147 B4263, B4161 B0567, B4147 B3383, B4161 B1271, B2890 B4209, B4147 B2859, B4147 B3263, B2890 B2749, B2890 B1811, B4161 B1359, B4147 B2434, B4147 B1674, B4161 B0521, B4161 B4004, B3400 B3070, B4147 B2897, B4147 B1864, B2890 B13…	0.0472542	0.440433	Alleviating	Unknown Function	Translation	2e-10
B1303 B1113, B1823 B3052, B2741 B3746, B3649 B2732, B3649 B1999, B1306 B0245, B1305 B0284, B1304 B1327, B1823 B2390, B1305 B1579, B1303 B2739, B1304 B1470, B0435 B0817, B1823 B1864, B1304 B0683.1, B0059 B4221, B0435 B1368, B0064 B2586, B1306 B1971, B1304 B0985, B1305 B1410, B1306 B1348, B1823 B2362, B1114 B0772, B1306 B2357, B1304 B4217, B1303 B1322, B0435 B0771, B1305 B4011, B0435 B0537, B1303 B…	-0.0617849	0.561605	Alleviating	Unknown Function	Transcription	1.63e-05
B1865 B3120, B1396 B3832, B4267 B1149, B0674 B0153, B3693 B0483, B4267 B4308, B3581 B2758, B0037 B3832, B0947 B2625, B1396 B0559, B3940 B0602, B3940 B2768, B0947 B2427, B1734 B2314, B4267 B0483, B3062 B3170, B1479 B2593, B4267 B1351, B0947 B1579, B1865 B1820, B1479 B0190, B3062 B1316, B3770 B0228, B0121 B2988, B1734 B4547, B3775 B1251, B1466 B2534, B2551 B0966, B0121 B3410, B2799 B0024, B4267 B03…	0.0160619	0.8455	Alleviating	Unknown Function	Metabolism	2.63e-28
B2069 B3263, B0436 B1825, B2592 B3284, B0436 B0449, B3687 B1774, B1000 B3871, B1000 B4206, B1000 B4363, B2592 B2634, B2069 B3947, B0436 B1921, B2069 B1313, B0438 B3466, B3686 B1372, B0473 B0011, B3931 B2341, B3931 B0371, B0473 B1146, B0882 B1455, B0438 B4490, B0882 B0956, B0882 B0631, B3686 B2031, B1000 B1122, B2069 B1101, B1000 B1035, B1000 B0306, B0436 B2376, B0882 B2145, B1000 B0195, B0882 B22…	0.207819	0.476225	Alleviating	Unknown Function	general or heat shock Chaperone	3.58e-33
B2810 B1868, B2898 B2844, B2898 B0457, B1654 B4534, B2763 B2687, B2764 B0471, B2810 B3087, B2810 B4510, B2811 B2824, B2810 B3535, B2810 B1165, B2812 B2930, B2812 B4490, B3414 B1173, B2812 B0471, B2764 B0648, B2812 B2847, B2530 B2757, B2898 B1631, B2810 B3940, B2764 B2113, B1654 B3056, B2763 B4216, B0156 B0218, B2525 B2760, B2764 B4490, B3414 B1583, B2810 B1559, B2763 B2865, B2898 B2790, B0156 B38…	-0.557357	0.629736	Aggravating	Unknown Function	Fe-S cluster	4.89e-54
B2820 B1707, B0880 B4157, B2820 B3507, B0099 B2807, B0099 B0190, B2820 B2794, B2822 B2846, B0880 B3147, B0099 B4206, B2820 B4483, B2820 B1864, B0880 B0163, B0880 B4531, B0099 B3283, B0099 B0287, B2699 B2390, B0880 B4038, B0880 B1513, B0099 B1999, B2699 B4310, B0099 B4532, B2820 B1743, B0880 B0456, B2822 B1352, B0099 B1753, B2820 B0558, B0880 B0284, B2819 B0772, B2820 B1202, B0099 B1518, B2820 B14…	0.0742049	0.334538	Alleviating	Unknown Function	DNA repair and recombination	1.26e-09
B2295 B2641, B3749 B3024, B2258 B1097, B0957 B2467, B4136 B0163, B0028 B3146, B2206 B3445.1, B1190 B2637, B0161 B3507, B2206 B3038, B1206 B2271, B3006 B3037, B0957 B0378, B0381 B1105, B4136 B4109, B3072 B1577, B2206 B0926, B0161 B3910, B1206 B1831, B0957 B0220, B3006 B1983, B0957 B4205, B3006 B2426, B2295 B3220, B0381 B1280, B0381 B2824, B3522 B2754, B4136 B0869, B2258 B0382, B0957 B3410, B1243 B…	-0.245783	0.789474	Aggravating	Unknown Function	Cell envelope	0.00197032
B0437 B3614, B3932 B3690, B3932 B2977, B0437 B2004, B0437 B0404, B0437 B1785, B0437 B1134, B0437 B4473, B0437 B1156, B3932 B2032, B0437 B0246, B0437 B2152, B3932 B0800, B0437 B3362, B3932 B1267, B3932 B0948, B3932 B0519, B0437 B1491, B0437 B4144, B3932 B0691, B0437 B2829, B3932 B3846, B3932 B3777, B3932 B0873, B3932 B0295, B0437 B3944, B0437 B0731, B3932 B3084, B3932 B1815, B3932 B2341, B0437 B13…	0.427313	0.154348	Alleviating	Unknown Function	ATP dependent Proteases	2.78e-20
B2757 B2654, B2756 B0293, B2758 B0387, B2754 B4309, B2758 B4509, B2758 B0483, B2758 B2910, B2758 B2331, B2758 B4455, B2757 B2998, B2758 B0262, B2756 B3096, B2758 B2768, B2757 B3745, B2754 B1743, B2757 B1279, B2757 B0329, B2757 B1952, B2760 B0235, B2757 B2786, B2760 B0872, B2756 B1973, B2756 B1962, B2758 B2547, B2757 B3698, B2758 B2158, B2757 B2552, B2758 B0050, B2757 B3399, B2758 B2635, B2757 B33…	-0.473282	0.300578	Aggravating	Unknown Function	Antiviral defense	6.22e-12
* Only the significant (p-value ≤ 0.05) functional process cross talk is shown

## Sheet: Non-significant
Supplementary Table S4 | Monochromatic GIs that are significant (sheet 1) and non-significant (sheet 2) between bacterial processes.
Epistatic interactions	Monochromatic score	Coverage (%)	GI type	Recipient genes grouped based on MultiFun process (Group 1)	Donor genes grouped into core bacterial processes (Group II)	P-Value
B2898 B2826, B2811 B2823, B2810 B2825, B2811 B2825, B2764 B4312, B2810 B2823, B0156 B4312, B2812 B2823, B2898 B2825, B0156 B2825, B1654 B2826, B2810 B2826	-0.5	0.137931	Aggravating	1.6.13: Fimbria, pili, curli	Fe-S cluster	0.380761
B2890 B2823, B2890 B2826, B4147 B2823	-0.333333	0.133333	Aggravating	1.6.13: Fimbria, pili, curli	Translation	1
B2756 B2823, B2756 B4312	-1	0.142857	Aggravating	1.6.13: Fimbria, pili, curli	Antiviral defense	0.516457
B3932 B2826, B0437 B4313, B0437 B4312	1	0.3	Alleviating	1.6.13: Fimbria, pili, curli	ATP dependent Proteases	0.0694823
B2799 B2825, B3581 B2823, B1865 B4312, B2799 B2826, B4267 B2823, B0004 B2823, B2867 B2825, B2675 B2823, B3136 B2826, B1466 B4313, B3136 B4312, B0947 B4312, B0121 B4312	-0.0769231	0.121951	Alleviating	1.6.13: Fimbria, pili, curli	Metabolism	0.78061
B3461 B2825, B3461 B2826, B0435 B4312	-1	0.115385	Aggravating	1.6.13: Fimbria, pili, curli	Transcription	0.274859
B3455 B2825, B0829 B4313	-1	0.153846	Aggravating	1.6.13: Fimbria, pili, curli	Transport	0.516519
B3522 B2823, B0381 B2823, B3145 B2826, B3072 B2823, B4136 B4313, B4136 B2825, B3006 B4313, B0381 B2825	0	0.111111	Alleviating	1.6.13: Fimbria, pili, curli	Cell envelope	0.72359
B2822 B4312, B2699 B2825	0	0.142857	Alleviating	1.6.13: Fimbria, pili, curli	DNA repair and recombination	1
B3686 B2823, B0436 B4312	-1	0.111111	Aggravating	1.6.13: Fimbria, pili, curli	general or heat shock Chaperone	0.516491
B3746 B2823, B1097 B2825, B1097 B4313, B1097 B2826, B3989 B2826, B2593 B4313, B3377 B4312, B2968 B2825, B3746 B4313	-0.333333	0.147059	Aggravating	1.6.13: Fimbria, pili, curli	Unclear or Orphan	0.745712
B2812 B0767	-1	0.0416667	Aggravating	1.3.2: Pentose phosphate shunt, oxidative branch	Fe-S cluster	1
B4161 B1852	1	0.1	Alleviating	1.3.2: Pentose phosphate shunt, oxidative branch	Translation	0.409192
B2758 B0767, B2757 B2029	-1	0.222222	Aggravating	1.3.2: Pentose phosphate shunt, oxidative branch	Antiviral defense	0.516442
B1761 B0767, B1761 B1852, B0947 B1852, B3581 B1852, B3416 B0767, B1734 B1852, B3744 B2029, B3212 B1852, B1479 B0767, B0947 B0767, B1865 B1852	-0.0909091	0.0833333	Alleviating	1.3.2: Pentose phosphate shunt, oxidative branch	Metabolism	0.767286
B1948 B1852, B3461 B0767, B1823 B1852, B0059 B0767, B0435 B1852, B1306 B1852, B0189 B0767	-0.142857	0.0952381	Alleviating	1.3.2: Pentose phosphate shunt, oxidative branch	Transcription	1
B0855 B0767	-1	0.125	Aggravating	1.3.2: Pentose phosphate shunt, oxidative branch	Transport	1
B0880 B0767	-1	0.111111	Aggravating	1.3.2: Pentose phosphate shunt, oxidative branch	DNA repair and recombination	1
B2592 B0767, B3687 B1852, B3687 B2029	1	0.230769	Alleviating	1.3.2: Pentose phosphate shunt, oxidative branch	general or heat shock Chaperone	0.0686368
B1774 B1852, B2593 B0767, B3746 B0767, B2593 B2029, B2593 B1852, B1097 B2029	0	0.103448	Alleviating	1.3.2: Pentose phosphate shunt, oxidative branch	Unclear or Orphan	0.693727
B2531 B3701, B2528 B3701, B2764 B0640, B1654 B0640, B2763 B4259, B2529 B3701, B2812 B4259, B2812 B0215, B1682 B3701	-0.333333	0.148148	Aggravating	10.10: DNA polymerases	Fe-S cluster	0.745647
B4147 B4259, B4161 B0215, B3400 B0640, B4147 B3701, B4161 B0231	-0.2	0.384615	Aggravating	10.10: DNA polymerases	Translation	1
B2760 B3701, B2757 B3701, B2760 B0215, B2761 B0640	-1	0.25	Aggravating	10.10: DNA polymerases	Antiviral defense	0.149988
B0437 B4259, B3932 B3701	1	0.25	Alleviating	10.10: DNA polymerases	ATP dependent Proteases	0.169042
B0189 B3701, B0189 B0640, B3649 B0231, B3649 B0640, B0435 B3701, B1823 B0231, B0059 B3701, B1306 B0231, B0059 B0640, B3202 B3701, B0059 B4259, B1306 B0215, B3461 B0215, B3461 B0640	0.285714	0.208333	Alleviating	10.10: DNA polymerases	Transcription	0.101252
B0829 B0215, B3455 B0640, B0855 B4259, B0855 B0640, B0855 B0231, B3455 B3701	-0.333333	0.454545	Aggravating	10.10: DNA polymerases	Transport	1
B0161 B0215, B1190 B0215, B2295 B4259, B1243 B3701, B3072 B0640, B0161 B0231, B3006 B0640, B4136 B4259, B0161 B3701, B0957 B3701, B2206 B0640, B0028 B4259, B1190 B0640, B3145 B0215, B4136 B0231, B3749 B0640, B3271 B3701, B1818 B4259, B2258 B0231, B4136 B0215, B0957 B0640, B2295 B0640, B3363 B0640, B2258 B0215, B1206 B3701, B2131 B0640, B4136 B3701, B1310 B0640	0.214286	0.147059	Alleviating	10.10: DNA polymerases	Cell envelope	0.0520922
B0438 B3701, B3686 B3701, B0438 B0640, B0473 B4259, B2592 B4259, B2592 B0231, B0882 B0640, B0436 B3701, B1000 B0640, B2069 B0640	0.4	0.25	Alleviating	10.10: DNA polymerases	general or heat shock Chaperone	0.102676
B2859 B0215, B2755 B0231, B2755 B4259, B2593 B0640, B3377 B3701, B1097 B4259, B3989 B0640, B1308 B0640, B3746 B3701, B1774 B0640, B1314 B0640, B2968 B4259, B3377 B4259, B2968 B0215, B1772 B3701, B3377 B0215, B3746 B4259, B3021 B4259	-0.333333	0.15625	Aggravating	10.10: DNA polymerases	Unclear or Orphan	0.634302
B0947 B1102, B3775 B1102, B4267 B1102, B1396 B1102, B3136 B1102	-0.2	0.0294118	Aggravating	4.s.53: Fe	Metabolism	1
B3649 B1102	1	0.0526316	Alleviating	4.s.53: Fe	Transcription	0.408964
B4485 B1102	-1	0.166667	Aggravating	4.s.53: Fe	Transport	1
B3522 B1102, B1190 B1102	0	0.0344828	Alleviating	4.s.53: Fe	Cell envelope	1
B0436 B1102, B1000 B1102	-1	0.0909091	Aggravating	4.s.53: Fe	general or heat shock Chaperone	0.51655
B2593 B1102, B3746 B1102	0	0.037037	Alleviating	4.s.53: Fe	Unclear or Orphan	1
B2810 B2841, B2812 B2841, B0156 B2841	-0.333333	0.0454545	Aggravating	4.s.101: L-arabinose /H+	Fe-S cluster	1
B2757 B2841	-1	0.142857	Aggravating	4.s.101: L-arabinose /H+	Antiviral defense	1
B1396 B2841, B2551 B2841, B2867 B2841	-0.333333	0.0294118	Aggravating	4.s.101: L-arabinose /H+	Metabolism	1
B0059 B2841, B3461 B2841	0	0.0526316	Alleviating	4.s.101: L-arabinose /H+	Transcription	1
B3363 B2841	-1	0.0344828	Aggravating	4.s.101: L-arabinose /H+	Cell envelope	1
B0880 B2841	1	0.142857	Alleviating	4.s.101: L-arabinose /H+	DNA repair and recombination	0.409285
B0438 B2841	1	0.0909091	Alleviating	4.s.101: L-arabinose /H+	general or heat shock Chaperone	0.409121
B2968 B2841, B2859 B2841, B2825 B2841, B1308 B2841	-0.5	0.037037	Aggravating	4.s.101: L-arabinose /H+	Unclear or Orphan	0.649422
B4161 B3469	-1	0.125	Aggravating	4.s.151: Pb/Cd/Zn/Hg	Translation	1
B2758 B3469	-1	0.142857	Aggravating	4.s.151: Pb/Cd/Zn/Hg	Antiviral defense	1
B1305 B3469, B0189 B3469	1	0.0526316	Alleviating	4.s.151: Pb/Cd/Zn/Hg	Transcription	0.16736
B0161 B3469	-1	0.0344828	Aggravating	4.s.151: Pb/Cd/Zn/Hg	Cell envelope	1
B2822 B3469	1	0.142857	Alleviating	4.s.151: Pb/Cd/Zn/Hg	DNA repair and recombination	0.409314
B2825 B3469	1	0.037037	Alleviating	4.s.151: Pb/Cd/Zn/Hg	Unclear or Orphan	0.409024
B0437 B0007	-1	0.333333	Aggravating	4.s.131: Na+/ alanine/glycine	ATP dependent Proteases	1
B0037 B0007	-1	0.0294118	Aggravating	4.s.131: Na+/ alanine/glycine	Metabolism	1
B4136 B0007, B2258 B0007, B1190 B0007, B0957 B0007	0	0.0344828	Alleviating	4.s.131: Na+/ alanine/glycine	Cell envelope	1
B0880 B0007	-1	0.142857	Aggravating	4.s.131: Na+/ alanine/glycine	DNA repair and recombination	1
B3746 B0007, B3377 B0007	0	0.037037	Alleviating	4.s.131: Na+/ alanine/glycine	Unclear or Orphan	1
B4161 B1015, B3400 B1015	1	0.125	Alleviating	4.s.139: Na+/proline	Translation	0.167734
B0674 B1015, B0947 B1015	-1	0.0294118	Aggravating	4.s.139: Na+/proline	Metabolism	0.516576
B1823 B1015	1	0.0526316	Alleviating	4.s.139: Na+/proline	Transcription	0.408975
B0855 B1015	-1	0.166667	Aggravating	4.s.139: Na+/proline	Transport	1
B3006 B1015, B3363 B1015	1	0.0344828	Alleviating	4.s.139: Na+/proline	Cell envelope	0.167278
B1000 B1015	-1	0.0909091	Aggravating	4.s.139: Na+/proline	general or heat shock Chaperone	1
B2529 B3973, B0156 B0180, B1682 B3973, B2811 B3963, B1654 B3452, B2898 B3452, B2531 B2563, B0156 B3963, B2812 B1095, B2529 B1288, B2810 B3927, B3414 B3927, B2811 B3927, B2764 B1028, B2810 B3973, B1683 B1288, B2812 B3453, B2811 B2323, B2812 B3475, B2811 B1028, B1654 B0954, B0156 B1028, B2898 B0954, B1683 B2323, B2812 B3451, B1683 B0180, B2811 B3973, B2812 B0954, B2763 B3452, B2810 B0954, B2531 B23…	-0.435897	0.333333	Aggravating	1.5.4: Fatty acid and phosphatidic acid	Fe-S cluster	0.140225
B4161 B0954, B2890 B4017, B2890 B3453, B4161 B1091, B3400 B3453, B4161 B3475, B2890 B3452, B4147 B2316, B4147 B1091, B4161 B3081, B3146 B3450, B4147 B0954	-0.5	0.264706	Aggravating	1.5.4: Fatty acid and phosphatidic acid	Translation	0.380249
B2756 B1028, B2757 B1288, B2756 B1288, B2757 B3973, B2757 B3453, B2754 B0954, B2758 B3452, B2760 B0954, B2760 B1091, B2758 B0954, B2757 B0954, B2758 B3451, B2758 B3453, B2757 B3452, B2757 B0180, B2760 B2316	-0.625	0.30303	Aggravating	1.5.4: Fatty acid and phosphatidic acid	Antiviral defense	0.0791695
B0437 B3453, B3932 B2323, B3932 B0954	1	0.103448	Alleviating	1.5.4: Fatty acid and phosphatidic acid	ATP dependent Proteases	0.0692531
B1761 B3973, B2104 B3451, B1761 B4042, B1761 B3453, B1761 B1095, B3136 B2323, B1734 B3451, B1761 B1092, B1396 B1095, B3212 B3450, B0947 B1095, B1396 B3451, B3416 B0180, B2675 B3450, B1396 B3450, B0121 B1028, B2867 B3973, B3531 B3451, B1396 B3963, B1761 B2323, B3136 B3973, B2867 B3453, B2877 B1288, B1396 B3453, B1396 B4042, B3416 B3453, B3693 B3453, B4267 B1092, B0037 B3451, B2799 B3451, B0947 B34…	0.0689655	0.3	Alleviating	1.5.4: Fatty acid and phosphatidic acid	Metabolism	0.0605162
B1303 B2240, B3202 B4042, B1305 B1028, B0189 B3451, B1304 B2240, B1823 B1288, B0059 B4017, B1823 B0954, B3461 B3450, B0435 B0954, B1304 B0954, B0059 B0954, B1303 B4017, B1303 B0954, B1303 B3081, B1305 B0180, B3461 B3081, B1114 B0180, B1303 B1095, B1305 B3453, B1306 B2316, B1114 B1092, B1306 B3450, B1306 B4017, B3461 B3973, B3649 B3973, B1305 B1288, B1948 B3451, B1304 B0991, B1948 B3081, B0064 B10…	-0.1875	0.4	Aggravating	1.5.4: Fatty acid and phosphatidic acid	Transcription	1
B0829 B3453, B3455 B2563, B3455 B1095, B0829 B2316, B0855 B4042, B0829 B3452, B0829 B1091, B0829 B3973	0.25	0.25	Alleviating	1.5.4: Fatty acid and phosphatidic acid	Transport	0.285042
B2527 B2563	-1	0.0357143	Aggravating	1.5.4: Fatty acid and phosphatidic acid	Fe-S cluster and general or heat shock Chaperone	1
B3271 B3973, B4136 B2323, B3072 B1028, B1243 B0180, B2295 B4042, B3522 B0954, B4136 B0954, B2206 B3453, B2295 B3451, B3522 B2316, B1243 B0954, B1190 B2323, B3145 B3453, B2295 B2323, B2295 B2316, B3749 B3451, B1206 B1288, B2295 B3963, B0957 B2316, B3006 B1095, B2258 B1288, B0957 B1092, B2295 B3450, B1310 B1288, B3363 B3450, B1243 B1092, B1206 B1092, B1818 B3081, B2206 B3452, B1190 B3453, B0381 B22…	-0.375	0.4	Aggravating	1.5.4: Fatty acid and phosphatidic acid	Cell envelope	0.126697
B0099 B0180, B0880 B3453, B2819 B3973, B2699 B3453, B2822 B3451, B0099 B2240, B0099 B3453, B0099 B3451	-0.25	0.151515	Aggravating	1.5.4: Fatty acid and phosphatidic acid	DNA repair and recombination	1
B1772 B0180, B1308 B4042, B2859 B3453, B3021 B3451, B3989 B0954, B3989 B0180, B1750 B3973, B1774 B3081, B1308 B1091, B2968 B1095, B2968 B3453, B2593 B3973, B3021 B0180, B1774 B0991, B2968 B2240, B3377 B3081, B2593 B0954, B2755 B0180, B2593 B2563, B2968 B3081, B3746 B2316, B1772 B1288, B1774 B2323, B2825 B3452, B3746 B1091, B1774 B2316, B2593 B1092, B1699 B3453, B2300 B1095, B2825 B3453, B1308 B09…	-0.333333	0.320755	Aggravating	1.5.4: Fatty acid and phosphatidic acid	Unclear or Orphan	0.362227
B2764 B3324, B3414 B0107, B2811 B3767, B2811 B2825, B2812 B2934, B2763 B3324, B2898 B3767, B2898 B3077, B2810 B3335, B1654 B2826, B2898 B0402, B2810 B2826, B2812 B2117, B2763 B2788, B2811 B2823, B2810 B2825, B2811 B2117, B2763 B3333, B2810 B2823, B2811 B3331, B2812 B2823, B1654 B3330, B2763 B2716, B2764 B2117, B3414 B3076, B2812 B2716, B2898 B2826, B2811 B3330, B2898 B2715, B2898 B3328, B1654 B33…	-0.255814	0.390625	Aggravating	10: cryptic genes	Fe-S cluster	0.755791
B2890 B2715, B3400 B3332, B4147 B0107, B4161 B3720, B4161 B3335, B2890 B2933, B4147 B3332, B4147 B2823, B4161 B2162, B2890 B2934, B4147 B3767, B2890 B2823, B3400 B3325, B2890 B2826, B4161 B3721, B4147 B0108, B4161 B2117	-0.0588235	0.3	Alleviating	10: cryptic genes	Translation	0.627804
B2757 B2716, B2757 B2788, B2756 B2823, B2757 B3329, B2757 B3721, B2758 B3767, B2758 B3323, B2760 B2716, B2758 B1494, B2756 B1042, B2757 B1042, B2754 B3224	-0.333333	0.204082	Aggravating	10: cryptic genes	Antiviral defense	0.771145
B1734 B2117, B1466 B3721, B3062 B2934, B4267 B1042, B3136 B3328, B2877 B3721, B2104 B2115, B2867 B2825, B0674 B1042, B4267 B3720, B4267 B0107, B2867 B3332, B0674 B2788, B3136 B1042, B2867 B2788, B4267 B2934, B0947 B0108, B4267 B2823, B0004 B1494, B0947 B1042, B3136 B2117, B2675 B2823, B3212 B0108, B1396 B3328, B0947 B3335, B2104 B2117, B3940 B2934, B3212 B2115, B3770 B3767, B1396 B2117, B3940 B27…	0.0447761	0.355263	Alleviating	10: cryptic genes	Metabolism	0.0623718
B2295 B3330, B0381 B1042, B2258 B2117, B2295 B3326, B3271 B3330, B0957 B3323, B0028 B1042, B2295 B3224, B4136 B2825, B4136 B3720, B4136 B0107, B0161 B0107, B2258 B2788, B3145 B2826, B3072 B3324, B3006 B2933, B4136 B2715, B3072 B1494, B0381 B3333, B3006 B3328, B3522 B2823, B3006 B3077, B1310 B2788, B3145 B3077, B0381 B2825, B4136 B3767, B2258 B3767, B3363 B3325, B3072 B0106, B3145 B2117, B1190 B37…	-0.157895	0.422535	Alleviating	10: cryptic genes	Cell envelope	0.892789
B0099 B0402, B0880 B2788, B2820 B3224, B0880 B1042, B2820 B2934, B2820 B0106, B2699 B2716, B2699 B2825, B2822 B2716, B0880 B3335, B0880 B2933, B2820 B2788, B2699 B3720, B0880 B2162, B0880 B3224	-0.2	0.244898	Aggravating	10: cryptic genes	DNA repair and recombination	1
B1000 B3323, B0882 B3329, B0882 B2115, B0436 B2934, B3686 B2823, B0473 B0108, B3686 B3224, B2592 B3721, B2069 B3224, B1000 B3325, B2069 B2115, B3686 B3721, B0438 B3325, B0882 B1042, B1000 B2934, B0473 B2715, B1000 B1042, B1000 B3720, B1000 B2117, B3687 B3326, B0436 B2933, B2592 B3326, B0438 B3331	0.130435	0.301887	Alleviating	10: cryptic genes	general or heat shock Chaperone	0.140448
B1097 B2825, B2593 B0106, B3377 B3325, B3377 B2716, B3377 B3767, B2593 B3328, B2593 B2788, B2968 B3335, B2755 B0108, B2968 B2117, B2968 B3334, B1774 B3767, B1097 B3325, B1774 B3326, B1774 B2934, B2968 B3721, B1097 B3721, B3377 B3331, B2859 B3332, B3746 B0402, B3377 B3077, B3746 B2823, B3377 B1494, B2825 B2716, B2968 B0106, B3377 B3328, B1308 B2716, B3377 B3335, B1097 B3332, B2968 B3720, B3377 B33…	-0.245283	0.434783	Aggravating	10: cryptic genes	Unclear or Orphan	0.67648
B2810 B2822, B1681 B1749, B2812 B2945, B0156 B3998, B2810 B0397, B2898 B2822, B2898 B0398, B1654 B2819, B2812 B1652, B1682 B1652, B2811 B0422, B0156 B2159, B2812 B0422, B3414 B2820, B2811 B2822, B2811 B0779, B0156 B2822, B2529 B2820, B3414 B0779, B0156 B1652, B0156 B0779, B2811 B1652, B2811 B4345, B3414 B1652, B3414 B1844, B2812 B2798, B2811 B2798, B0156 B2820, B2525 B2820, B2812 B2822, B1684 B16…	-0.317073	0.382979	Aggravating	1.2.2: DNA	Fe-S cluster	0.428095
B2890 B2011, B2890 B0422, B3400 B2820, B4147 B2819, B4161 B1652, B2890 B0779, B4161 B0397, B4161 B3998, B2890 B2822, B4161 B2892, B4161 B0779, B4161 B0398, B3400 B1749, B2890 B2509, B4147 B1652, B4161 B2011	0.125	0.393939	Alleviating	1.2.2: DNA	Translation	0.307725
B2758 B1844, B2757 B1844, B2754 B2820, B2757 B1749, B2757 B2011, B2754 B2819, B2760 B1749, B2758 B2011, B2760 B2820, B2756 B2820, B2757 B2822	-0.0909091	0.1875	Alleviating	1.2.2: DNA	Antiviral defense	0.767077
B0437 B2820, B3932 B0779, B0437 B2822	0.333333	0.107143	Alleviating	1.2.2: DNA	ATP dependent Proteases	0.571362
B3213 B2820, B3212 B2820, B1479 B2822, B0947 B0550, B1761 B2820, B0674 B0398, B1396 B2892, B1761 B0398, B2104 B2159, B2551 B2820, B0037 B1652, B3744 B2819, B4267 B2820, B2877 B2822, B4267 B0397, B3212 B1913, B0947 B0397, B0002 B2822, B0004 B2820, B1734 B2011, B1479 B2819, B3212 B2819, B0947 B1652, B1396 B1633, B1865 B1913, B3136 B2945, B2799 B2822, B3775 B2945, B0947 B1913, B1396 B2159, B3940 B07…	-0.188406	0.355932	Aggravating	1.2.2: DNA	Metabolism	1
B1114 B2822, B0435 B0398, B2741 B2820, B0059 B2820, B0064 B2822, B1303 B0397, B3461 B2819, B1303 B2820, B1305 B2011, B3461 B2159, B1303 B2892, B0435 B2820, B0064 B2892, B1304 B1350, B0064 B0550, B1823 B2011, B0435 B2011, B0189 B2011, B1823 B0422, B1304 B0397, B0435 B1844, B3461 B2820, B1948 B2011	-0.304348	0.272727	Aggravating	1.2.2: DNA	Transcription	0.672493
B3145 B1652, B3006 B0397, B3522 B1652, B3363 B2820, B0957 B1844, B2258 B2945, B3189 B1652, B2295 B0779, B3271 B2011, B4136 B0550, B3006 B0422, B0161 B1652, B3189 B2820, B0161 B0398, B4136 B2822, B2295 B3998, B0957 B2011, B2258 B2820, B4136 B4345, B2997 B2945, B3145 B2820, B0957 B2822, B0161 B0779, B3522 B2798, B1190 B0779, B0028 B2820, B0161 B0422, B1818 B2822, B0957 B1652, B2258 B2011, B0161 B13…	-0.15	0.333333	Alleviating	1.2.2: DNA	Cell envelope	0.872646
B3687 B2822, B3687 B1652, B0882 B2822, B0438 B1749, B0438 B0397, B0438 B0779, B0882 B3998, B3931 B2820, B0436 B1913, B3931 B0779, B1000 B1652, B0473 B2822, B0436 B1844, B0436 B4345, B3931 B2822, B2069 B2820, B0473 B2820, B3687 B2820, B0436 B2822, B0436 B2011, B0438 B2822, B0438 B1844, B0473 B0779, B0436 B1652	0.0833333	0.305556	Alleviating	1.2.2: DNA	general or heat shock Chaperone	0.213898
B3377 B0398, B3021 B2945, B2300 B2798, B2859 B2822, B3746 B0550, B1097 B2820, B2593 B0550, B1097 B0398, B3220 B2820, B2593 B1652, B2968 B2820, B2968 B1652, B3746 B0779, B3377 B1350, B1774 B1749, B3021 B2819, B2968 B2945, B2593 B2819, B3064 B2820, B2968 B0550, B2968 B2892, B3746 B2822, B1097 B1652, B0306 B2822, B3746 B1652, B1774 B2011, B2859 B2945, B1097 B0550, B3377 B1652, B2968 B4345, B3377 B43…	-0.265306	0.365385	Aggravating	1.2.2: DNA	Unclear or Orphan	0.662301
B2812 B1016, B2810 B1016, B2812 B1018	-1	0.0714286	Aggravating	4.s.54: Fe++	Fe-S cluster	0.274839
B2758 B3408	-1	0.0769231	Aggravating	4.s.54: Fe++	Antiviral defense	1
B0437 B1018	1	0.111111	Alleviating	4.s.54: Fe++	ATP dependent Proteases	0.41037
B0037 B1018, B0947 B1018, B1761 B1019, B0947 B1019	0	0.05	Alleviating	4.s.54: Fe++	Metabolism	1
B1303 B1019, B0059 B3408, B1304 B3408, B1303 B1018, B0435 B1016	0.2	0.16	Alleviating	4.s.54: Fe++	Transcription	0.405156
B0855 B1018, B3455 B1018, B0855 B1016	-0.333333	0.166667	Aggravating	4.s.54: Fe++	Transport	1
B1190 B1018, B3189 B1019, B0161 B1018, B4136 B1016, B0957 B1016, B2258 B1016, B3006 B1019, B4136 B3408, B2206 B1019, B0161 B1019	-0.4	0.114286	Aggravating	4.s.54: Fe++	Cell envelope	0.541544
B2699 B3408, B2822 B3408, B0880 B1019, B2820 B1018	-1	0.230769	Aggravating	4.s.54: Fe++	DNA repair and recombination	0.15007
B1000 B1018, B1000 B1019, B2069 B1018, B1000 B1016, B3686 B3408, B3931 B3408	-0.333333	0.235294	Aggravating	4.s.54: Fe++	general or heat shock Chaperone	1
B2758 B1221, B2757 B1790, B2758 B1040, B2760 B2741, B2757 B3601, B2758 B1823, B2758 B1304, B2760 B0416, B2758 B2735, B2758 B1323, B2757 B3723, B2756 B3423, B2754 B2553, B2760 B3988, B2758 B1620, B2758 B3202, B2758 B0113, B2758 B1303, B2754 B2741, B2760 B1275, B2757 B2735, B2758 B1130, B2757 B0571, B2757 B2731, B2758 B2369, B2757 B1892, B2756 B1659, B2757 B1221, B2754 B3667, B2754 B1237, B2757 B44…	-0.23913	0.24055	Aggravating	2.2.2: Transcription related	Antiviral defense	0.595812
B0829 B0768, B3455 B0796, B0829 B3501, B3455 B0300, B0855 B1217, B0855 B1284, B0829 B0730, B0855 B4401, B0855 B3912, B3455 B0460, B0829 B1916, B0829 B4300, B0829 B0211, B0855 B3604, B0829 B1594, B0855 B3521, B0855 B1237, B3455 B2231, B3455 B2735, B0855 B3669, B0829 B3604, B0855 B1620, B0855 B4299, B3455 B2381, B0855 B1334, B3455 B2409, B0829 B3264, B3455 B3897, B0855 B1304, B0855 B1130, B0829 B12…	-0.230769	0.262069	Aggravating	2.2.2: Transcription related	Transport	0.669108
B2699 B0211, B2699 B0064, B2820 B1763, B0880 B1304, B0880 B2869, B0880 B3516, B2820 B2921, B0880 B4113, B2822 B3988, B0880 B0900, B0880 B2537, B2699 B3219, B0099 B1275, B0099 B1659, B0880 B1450, B0099 B1891, B0099 B1620, B2699 B3461, B0880 B1823, B2822 B1217, B0880 B0447, B2822 B1114, B2820 B2571, B2820 B1951, B0880 B3515, B2699 B0683, B2820 B0240, B0099 B1303, B0880 B1218, B0880 B2553, B0099 B06…	-0.012987	0.199313	Alleviating	2.2.2: Transcription related	DNA repair and recombination	0.161636
B2968 B1237, B3021 B1620, B2593 B2735, B1308 B2869, B2755 B3569, B1097 B2684, B1308 B1334, B2593 B1275, B3377 B3131, B1097 B3906, B2755 B0683, B3746 B0761, B1772 B1790, B2968 B1696, B1774 B3723, B1774 B3406, B2859 B2921, B1699 B1659, B2593 B2805, B1774 B4116, B2968 B2382, B2593 B4401, B1774 B1320, B3746 B3521, B2755 B1594, B2968 B3094, B3021 B2980, B1308 B3723, B1699 B3912, B3021 B3828, B3377 B41…	-0.195294	0.620579	Aggravating	2.2.2: Transcription related	Unclear or Orphan	0.802029
B2890 B2663	-1	0.125	Aggravating	4.s.67: gamma-aminobutyrate	Translation	1
B2758 B2663, B2757 B2663	-1	0.142857	Aggravating	4.s.67: gamma-aminobutyrate	Antiviral defense	0.516393
B2104 B2663, B1761 B2663, B0037 B2663, B0947 B2663, B4267 B2663	0.6	0.0294118	Alleviating	4.s.67: gamma-aminobutyrate	Metabolism	0.166141
B0435 B2663	-1	0.0526316	Aggravating	4.s.67: gamma-aminobutyrate	Transcription	1
B3455 B2663	-1	0.166667	Aggravating	4.s.67: gamma-aminobutyrate	Transport	1
B1190 B2663, B0957 B2663, B2295 B2663	0.333333	0.0344828	Alleviating	4.s.67: gamma-aminobutyrate	Cell envelope	0.571335
B2699 B2663	-1	0.142857	Aggravating	4.s.67: gamma-aminobutyrate	DNA repair and recombination	1
B0436 B2663, B2069 B2663, B0438 B2663	-0.333333	0.0909091	Aggravating	4.s.67: gamma-aminobutyrate	general or heat shock Chaperone	1
B2811 B2344	1	0.0434783	Alleviating	4.s.52: fatty acid	Fe-S cluster	0.408967
B4267 B2223, B3212 B2223	0	0.0285714	Alleviating	4.s.52: fatty acid	Metabolism	1
B1306 B2344, B1303 B2344	0	0.05	Alleviating	4.s.52: fatty acid	Transcription	1
B1243 B2223, B2295 B2344	-1	0.0666667	Aggravating	4.s.52: fatty acid	Cell envelope	0.516602
B0880 B2223	1	0.125	Alleviating	4.s.52: fatty acid	DNA repair and recombination	0.409565
B1774 B2223, B2968 B2223	-1	0.0357143	Aggravating	4.s.52: fatty acid	Unclear or Orphan	0.51659
B2898 B3925, B2810 B3612, B1683 B1779, B0156 B3956, B1682 B1779, B2812 B4025, B2811 B3612, B2763 B1479, B2898 B4025, B1681 B1779, B1654 B1779, B2763 B2925, B2898 B2097	-0.692308	0.195122	Aggravating	1.7.8: Gluconeogenesis	Fe-S cluster	0.08783
B4161 B4395, B4147 B4232, B4161 B4232, B4147 B1479, B2890 B2925, B4161 B3925, B2890 B4395	-0.428571	0.185185	Aggravating	1.7.8: Gluconeogenesis	Translation	0.707514
B2756 B3236, B2757 B2925, B2760 B4232, B2758 B4025, B2754 B1779, B2758 B3612, B2760 B2925, B2756 B2927	-0.25	0.269231	Aggravating	1.7.8: Gluconeogenesis	Antiviral defense	1
B3932 B1779, B3932 B2926, B0437 B3925	1	0.136364	Alleviating	1.7.8: Gluconeogenesis	ATP dependent Proteases	0.0689255
B2867 B2925, B1865 B1779, B2877 B2926, B1761 B1779, B2799 B1779, B3531 B1779, B3744 B4025, B4267 B4395, B3416 B4025, B0947 B4395, B3940 B3956, B1479 B3612, B0947 B4025, B2799 B2925, B1734 B1779, B1466 B1479, B1865 B2779, B3744 B1779, B4267 B1479, B2675 B2925, B0947 B3925, B2877 B2925, B1865 B3612, B3212 B1779, B3770 B1479, B0674 B1779, B0947 B4232, B0037 B2926, B1479 B4025, B1761 B4025, B0037 B17…	-0.294118	0.207547	Aggravating	1.7.8: Gluconeogenesis	Metabolism	0.601472
B0829 B3925, B0855 B3612, B0829 B1779, B0829 B4395, B3714 B1479	-0.6	0.2	Aggravating	1.7.8: Gluconeogenesis	Transport	0.654249
B4136 B2925, B0957 B3956, B0957 B1779, B3072 B2097, B1206 B3236, B3363 B1479, B1190 B3612, B0161 B3956, B1206 B4025, B3271 B2925, B1206 B1479, B3006 B3925, B3363 B2927, B0028 B1779, B2893 B2925, B3271 B1779, B1243 B2925, B4136 B1479, B1206 B4395, B2997 B1779, B2295 B4025, B0028 B3236, B2893 B2926, B2295 B1479, B1243 B3956, B4136 B4025	-0.230769	0.25	Aggravating	1.7.8: Gluconeogenesis	Cell envelope	0.844656
B2820 B4025, B0880 B1479, B2819 B1479, B2822 B1479, B2822 B2925	0.6	0.115385	Alleviating	1.7.8: Gluconeogenesis	DNA repair and recombination	0.16597
B0436 B3236, B1000 B3925, B1000 B3612, B2069 B2097, B3687 B3612, B1000 B4025, B3686 B3956, B1000 B1779, B2592 B4025	0.333333	0.233333	Alleviating	1.7.8: Gluconeogenesis	general or heat shock Chaperone	0.172993
B1772 B2925, B0130 B1479, B1754 B1779, B1097 B4025, B3377 B3925, B2593 B4232, B2968 B1479, B2593 B3956, B2968 B3925, B3746 B3925, B1097 B4232, B2593 B3612, B2300 B3612, B1097 B3956, B2593 B1479, B1774 B2097, B1097 B3925, B3989 B2927, B3021 B2925, B3377 B2927, B3746 B4232, B1774 B4025	0	0.217391	Alleviating	1.7.8: Gluconeogenesis	Unclear or Orphan	0.393559
B2812 B1945, B2812 B1943, B1654 B1083, B2812 B1924, B2810 B3026, B2810 B1185, B2763 B1940, B2810 B1076, B2810 B1940, B2811 B1947, B2812 B1940, B1654 B1948, B0156 B1947, B2812 B1072, B2812 B1939, B2529 B1948, B2812 B1948, B1684 B1948, B2810 B1946, B2812 B1075, B3414 B1940, B2811 B1942, B1654 B1185, B2812 B1925, B2812 B1947, B3414 B1075, B2898 B1948, B1654 B1942, B2812 B1942, B2763 B1075, B2811 B10…	-0.294118	0.457627	Aggravating	1.6.12: Flagella	Fe-S cluster	0.475557
B2890 B1074, B4147 B1944, B4147 B1948, B3400 B1074, B2890 B1077, B3400 B1926, B4147 B1945, B4161 B1074, B2890 B1073, B4147 B1923, B2890 B1940, B2890 B1076, B4161 B3025, B4147 B1939, B3400 B1073, B4161 B1891, B4147 B1878, B3400 B0533, B4161 B1185, B3400 B1939	0.1	0.355556	Alleviating	1.6.12: Flagella	Translation	0.254165
B2757 B1942, B2758 B1948, B2758 B1185, B2756 B1947, B2758 B1946, B2757 B1892, B2758 B1080, B2760 B1080, B2758 B1942, B2757 B3025, B2757 B1075, B2757 B1940, B2758 B1891, B2758 B1925, B2758 B1075, B2758 B1070, B2760 B1925, B2757 B1947, B2758 B1926	-0.157895	0.318182	Alleviating	1.6.12: Flagella	Antiviral defense	1
B0437 B1073	1	0.025	Alleviating	1.6.12: Flagella	ATP dependent Proteases	0.409821
B0947 B3025, B0947 B1946, B3940 B1926, B3136 B1892, B3940 B1070, B3940 B1943, B2867 B1925, B3136 B1070, B1479 B1939, B1734 B1944, B1396 B1879, B1396 B1946, B1396 B1073, B3212 B1892, B3212 B1948, B1396 B3026, B3940 B1073, B3940 B1925, B0947 B1079, B1734 B1942, B3212 B1926, B1466 B1075, B1396 B1945, B2104 B1926, B1734 B1926, B3062 B1947, B4267 B1878, B1479 B1946, B2104 B1945, B3940 B1076, B3136 B19…	-0.226667	0.394366	Aggravating	1.6.12: Flagella	Metabolism	0.725193
B1306 B1945, B1303 B1945, B1948 B1925, B3649 B1940, B1306 B1926, B1303 B0533, B1303 B1892, B1823 B1923, B1306 B1879, B1305 B3026, B1306 B1944, B3461 B1946, B0435 B1942, B1303 B1926, B1306 B1073, B1306 B1081, B1948 B1924, B1823 B1940, B0435 B1075, B1823 B1944, B1823 B1924, B0059 B1926, B1306 B1946, B1305 B1940, B1303 B1946, B1303 B1081, B1948 B1926, B1303 B1924, B0189 B3026, B1823 B1926, B1303 B10…	-0.444444	0.339286	Aggravating	1.6.12: Flagella	Transcription	0.126642
B0381 B1083, B0161 B1185, B1818 B1073, B2997 B0533, B0381 B1082, B0957 B1075, B3006 B1948, B0161 B1942, B3006 B1878, B3072 B1082, B2206 B1944, B3006 B1073, B4136 B1079, B0161 B1926, B0957 B1947, B1243 B1070, B0957 B1942, B1190 B1926, B1190 B1074, B0161 B1925, B3072 B1923, B1190 B1939, B3006 B1185, B2893 B1948, B0161 B3025, B2295 B1942, B0381 B1185, B3145 B1925, B0957 B1083, B4136 B3025, B2997 B10…	-0.28	0.378788	Aggravating	1.6.12: Flagella	Cell envelope	0.564537
B2699 B1083, B0880 B1947, B0880 B1942, B0099 B1081, B0880 B1949, B0880 B1075, B2699 B1070, B0099 B1891, B0880 B1076, B0099 B1074, B0880 B1081, B2822 B1940, B0880 B1078, B2820 B1940	-0.714286	0.272727	Aggravating	1.6.12: Flagella	DNA repair and recombination	0.0547562
B0438 B1879, B0882 B3025, B0882 B1074, B1000 B1082, B1000 B1078, B0436 B1070, B0882 B1081, B2069 B1948, B0882 B1070, B0882 B1073, B2069 B1947, B0436 B3026, B0882 B1947, B0882 B1075, B0438 B1946, B1000 B1081, B0882 B1924, B0473 B1878, B1000 B1083, B0882 B1078, B0882 B1082, B0882 B1080, B3686 B1925, B1000 B1079, B0882 B1185, B3686 B1947, B1000 B1942, B3931 B1073, B0882 B1076, B0438 B1926	-0.4	0.479167	Aggravating	1.6.12: Flagella	general or heat shock Chaperone	0.265788
B0156 B4290	-1	0.0384615	Aggravating	4.s.95: iron dicitrate	Fe-S cluster	1
B2890 B4287, B4147 B4291, B4161 B4287	-0.333333	0.166667	Aggravating	4.s.95: iron dicitrate	Translation	1
B2758 B4289, B2758 B4291, B2757 B4287	-1	0.272727	Aggravating	4.s.95: iron dicitrate	Antiviral defense	0.274763
B3940 B4288, B0121 B4288, B4267 B4287, B3062 B4289, B1479 B4288, B4267 B4289, B3416 B4291, B1761 B4290, B1396 B4288	-0.333333	0.131579	Aggravating	4.s.95: iron dicitrate	Metabolism	0.745736
B0161 B4291, B3189 B4289, B1190 B4290, B2206 B4288, B0161 B4290, B3189 B4288, B1190 B4289	-0.142857	0.121212	Alleviating	4.s.95: iron dicitrate	Cell envelope	1
B0099 B4290	-1	0.0909091	Aggravating	4.s.95: iron dicitrate	DNA repair and recombination	1
B0436 B4291, B1000 B4289, B0436 B4287	-0.333333	0.2	Aggravating	4.s.95: iron dicitrate	general or heat shock Chaperone	1
B1308 B4289, B2968 B4289	0	0.0322581	Alleviating	4.s.95: iron dicitrate	Unclear or Orphan	1
B0156 B2943	-1	0.0454545	Aggravating	4.s.66: galactose/H+	Fe-S cluster	1
B2757 B2943	-1	0.142857	Aggravating	4.s.66: galactose/H+	Antiviral defense	1
B3581 B2943, B4267 B2943, B2104 B2943, B1396 B2943, B2675 B2943, B3212 B2943, B0947 B2943	0.428571	0.0294118	Alleviating	4.s.66: galactose/H+	Metabolism	0.130337
B3455 B2943	1	0.166667	Alleviating	4.s.66: galactose/H+	Transport	0.40971
B2069 B2943	1	0.0909091	Alleviating	4.s.66: galactose/H+	general or heat shock Chaperone	0.409197
B2593 B2943, B3021 B2943	1	0.037037	Alleviating	4.s.66: galactose/H+	Unclear or Orphan	0.167237
B2890 B2538, B4161 B0118, B4161 B0350, B4147 B0352, B4161 B2222, B2890 B0333, B4161 B1187, B4147 B1187, B4147 B4187, B4161 B0352, B4161 B0347, B2890 B2539, B4147 B2538, B2890 B1187, B4161 B2539, B4147 B0333, B4161 B2224, B2890 B2917, B4161 B2917	-0.578947	0.235294	Aggravating	1.1.2: Fatty acids (fatty acid oxidation)	Translation	0.100899
B2757 B2539, B2760 B2917, B2760 B0118, B2754 B2539, B2758 B0353	-0.6	0.08	Aggravating	1.1.2: Fatty acids (fatty acid oxidation)	Antiviral defense	0.654256
B0437 B0346, B0437 B2342, B0437 B0353, B3932 B1805, B0437 B4069, B0437 B2539, B3932 B0353, B0437 B1187	0.25	0.152174	Alleviating	1.1.2: Fatty acids (fatty acid oxidation)	ATP dependent Proteases	0.284413
B1303 B2540, B1303 B0352, B1306 B2224, B0064 B0351, B1304 B2539, B0059 B0351, B0064 B0347, B0435 B2917, B1306 B2539, B0189 B0118, B1948 B2917, B3649 B2917, B3649 B2540, B1305 B2222, B1303 B2541, B0064 B2221, B1304 B0351, B1303 B2342, B0435 B0348, B0435 B0353, B1303 B2917, B1303 B2224, B1306 B2917, B1306 B2221, B0064 B1187, B1303 B2539, B1303 B2221, B1304 B2224, B1823 B0347, B1304 B2917, B1306 B23…	-0.470588	0.274194	Aggravating	1.1.2: Fatty acids (fatty acid oxidation)	Transcription	0.113906
B0829 B3845, B0829 B0347, B0829 B1805, B0855 B1187, B0855 B0349, B0829 B0346, B0829 B2342, B0829 B2219, B3455 B0347, B3455 B2221, B0855 B2342, B0855 B2224, B3455 B2222, B0829 B2222, B0855 B0348	0.333333	0.244898	Alleviating	1.1.2: Fatty acids (fatty acid oxidation)	Transport	0.0624479
B0381 B0352, B2485 B0348, B1818 B2917, B0957 B0348, B2295 B4187, B1190 B2539, B0161 B2540, B2295 B0118, B2485 B2539, B2258 B4069, B0161 B4069, B1206 B2219, B4136 B3548, B0161 B2917, B2131 B2221, B2131 B0352, B0957 B0118, B0957 B0221, B1206 B2342, B1243 B0349, B3006 B2917, B1243 B0221, B2131 B2539, B3522 B2538, B1206 B1187, B2295 B2917, B3145 B2222, B3363 B2539, B4136 B0353, B2258 B0331, B1190 B03…	-0.363636	0.402778	Aggravating	1.1.2: Fatty acids (fatty acid oxidation)	Cell envelope	0.166142
B0880 B0348, B0880 B2223, B0880 B0352, B0880 B2222, B2820 B2538, B2699 B0353, B2819 B0348	0.142857	0.12	Alleviating	1.1.2: Fatty acids (fatty acid oxidation)	DNA repair and recombination	0.454487
B0438 B0347, B1000 B0331, B1000 B2221, B2069 B1187, B2592 B0347, B0882 B0331, B0436 B0346, B2069 B0347, B2069 B2342, B0882 B0349, B1000 B0348, B2592 B0351, B0882 B2541, B2592 B2539, B1000 B2540, B0438 B0349, B0473 B0333, B0436 B1187, B2069 B2221, B0882 B0352	0.1	0.259259	Alleviating	1.1.2: Fatty acids (fatty acid oxidation)	general or heat shock Chaperone	0.254402
B2968 B0347, B2755 B0118, B3377 B2542, B2593 B2219, B1774 B1701, B1308 B2539, B3377 B2342, B2968 B1805, B2968 B2342, B2755 B0346, B3377 B0351, B1699 B1805, B2968 B0352, B3746 B2219, B1774 B1187, B1097 B0353, B1699 B2221, B3021 B1187, B1308 B0333, B2300 B2219, B2968 B3845, B2968 B2542, B3377 B1701, B1699 B2539, B3021 B0346, B3377 B0353, B1308 B0351, B2968 B0349, B2300 B2342, B2300 B0353, B2755 B03…	-0.454545	0.371429	Aggravating	1.1.2: Fatty acids (fatty acid oxidation)	Unclear or Orphan	0.052798
B2812 B3961, B1680 B1656, B2810 B4137, B2812 B4062, B2530 B2741, B3414 B1276, B0156 B3686, B2763 B0161, B3414 B1563, B2898 B4401, B1681 B0161, B2763 B3686, B2810 B0161, B1684 B3687, B2531 B0161, B2811 B3961, B2764 B2570, B1680 B0161, B2812 B4401, B2763 B3908, B3414 B2741	-0.142857	0.276596	Alleviating	5.5.6: Other stresses (mechanical, nutritional, oxidative)	Fe-S cluster	0.828737
B4161 B0161, B4147 B1656, B4147 B2741, B2890 B1564, B3486 B0161, B4161 B4063, B4147 B3291, B4161 B3291	0.25	0.181818	Alleviating	5.5.6: Other stresses (mechanical, nutritional, oxidative)	Translation	0.285031
B2761 B0161, B2757 B4401, B2757 B2741, B2758 B3291, B2758 B2741, B2758 B4401, B2758 B4062, B2758 B4063, B2758 B0161, B2760 B2741, B2756 B2741, B2754 B2741	-0.166667	0.1875	Alleviating	5.5.6: Other stresses (mechanical, nutritional, oxidative)	Antiviral defense	1
B3932 B0161, B0437 B1564, B0437 B3687, B3932 B3908	0	0.142857	Alleviating	5.5.6: Other stresses (mechanical, nutritional, oxidative)	ATP dependent Proteases	1
B3136 B4401, B1761 B1656, B0947 B0161, B3062 B1276, B1865 B0161, B1466 B3908, B2867 B3908, B1761 B2571, B3416 B3687, B0004 B0161, B2551 B2570, B0037 B3291, B0037 B3687, B1396 B3291, B1761 B0161, B0947 B4063, B3212 B0161, B1761 B1563, B0947 B4401, B3581 B0161, B4267 B4062, B1734 B0161, B2877 B0161, B1734 B1656, B3213 B0161, B3693 B4401, B0947 B2570, B3940 B3291, B4267 B3291, B0037 B0161, B3940 B01…	-0.222222	0.220339	Aggravating	5.5.6: Other stresses (mechanical, nutritional, oxidative)	Metabolism	0.866502
B1306 B0161, B0435 B2570, B0059 B1656, B1305 B0161, B1303 B1276, B0059 B1563, B0064 B4062, B1303 B4137, B1823 B0161, B1305 B3908, B1303 B3687, B1114 B1563, B0435 B2741, B0059 B0161, B1306 B4137, B3649 B0161, B1303 B2570, B0064 B0161, B0189 B1276	-0.0526316	0.227273	Alleviating	5.5.6: Other stresses (mechanical, nutritional, oxidative)	Transcription	0.64244
B3006 B4062, B3006 B4401, B0957 B1564, B3749 B0161, B3271 B3291, B3145 B3291, B0381 B2741, B1206 B1276, B0957 B3961, B0957 B4063, B0957 B2741, B2258 B4401, B0161 B2571, B2206 B0161, B1206 B4063, B0161 B4062, B3189 B0161, B4136 B3908, B0161 B3961, B1190 B1564, B0161 B1563, B0161 B1564, B3363 B0161, B4136 B0161, B2258 B0161, B1190 B4063, B1310 B0161, B0957 B4137	-0.0714286	0.240741	Alleviating	5.5.6: Other stresses (mechanical, nutritional, oxidative)	Cell envelope	0.568176
B0880 B1564, B0099 B0161, B2820 B2741, B2820 B3687, B2699 B3687, B2822 B3687, B2820 B3291, B0880 B0161, B0880 B4137, B2699 B0161, B2699 B3686, B2820 B3908, B2820 B2571, B2822 B1564	0.285714	0.28125	Alleviating	5.5.6: Other stresses (mechanical, nutritional, oxidative)	DNA repair and recombination	0.101116
B1000 B1276, B2069 B3687, B0882 B0161, B2592 B0161, B0436 B3687, B2592 B2571, B0438 B1276, B0436 B0161, B3687 B4063, B2592 B2570, B0438 B3687, B1000 B3686, B3687 B4062, B0438 B1564, B0436 B1276, B0438 B2741, B3687 B1276, B0436 B4063, B1000 B2570, B0473 B3908, B3931 B3908	0.047619	0.305556	Alleviating	5.5.6: Other stresses (mechanical, nutritional, oxidative)	general or heat shock Chaperone	0.373891
B3377 B0161, B2859 B1564, B3746 B2571, B1097 B4063, B3021 B4062, B2825 B3291, B3746 B3687, B1308 B1276, B3745 B0161, B3377 B1564, B2968 B4401, B1750 B0161, B2825 B2570, B1097 B1276, B1774 B3687, B1308 B1564, B2968 B3908, B3989 B4062, B3746 B3686, B1097 B1656, B2755 B2741, B2968 B4137, B3746 B2741, B3746 B2570, B2859 B2741, B1308 B3686, B1750 B3687, B2593 B0161, B2859 B4062, B3377 B1656, B3377 B41…	-0.485714	0.288462	Aggravating	5.5.6: Other stresses (mechanical, nutritional, oxidative)	Unclear or Orphan	0.0840778
B2810 B2392, B0156 B3911, B3414 B0606, B2812 B4062, B2812 B3502, B0156 B1646, B2812 B0341, B2898 B2456, B1654 B1874, B2812 B2495, B2812 B3494, B2764 B0123, B2811 B1732, B0156 B3706, B2810 B2495, B0156 B0950, B2812 B3706, B2812 B2710, B2812 B2480, B2810 B2710, B1680 B1656, B1654 B3706, B2898 B2457, B3414 B1732, B2812 B0605, B1682 B1732, B3414 B3942, B1654 B0123, B2812 B0606, B2898 B2710, B2810 B16…	-0.405405	0.384615	Aggravating	5.6.2: Detoxification (xenobiotic metabolism)	Fe-S cluster	0.18313
B4161 B3292, B2890 B1732, B4161 B1324, B3228 B2456, B4147 B2457, B4147 B1532, B4147 B3706, B4161 B0605, B4147 B1732, B4161 B3469, B4147 B0861, B4161 B3911, B2890 B3706, B4147 B1656, B4147 B0192, B4147 B1646, B4161 B4063, B2890 B0340, B2890 B1646, B4161 B3494, B4161 B3713, B4161 B2480, B2890 B2480	0.130435	0.372549	Alleviating	5.6.2: Detoxification (xenobiotic metabolism)	Translation	0.140423
B2757 B1874, B2761 B2710, B2758 B4062, B2756 B2456, B2758 B3292, B2758 B0123, B2760 B1532, B2757 B3713, B2758 B2392, B2758 B4063, B2758 B0605, B2760 B2710, B2758 B3469, B2757 B2495, B2758 B1874, B2754 B0192	-0.25	0.28	Aggravating	5.6.2: Detoxification (xenobiotic metabolism)	Antiviral defense	1
B3932 B3942, B0437 B3911, B0437 B0338, B3932 B1531, B0437 B1532, B0437 B3706, B0437 B3502, B3932 B3908	0.5	0.173913	Alleviating	5.6.2: Detoxification (xenobiotic metabolism)	ATP dependent Proteases	0.0707252
B0855 B0950, B0829 B1797, B0855 B1324, B0829 B0861, B0855 B3912, B0829 B4062, B0829 B0192, B0829 B2495, B0855 B1650, B0829 B3942, B0829 B2456, B0855 B2710, B0855 B2457, B3455 B1650, B0855 B2456, B0829 B1732, B0855 B0606	-0.294118	0.306122	Aggravating	5.6.2: Detoxification (xenobiotic metabolism)	Transport	0.805669
B3006 B3494, B3006 B4062, B1190 B1732, B0957 B2392, B2295 B0340, B4136 B0341, B2485 B2495, B1206 B1650, B1243 B1650, B4105 B1732, B2258 B1532, B0161 B0123, B3006 B3942, B1206 B2456, B0161 B3469, B1206 B3887, B1206 B4063, B2295 B3942, B2485 B0605, B1190 B1324, B2997 B0123, B4136 B3908, B2997 B3494, B4136 B2457, B2295 B3292, B4136 B3942, B0161 B0192, B2295 B3494, B0161 B1532, B4136 B3502, B2258 B37…	-0.278689	0.458333	Aggravating	5.6.2: Detoxification (xenobiotic metabolism)	Cell envelope	0.513929
B0880 B1650, B0880 B0192, B2699 B2710, B2822 B3469, B2699 B1874, B2820 B3713, B2820 B1324, B2820 B1797, B0880 B3502, B0099 B0123, B0880 B1732, B2820 B2710, B2822 B0605, B2699 B0605, B0880 B0341, B0880 B2456, B2820 B3908, B2820 B3494, B0880 B0951, B0099 B1650, B0099 B1874, B0880 B0950, B2820 B3942, B0880 B2710	-0.166667	0.38	Alleviating	5.6.2: Detoxification (xenobiotic metabolism)	DNA repair and recombination	1
B1000 B1797, B1000 B1650, B3687 B4063, B0438 B1874, B1000 B0192, B1000 B1732, B0436 B1874, B3687 B3292, B0882 B1732, B0438 B2392, B3687 B4062, B1000 B0950, B0438 B2457, B0438 B1532, B0436 B4063, B0436 B2456, B0473 B3908, B3686 B0444, B3931 B3908, B2069 B1650, B1000 B2710, B3686 B0123, B0882 B1650, B3686 B1732, B3931 B0605, B0436 B0192, B3686 B3713, B1000 B3706, B0882 B0605, B0438 B3494, B0436 B13…	-0.0322581	0.407407	Alleviating	5.6.2: Detoxification (xenobiotic metabolism)	general or heat shock Chaperone	0.463924
B3746 B2495, B1774 B1797, B3377 B0950, B3746 B4148, B3746 B1532, B3746 B3292, B2968 B0605, B1774 B2495, B2968 B3887, B2968 B2392, B3746 B1650, B2968 B0444, B1699 B0339, B2968 B3908, B3746 B3494, B2859 B1874, B2968 B3912, B3989 B4062, B3021 B3713, B1308 B2457, B2968 B1324, B2300 B2495, B2593 B1732, B2755 B3911, B1772 B1797, B2755 B2710, B3377 B1656, B1097 B0605, B2825 B3469, B2593 B0192, B2300 B01…	-0.272727	0.5	Aggravating	5.6.2: Detoxification (xenobiotic metabolism)	Unclear or Orphan	0.529836
B2527 B2545, B2527 B2758, B2527 B4136, B2527 B2760, B2527 B0829, B2527 B2757	-0.666667	0.00435098	Aggravating	Unknown Function	Fe-S cluster and general or heat shock Chaperone	0.411373
B3414 B3865, B2528 B2566, B1680 B3865, B2810 B1055, B2764 B2879, B0156 B3865, B2530 B2566, B2531 B2566, B2812 B2879, B2525 B2566, B0156 B1055, B2811 B2879, B2810 B2879	-0.538462	0.153846	Aggravating	5.2: Cell cycle physiology	Fe-S cluster	0.262047
B2758 B1055, B2756 B3865	0	0.181818	Alleviating	5.2: Cell cycle physiology	Antiviral defense	1
B0437 B2879	1	0.142857	Alleviating	5.2: Cell cycle physiology	ATP dependent Proteases	0.410863
B1865 B2566, B3136 B2879, B0037 B2566, B0004 B3865, B2867 B3865, B3212 B2566, B1865 B3865, B2675 B2879, B2877 B3865, B3136 B2566, B3136 B1055, B3212 B3865, B1466 B2879, B0947 B1055, B3062 B2879, B3062 B3865, B3901 B3865	-0.176471	0.105263	Alleviating	5.2: Cell cycle physiology	Metabolism	1
B3202 B3865, B0435 B3865, B0435 B2879	-0.333333	0.0869565	Aggravating	5.2: Cell cycle physiology	Transcription	1
B0829 B2879	-1	0.1	Aggravating	5.2: Cell cycle physiology	Transport	1
B2527 B2566	-1	0.166667	Aggravating	5.2: Cell cycle physiology	Fe-S cluster and general or heat shock Chaperone	1
B3006 B1055, B0028 B2566, B4136 B2879, B2258 B3865, B3189 B3149, B2258 B2879, B0161 B3149, B0381 B3865, B3072 B1055, B1243 B3865, B0161 B2879, B0957 B3865, B2997 B1055, B4136 B1055, B2206 B3865, B2206 B1055, B3006 B2879	-0.647059	0.151515	Aggravating	5.2: Cell cycle physiology	Cell envelope	0.0805534
B0099 B2566, B0880 B2566, B2819 B3865, B0880 B2879, B2699 B3865	-0.2	0.272727	Aggravating	5.2: Cell cycle physiology	DNA repair and recombination	1
B1000 B1055, B2592 B2566, B3931 B2879, B2069 B1055, B0473 B1055, B3687 B3865, B0473 B3865, B0438 B3865	0.5	0.266667	Alleviating	5.2: Cell cycle physiology	general or heat shock Chaperone	0.0706409
B1308 B1055, B1772 B3865, B3746 B3865, B3746 B2879, B1699 B3865, B2859 B2879, B1774 B3865, B1774 B2879, B2968 B3149, B3989 B3865, B2968 B2879	-0.272727	0.129032	Aggravating	5.2: Cell cycle physiology	Unclear or Orphan	1
B4161 B1711	-1	0.0909091	Aggravating	4.s.187: vitamin B12	Translation	1
B2757 B1711	-1	0.1	Aggravating	4.s.187: vitamin B12	Antiviral defense	1
B0437 B1710	1	0.166667	Alleviating	4.s.187: vitamin B12	ATP dependent Proteases	0.40991
B1734 B1711, B3062 B1710, B1761 B1711, B3212 B1709, B0947 B1711, B1396 B1709, B0947 B1709, B1761 B1709	-0.25	0.0810811	Aggravating	4.s.187: vitamin B12	Metabolism	1
B1304 B1710, B1303 B1711, B1304 B1709	0.333333	0.136364	Alleviating	4.s.187: vitamin B12	Transcription	0.571294
B3455 B1711	-1	0.111111	Aggravating	4.s.187: vitamin B12	Transport	1
B3006 B1709, B1190 B1710	-1	0.0625	Aggravating	4.s.187: vitamin B12	Cell envelope	0.516584
B0880 B1711	1	0.1	Alleviating	4.s.187: vitamin B12	DNA repair and recombination	0.409173
B1000 B1710, B2592 B1709	0	0.142857	Alleviating	4.s.187: vitamin B12	general or heat shock Chaperone	1
B3746 B1709, B1699 B1710, B3377 B1711, B1774 B1709, B2968 B1710, B1699 B1709, B3989 B1710	-0.142857	0.1	Alleviating	4.s.187: vitamin B12	Unclear or Orphan	1
B4147 B4073, B2890 B1476, B2890 B3895, B4161 B0118, B4147 B2284, B2890 B0995, B3228 B2726, B3400 B2997, B3400 B1227, B4147 B2723, B2890 B3453, B2890 B3892, B2890 B0976, B4147 B2469, B2890 B2285, B2890 B3480, B4147 B0116, B4147 B4124, B4147 B2279, B2890 B3452, B4147 B3892, B2890 B4076, B4147 B2484, B4147 B4071, B4161 B2208, B4161 B1891, B3400 B3453, B2890 B2997, B4161 B0903, B2890 B2994, B2890 B22…	-0.189189	0.374233	Aggravating	1.3.7: Anaerobic respiration	Translation	1
B2757 B0977, B2758 B1589, B2758 B4076, B2758 B3114, B2757 B4074, B2758 B1221, B2758 B4073, B2754 B3833, B2760 B0118, B2756 B0720, B2758 B1872, B2758 B2724, B2756 B3423, B2758 B3453, B2757 B2207, B2760 B1475, B2757 B3479, B2758 B2486, B2757 B3605, B2757 B2719, B2758 B2489, B2760 B2719, B2757 B1676, B2756 B2286, B2758 B2208, B2760 B2280, B2757 B1892, B2757 B3480, B2757 B1221, B2760 B2720, B2757 B27…	-0.364706	0.401235	Aggravating	1.3.7: Anaerobic respiration	Antiviral defense	0.0950688
B3461 B4071, B1306 B2719, B1823 B2260, B0189 B3451, B1306 B0996, B1823 B2241, B1823 B3833, B1823 B2204, B1306 B4125, B0059 B2719, B3461 B3893, B1303 B1468, B1823 B0116, B3649 B2279, B3649 B1465, B0064 B1676, B0435 B2712, B1305 B2277, B1305 B2997, B1306 B2721, B0435 B4152, B1305 B2713, B0435 B1589, B1306 B3892, B1306 B2720, B0435 B3479, B3461 B2719, B3649 B2284, B3461 B1466, B0435 B0851, B3461 B22…	-0.132948	0.517241	Alleviating	1.3.7: Anaerobic respiration	Transcription	0.531242
B0829 B0976, B3455 B2203, B0855 B2283, B0829 B3452, B0829 B4153, B3455 B2264, B3455 B1478, B3455 B2204, B3455 B2202, B0829 B4073, B3455 B4071, B0855 B0976, B0829 B4152, B0829 B3453, B0855 B3425, B3455 B2721, B0855 B2204, B3455 B2205, B3455 B1468, B3455 B3366, B0855 B2284, B0829 B3891, B0829 B0977, B0829 B0116, B3455 B1474, B0829 B1226, B0855 B1334, B3455 B2207, B0829 B0974, B0829 B0973, B0829 B08…	-0.366667	0.341615	Aggravating	1.3.7: Anaerobic respiration	Transport	0.185299
B2822 B2284, B0099 B2203, B0880 B2729, B0099 B0976, B2820 B1466, B0880 B0998, B0880 B0824, B0880 B3453, B0099 B1891, B2820 B2287, B2820 B2276, B2820 B3479, B2820 B4074, B0099 B1676, B2820 B2288, B0880 B3895, B0880 B2202, B2820 B2484, B0099 B2240, B2699 B2206, B0099 B3451, B2820 B2260, B0099 B2262, B0099 B2277, B0880 B4151, B2822 B0116, B2822 B0903, B2820 B2486, B0099 B2993, B0880 B2280, B0099 B38…	0.0344828	0.283951	Alleviating	1.3.7: Anaerobic respiration	DNA repair and recombination	0.106983
B0306 B2997, B3746 B4079, B2859 B3453, B2593 B0116, B2755 B0118, B2755 B2723, B2968 B1478, B2968 B0994, B2859 B3894, B2825 B2203, B1774 B3895, B2968 B4152, B3746 B4073, B2593 B4075, B2593 B2280, B3377 B2286, B1308 B1334, B3746 B0115, B3377 B2280, B2755 B2193, B3746 B2484, B2968 B1676, B3989 B3605, B2968 B3930, B0306 B2206, B2859 B2997, B2300 B2713, B1699 B2240, B3377 B2287, B1097 B3895, B3989 B22…	-0.177358	0.664835	Alleviating	1.3.7: Anaerobic respiration	Unclear or Orphan	0.949512
B4147 B0585, B4161 B0585, B4147 B1684	-0.333333	0.142857	Aggravating	1.7.19: Incorporation of metal ions	Translation	1
B2757 B0585, B2758 B0585, B2757 B0156, B2756 B0585, B2760 B0585	-0.6	0.153846	Aggravating	1.7.19: Incorporation of metal ions	Antiviral defense	0.654274
B3932 B1681	1	0.111111	Alleviating	1.7.19: Incorporation of metal ions	ATP dependent Proteases	0.409669
B3416 B0585, B1734 B1684, B1761 B1684, B4267 B1681, B1761 B1681, B3581 B0585, B2877 B0156, B0037 B0156, B4267 B0585, B3531 B1681, B1396 B1680, B2867 B1681, B0947 B1102, B1761 B1680, B2551 B2528, B4267 B1102, B3213 B1680, B3775 B1102, B4267 B2528, B3136 B0585, B1734 B1681, B1396 B1102, B3136 B1102, B2799 B1680, B3062 B2528	-0.2	0.175	Aggravating	1.7.19: Incorporation of metal ions	Metabolism	1
B1823 B1681, B0059 B1680, B0435 B1684, B1304 B0585, B1948 B1684, B3649 B1102	0.333333	0.2	Alleviating	1.7.19: Incorporation of metal ions	Transcription	0.234456
B4485 B1102, B3455 B0156, B0829 B0585, B0855 B0585	0	0.25	Alleviating	1.7.19: Incorporation of metal ions	Transport	1
B2527 B1680, B2527 B1681	-1	0.25	Aggravating	1.7.19: Incorporation of metal ions	Fe-S cluster and general or heat shock Chaperone	0.516077
B1818 B1681, B0957 B0156, B0161 B1680, B0957 B0585, B4136 B1681, B3749 B0156, B3006 B0585, B2206 B0156, B1190 B1102, B1818 B0156, B4136 B1684, B4136 B1680, B2258 B0585, B1243 B0156, B0161 B0585, B3522 B1102, B3145 B0585, B0161 B1681, B0028 B2528, B4136 B0585, B1243 B0585, B2258 B1681, B2997 B1681	-0.217391	0.2	Aggravating	1.7.19: Incorporation of metal ions	Cell envelope	1
B2699 B1680, B2820 B0156, B0099 B2528, B2820 B0585, B2822 B0156	0.2	0.307692	Alleviating	1.7.19: Incorporation of metal ions	DNA repair and recombination	0.405269
B3686 B0585, B1000 B1680, B3686 B0156, B3687 B1684, B0473 B0585, B0882 B0585, B0436 B1102, B1000 B1102	-0.25	0.294118	Aggravating	1.7.19: Incorporation of metal ions	general or heat shock Chaperone	1
B2859 B1684, B1308 B0585, B1699 B1681, B3746 B0585, B2593 B0585, B3989 B0585, B2755 B0585, B2968 B1681, B1699 B1680, B1774 B1680, B1774 B0156, B3746 B1102, B2968 B1680, B2593 B1102, B2300 B0585, B1699 B1684, B3746 B2528, B3746 B1684, B2825 B0156, B2859 B1681, B3746 B1680, B3989 B0156, B2300 B2528, B1097 B0585	-0.583333	0.212121	Aggravating	1.7.19: Incorporation of metal ions	Unclear or Orphan	0.0595193
B4147 B4073, B3400 B0734, B4147 B2203, B2890 B4070, B3400 B1227, B3146 B0978, B4147 B4071, B4161 B1873, B4147 B4072, B2890 B1590, B2890 B2205, B4161 B4152, B2890 B4072	-0.230769	0.255319	Aggravating	1.4.2: Electron acceptor	Translation	1
B2758 B0978, B2758 B1589, B2758 B4073, B2754 B0431, B2757 B4153, B2754 B0734, B2758 B1872, B2757 B0894, B2757 B1872, B2756 B2206, B2760 B1467, B2757 B1225, B2760 B4073, B2758 B1224	-0.285714	0.26087	Aggravating	1.4.2: Electron acceptor	Antiviral defense	0.79024
B3932 B1225, B0437 B1468, B0437 B0996, B3932 B0894	0.5	0.0952381	Alleviating	1.4.2: Electron acceptor	ATP dependent Proteases	0.311353
B3212 B0894, B4267 B1467, B3062 B1590, B0004 B2205, B1396 B1587, B3212 B2205, B2104 B2202, B3136 B0734, B0121 B4153, B2877 B0733, B3236 B2203, B1479 B0734, B4267 B2205, B1479 B2203, B0121 B1873, B3212 B2203, B3212 B0896, B0121 B1468, B3693 B2203, B1396 B1227, B2104 B2206, B4267 B1224, B1761 B1587, B0121 B4151, B0037 B1227, B3901 B2203, B1396 B4153, B0037 B0734, B4267 B1587, B0002 B0894, B4267 B41…	-0.205128	0.438356	Aggravating	1.4.2: Electron acceptor	Metabolism	0.908147
B3461 B4071, B1303 B4151, B1303 B0997, B1304 B2711, B1948 B1465, B1306 B4072, B1303 B4152, B1306 B0996, B1823 B1468, B1305 B0734, B1303 B2206, B1306 B0997, B3649 B2205, B1823 B2204, B1306 B1227, B1303 B0431, B0059 B0997, B0189 B2205, B1303 B1468, B3461 B4070, B1823 B1872, B1306 B1587, B3649 B1465, B1306 B2204, B0435 B4152, B1303 B2711, B1306 B1468, B0435 B1589, B0435 B1872, B1306 B4070, B0435 B40…	-0.288889	0.431034	Aggravating	1.4.2: Electron acceptor	Transcription	0.543248
B0855 B0978, B0855 B0996, B0855 B0039, B0855 B0894, B0855 B1588, B3455 B2203, B0829 B4153, B3455 B0894, B3455 B2204, B3455 B2202, B0829 B4073, B3455 B4071, B0829 B4152, B0829 B1465, B0855 B2204, B3455 B2205, B3455 B1468, B0829 B0978, B0829 B1224, B0829 B0734, B0829 B0896, B0829 B1225, B3455 B0996, B3455 B2206	-0.333333	0.444444	Aggravating	1.4.2: Electron acceptor	Transport	0.534554
B0436 B4152, B3687 B0979, B0438 B0734, B0438 B2711, B1000 B1465, B2592 B2204, B1000 B0432, B1000 B1873, B1000 B4153, B1000 B2711, B1000 B0979, B3686 B1465, B1000 B4152, B1000 B0733, B0436 B1588, B0436 B4153, B3686 B0734, B0473 B1225, B0438 B1225, B1000 B0430, B1000 B0734	0.047619	0.26	Alleviating	1.4.2: Electron acceptor	general or heat shock Chaperone	0.373657
B1750 B2206, B3746 B1467, B2968 B0894, B2593 B0979, B3377 B4153, B2859 B0733, B3021 B0734, B2968 B2711, B2968 B0734, B2825 B2203, B2968 B4152, B3746 B4073, B1699 B4071, B3377 B1225, B3377 B0430, B3746 B0734, B2593 B1224, B1699 B0734, B1097 B4154, B2968 B1465, B3377 B0432, B0306 B2206, B2593 B0432, B1699 B1587, B2968 B1468, B2968 B0039, B2968 B1587, B1308 B1872, B2593 B0978, B3377 B0734, B1308 B27…	-0.147541	0.515152	Alleviating	1.4.2: Electron acceptor	Unclear or Orphan	0.794828
B2898 B0575	-1	0.0454545	Aggravating	4.s.28: cation	Fe-S cluster	1
B2754 B0575	-1	0.142857	Aggravating	4.s.28: cation	Antiviral defense	1
B0437 B0575	1	0.333333	Alleviating	4.s.28: cation	ATP dependent Proteases	0.411215
B3581 B0575, B0947 B0575, B2104 B0575, B0674 B0575	-0.5	0.0294118	Aggravating	4.s.28: cation	Metabolism	0.64946
B3649 B0575, B0435 B0575	0	0.0526316	Alleviating	4.s.28: cation	Transcription	1
B2593 B0575, B1097 B0575, B3377 B0575	-1	0.037037	Aggravating	4.s.28: cation	Unclear or Orphan	0.274903
B2898 B2417, B3414 B2417	0	0.0454545	Alleviating	4.s.45: D-glucose/trehalose	Fe-S cluster	1
B2890 B2417	1	0.125	Alleviating	4.s.45: D-glucose/trehalose	Translation	0.409459
B3212 B2417, B0947 B2417, B4267 B2417, B2104 B2417	0	0.0294118	Alleviating	4.s.45: D-glucose/trehalose	Metabolism	1
B1303 B2417, B1305 B2417, B1304 B2417	-1	0.0526316	Aggravating	4.s.45: D-glucose/trehalose	Transcription	0.274912
B0829 B2417, B0855 B2417	-1	0.166667	Aggravating	4.s.45: D-glucose/trehalose	Transport	0.516381
B3006 B2417, B4136 B2417, B2258 B2417	-1	0.0344828	Aggravating	4.s.45: D-glucose/trehalose	Cell envelope	0.274896
B0880 B2417	-1	0.142857	Aggravating	4.s.45: D-glucose/trehalose	DNA repair and recombination	1
B1000 B2417	-1	0.0909091	Aggravating	4.s.45: D-glucose/trehalose	general or heat shock Chaperone	1
B2968 B2417, B2859 B2417, B3746 B2417, B1308 B2417	-1	0.037037	Aggravating	4.s.45: D-glucose/trehalose	Unclear or Orphan	0.150046
B0947 B1901, B4267 B1901, B0002 B1901	-0.333333	0.0263158	Aggravating	4.s.100: L-arabinose	Metabolism	1
B0829 B1901	1	0.1	Alleviating	4.s.100: L-arabinose	Transport	0.40971
B1190 B1901, B1243 B1901	1	0.030303	Alleviating	4.s.100: L-arabinose	Cell envelope	0.167318
B0099 B1901	1	0.0909091	Alleviating	4.s.100: L-arabinose	DNA repair and recombination	0.409425
B1774 B1901, B2859 B1901	-1	0.0322581	Aggravating	4.s.100: L-arabinose	Unclear or Orphan	0.516602
B2812 B2934, B2812 B2933	0	0.08	Alleviating	4.s.115: mannitol	Fe-S cluster	1
B2890 B2933, B2890 B2934	-1	0.181818	Aggravating	4.s.115: mannitol	Translation	0.516513
B3940 B2934, B4267 B2934, B3062 B2934, B1761 B2933, B1761 B2934, B4267 B2933	0.333333	0.0540541	Alleviating	4.s.115: mannitol	Metabolism	0.234379
B0059 B2934	1	0.0454545	Alleviating	4.s.115: mannitol	Transcription	0.409091
B0855 B2933, B0855 B2934, B0829 B2934	1	0.222222	Alleviating	4.s.115: mannitol	Transport	0.0686782
B0161 B2934, B1190 B2934, B3006 B2933, B0161 B2933	0	0.0625	Alleviating	4.s.115: mannitol	Cell envelope	1
B2820 B2934, B0880 B2933	0	0.2	Alleviating	4.s.115: mannitol	DNA repair and recombination	1
B0436 B2934, B0436 B2933, B1000 B2934	-0.333333	0.142857	Aggravating	4.s.115: mannitol	general or heat shock Chaperone	1
B2968 B2933, B1774 B2934	-1	0.0666667	Aggravating	4.s.115: mannitol	Unclear or Orphan	0.516597
B1654 B3747, B2812 B0698, B1654 B0698, B2898 B0698	-0.5	0.0689655	Aggravating	4.s.96: K+	Fe-S cluster	0.649422
B4161 B1363, B4161 B3849, B4161 B0697, B3400 B0696	0.5	0.266667	Alleviating	4.s.96: K+	Translation	0.311542
B2756 B0697	1	0.0714286	Alleviating	4.s.96: K+	Antiviral defense	0.409545
B0437 B1363	1	0.1	Alleviating	4.s.96: K+	ATP dependent Proteases	0.409655
B0064 B0696, B3649 B0698, B0435 B0696, B1305 B0698, B1948 B3290, B1303 B0696, B1306 B1250, B0435 B1250, B3649 B0696, B1306 B1363	0	0.192308	Alleviating	4.s.96: K+	Transcription	0.749314
B0855 B0697	-1	0.0769231	Aggravating	4.s.96: K+	Transport	1
B0957 B0697, B3006 B0698, B3072 B3849, B2997 B0697, B4136 B0698, B1190 B1250, B0161 B0698, B2485 B0698, B2258 B0697, B4136 B3747, B3189 B0698, B0381 B3849, B1190 B0696	-0.692308	0.166667	Aggravating	4.s.96: K+	Cell envelope	0.0879311
B0880 B3747, B0880 B3290, B0099 B0697, B0099 B1250	0	0.285714	Alleviating	4.s.96: K+	DNA repair and recombination	1
B1314 B3849, B1097 B0697, B2593 B3290, B3021 B1363, B1097 B3290, B1308 B1363, B2968 B0697, B2968 B1250, B1097 B0696, B1097 B1250, B3989 B0698, B1308 B0698, B2968 B0698, B3746 B1250, B1699 B3747, B2968 B0696, B2859 B0698	-0.176471	0.235294	Alleviating	4.s.96: K+	Unclear or Orphan	1
B2810 B2392	-1	0.0454545	Aggravating	4.s.123: Mn+/H+	Fe-S cluster	1
B2758 B2392	-1	0.142857	Aggravating	4.s.123: Mn+/H+	Antiviral defense	1
B0947 B2392	-1	0.0294118	Aggravating	4.s.123: Mn+/H+	Metabolism	1
B1303 B2392	-1	0.0526316	Aggravating	4.s.123: Mn+/H+	Transcription	1
B0957 B2392, B0161 B2392	-1	0.0344828	Aggravating	4.s.123: Mn+/H+	Cell envelope	0.516562
B0438 B2392	1	0.0909091	Alleviating	4.s.123: Mn+/H+	general or heat shock Chaperone	0.409212
B2968 B2392	1	0.037037	Alleviating	4.s.123: Mn+/H+	Unclear or Orphan	0.408909
B2525 B0437, B2810 B3461, B3414 B3931, B2764 B1823, B2810 B0909, B2763 B0161, B2812 B3556, B2763 B3686, B1681 B0161, B2898 B1379, B1684 B3687, B2531 B0161, B2898 B0989, B0156 B3989, B0156 B3167, B1654 B1823, B2810 B0012, B2811 B0909, B2526 B0437, B2812 B0989, B2530 B3167, B1654 B3556, B0156 B3686, B2810 B1838, B2898 B3400, B2812 B3400, B2812 B0437, B2898 B3931, B2810 B0161, B2812 B1379, B1681 B18…	0.0526316	0.333333	Alleviating	5.5.2: Temperature extremes	Fe-S cluster	0.185027
B3228 B0437, B3486 B3400, B3400 B1379, B4161 B0161, B4161 B1829, B3486 B0161, B4161 B0623, B3400 B3167, B2890 B3989, B2890 B3400, B4161 B3167, B3228 B3167, B4147 B3167	0.0769231	0.235294	Alleviating	5.5.2: Temperature extremes	Translation	0.402086
B2757 B3167, B2756 B1379, B2758 B1823, B2756 B0909, B2761 B0161, B2758 B0437, B2758 B3167, B2754 B3167, B2757 B0989, B2758 B0161, B2757 B3461, B2756 B3167, B2757 B3931, B2760 B3167, B2760 B3461	0.333333	0.272727	Alleviating	5.5.2: Temperature extremes	Antiviral defense	0.0626313
B3932 B3167, B3932 B0161, B3932 B0437, B0437 B3167, B0437 B3687, B3932 B3989	0.333333	0.172414	Alleviating	5.5.2: Temperature extremes	ATP dependent Proteases	0.234682
B3714 B3686, B3455 B3989, B0855 B3931, B3455 B2378, B0855 B0161, B3455 B0437, B0829 B3167, B0829 B0990, B0855 B3167, B3714 B3687	0	0.28125	Alleviating	5.5.2: Temperature extremes	Transport	0.749337
B0957 B3931, B0957 B1838, B2258 B1823, B0381 B3167, B3749 B3556, B3749 B0161, B0957 B3461, B2295 B0623, B2295 B1829, B2295 B0437, B1190 B0989, B2485 B1823, B3189 B0161, B3363 B3167, B0957 B3167, B3145 B3989, B4136 B3931, B4136 B0623, B3271 B3931, B1243 B0437, B2258 B0161, B1243 B3989, B1190 B2378, B4136 B3556, B1190 B0623, B0957 B0989, B3145 B0989, B0161 B2378, B2206 B0990, B3006 B1823, B2295 B34…	0.0169492	0.327273	Alleviating	5.5.2: Temperature extremes	Cell envelope	0.143703
B0306 B3931, B2755 B3400, B1097 B1829, B2859 B0909, B2859 B0989, B2968 B1823, B3377 B0161, B2300 B3167, B3190 B0437, B1097 B3167, B2825 B3461, B3746 B0012, B3746 B1823, B2968 B1838, B1308 B1823, B3746 B3687, B2968 B0989, B2968 B3400, B1772 B3931, B1308 B3167, B3745 B0161, B1308 B3400, B2859 B1379, B1750 B0161, B3377 B3400, B0130 B1823, B1774 B3687, B2755 B1823, B3377 B1379, B1699 B1379, B3746 B13…	-0.0638298	0.301887	Alleviating	5.5.2: Temperature extremes	Unclear or Orphan	0.457932
B2812 B2309	1	0.0454545	Alleviating	4.s.88: histidine	Fe-S cluster	0.408967
B2104 B2309, B1761 B2309, B1466 B2309	-1	0.0294118	Aggravating	4.s.88: histidine	Metabolism	0.274912
B2295 B2309, B2258 B2309	-1	0.0344828	Aggravating	4.s.88: histidine	Cell envelope	0.516602
B2069 B2309, B0436 B2309	-1	0.0909091	Aggravating	4.s.88: histidine	general or heat shock Chaperone	0.516473
B1308 B2309, B1699 B2309	-1	0.037037	Aggravating	4.s.88: histidine	Unclear or Orphan	0.51659
B0037 B1207, B4267 B1207	1	0.0294118	Alleviating	1.7.41: PRPP biosynthesis I	Metabolism	0.167227
B1114 B1207, B1306 B1207	-1	0.0526316	Aggravating	1.7.41: PRPP biosynthesis I	Transcription	0.516545
B1243 B1207, B1190 B1207, B0957 B1207	-1	0.0344828	Aggravating	1.7.41: PRPP biosynthesis I	Cell envelope	0.274876
B2822 B1207, B0880 B1207	-1	0.142857	Aggravating	1.7.41: PRPP biosynthesis I	DNA repair and recombination	0.516426
B1772 B1207, B2968 B1207	-1	0.037037	Aggravating	1.7.41: PRPP biosynthesis I	Unclear or Orphan	0.516602
B4147 B1429, B2890 B1429	1	0.125	Alleviating	4.s.176: tellurite	Translation	0.167752
B1396 B1429	-1	0.0294118	Aggravating	4.s.176: tellurite	Metabolism	1
B0161 B1429	1	0.0344828	Alleviating	4.s.176: tellurite	Cell envelope	0.408963
B2890 B4036	1	0.125	Alleviating	4.s.114: maltose/maltodextrin	Translation	0.409338
B0947 B4036	-1	0.0294118	Aggravating	4.s.114: maltose/maltodextrin	Metabolism	1
B2997 B4036, B3006 B4036, B0957 B4036, B0161 B4036	0	0.0344828	Alleviating	4.s.114: maltose/maltodextrin	Cell envelope	1
B2859 B4036	1	0.037037	Alleviating	4.s.114: maltose/maltodextrin	Unclear or Orphan	0.40897
B1654 B1616	-1	0.0454545	Aggravating	4.s.73: glucuronide	Fe-S cluster	1
B2890 B1616	1	0.125	Alleviating	4.s.73: glucuronide	Translation	0.409235
B1396 B1616, B1466 B1616	0	0.0294118	Alleviating	4.s.73: glucuronide	Metabolism	1
B1303 B1616, B1306 B1616	-1	0.0526316	Aggravating	4.s.73: glucuronide	Transcription	0.516524
B0855 B1616	1	0.166667	Alleviating	4.s.73: glucuronide	Transport	0.409253
B2258 B1616, B2295 B1616	0	0.0344828	Alleviating	4.s.73: glucuronide	Cell envelope	1
B2859 B1616	1	0.037037	Alleviating	4.s.73: glucuronide	Unclear or Orphan	0.408936
B1654 B3479, B2812 B3480, B2763 B3476, B2812 B3477, B1654 B3476, B2810 B3480, B2810 B3479, B2812 B3476	-0.25	0.153846	Aggravating	4.s.143: Ni++	Fe-S cluster	1
B3400 B3477, B2890 B3479, B3228 B3476, B4147 B3476, B2890 B3476, B2890 B3480	-0.333333	0.333333	Aggravating	4.s.143: Ni++	Translation	1
B2757 B3476, B2758 B3479, B2756 B3480, B2757 B3479, B2757 B3480, B2758 B3480, B2758 B3476	-0.142857	0.272727	Alleviating	4.s.143: Ni++	Antiviral defense	1
B0437 B3476, B0437 B3478	0	0.285714	Alleviating	4.s.143: Ni++	ATP dependent Proteases	1
B3136 B3480, B4267 B3479, B3213 B3479, B3940 B3479, B0947 B3480, B4267 B3480, B3212 B3476, B3062 B3480, B3062 B3477, B1761 B3476, B3136 B3477, B3212 B3478, B1466 B3476, B2675 B3476, B0004 B3477	0.0666667	0.131579	Alleviating	4.s.143: Ni++	Metabolism	0.431549
B0059 B3479, B3461 B3476, B1304 B3478, B1305 B3476, B0059 B3478, B3461 B3480, B1114 B3477, B0435 B3479	0	0.217391	Alleviating	4.s.143: Ni++	Transcription	0.723556
B0829 B3477, B3455 B3476	0	0.2	Alleviating	4.s.143: Ni++	Transport	1
B0957 B3480, B4136 B3477, B2258 B3478, B1818 B3477, B2206 B3480, B0161 B3477, B2258 B3480, B2206 B3476, B2997 B3478, B2485 B3476, B2295 B3476, B3145 B3480, B0161 B3479, B1190 B3476, B4136 B3480	-0.0666667	0.151515	Alleviating	4.s.143: Ni++	Cell envelope	0.793715
B0099 B3476, B2820 B3479, B2822 B3476	-0.333333	0.181818	Aggravating	4.s.143: Ni++	DNA repair and recombination	1
B1000 B3478, B2592 B3476, B1000 B3476, B0436 B3480, B0438 B3479	0.6	0.266667	Alleviating	4.s.143: Ni++	general or heat shock Chaperone	0.166046
B2968 B3479, B3377 B3477, B2859 B3480, B1097 B3476, B3746 B3477, B2968 B3477, B2825 B3476, B3746 B3479	0	0.129032	Alleviating	4.s.143: Ni++	Unclear or Orphan	0.723596
B2764 B3547	1	0.0454545	Alleviating	4.s.60: formate/oxalate	Fe-S cluster	0.409138
B4147 B3547	-1	0.125	Aggravating	4.s.60: formate/oxalate	Translation	1
B1761 B3547	1	0.0294118	Alleviating	4.s.60: formate/oxalate	Metabolism	0.408907
B1304 B3547	1	0.0526316	Alleviating	4.s.60: formate/oxalate	Transcription	0.409079
B1243 B3547	1	0.0344828	Alleviating	4.s.60: formate/oxalate	Cell envelope	0.409012
B2820 B3547	1	0.142857	Alleviating	4.s.60: formate/oxalate	DNA repair and recombination	0.409454
B0882 B3547	1	0.0909091	Alleviating	4.s.60: formate/oxalate	general or heat shock Chaperone	0.409212
B3746 B3547	-1	0.037037	Aggravating	4.s.60: formate/oxalate	Unclear or Orphan	1
B2810 B4067	1	0.0454545	Alleviating	4.s.194: acetate	Fe-S cluster	0.409005
B3136 B4067, B1865 B4067, B4267 B4067, B3062 B4067	0	0.0294118	Alleviating	4.s.194: acetate	Metabolism	1
B0059 B4067	-1	0.0526316	Aggravating	4.s.194: acetate	Transcription	1
B0829 B4067	-1	0.166667	Aggravating	4.s.194: acetate	Transport	1
B4136 B4067	-1	0.0344828	Aggravating	4.s.194: acetate	Cell envelope	1
B3931 B4067	-1	0.0909091	Aggravating	4.s.194: acetate	general or heat shock Chaperone	1
B2968 B4067, B2593 B4067	0	0.037037	Alleviating	4.s.194: acetate	Unclear or Orphan	1
B2812 B3784, B2526 B0222, B2763 B0181, B2812 B0222, B2812 B3794, B2812 B2048, B2811 B3619, B2763 B1951, B2898 B3632, B2898 B3626, B0156 B3791, B2764 B3787, B2898 B2037, B2810 B3634, B2810 B2035, B2812 B3622, B2812 B3789, B2763 B3631, B2812 B0181, B2812 B3621, B2898 B2052, B2764 B2038, B1654 B0222, B2812 B3632, B1683 B3729, B2898 B3621, B2898 B0759, B3414 B3789, B2810 B3729, B1654 B0759, B1654 B36…	-0.390244	0.411111	Aggravating	6.3: Surface antigens (ECA, O antigen of LPS)	Fe-S cluster	0.0694638
B2890 B0757, B2890 B3788, B3400 B3619, B4147 B2064, B2890 B3622, B3400 B3620, B4147 B3631, B3400 B3631, B2890 B3225, B4147 B3629, B3400 B3791, B2890 B3629, B4161 B3629, B4161 B2039, B4161 B2028, B4147 B2028, B3400 B0222, B3146 B3729, B4147 B3632, B4161 B3620, B3400 B3621, B4161 B3788, B2890 B3626, B4147 B0222, B2890 B3619, B4147 B2037, B3400 B3626, B4161 B3729, B3400 B0196, B4147 B2217, B2890 B01…	-0.0588235	0.289474	Alleviating	6.3: Surface antigens (ECA, O antigen of LPS)	Translation	0.486802
B2756 B3634, B2757 B3225, B2757 B3629, B2757 B2048, B2760 B0181, B2758 B3629, B2760 B3621, B2761 B3620, B2760 B0918, B2757 B3790, B2761 B3619, B2757 B0174, B2757 B2049, B2756 B3729, B2760 B0222, B2756 B3630, B2757 B3634, B2760 B3633, B2760 B2048, B2754 B2049, B2756 B0181, B2757 B3729, B2760 B3729, B2758 B0222, B2758 B3631, B2757 B0182, B2760 B0096, B2757 B0181, B2754 B3619, B2757 B1215, B2758 B20…	-0.235294	0.293333	Aggravating	6.3: Surface antigens (ECA, O antigen of LPS)	Antiviral defense	0.861201
B1303 B3627, B1306 B3620, B0435 B3729, B1305 B3787, B3461 B3794, B3649 B3631, B1823 B2052, B3649 B3632, B0435 B2027, B1823 B2048, B1305 B3729, B1823 B0181, B1305 B0174, B1306 B3621, B1303 B3619, B0059 B3619, B1823 B1855, B0435 B0181, B3202 B2040, B0059 B0181, B3649 B3634, B1304 B0174, B1305 B0096, B1823 B2040, B3461 B3634, B1823 B3791, B1823 B3630, B1305 B0222, B1948 B3788, B3461 B3789, B3649 B36…	-0.384615	0.45977	Aggravating	6.3: Surface antigens (ECA, O antigen of LPS)	Transcription	0.0811159
B3455 B2038, B0829 B1951, B0855 B3626, B3455 B0222, B0829 B3787, B0829 B3620, B0829 B0196, B0829 B3786, B0829 B3619, B0855 B0222, B0829 B3626, B0855 B2048, B0855 B0758, B0829 B2064, B0855 B3729, B0855 B2049, B3455 B2378, B0829 B3788, B0855 B3621, B0829 B2035, B0829 B3628, B0829 B3729, B0829 B2052, B0829 B3625, B0829 B3622, B0829 B2039, B3455 B3630, B3455 B3619, B0829 B2048, B0829 B0759, B0829 B20…	-0.3125	0.364865	Aggravating	6.3: Surface antigens (ECA, O antigen of LPS)	Transport	0.587729
B1190 B2052, B3006 B2035, B3006 B3625, B2131 B2028, B0957 B0181, B4136 B2035, B3072 B3729, B0957 B0179, B2997 B3784, B2206 B3619, B3072 B2053, B0957 B0524, B1190 B0222, B0161 B3629, B2295 B3789, B0161 B3630, B2485 B3788, B1190 B2048, B3072 B3225, B0957 B0182, B3072 B3619, B1190 B1215, B3363 B0524, B2131 B2052, B3006 B1951, B2258 B1855, B0161 B2035, B3006 B3787, B1243 B0182, B2131 B0182, B2997 B36…	-0.344	0.494845	Aggravating	6.3: Surface antigens (ECA, O antigen of LPS)	Cell envelope	0.0810415
B2699 B3634, B0099 B3629, B0880 B3624, B2822 B0096, B2820 B3621, B2699 B3620, B2822 B3634, B2820 B3633, B2822 B3620, B0880 B3791, B0880 B2041, B0880 B2052, B0880 B0222, B2820 B3619, B0880 B2028, B2820 B1951, B0880 B3619, B0099 B3624, B0099 B3631, B0880 B2048, B2820 B0524, B0880 B0179, B0099 B3729, B2820 B3634, B2820 B0179, B2822 B0222, B2820 B3631, B0880 B3787, B2822 B0182, B2820 B2053, B0099 B20…	-0.375	0.293333	Aggravating	6.3: Surface antigens (ECA, O antigen of LPS)	DNA repair and recombination	0.365454
B1097 B3784, B1308 B0174, B2859 B2035, B2593 B3631, B2593 B3619, B3746 B3789, B2859 B3628, B1097 B3630, B1097 B3786, B2968 B3631, B1774 B3632, B2968 B0757, B1308 B0757, B2968 B3794, B3377 B2035, B2593 B3784, B1097 B1855, B1754 B0222, B3377 B0759, B1308 B0524, B3746 B3785, B2300 B3629, B1774 B3631, B1774 B2064, B2968 B3790, B2968 B0524, B1097 B3632, B2755 B3630, B1308 B0758, B1308 B2040, B2825 B36…	-0.157025	0.526316	Alleviating	6.3: Surface antigens (ECA, O antigen of LPS)	Unclear or Orphan	0.780553
B4161 B0451	1	0.125	Alleviating	4.s.14: ammonium	Translation	0.40942
B3940 B0451	-1	0.0294118	Aggravating	4.s.14: ammonium	Metabolism	1
B0064 B0451, B0435 B0451	-1	0.0526316	Aggravating	4.s.14: ammonium	Transcription	0.516579
B3189 B0451, B1243 B0451	-1	0.0344828	Aggravating	4.s.14: ammonium	Cell envelope	0.516582
B1774 B0451	1	0.037037	Alleviating	4.s.14: ammonium	Unclear or Orphan	0.408997
B4161 B2675	-1	0.0555556	Aggravating	1.7.15: 2'-deoxyribonucleotide/ribonucleoside metabolism	Translation	1
B2757 B3640, B2757 B2065, B2757 B2676, B2758 B2675, B2756 B1098, B2757 B2675, B2761 B1098, B2757 B4238	-0.25	0.352941	Aggravating	1.7.15: 2'-deoxyribonucleotide/ribonucleoside metabolism	Antiviral defense	1
B3932 B0099, B3932 B3640	0	0.153846	Alleviating	1.7.15: 2'-deoxyribonucleotide/ribonucleoside metabolism	ATP dependent Proteases	1
B0004 B2675, B0121 B0099, B0947 B1098, B3212 B3640, B4267 B2518, B3531 B1098, B3940 B1098, B0037 B3640, B1761 B3640, B3062 B2675, B1761 B2518, B3213 B1098, B2799 B1098, B4267 B1098, B2867 B1098, B3136 B2065, B0121 B2676, B3062 B2518, B3136 B2518, B4267 B2676, B0004 B1098, B0004 B2518, B1761 B0099, B2877 B3640	-0.0833333	0.159091	Alleviating	1.7.15: 2'-deoxyribonucleotide/ribonucleoside metabolism	Metabolism	0.679737
B1823 B3640, B1303 B0099, B1303 B2676, B3649 B4238, B0064 B2675, B1304 B1098, B1114 B1098, B3461 B1098, B1823 B1098, B1305 B1098, B3649 B1098, B1304 B2676, B1306 B1098	0.0769231	0.206897	Alleviating	1.7.15: 2'-deoxyribonucleotide/ribonucleoside metabolism	Transcription	0.401996
B3455 B1098, B0829 B1098, B3455 B2675	-1	0.125	Aggravating	1.7.15: 2'-deoxyribonucleotide/ribonucleoside metabolism	Transport	0.274735
B4053 B0099, B1818 B2518, B4136 B2518, B1206 B1098, B2206 B2675, B2258 B2676, B1243 B1098, B3145 B0099, B3145 B2518, B0161 B0099, B3006 B2518, B2206 B1098, B3271 B3640, B1190 B2676, B2295 B2676, B2258 B2518, B2997 B1098, B0957 B0099, B2485 B2675, B3522 B2065, B0957 B3640, B1190 B1098	-0.545455	0.179487	Aggravating	1.7.15: 2'-deoxyribonucleotide/ribonucleoside metabolism	Cell envelope	0.126355
B0880 B2675, B2699 B1098, B2699 B2675, B2822 B3640, B0099 B2518, B2820 B2675, B2699 B2676, B2820 B0099, B2699 B3640, B2822 B1098	-0.8	0.352941	Aggravating	1.7.15: 2'-deoxyribonucleotide/ribonucleoside metabolism	DNA repair and recombination	0.055454
B1000 B1098, B3686 B1098, B3687 B1098, B2592 B2675, B2069 B2518	0.2	0.142857	Alleviating	1.7.15: 2'-deoxyribonucleotide/ribonucleoside metabolism	general or heat shock Chaperone	0.405195
B2300 B1098, B3377 B2518, B2968 B2676, B2968 B0099, B2968 B2518, B3377 B2676, B3021 B1098, B3377 B0099, B2968 B4238, B1754 B2676, B3190 B2675, B3989 B1098, B2859 B2065	-0.538462	0.189189	Aggravating	1.7.15: 2'-deoxyribonucleotide/ribonucleoside metabolism	Unclear or Orphan	0.262191
B2811 B0366, B2898 B0365, B1684 B0365, B2812 B0365, B2530 B0365, B3414 B0366	0.333333	0.0833333	Alleviating	4.s.175: taurine	Fe-S cluster	0.234514
B1761 B0365, B3940 B0367, B0674 B0365, B3136 B0365, B4267 B0365, B2867 B0365, B0947 B0365, B2104 B0365, B3940 B0365, B1396 B0367	0.2	0.0555556	Alleviating	4.s.175: taurine	Metabolism	0.334641
B0829 B0366, B3714 B0365, B0829 B0367	-1	0.375	Aggravating	4.s.175: taurine	Transport	0.274725
B4105 B0367, B4136 B0366, B2295 B0366, B3145 B0365, B3072 B0366	-0.2	0.0967742	Aggravating	4.s.175: taurine	Cell envelope	1
B0880 B0367, B2699 B0365, B2822 B0365	0.333333	0.222222	Alleviating	4.s.175: taurine	DNA repair and recombination	0.571252
B1000 B0365, B0436 B0365	-1	0.0769231	Aggravating	4.s.175: taurine	general or heat shock Chaperone	0.516538
B1097 B0367, B3064 B0366, B3220 B0365, B2593 B0367	-0.5	0.103448	Aggravating	4.s.175: taurine	Unclear or Orphan	0.649428
B1683 B0116, B2898 B0116, B2898 B0727, B3414 B1276, B3414 B0729, B2898 B0729, B0156 B0729, B2530 B0116, B3414 B0116, B2528 B0116, B2525 B0116, B1679 B0116, B0156 B0724, B2811 B1612, B2898 B0724, B0156 B0720, B2526 B0116, B2811 B0729, B2531 B0116, B3414 B0721	-0.4	0.2	Aggravating	1.3.4: Tricarboxylic acid cycle	Fe-S cluster	0.369882
B4161 B0118, B4147 B4122, B4147 B0724, B4161 B0722, B4147 B0728, B4147 B1611, B4161 B0720, B4147 B0727, B4161 B0729, B4147 B0721, B4147 B0116	0.0909091	0.423077	Alleviating	1.3.4: Tricarboxylic acid cycle	Translation	0.374053
B2760 B0723, B2756 B3236, B2757 B0116, B2760 B0727, B2758 B0721, B2760 B0118, B2760 B0116, B2760 B0724, B2756 B0720, B2757 B1611, B2758 B0116, B2758 B0722	-0.666667	0.4	Aggravating	1.3.4: Tricarboxylic acid cycle	Antiviral defense	0.138398
B0437 B0720, B0437 B1612	1	0.0952381	Alleviating	1.3.4: Tricarboxylic acid cycle	ATP dependent Proteases	0.168426
B0947 B0720, B4267 B0730, B3062 B1276, B1761 B0730, B0947 B0729, B1396 B0728, B0947 B0116, B0121 B0724, B2104 B0720, B1761 B0728, B0947 B0730, B1396 B0721, B2675 B0116, B1761 B0729, B3062 B4122, B1396 B0722, B3136 B0730	-0.411765	0.192308	Aggravating	1.3.4: Tricarboxylic acid cycle	Metabolism	0.460639
B0064 B0729, B3649 B1611, B1823 B4122, B1303 B1276, B0435 B0721, B1114 B0116, B0435 B0116, B1823 B0116, B0189 B0118, B0059 B0729, B1305 B0729, B1306 B1612, B0189 B1276, B0059 B0728, B3181 B0116	-0.2	0.243243	Aggravating	1.3.4: Tricarboxylic acid cycle	Transcription	1
B0829 B0721, B0829 B0729, B0829 B0720, B0829 B0730, B0829 B0116	-0.6	0.208333	Aggravating	1.3.4: Tricarboxylic acid cycle	Transport	0.65421
B1206 B1612, B1206 B1611, B2295 B0118, B3522 B0724, B1206 B0727, B1206 B3236, B3189 B0724, B0957 B0116, B2485 B0729, B3522 B0727, B1206 B1276, B0957 B0118, B3522 B0116, B4136 B0729, B0381 B0724, B2258 B0722, B1206 B0729, B0381 B0727, B1206 B0721, B0381 B0729, B0161 B0724, B3006 B4122, B2485 B4122, B3189 B0116, B2485 B0723, B3189 B0727, B2997 B0729, B0381 B0116, B0957 B0721, B0028 B3236	-0.466667	0.276596	Aggravating	1.3.4: Tricarboxylic acid cycle	Cell envelope	0.137134
B2820 B0722, B2822 B0116	0	0.08	Alleviating	1.3.4: Tricarboxylic acid cycle	DNA repair and recombination	1
B0436 B3236, B1000 B1276, B3687 B1611, B0438 B1276, B0436 B0727, B1000 B0729, B0436 B1612, B1000 B0728, B0882 B0729, B0473 B0723, B0436 B0720, B3687 B0729, B0436 B1276, B3687 B1276, B3686 B1611, B1000 B4122, B0473 B0724	-0.411765	0.37931	Aggravating	1.3.4: Tricarboxylic acid cycle	general or heat shock Chaperone	0.459847
B1097 B0722, B2593 B0116, B2755 B0118, B2593 B4122, B3746 B0727, B3989 B1612, B3021 B0724, B2968 B1612, B1308 B1276, B1097 B1276, B3220 B0116, B2968 B0729, B3746 B0723, B2859 B0729, B1774 B0116, B1097 B1611, B3746 B0724, B2755 B0116, B1097 B0720, B3746 B4122, B2593 B0721, B3190 B0729, B3377 B0728, B3021 B0729, B3021 B1612, B2968 B0116	-0.384615	0.311111	Aggravating	1.3.4: Tricarboxylic acid cycle	Unclear or Orphan	0.324903
B2812 B2661, B2810 B2661, B2812 B3073, B2764 B1298, B1654 B1298	-0.2	0.103448	Aggravating	1.7.32: Putrescine catabolism	Fe-S cluster	1
B3146 B1298, B3400 B2661, B2890 B1301	0.333333	0.2	Alleviating	1.7.32: Putrescine catabolism	Translation	0.571313
B2760 B2661, B2757 B1297, B2757 B2662, B2758 B1298	-1	0.285714	Aggravating	1.7.32: Putrescine catabolism	Antiviral defense	0.150017
B0037 B1298, B1466 B2661, B3062 B3073, B3136 B1297, B2551 B2661, B3693 B1298, B1396 B1301, B3775 B3073, B1396 B2661, B1396 B1300, B3416 B1444, B3136 B1298, B0674 B1300, B1734 B2661, B1466 B1444, B3581 B1298, B0947 B1298, B1734 B1298, B0947 B2661, B0674 B1298, B4267 B3073, B0004 B2662, B1396 B2662, B3940 B1298, B2867 B3073, B0947 B1301	0.153846	0.195122	Alleviating	1.7.32: Putrescine catabolism	Metabolism	0.108615
B0064 B1444, B1306 B2662, B0189 B1298, B0435 B3073, B1303 B1444, B3461 B1298, B0059 B1301	0.142857	0.192308	Alleviating	1.7.32: Putrescine catabolism	Transcription	0.454415
B0855 B1297, B0855 B2661, B0855 B1444	-0.333333	0.230769	Aggravating	1.7.32: Putrescine catabolism	Transport	1
B3006 B1298, B4136 B1301, B3006 B1300, B1243 B1300, B0161 B1298, B2258 B2661, B1206 B1301, B1190 B1298, B1206 B1298, B1243 B1297, B2295 B1298, B3749 B1298, B2258 B1301, B3072 B2661, B2206 B1298, B4105 B1298, B4136 B3073, B2295 B1301, B1818 B1444, B1243 B2662, B4136 B2661	-0.238095	0.222222	Aggravating	1.7.32: Putrescine catabolism	Cell envelope	1
B0880 B3073, B0099 B1298, B2819 B2662	0.333333	0.214286	Alleviating	1.7.32: Putrescine catabolism	DNA repair and recombination	0.571368
B2069 B2662, B1000 B3073, B0882 B1301, B0436 B1298, B1000 B1301, B2069 B3073, B0882 B2661, B0473 B1298, B3931 B1301	0.111111	0.277778	Alleviating	1.7.32: Putrescine catabolism	general or heat shock Chaperone	0.500451
B3746 B1297, B2859 B1298, B2300 B1301, B3377 B1300, B1774 B1300, B3377 B3073, B3377 B1297, B1097 B1297, B1097 B3073, B1699 B1298, B3377 B2662, B2968 B3073, B2968 B1300, B2968 B2661, B1097 B1298	-0.333333	0.205882	Aggravating	1.7.32: Putrescine catabolism	Unclear or Orphan	0.610339
B2810 B1453	-1	0.0454545	Aggravating	4.s.103: L-asparagine	Fe-S cluster	1
B1396 B1453	-1	0.0294118	Aggravating	4.s.103: L-asparagine	Metabolism	1
B0829 B1453	-1	0.166667	Aggravating	4.s.103: L-asparagine	Transport	1
B1243 B1453, B0161 B1453	0	0.0344828	Alleviating	4.s.103: L-asparagine	Cell envelope	1
B2593 B1453, B1754 B1453	0	0.037037	Alleviating	4.s.103: L-asparagine	Unclear or Orphan	1
B2812 B0241, B0156 B2215	0	0.0869565	Alleviating	4.s.92: hydrophilic molecules	Fe-S cluster	1
B4161 B2215	-1	0.111111	Aggravating	4.s.92: hydrophilic molecules	Translation	1
B0437 B2215	1	0.25	Alleviating	4.s.92: hydrophilic molecules	ATP dependent Proteases	0.409938
B0674 B0241, B3136 B2215, B1761 B2215, B1466 B2215	0.5	0.0571429	Alleviating	4.s.92: hydrophilic molecules	Metabolism	0.311635
B1306 B2215	1	0.05	Alleviating	4.s.92: hydrophilic molecules	Transcription	0.408964
B0957 B2215	-1	0.0333333	Aggravating	4.s.92: hydrophilic molecules	Cell envelope	1
B0880 B0241	-1	0.125	Aggravating	4.s.92: hydrophilic molecules	DNA repair and recombination	1
B0882 B0241	-1	0.0833333	Aggravating	4.s.92: hydrophilic molecules	general or heat shock Chaperone	1
B2593 B2215, B1097 B2215	-1	0.0357143	Aggravating	4.s.92: hydrophilic molecules	Unclear or Orphan	0.51657
B3414 B2422	-1	0.0454545	Aggravating	4.s.179: thiosulfate/sulfate	Fe-S cluster	1
B2757 B2422, B2758 B2422	-1	0.142857	Aggravating	4.s.179: thiosulfate/sulfate	Antiviral defense	0.516431
B0947 B2422	-1	0.0294118	Aggravating	4.s.179: thiosulfate/sulfate	Metabolism	1
B0435 B2422, B1303 B2422	-1	0.0526316	Aggravating	4.s.179: thiosulfate/sulfate	Transcription	0.516528
B0855 B2422	1	0.166667	Alleviating	4.s.179: thiosulfate/sulfate	Transport	0.409225
B0161 B2422, B3145 B2422, B0957 B2422	-1	0.0344828	Aggravating	4.s.179: thiosulfate/sulfate	Cell envelope	0.274935
B1097 B2422, B2593 B2422, B1308 B2422, B2859 B2422	-1	0.037037	Aggravating	4.s.179: thiosulfate/sulfate	Unclear or Orphan	0.15009
B3932 B0929	-1	0.333333	Aggravating	4.s.91: hydrophilic molecule	ATP dependent Proteases	1
B0947 B0929, B3775 B0929	-1	0.0294118	Aggravating	4.s.91: hydrophilic molecule	Metabolism	0.516576
B0829 B0929, B0855 B0929	-1	0.166667	Aggravating	4.s.91: hydrophilic molecule	Transport	0.516399
B0957 B0929	-1	0.0344828	Aggravating	4.s.91: hydrophilic molecule	Cell envelope	1
B0880 B0929	-1	0.142857	Aggravating	4.s.91: hydrophilic molecule	DNA repair and recombination	1
B1000 B0929, B0436 B0929	-1	0.0909091	Aggravating	4.s.91: hydrophilic molecule	general or heat shock Chaperone	0.516545
B2763 B0181, B2526 B0222, B2812 B0222, B2812 B3198, B2811 B3619, B2898 B3632, B2898 B2037, B2810 B2035, B2812 B3789, B2812 B3622, B2763 B3631, B2812 B0181, B2812 B3621, B2764 B2038, B1654 B0222, B2812 B3632, B1683 B3729, B3414 B3789, B2898 B3621, B2810 B3729, B1654 B3632, B3414 B3621, B2531 B3729, B2898 B3625, B2898 B3622, B2812 B2035, B1654 B0179, B2531 B0181, B2811 B2037, B2898 B2035, B2898 B36…	-0.368421	0.310811	Aggravating	1.6.3: Lipopolysaccharide	Fe-S cluster	0.176145
B2890 B3788, B3400 B3619, B4147 B2064, B2890 B3622, B3400 B3620, B4147 B3631, B3400 B3631, B4161 B3198, B4161 B0200, B2890 B3197, B4147 B3629, B2890 B3629, B4161 B3629, B4147 B3197, B4161 B2039, B3400 B0222, B3146 B3729, B4147 B3632, B3400 B3621, B4161 B3788, B4161 B3620, B2890 B3619, B4147 B0222, B4147 B2037, B4147 B0200, B4161 B3729, B4161 B2041, B4161 B2038, B4161 B3631	-0.103448	0.3	Alleviating	1.6.3: Lipopolysaccharide	Translation	0.706401
B2757 B3629, B2760 B0181, B2758 B3629, B2760 B3621, B2761 B3620, B2760 B0918, B2761 B2708, B2757 B3790, B2761 B3619, B2756 B3729, B2760 B0222, B2756 B3630, B2760 B3633, B2756 B0181, B2760 B0200, B2757 B3729, B2760 B3729, B2758 B0222, B2758 B3631, B2757 B0182, B2760 B0096, B2758 B3198, B2757 B0181, B2754 B3619, B2757 B1215, B2758 B2038, B2757 B0222, B2757 B3633, B2760 B0524	-0.241379	0.338983	Aggravating	1.6.3: Lipopolysaccharide	Antiviral defense	0.850241
B1306 B3620, B0435 B3729, B3649 B3631, B0435 B2027, B3649 B3632, B1305 B3729, B1823 B0181, B1306 B3621, B1303 B3619, B1823 B1855, B0059 B3619, B0435 B0181, B3202 B2040, B0059 B0181, B1305 B0096, B1823 B2040, B1823 B3630, B1305 B0222, B1948 B3788, B3649 B3620, B3461 B3789, B3461 B3790, B1305 B0181, B1114 B1215, B3649 B3618, B3181 B3729, B3649 B3625, B3649 B3621, B3649 B3619, B1823 B0222, B1306 B02…	-0.178571	0.380282	Alleviating	1.6.3: Lipopolysaccharide	Transcription	1
B0829 B2064, B3455 B2038, B0855 B3729, B3455 B2378, B0829 B3788, B3455 B0200, B3455 B0222, B0855 B3621, B0829 B2035, B0829 B0200, B0829 B3729, B0829 B3620, B0829 B3625, B0829 B3622, B3455 B3630, B0829 B2039, B0829 B3619, B3455 B3619, B0855 B0222, B0829 B2037, B0829 B0524, B3455 B2033	-0.181818	0.310345	Alleviating	1.6.3: Lipopolysaccharide	Transport	1
B0381 B3621, B4105 B3621, B1243 B1215, B3006 B2035, B3006 B3625, B0381 B3619, B0957 B3729, B0957 B0181, B3072 B3788, B2258 B2040, B4136 B2035, B3072 B3729, B1206 B2708, B0028 B3621, B1206 B0918, B0957 B0179, B2206 B3619, B3072 B3622, B1190 B3631, B1190 B0222, B0957 B0524, B0957 B3631, B0161 B3629, B2295 B3789, B1190 B0200, B0161 B3630, B2485 B3788, B4136 B0200, B2258 B2035, B1243 B0918, B2295 B36…	-0.130435	0.419753	Alleviating	1.6.3: Lipopolysaccharide	Cell envelope	0.669967
B0099 B3631, B0099 B3624, B2822 B0096, B0099 B3629, B0880 B3624, B0880 B2033, B2820 B3621, B2699 B3620, B2820 B3633, B2820 B0524, B2822 B3620, B0880 B0179, B0880 B2041, B2699 B3198, B0880 B0222, B0099 B3729, B2820 B3619, B2820 B0179, B2822 B0222, B2822 B3197, B2820 B3631, B2822 B0182, B0880 B3619, B2822 B3633	-0.25	0.288136	Aggravating	1.6.3: Lipopolysaccharide	DNA repair and recombination	0.836246
B3377 B3625, B1097 B0182, B2755 B3619, B2859 B2035, B2593 B3631, B2593 B3619, B3746 B3789, B3377 B3630, B1774 B2040, B1097 B3630, B2593 B3788, B3377 B3632, B1097 B3629, B2859 B0222, B2968 B3631, B1699 B0200, B3377 B1855, B1097 B0222, B3989 B3619, B1699 B3632, B1774 B3632, B3377 B2039, B2968 B3632, B3377 B2035, B3746 B0200, B1097 B1855, B1754 B0222, B1308 B0524, B1699 B3618, B2300 B3629, B1774 B01…	-0.0666667	0.392405	Alleviating	1.6.3: Lipopolysaccharide	Unclear or Orphan	0.345433
B0156 B2159, B1681 B1749, B2811 B0779, B2810 B4044, B1654 B0060, B2898 B0779, B1654 B1633, B3414 B0779, B0156 B0779	-0.555556	0.2	Aggravating	5.6.1: Radiation	Fe-S cluster	0.324827
B4161 B0623, B2890 B4044, B4161 B0779, B3400 B1749, B2890 B0779	-0.2	0.25	Aggravating	5.6.1: Radiation	Translation	1
B2757 B1749, B2760 B1749	1	0.0666667	Alleviating	5.6.1: Radiation	Antiviral defense	0.16774
B3932 B0779	-1	0.0909091	Aggravating	5.6.1: Radiation	ATP dependent Proteases	1
B3212 B1913, B3416 B4044, B3136 B1913, B0002 B0623, B3136 B0060, B1865 B0623, B0002 B4044, B1396 B1633, B3770 B1633, B1865 B1913, B3136 B2159, B2104 B2159, B0674 B4044, B4267 B0060, B4267 B4044, B2551 B0779, B0947 B1913, B1396 B2159, B0674 B0623, B3940 B0779, B1761 B2159, B1396 B0623	0.0909091	0.166667	Alleviating	5.6.1: Radiation	Metabolism	0.200288
B1303 B0060, B3461 B2159	0	0.0740741	Alleviating	5.6.1: Radiation	Transcription	1
B3455 B2159, B0855 B1749, B3455 B0779, B3455 B1749	-0.5	0.214286	Aggravating	5.6.1: Radiation	Transport	0.649313
B0161 B0779, B1190 B0779, B2295 B0779, B4136 B0623, B2997 B0623, B4136 B4044, B3522 B4044, B2295 B0623, B3006 B0623, B1190 B0623, B4136 B4058, B0161 B4044, B0957 B1633	-0.230769	0.135135	Aggravating	5.6.1: Radiation	Cell envelope	1
B0099 B1749, B2820 B1749, B2820 B2159	-1	0.133333	Aggravating	5.6.1: Radiation	DNA repair and recombination	0.274718
B0438 B1749, B3931 B4044, B0438 B0779, B2069 B0623, B0473 B0779, B0436 B1913, B3931 B0779	0.142857	0.263158	Alleviating	5.6.1: Radiation	general or heat shock Chaperone	0.454432
B3377 B0060, B1308 B2159, B1097 B0060, B3746 B0779, B1308 B0779, B2968 B0779, B2593 B4058, B1097 B4058, B2968 B1633, B1774 B1749, B2968 B0623, B2968 B1749	-0.333333	0.2	Aggravating	5.6.1: Radiation	Unclear or Orphan	0.771552
B1654 B3653	-1	0.0434783	Aggravating	4.s.135: Na+/glutamate/aspartate	Fe-S cluster	1
B3400 B3653	1	0.111111	Alleviating	4.s.135: Na+/glutamate/aspartate	Translation	0.409193
B2758 B4077, B2758 B3653	-1	0.25	Aggravating	4.s.135: Na+/glutamate/aspartate	Antiviral defense	0.516441
B0437 B3653	1	0.25	Alleviating	4.s.135: Na+/glutamate/aspartate	ATP dependent Proteases	0.410769
B0947 B3653, B4267 B3653	-1	0.0285714	Aggravating	4.s.135: Na+/glutamate/aspartate	Metabolism	0.516595
B0829 B3653	-1	0.142857	Aggravating	4.s.135: Na+/glutamate/aspartate	Transport	1
B3189 B4077, B4136 B3653, B1190 B4077, B0957 B3653, B2997 B3653, B0161 B3653	-0.333333	0.0666667	Aggravating	4.s.135: Na+/glutamate/aspartate	Cell envelope	1
B3377 B3653, B3746 B4077, B1308 B4077, B2968 B4077, B2968 B3653, B2859 B3653	0	0.0714286	Alleviating	4.s.135: Na+/glutamate/aspartate	Unclear or Orphan	0.693726
B1654 B3452, B2898 B3452, B2812 B3453, B2812 B3451, B2763 B3452	-0.6	0.115385	Aggravating	4.s.78: glycerol-3-P	Fe-S cluster	0.654499
B2890 B3453, B3400 B3453, B2890 B3452, B3146 B3450	0	0.25	Alleviating	4.s.78: glycerol-3-P	Translation	1
B2757 B3453, B2758 B3453, B2758 B3452, B2757 B3452, B2758 B3451	-0.6	0.272727	Aggravating	4.s.78: glycerol-3-P	Antiviral defense	0.654172
B0437 B3453	1	0.142857	Alleviating	4.s.78: glycerol-3-P	ATP dependent Proteases	0.410221
B1303 B2240, B3461 B3450, B0189 B3451, B1948 B3451, B1305 B3453, B1306 B3450, B1304 B2240	0.428571	0.173913	Alleviating	4.s.78: glycerol-3-P	Transcription	0.130429
B0829 B3453, B0829 B3452	-1	0.2	Aggravating	4.s.78: glycerol-3-P	Transport	0.516359
B3749 B3451, B0381 B3452, B1190 B3450, B2997 B3450, B1190 B2240, B2258 B3453, B1190 B3451, B2295 B3450, B3363 B3450, B2206 B3453, B2295 B3451, B2206 B3452, B1190 B3453, B4136 B2240, B3145 B3453, B0381 B2240, B3189 B3451	0.176471	0.151515	Alleviating	4.s.78: glycerol-3-P	Cell envelope	0.144936
B0880 B3453, B2699 B3453, B2822 B3451, B0099 B2240, B0099 B3453, B0099 B3451	0	0.272727	Alleviating	4.s.78: glycerol-3-P	DNA repair and recombination	0.693629
B2859 B3453, B2825 B3453, B3021 B3451, B2968 B3453, B2755 B3453, B2968 B2240, B1308 B3451, B2825 B3451, B1699 B2240, B3021 B3453, B1308 B3453, B2825 B3452, B1699 B3453	0.230769	0.129032	Alleviating	4.s.78: glycerol-3-P	Unclear or Orphan	0.160635
B2757 B1492	-1	0.142857	Aggravating	4.s.74: glutamate/aminobutyric acid	Antiviral defense	1
B1466 B1492, B3136 B1492, B1761 B1492, B0947 B1492	-1	0.0294118	Aggravating	4.s.74: glutamate/aminobutyric acid	Metabolism	0.150059
B4136 B1492	-1	0.0344828	Aggravating	4.s.74: glutamate/aminobutyric acid	Cell envelope	1
B3989 B1492	1	0.037037	Alleviating	4.s.74: glutamate/aminobutyric acid	Unclear or Orphan	0.40897
B2551 B0260, B0002 B0260, B1396 B0260	-0.333333	0.0294118	Aggravating	4.s.170: S-methylmethionine	Metabolism	1
B1303 B0260, B1304 B0260	-1	0.0526316	Aggravating	4.s.170: S-methylmethionine	Transcription	0.516562
B2295 B0260, B0161 B0260, B3006 B0260	0.333333	0.0344828	Alleviating	4.s.170: S-methylmethionine	Cell envelope	0.57136
B0882 B0260, B1000 B0260	0	0.0909091	Alleviating	4.s.170: S-methylmethionine	general or heat shock Chaperone	1
B1097 B0260	-1	0.037037	Aggravating	4.s.170: S-methylmethionine	Unclear or Orphan	1
B0947 B0875, B1761 B0875	0	0.0294118	Alleviating	4.s.188: water	Metabolism	1
B1306 B0875	-1	0.0526316	Aggravating	4.s.188: water	Transcription	1
B0855 B0875	-1	0.166667	Aggravating	4.s.188: water	Transport	1
B0381 B0875	-1	0.0344828	Aggravating	4.s.188: water	Cell envelope	1
B2069 B0875	-1	0.0909091	Aggravating	4.s.188: water	general or heat shock Chaperone	1
B1654 B4139, B3414 B2810, B2812 B1767, B2764 B2810, B2812 B2957, B2764 B4139, B2898 B2810, B1654 B0828	-0.25	0.178571	Aggravating	1.7.13: Amino acid conversion	Fe-S cluster	1
B2890 B2810	-1	0.0714286	Aggravating	1.7.13: Amino acid conversion	Translation	1
B2757 B4139, B2757 B2810	-1	0.153846	Aggravating	1.7.13: Amino acid conversion	Antiviral defense	0.516414
B0674 B2810, B1396 B2810, B4267 B0828, B3212 B4139, B0947 B0828, B2867 B2810, B3940 B2810, B1865 B2810, B3581 B2810, B0947 B4139, B0947 B2810, B3136 B0828, B3212 B2810, B0004 B2810	-0.571429	0.075	Aggravating	1.7.13: Amino acid conversion	Metabolism	0.177808
B1303 B2957, B3461 B2810, B3649 B2810, B1304 B2810, B3406 B2810	-0.6	0.08	Aggravating	1.7.13: Amino acid conversion	Transcription	0.654476
B0855 B2810	1	0.0833333	Alleviating	1.7.13: Amino acid conversion	Transport	0.409308
B2527 B2810	1	0.125	Alleviating	1.7.13: Amino acid conversion	Fe-S cluster and general or heat shock Chaperone	0.40991
B3072 B1767, B4136 B2957, B2893 B2810, B0161 B0828, B1310 B2810, B0957 B4139, B1190 B2957, B0161 B2810, B3145 B2810, B3522 B2810, B0957 B2810, B3006 B1767, B2131 B2810	-0.384615	0.142857	Aggravating	1.7.13: Amino acid conversion	Cell envelope	0.578256
B0880 B0828, B2822 B2810	-1	0.153846	Aggravating	1.7.13: Amino acid conversion	DNA repair and recombination	0.516543
B1000 B4139, B2069 B4139, B3686 B1767, B0882 B0828, B0882 B2810	0.2	0.235294	Alleviating	1.7.13: Amino acid conversion	general or heat shock Chaperone	0.405127
B2755 B2810, B2825 B2810, B1308 B2810, B1754 B4139, B3377 B4139, B3220 B2810, B1699 B1767, B1774 B2810, B2593 B2810, B1308 B1767, B1097 B2957, B3746 B4139, B2593 B2957, B3377 B0828	-0.714286	0.151515	Aggravating	1.7.13: Amino acid conversion	Unclear or Orphan	0.0550965
B2764 B1791, B3414 B1791	-1	0.0454545	Aggravating	4.s.13: amino acid/amide	Fe-S cluster	0.516542
B3400 B1791, B4161 B1791	0	0.125	Alleviating	4.s.13: amino acid/amide	Translation	1
B2757 B1791	-1	0.142857	Aggravating	4.s.13: amino acid/amide	Antiviral defense	1
B3932 B1791	1	0.333333	Alleviating	4.s.13: amino acid/amide	ATP dependent Proteases	0.410138
B4267 B1791, B3136 B1791, B3213 B1791, B1761 B1791, B1396 B1791	-1	0.0294118	Aggravating	4.s.13: amino acid/amide	Metabolism	0.0836661
B0028 B1791, B3006 B1791	0	0.0344828	Alleviating	4.s.13: amino acid/amide	Cell envelope	1
B2820 B1791	-1	0.142857	Aggravating	4.s.13: amino acid/amide	DNA repair and recombination	1
B0882 B1791	1	0.0909091	Alleviating	4.s.13: amino acid/amide	general or heat shock Chaperone	0.409106
B3377 B1791, B1774 B1791, B1699 B1791, B2755 B1791, B1772 B1791	-1	0.037037	Aggravating	4.s.13: amino acid/amide	Unclear or Orphan	0.0836257
B3414 B2048, B2812 B2048, B2810 B2049, B0156 B1613	0.5	0.12	Alleviating	1.6.17: GDP-mannose metabolism	Fe-S cluster	0.311611
B2890 B2051, B4147 B2051	1	0.0909091	Alleviating	1.6.17: GDP-mannose metabolism	Translation	0.167793
B2760 B2048, B2754 B2049, B2757 B2048, B2757 B2049	-0.5	0.2	Aggravating	1.6.17: GDP-mannose metabolism	Antiviral defense	0.649327
B3062 B2048, B3775 B2051, B3531 B2048, B1865 B2048, B0947 B1613, B3136 B2048, B1396 B2049, B1396 B2048, B0947 B2049, B1396 B1613	0	0.108108	Alleviating	1.6.17: GDP-mannose metabolism	Metabolism	0.749459
B1823 B2048, B3649 B2048, B1303 B2048	-1	0.0454545	Aggravating	1.6.17: GDP-mannose metabolism	Transcription	0.274899
B0855 B2049, B0829 B1613, B0829 B2048, B0855 B2048	-1	0.333333	Aggravating	1.6.17: GDP-mannose metabolism	Transport	0.149933
B2699 B1613, B0880 B1613, B0880 B2048, B0099 B2048	0.5	0.2	Alleviating	1.6.17: GDP-mannose metabolism	DNA repair and recombination	0.311425
B2069 B2048, B3686 B2049, B0473 B2049, B1000 B2049, B3686 B2048	0.6	0.142857	Alleviating	1.6.17: GDP-mannose metabolism	general or heat shock Chaperone	0.166008
B2859 B1613, B1308 B1613, B2859 B2048, B1308 B2048, B3989 B2049, B1097 B2049, B3377 B2049, B3377 B2048	-0.5	0.1	Aggravating	1.6.17: GDP-mannose metabolism	Unclear or Orphan	0.484625
B1680 B2699, B2525 B2699, B3414 B3931, B2812 B2699, B2764 B0885, B2810 B0955, B3414 B0955, B2810 B3571, B2898 B3931, B3414 B3571, B2811 B2699, B1681 B3932, B3414 B2699, B2898 B0955, B2812 B3931	-0.0666667	0.1875	Alleviating	2.3.6: Turnover, degradation	Fe-S cluster	0.793654
B2890 B0214, B2890 B4219, B3146 B2699, B2890 B3932, B4147 B2699, B3228 B0885, B4161 B0214	-0.142857	0.277778	Alleviating	2.3.6: Turnover, degradation	Translation	1
B2758 B0885, B2758 B1778, B2757 B0214, B2760 B2699, B2758 B2699, B2757 B2699, B2757 B3931, B2754 B0214	-0.5	0.294118	Aggravating	2.3.6: Turnover, degradation	Antiviral defense	0.484181
B0437 B3932	1	0.0769231	Alleviating	2.3.6: Turnover, degradation	ATP dependent Proteases	0.409426
B0855 B3931, B0855 B0955, B0855 B0885, B0829 B0885, B0829 B2699	-0.2	0.25	Aggravating	2.3.6: Turnover, degradation	Transport	1
B2527 B2699	-1	0.0833333	Aggravating	2.3.6: Turnover, degradation	Fe-S cluster and general or heat shock Chaperone	1
B0957 B3931, B4136 B4219, B0957 B3932, B3522 B3571, B3145 B1778, B2485 B0885, B0161 B2699, B1206 B1778, B2258 B1778, B0381 B2699, B0161 B3932, B2295 B2699, B4136 B0885, B1190 B2699, B2258 B0885, B4136 B3931, B3271 B3931, B0957 B2699, B4136 B0955, B3072 B0885, B2206 B2699, B0957 B1778, B3145 B0885, B3006 B1778, B3522 B2699, B2997 B3571, B3006 B0214	0.185185	0.230769	Alleviating	2.3.6: Turnover, degradation	Cell envelope	0.0756555
B2820 B0214, B2822 B3931, B2822 B0214, B0880 B0214, B2820 B4219, B2820 B3931, B2819 B2699, B0099 B3932, B2820 B3571	0.111111	0.352941	Alleviating	2.3.6: Turnover, degradation	DNA repair and recombination	0.500225
B0306 B3931, B2859 B2699, B2593 B2699, B3989 B0214, B3377 B3932, B3746 B2699, B2300 B0214, B2755 B2699, B3746 B1778, B2300 B1778, B3064 B2699, B2859 B0885, B1772 B3931, B2825 B2699, B3746 B4219, B2968 B3571, B1097 B3932, B2968 B3932, B3989 B3932, B1772 B3932, B2968 B0955, B3989 B3931, B2968 B0885	-0.304348	0.243243	Aggravating	2.3.6: Turnover, degradation	Unclear or Orphan	0.672759
B2764 B3324, B2763 B3324, B1654 B3609, B2898 B0407, B2810 B3335, B2812 B0407, B1679 B2610, B2810 B2793, B2811 B1591, B3414 B2793, B2531 B2610, B2763 B3333, B2811 B3331, B1679 B0098, B1654 B3330, B1680 B0098, B2811 B3330, B1683 B0098, B2898 B3328, B2531 B0098, B1654 B3332, B2763 B2793, B2898 B3330, B2529 B2610, B2811 B3329, B2812 B3334, B2812 B3609	-0.259259	0.283019	Aggravating	4.s.160: protein	Fe-S cluster	0.844849
B4147 B2793, B3400 B3332, B4147 B3609, B3400 B3325, B4161 B3335, B4147 B3332, B2890 B3609, B4161 B2793, B3400 B3838	-0.111111	0.153846	Alleviating	4.s.160: protein	Translation	1
B2760 B2610, B2757 B2610, B2760 B0098, B2757 B3329, B2757 B3609, B2758 B3323, B2758 B2793, B2756 B2610	-0.5	0.157895	Aggravating	4.s.160: protein	Antiviral defense	0.484067
B3932 B3334, B0437 B3323	1	0.0588235	Alleviating	4.s.160: protein	ATP dependent Proteases	0.16888
B0674 B3326, B1734 B3335, B3940 B3175, B0947 B0407, B3940 B2793, B3136 B3328, B1396 B3326, B1761 B2610, B0002 B3838, B0004 B3335, B3136 B0407, B3940 B3609, B3062 B3332, B3136 B1051, B4267 B0407, B2877 B2610, B0947 B3839, B2551 B3328, B2867 B3332, B0002 B3331, B0947 B1051, B1396 B3332, B3775 B3331, B0121 B2610, B3416 B2610, B1396 B2793, B1396 B3328, B0947 B3335, B2675 B2610, B3775 B3329, B3901 B00…	0.025641	0.261538	Alleviating	4.s.160: protein	Metabolism	0.195223
B0855 B3334, B0829 B3326, B4485 B2610, B3455 B2610, B0829 B3839	0.2	0.108108	Alleviating	4.s.160: protein	Transport	0.405345
B2295 B3330, B4136 B3839, B0957 B3838, B3145 B3838, B2295 B3326, B3363 B3838, B3271 B3330, B3363 B3325, B0957 B3323, B3145 B3836, B2258 B3609, B2258 B3328, B4136 B3838, B2295 B3325, B2997 B3609, B0161 B2793, B1243 B2793, B3006 B3331, B2295 B3334, B4136 B3609, B4136 B3325, B3072 B3331, B3072 B3324, B3363 B3332, B1243 B2610, B0957 B2610, B0381 B3333, B3006 B3328, B1190 B0407, B1243 B0098, B2258 B38…	-0.380952	0.3	Aggravating	4.s.160: protein	Cell envelope	0.210841
B0880 B2793, B2822 B2793, B0880 B0098, B0880 B3335, B0880 B3839	-1	0.105263	Aggravating	4.s.160: protein	DNA repair and recombination	0.0835835
B0436 B2610, B1000 B3323, B1000 B3839, B0882 B3329, B3686 B2610, B3686 B3609, B1000 B3838, B1000 B3325, B0438 B3325, B0882 B2793, B0438 B2610, B0436 B1051, B3687 B3326, B2592 B3326, B0438 B3331	-0.0666667	0.261905	Alleviating	4.s.160: protein	general or heat shock Chaperone	0.793495
B2812 B1243, B2764 B2177, B2810 B2178, B2812 B2177, B2811 B0709, B1654 B1245, B2810 B2177, B0156 B1243, B2812 B0709, B2812 B1244, B2810 B1244	-0.454545	0.176471	Aggravating	4.s.148: oligopeptide	Fe-S cluster	0.541691
B4161 B1244, B4147 B3020, B4161 B1247, B4147 B4130, B2890 B1243, B4161 B0709, B3228 B2178	-0.142857	0.35	Alleviating	4.s.148: oligopeptide	Translation	1
B2758 B1245, B2761 B1243	-1	0.105263	Aggravating	4.s.148: oligopeptide	Antiviral defense	0.516417
B0437 B1246, B0437 B1243	1	0.133333	Alleviating	4.s.148: oligopeptide	ATP dependent Proteases	0.167847
B0189 B1243, B1305 B0709, B0189 B0709, B1306 B1247, B1305 B2177	0.2	0.129032	Alleviating	4.s.148: oligopeptide	Transcription	0.405289
B3455 B2177, B0829 B1244	0	0.111111	Alleviating	4.s.148: oligopeptide	Transport	1
B2820 B2177, B0880 B1244	-1	0.105263	Aggravating	4.s.148: oligopeptide	DNA repair and recombination	0.516379
B0436 B1247, B3686 B1247, B1000 B1244, B1000 B1245, B2592 B2177, B3931 B3020	0	0.217391	Alleviating	4.s.148: oligopeptide	general or heat shock Chaperone	0.693656
B1097 B1244, B3377 B0709, B2968 B1243, B3377 B2177, B3064 B1243, B2968 B2177, B2593 B1247, B3746 B1245, B1699 B2178, B2859 B0709, B3746 B3020, B2859 B1244, B3746 B0709, B1308 B1243, B3989 B1243, B1097 B1247, B3989 B1246, B3021 B1243	-0.333333	0.230769	Aggravating	4.s.148: oligopeptide	Unclear or Orphan	0.634314
B1654 B2801, B2898 B2801	0	0.0454545	Alleviating	4.s.64: fucose	Fe-S cluster	1
B2890 B2801	-1	0.125	Aggravating	4.s.64: fucose	Translation	1
B2758 B2801, B2757 B2801	-1	0.142857	Aggravating	4.s.64: fucose	Antiviral defense	0.516479
B0437 B2801	1	0.333333	Alleviating	4.s.64: fucose	ATP dependent Proteases	0.410494
B3062 B2801, B4267 B2801	-1	0.0294118	Aggravating	4.s.64: fucose	Metabolism	0.516602
B3649 B2801, B0435 B2801	-1	0.0526316	Aggravating	4.s.64: fucose	Transcription	0.516549
B0957 B2801, B2258 B2801, B3006 B2801, B1190 B2801	-0.5	0.0344828	Aggravating	4.s.64: fucose	Cell envelope	0.649431
B2820 B2801	-1	0.142857	Aggravating	4.s.64: fucose	DNA repair and recombination	1
B0438 B2801, B3686 B2801	0	0.0909091	Alleviating	4.s.64: fucose	general or heat shock Chaperone	1
B2859 B2801	-1	0.037037	Aggravating	4.s.64: fucose	Unclear or Orphan	1
B2526 B3271, B2810 B0486, B2811 B3270, B2812 B3268, B2810 B3268, B2810 B2682, B1654 B2014, B2812 B2682	0	0.181818	Alleviating	4.s.12: amino acid	Fe-S cluster	0.723565
B4161 B2682, B4147 B2682	1	0.0526316	Alleviating	4.s.12: amino acid	Translation	0.1677
B2758 B3795, B2757 B3271, B2758 B2682, B2758 B4210, B2757 B2014	-0.6	0.277778	Aggravating	4.s.12: amino acid	Antiviral defense	0.654205
B0437 B2682	1	0.0714286	Alleviating	4.s.12: amino acid	ATP dependent Proteases	0.409814
B3212 B3268, B1761 B3271, B3062 B3271, B1865 B2014, B0121 B2014, B3744 B3795, B1479 B2014, B3136 B3270, B1761 B1917, B3581 B2682, B0002 B3269, B1734 B2014, B0004 B3271, B3693 B3269, B0947 B0899, B3136 B2682, B1396 B3271, B4267 B3270, B0674 B0486, B3775 B3795, B0037 B3795	-0.238095	0.222222	Aggravating	4.s.12: amino acid	Metabolism	1
B1305 B3795, B1823 B0486, B1823 B3795, B1303 B3271	0.5	0.1	Alleviating	4.s.12: amino acid	Transcription	0.311538
B0855 B2682, B0829 B1917, B0855 B3795, B0855 B3271, B0829 B0899	-0.2	0.294118	Aggravating	4.s.12: amino acid	Transport	1
B0957 B4156, B0957 B3271, B4136 B2682, B0957 B3269, B3006 B2014, B2485 B3270, B4105 B2014, B0957 B0486, B2997 B2014, B4136 B4156, B2295 B3271, B0028 B2682, B3145 B1917, B0381 B4156, B2997 B3271, B1206 B2682, B1190 B0486, B1818 B3269	-0.222222	0.2	Aggravating	4.s.12: amino acid	Cell envelope	1
B0880 B0899, B0880 B3271, B0880 B3270, B2820 B2682, B2699 B3795, B0880 B2682	-0.333333	0.277778	Aggravating	4.s.12: amino acid	DNA repair and recombination	1
B3931 B3271, B2592 B2682, B2592 B2014, B0882 B3270	0	0.181818	Alleviating	4.s.12: amino acid	general or heat shock Chaperone	1
B2859 B3268, B2968 B3271, B2968 B1917, B3377 B3271, B2968 B3268, B2593 B3270, B1308 B2682, B2968 B4210, B1097 B3269, B3377 B3795, B1774 B3268, B1774 B3270	-0.166667	0.210526	Alleviating	4.s.12: amino acid	Unclear or Orphan	1
B2810 B2677, B2898 B2678	0	0.0833333	Alleviating	4.s.80: glycine betaine/proline	Fe-S cluster	1
B2890 B2677, B4147 B2679, B2890 B2678	-0.333333	0.3	Aggravating	4.s.80: glycine betaine/proline	Translation	1
B2757 B2678, B2758 B2677, B2757 B2677	-1	0.222222	Aggravating	4.s.80: glycine betaine/proline	Antiviral defense	0.274806
B3461 B2678, B1303 B2678, B3649 B2678	-1	0.047619	Aggravating	4.s.80: glycine betaine/proline	Transcription	0.274861
B0855 B2678	1	0.125	Alleviating	4.s.80: glycine betaine/proline	Transport	0.40917
B0161 B2677, B1243 B2679, B2258 B2678, B1190 B2677, B3271 B2679, B4105 B2678, B3145 B2678, B4136 B2677, B2295 B2679, B0957 B2678	0.2	0.0967742	Alleviating	4.s.80: glycine betaine/proline	Cell envelope	0.334616
B2820 B2677, B2699 B2677, B0880 B2678	-0.333333	0.222222	Aggravating	4.s.80: glycine betaine/proline	DNA repair and recombination	1
B0438 B2678, B1000 B2678, B0438 B2677, B0436 B2677, B1000 B2677	0.6	0.153846	Alleviating	4.s.80: glycine betaine/proline	general or heat shock Chaperone	0.166025
B1774 B2679, B3746 B2678, B2859 B2678, B2593 B2677, B2755 B2678, B2968 B2678, B1308 B2678, B2300 B2678, B2968 B2677, B1774 B2678	-0.6	0.103448	Aggravating	4.s.80: glycine betaine/proline	Unclear or Orphan	0.21498
B1684 B2279, B2898 B2288, B2764 B2279, B0156 B2277, B0156 B2286, B2810 B2279, B2764 B2286, B2810 B2283, B2763 B2288, B2812 B2279, B2763 B2280, B2763 B2284, B2526 B2277, B1684 B2288, B1654 B2277, B1684 B2284, B2764 B2285, B2526 B2279, B2811 B2284, B3414 B2277, B2763 B2286, B1684 B2282, B2811 B2279	-0.217391	0.264706	Aggravating	4.s.130: Na+	Fe-S cluster	1
B2890 B2284, B4147 B2282, B4147 B2284, B4161 B2285, B4147 B2279, B4161 B2276, B2890 B2285, B4161 B2277	0	0.3	Alleviating	4.s.130: Na+	Translation	0.723464
B2756 B2282, B2760 B2278, B2758 B2280, B2756 B2286, B2760 B2286, B2760 B2280, B2758 B2288, B2756 B2278, B2760 B2279, B2760 B2285	0	0.368421	Alleviating	4.s.130: Na+	Antiviral defense	0.749045
B2104 B2286, B1734 B2282, B3901 B2279, B3770 B2277, B1396 B2282, B3693 B2280, B2551 B2276, B0004 B2286, B3775 B2288, B3136 B2288, B3136 B2280, B4267 B2286, B0947 B2279, B1479 B2288, B3940 B2277, B1865 B2276, B3940 B2287, B0121 B2279, B3136 B2286, B3581 B2283, B0947 B2277, B0947 B2282, B2104 B2282, B0037 B2286, B0121 B2277, B1734 B2276, B2867 B2277, B0947 B2284, B1466 B2283, B3693 B2277, B3581 B22…	-0.0196078	0.23913	Alleviating	4.s.130: Na+	Metabolism	0.255094
B3461 B2276, B0435 B2282, B1948 B2277, B1305 B2279, B0059 B2285, B1305 B2286, B1922 B2284, B0064 B2276, B0189 B2284, B3649 B2279, B1306 B2276, B1922 B2277, B1948 B2276, B1304 B2285, B0064 B2283, B1305 B2277, B1114 B2284, B1823 B2286, B1303 B2286, B1303 B2279, B1922 B2279, B1922 B2276, B0064 B2277, B1823 B2279, B0435 B2283, B3649 B2284, B1306 B2277, B0435 B2284, B3461 B2283, B1114 B2279, B1922 B22…	0	0.322581	Alleviating	4.s.130: Na+	Transcription	0.367119
B1396 B0343, B4267 B0343, B3136 B0343	0.333333	0.0294118	Alleviating	4.s.99: lactose	Metabolism	0.571361
B3461 B0343	1	0.0526316	Alleviating	4.s.99: lactose	Transcription	0.409184
B0957 B0343	-1	0.0344828	Aggravating	4.s.99: lactose	Cell envelope	1
B0473 B0343, B2592 B0343	0	0.0909091	Alleviating	4.s.99: lactose	general or heat shock Chaperone	1
B3400 B3725, B2890 B3727, B4147 B1516, B3400 B3726, B3228 B1516, B2890 B3739, B4147 B0199, B2890 B3453, B4161 B3463, B2890 B0856, B4161 B0855, B4161 B1244, B4161 B0199, B2890 B2546, B4161 B0832, B4147 B4086, B2890 B3480, B2890 B3917, B4147 B1514, B2890 B1312, B3400 B1123, B3400 B3477, B4147 B1294, B4161 B1711, B2890 B3452, B4147 B4231, B2890 B4034, B4147 B0860, B4161 B0588, B2890 B3568, B4147 B30…	-0.155556	0.281022	Alleviating	4.3.a: null	Translation	0.829296
B2527 B1682, B2527 B0855	-1	0.00746269	Aggravating	4.3.a: null	Fe-S cluster and general or heat shock Chaperone	0.516488
B3072 B1245, B1190 B4290, B3271 B2679, B2295 B2307, B3145 B0590, B3145 B0830, B4136 B4231, B2258 B0495, B2206 B3453, B4105 B0367, B3006 B0792, B1243 B1310, B4136 B0830, B0957 B3200, B1818 B0855, B0381 B1516, B0957 B4096, B2258 B2309, B3006 B3541, B4136 B1920, B1818 B3477, B2206 B3462, B1190 B2677, B1206 B1756, B1243 B2610, B2295 B2131, B4136 B4033, B1190 B4289, B0161 B2422, B3749 B0407, B4053 B12…	-0.281337	0.518644	Aggravating	4.3.a: null	Cell envelope	0.0635032
B0099 B0697, B2820 B3542, B2820 B0445, B0880 B0127, B0880 B0864, B2820 B2677, B0880 B3453, B0099 B3751, B0880 B0832, B0880 B0151, B2820 B3479, B0099 B4231, B2820 B0860, B2820 B3457, B2822 B3476, B2822 B1311, B0880 B1311, B0880 B1485, B0099 B0152, B0880 B0933, B0099 B3451, B2820 B0198, B2820 B3456, B2699 B1485, B0880 B0199, B2822 B0855, B2822 B0592, B2699 B2677, B0880 B2308, B0099 B0588, B0099 B25…	-0.0606061	0.208791	Alleviating	4.3.a: null	DNA repair and recombination	0.31719
B2859 B3453, B2968 B2548, B1308 B1318, B2300 B1290, B2755 B3485, B3746 B3020, B2825 B3456, B2593 B2677, B3377 B3725, B2968 B0590, B3220 B0365, B3190 B3175, B1308 B1440, B2968 B1291, B3989 B1243, B3746 B0199, B1774 B2678, B2968 B2677, B2968 B2150, B2968 B0588, B2968 B2678, B3021 B1310, B2968 B4289, B2968 B3477, B2968 B0592, B1308 B1918, B1097 B3476, B1097 B1756, B2968 B1514, B2593 B3727, B1774 B26…	-0.204082	0.491468	Aggravating	4.3.a: null	Unclear or Orphan	0.71863
B2898 B0813, B2812 B0813	-1	0.0434783	Aggravating	4.s.180: threonine	Fe-S cluster	0.516556
B4161 B0813	-1	0.111111	Aggravating	4.s.180: threonine	Translation	1
B2757 B3823, B2758 B0813	-1	0.25	Aggravating	4.s.180: threonine	Antiviral defense	0.516354
B0437 B0813	1	0.25	Alleviating	4.s.180: threonine	ATP dependent Proteases	0.409861
B1303 B3823	1	0.05	Alleviating	4.s.180: threonine	Transcription	0.409206
B0829 B0813	-1	0.142857	Aggravating	4.s.180: threonine	Transport	1
B2485 B0813, B4136 B3823	1	0.0666667	Alleviating	4.s.180: threonine	Cell envelope	0.167268
B2968 B0813, B2859 B3823	-1	0.0714286	Aggravating	4.s.180: threonine	Unclear or Orphan	0.516572
B4147 B3816, B4161 B3816	0	0.125	Alleviating	4.s.121: Mg2+/Ni2+/Co2+	Translation	1
B1466 B3816	1	0.0294118	Alleviating	4.s.121: Mg2+/Ni2+/Co2+	Metabolism	0.408912
B2810 B0934	-1	0.0416667	Aggravating	4.s.5: alkanesulfonate	Fe-S cluster	1
B2757 B0934, B2758 B0936	-1	0.222222	Aggravating	4.s.5: alkanesulfonate	Antiviral defense	0.516499
B0947 B0934, B1396 B0933, B1466 B0933, B0947 B0933	0	0.0555556	Alleviating	4.s.5: alkanesulfonate	Metabolism	1
B0435 B0936, B1304 B0933	0	0.0952381	Alleviating	4.s.5: alkanesulfonate	Transcription	1
B0829 B0936, B0855 B0936, B0855 B0934	-1	0.25	Aggravating	4.s.5: alkanesulfonate	Transport	0.27466
B3749 B0933, B1310 B0936, B0957 B0934, B3006 B0933, B3006 B0934, B0161 B0933	-0.333333	0.0967742	Aggravating	4.s.5: alkanesulfonate	Cell envelope	1
B0880 B0933, B0880 B0934	-1	0.222222	Aggravating	4.s.5: alkanesulfonate	DNA repair and recombination	0.516457
B0438 B0933, B0436 B0936	0	0.153846	Alleviating	4.s.5: alkanesulfonate	general or heat shock Chaperone	1
B2968 B0934, B1308 B0933, B2593 B0933, B2968 B0933, B3746 B0934	-0.6	0.0689655	Aggravating	4.s.5: alkanesulfonate	Unclear or Orphan	0.65455
B2812 B1945, B2812 B1943, B1654 B1083, B2812 B1924, B2810 B3026, B2810 B1185, B3414 B1887, B2763 B1940, B2810 B1076, B2810 B1940, B2811 B1947, B2898 B1882, B2812 B1940, B1654 B3476, B1654 B1948, B0156 B1947, B2812 B1072, B2812 B1939, B2529 B1948, B2812 B1948, B1684 B1948, B2810 B1946, B2812 B1075, B3414 B1940, B2811 B1942, B2811 B1884, B1654 B1185, B2812 B1925, B2812 B1947, B3414 B1075, B2898 B19…	-0.253731	0.421687	Aggravating	5.3: Motility (incl. chemotaxis, energytaxis, aerotaxis, redoxtaxis)	Fe-S cluster	0.617779
B4147 B1944, B2890 B1237, B4147 B4355, B3400 B1074, B4161 B1886, B4161 B1881, B4147 B1945, B2890 B1073, B4147 B1923, B2890 B1076, B2890 B1940, B2890 B1889, B4147 B3476, B3400 B1890, B3400 B1939, B4147 B1882, B2890 B1074, B4161 B1882, B4147 B1948, B3228 B3476, B2890 B1077, B4161 B1885, B3400 B1926, B4161 B1074, B4147 B1421, B2890 B1890, B4161 B3025, B4147 B1939, B3400 B1073, B4161 B1891, B4147 B18…	0	0.376812	Alleviating	5.3: Motility (incl. chemotaxis, energytaxis, aerotaxis, redoxtaxis)	Translation	0.296834
B2758 B1889, B2757 B1942, B2758 B1948, B2758 B1185, B2756 B1947, B2758 B1946, B2760 B1080, B2757 B1075, B2757 B1940, B2758 B1925, B2758 B1075, B2760 B1925, B2757 B1892, B2758 B1080, B2754 B1237, B2758 B1942, B2757 B3025, B2757 B3476, B2758 B1881, B2757 B1237, B2758 B1891, B2758 B1070, B2757 B1947, B2758 B1926, B2758 B3476	-0.12	0.264706	Alleviating	5.3: Motility (incl. chemotaxis, energytaxis, aerotaxis, redoxtaxis)	Antiviral defense	0.838767
B3940 B1926, B3136 B1892, B0121 B1237, B3940 B1943, B3136 B1070, B1396 B1879, B1396 B1946, B1396 B1073, B3212 B1948, B0947 B4069, B3940 B1073, B1761 B1887, B1865 B1881, B3940 B1925, B3531 B4355, B3062 B1947, B4267 B1878, B3940 B1076, B1734 B1885, B3136 B4355, B3940 B1884, B3136 B1926, B0002 B1942, B1865 B1944, B3136 B1925, B3940 B1080, B1396 B1948, B0002 B3026, B1734 B3026, B0121 B1073, B0947 B14…	-0.230769	0.431579	Aggravating	5.3: Motility (incl. chemotaxis, energytaxis, aerotaxis, redoxtaxis)	Metabolism	0.636908
B1305 B1885, B1948 B1925, B0435 B1887, B1303 B1881, B1303 B0533, B1306 B1926, B1306 B1879, B1306 B1944, B1306 B1073, B1823 B1887, B1948 B1924, B1948 B1887, B0435 B1075, B0435 B4355, B1823 B1924, B0189 B1882, B0064 B1237, B1823 B1926, B1922 B1882, B1114 B1076, B1306 B1925, B1306 B1948, B1823 B1945, B0435 B1881, B1306 B1924, B1306 B1945, B0189 B1885, B1823 B1889, B1303 B1945, B1305 B1421, B1114 B12…	-0.333333	0.35	Aggravating	5.3: Motility (incl. chemotaxis, energytaxis, aerotaxis, redoxtaxis)	Transcription	0.279408
B0381 B1083, B0161 B1185, B4136 B1237, B1818 B1073, B0381 B1082, B2997 B0533, B0957 B1075, B3072 B1887, B2258 B4069, B0161 B4069, B3006 B1948, B3006 B1421, B0161 B1942, B0957 B1881, B3072 B1082, B3006 B1878, B2206 B1944, B3006 B1073, B4136 B1079, B2206 B3476, B0161 B1926, B0957 B1947, B1243 B1070, B0957 B1942, B2485 B3476, B1190 B1074, B1190 B1926, B3006 B1887, B2295 B3476, B1190 B3476, B3072 B19…	-0.260274	0.388889	Aggravating	5.3: Motility (incl. chemotaxis, energytaxis, aerotaxis, redoxtaxis)	Cell envelope	0.550896
B0099 B3476, B2699 B1083, B0880 B1947, B0880 B1942, B0099 B1081, B0880 B1075, B0880 B1886, B0099 B1890, B2699 B1070, B2820 B1881, B0099 B1891, B0880 B1076, B0099 B1074, B2822 B1940, B0880 B1081, B2822 B3476, B2820 B1889, B0880 B1078, B2820 B1940	-0.578947	0.235294	Aggravating	5.3: Motility (incl. chemotaxis, energytaxis, aerotaxis, redoxtaxis)	DNA repair and recombination	0.100786
B0438 B1886, B0438 B1879, B0882 B3025, B0882 B1074, B0436 B1237, B0436 B1881, B1000 B1078, B1000 B1082, B0473 B1237, B0436 B1070, B0882 B4355, B1000 B3476, B0882 B1081, B2069 B1948, B0882 B1070, B1000 B1237, B0882 B1887, B0882 B1073, B2069 B1947, B0436 B3026, B0882 B1947, B2592 B3476, B0438 B1237, B0882 B1075, B0438 B1946, B1000 B1081, B1000 B1421, B0882 B1924, B0473 B1878, B0436 B1885, B1000 B10…	-0.288889	0.458333	Aggravating	5.3: Motility (incl. chemotaxis, energytaxis, aerotaxis, redoxtaxis)	general or heat shock Chaperone	0.542839
B3228 B2718, B4147 B3062, B4147 B1676, B3486 B3062, B4147 B2718, B4147 B2723, B4147 B4122, B2890 B0356, B4161 B0903, B4161 B4079, B4147 B1611, B2890 B2724, B4161 B4152, B3400 B1800	0.285714	0.27907	Alleviating	1.3.5: Fermentation	Translation	0.101135
B2760 B2719, B2758 B3114, B2757 B1676, B2757 B2724, B2756 B3236, B2757 B1478, B2757 B4153, B2754 B2731, B2757 B2731, B2761 B2718, B2757 B2727, B2757 B2722, B2757 B1611, B2760 B2720, B2758 B2724, B2754 B1800, B2757 B2719	-0.411765	0.333333	Aggravating	1.3.5: Fermentation	Antiviral defense	0.459518
B1303 B2718, B1303 B4151, B3649 B1611, B1306 B2719, B1823 B4122, B1303 B4152, B1823 B2296, B1303 B3062, B1922 B1676, B3461 B4079, B0059 B2719, B1304 B2718, B3461 B2718, B3461 B1800, B1306 B3061, B0064 B1676, B2741 B2731, B1304 B2296, B1948 B3061, B1306 B2721, B0435 B4152, B1303 B2721, B0059 B2725, B1306 B2720, B1303 B0356, B2741 B2725, B3202 B3062, B0435 B2719, B3461 B2719, B1303 B4153, B1306 B41…	-0.0810811	0.37037	Alleviating	1.3.5: Fermentation	Transcription	0.615203
B0829 B0871, B0829 B4152, B3455 B2721, B3455 B1478, B0829 B4153, B0829 B1800	-0.333333	0.146341	Aggravating	1.3.5: Fermentation	Transport	1
B3522 B3062, B1206 B1611, B1818 B3114, B0957 B4153, B3522 B2723, B0957 B2722, B2893 B3062, B3006 B2731, B1818 B3062, B4105 B4152, B2131 B2296, B3189 B3114, B3006 B0871, B1190 B3061, B2997 B2731, B1190 B3062, B3006 B4122, B4136 B1478, B2485 B4122, B1206 B4154, B4136 B2731, B1190 B2722, B1206 B4153, B1190 B2718, B1190 B0356, B1818 B4151, B0161 B2725, B0957 B3956, B1206 B1612, B1190 B1854, B3006 B27…	-0.192982	0.40625	Aggravating	1.3.5: Fermentation	Cell envelope	1
B2822 B0871, B0880 B4151, B2822 B0903, B0880 B0356, B0099 B1676, B2699 B2718, B2820 B1676, B2822 B2718, B0099 B2722	-0.111111	0.166667	Alleviating	1.3.5: Fermentation	DNA repair and recombination	1
B0436 B3236, B2592 B2725, B2069 B1676, B2592 B3061, B3686 B2725, B0438 B4079, B1000 B2296, B1000 B4153, B3686 B1676, B2592 B2727, B3686 B1611, B1000 B4122, B0438 B3114, B3686 B3956, B0436 B4152, B3687 B1611, B0438 B1676, B1000 B1380, B0436 B1612, B3931 B2731, B3687 B1854, B0436 B1380, B1000 B3062, B0436 B2296, B1000 B4152, B2069 B3114, B0438 B1854, B1000 B1478, B0436 B4153, B3931 B2722, B3687 B22…	0.0322581	0.456522	Alleviating	1.3.5: Fermentation	general or heat shock Chaperone	0.271607
B3746 B4079, B2859 B0871, B2755 B2723, B2968 B1478, B2755 B2731, B3989 B1612, B3746 B1676, B3377 B4153, B2593 B2718, B3021 B1676, B3064 B3114, B2968 B1612, B2968 B4152, B2968 B1800, B3377 B2725, B2968 B2724, B3377 B0356, B2968 B1676, B1097 B4154, B1097 B1611, B1097 B2296, B2825 B1800, B1699 B1676, B3746 B4122, B2859 B3061, B2968 B0356, B2300 B1478, B2825 B2719, B3989 B0903, B1772 B1800, B1774 B18…	-0.193548	0.435484	Aggravating	1.3.5: Fermentation	Unclear or Orphan	1
B2890 B3895, B3400 B2997, B3146 B0028, B2890 B3228, B4161 B4142, B2890 B2336, B4161 B0055, B3400 B1000, B2890 B0976, B2890 B2194, B4161 B3363, B4147 B2893, B4147 B3609, B4161 B1000, B3400 B3800, B4161 B0215, B4147 B2717, B2890 B4076, B2890 B4034, B2890 B2997, B2890 B2197, B4147 B0053, B4161 B0053, B2890 B3609, B2890 B0053, B4161 B0436, B4161 B2336, B4147 B4316, B3486 B0882, B4147 B0014, B2890 B39…	-0.0943396	0.366337	Alleviating	2.3.4: Chaperoning, folding	Translation	0.575504
B2757 B0977, B2758 B4076, B2757 B4074, B2754 B2110, B2758 B2893, B2757 B4142, B2758 B2592, B2758 B0525, B2758 B1185, B2754 B0053, B2760 B2527, B2757 B0053, B2760 B0717, B2758 B2526, B2757 B3775, B2757 B3860, B2758 B0604, B2757 B2201, B2757 B1226, B2758 B2195, B2758 B4316, B2757 B3349, B2758 B4075, B2760 B0168, B2754 B2717, B2754 B0441, B2758 B1466, B2756 B0438, B2760 B0014, B2761 B2526, B2758 B25…	-0.209302	0.37	Aggravating	2.3.4: Chaperoning, folding	Antiviral defense	1
B3062 B0953, B4267 B2150, B3940 B1926, B1761 B4142, B3212 B3228, B3940 B3800, B0121 B0650, B3212 B3401, B3136 B1070, B0004 B0215, B3940 B3609, B2551 B2712, B2104 B2198, B3770 B4207, B1479 B1466, B4267 B2991, B3940 B2336, B0121 B1243, B0947 B0014, B1396 B2336, B2675 B2592, B3062 B2197, B1761 B0438, B0947 B0717, B0947 B3143, B4267 B1683, B1396 B1466, B1761 B4207, B3236 B0436, B1466 B0014, B0037 B21…	-0.106977	0.629921	Alleviating	2.3.4: Chaperoning, folding	Metabolism	0.264672
B0064 B1000, B1306 B4142, B0064 B0178, B1303 B1466, B0059 B3228, B2741 B0438, B1304 B3932, B1306 B1926, B1303 B3687, B1304 B3609, B1948 B2069, B0059 B0014, B1114 B0140, B1304 B0891, B1306 B1226, B1303 B0891, B1304 B0028, B0435 B2712, B0435 B0053, B1305 B2997, B1303 B0014, B0435 B0178, B0064 B2194, B1306 B0053, B1304 B2069, B1948 B2893, B1306 B1000, B1306 B0140, B1114 B0028, B1303 B3932, B1303 B10…	-0.0989011	0.419643	Alleviating	2.3.4: Chaperoning, folding	Transcription	0.45378
B2527 B0028, B2527 B1000, B2527 B1683	-0.333333	0.0315789	Aggravating	2.3.4: Chaperoning, folding	Fe-S cluster and general or heat shock Chaperone	1
B0957 B0944, B0161 B0882, B0161 B1185, B3749 B0604, B4136 B0140, B3522 B0140, B4136 B0953, B3271 B3895, B0957 B3047, B3072 B2195, B2258 B3143, B0957 B0975, B0161 B0053, B3072 B0028, B4136 B3931, B0957 B0976, B2295 B0977, B1190 B3143, B0161 B0891, B1190 B0178, B0957 B0178, B4136 B0525, B0381 B0014, B0957 B0977, B2893 B2199, B3749 B1000, B4053 B1243, B1190 B3363, B0161 B0436, B2258 B3228, B0161 B33…	-0.264706	0.622951	Aggravating	2.3.4: Chaperoning, folding	Cell envelope	0.250987
B0880 B0939, B0880 B0438, B0099 B0976, B0099 B0717, B2820 B3687, B2820 B0215, B2820 B4142, B2820 B1466, B0880 B4316, B0880 B0998, B2822 B0473, B0880 B0944, B2699 B2110, B2699 B2527, B2820 B4074, B0099 B2528, B0880 B3895, B0099 B3932, B2822 B0028, B2820 B2069, B2820 B0028, B0099 B0015, B0880 B2526, B2699 B0882, B0880 B2524, B2822 B4142, B0880 B0891, B0099 B0441, B2699 B1083, B2822 B3931, B0880 B09…	-0.192308	0.4	Aggravating	2.3.4: Chaperoning, folding	DNA repair and recombination	1
B0436 B3687, B2069 B2150, B0438 B4142, B1000 B1082, B3931 B3143, B3687 B2069, B0473 B1000, B1000 B0953, B0438 B4034, B0436 B1070, B1000 B0975, B0882 B1070, B0882 B2592, B0882 B3347, B0882 B0014, B2592 B0473, B0436 B0953, B0436 B4034, B3931 B1466, B2592 B2997, B1000 B0977, B2592 B0882, B0882 B0939, B0436 B1466, B3687 B0438, B0438 B0053, B0473 B2201, B0882 B0441, B0882 B3349, B3686 B3609, B1000 B25…	-0.116883	0.519231	Alleviating	2.3.4: Chaperoning, folding	general or heat shock Chaperone	0.562669
B0306 B2997, B2300 B0053, B2755 B0441, B2859 B3775, B3989 B0891, B3377 B3347, B2968 B2717, B3377 B2717, B1774 B2195, B1774 B3895, B2755 B3609, B1699 B4142, B2968 B2991, B2593 B1070, B2593 B4075, B1308 B0053, B1097 B3932, B3989 B1243, B3021 B1070, B1699 B2524, B1308 B0028, B2968 B0944, B2968 B2150, B1774 B3687, B1097 B2197, B3746 B2526, B2968 B2997, B2755 B3401, B1750 B0438, B1699 B2336, B2755 B33…	-0.308511	0.641667	Aggravating	2.3.4: Chaperoning, folding	Unclear or Orphan	0.0855143
B2810 B3457, B0156 B3454, B2898 B3457, B2811 B3457, B2898 B3458, B2812 B3455, B0156 B3455	-0.428571	0.148148	Aggravating	4.s.108: L-leucine/L-valine/L-iso-leucine	Fe-S cluster	0.707707
B4147 B3460, B3400 B3454, B2890 B3455	-1	0.230769	Aggravating	4.s.108: L-leucine/L-valine/L-iso-leucine	Translation	0.274773
B2758 B3455, B2758 B3457, B2757 B3460, B2758 B3456, B2758 B3458	-1	0.416667	Aggravating	4.s.108: L-leucine/L-valine/L-iso-leucine	Antiviral defense	0.0835815
B0437 B3455, B0437 B3457, B0437 B3456	1	0.375	Alleviating	4.s.108: L-leucine/L-valine/L-iso-leucine	ATP dependent Proteases	0.0689437
B0855 B3456, B0855 B3458, B0829 B3454, B0829 B3457	0.5	0.363636	Alleviating	4.s.108: L-leucine/L-valine/L-iso-leucine	Transport	0.311527
B2997 B3460, B2206 B3455, B3145 B3460, B4136 B3455, B3006 B3454, B2295 B3457, B2206 B3454, B2295 B3460, B3006 B3455, B2206 B3458, B4136 B3457, B0957 B3454, B3363 B3460, B0957 B3460, B1190 B3456, B2206 B3456, B2206 B3457, B0381 B3455, B3749 B3457, B2131 B3455, B2997 B3455, B4136 B3456	0.181818	0.176471	Alleviating	4.s.108: L-leucine/L-valine/L-iso-leucine	Cell envelope	0.126457
B2820 B3456, B2820 B3457, B0099 B3457	1	0.166667	Alleviating	4.s.108: L-leucine/L-valine/L-iso-leucine	DNA repair and recombination	0.0686168
B3746 B3460, B2968 B3457, B2593 B3454, B1308 B3457, B2968 B3458, B2825 B3455, B1308 B3458, B2825 B3456, B3021 B3456, B3989 B3455, B2859 B3455, B1308 B3460, B3746 B3455, B2968 B3455, B1308 B3455, B1097 B3460, B2755 B3456, B3746 B3458, B2968 B3454, B0306 B3455	0.1	0.1875	Alleviating	4.s.108: L-leucine/L-valine/L-iso-leucine	Unclear or Orphan	0.254975
B3414 B3355, B2812 B1002, B2898 B0688, B2810 B4240, B2811 B1197, B2811 B4241, B3414 B3565, B2812 B3355, B2810 B1236, B2812 B1236, B2811 B1236, B1654 B3565, B0156 B0688, B2898 B3565	-0.428571	0.235294	Aggravating	1.7.9: Misc. glucose metabolism	Fe-S cluster	0.423368
B2890 B3565, B2890 B1002, B3400 B4241, B4161 B3565, B3228 B3565, B4147 B4241, B2890 B0124	-0.142857	0.2	Alleviating	1.7.9: Misc. glucose metabolism	Translation	1
B2758 B4240, B2758 B2901, B2757 B2901	-0.333333	0.105263	Aggravating	1.7.9: Misc. glucose metabolism	Antiviral defense	1
B0437 B3355	1	0.0666667	Alleviating	1.7.9: Misc. glucose metabolism	ATP dependent Proteases	0.410526
B0947 B1236, B1466 B3355, B4267 B4241, B2551 B1002, B4267 B3355, B0947 B0688, B4267 B0688, B3581 B3565, B1396 B3565, B3136 B4241, B3062 B0124, B1479 B3355, B0947 B2901, B3212 B4240, B1761 B3355, B1761 B4240, B1396 B1002, B4267 B1002, B0947 B2388, B4267 B3565, B3775 B3565, B4267 B4240, B0674 B0688, B3775 B1197, B3212 B2901, B1479 B2901, B0121 B1236, B0037 B1197, B2551 B1236, B3062 B3355, B1479 B06…	-0.0322581	0.23913	Alleviating	1.7.9: Misc. glucose metabolism	Metabolism	0.465067
B1304 B1002, B0064 B2901, B1823 B3355, B1303 B2901, B3649 B3565, B1922 B0688, B0059 B0124, B1306 B0124, B3461 B2901, B1303 B3355	0.2	0.193548	Alleviating	1.7.9: Misc. glucose metabolism	Transcription	0.334396
B0829 B3355, B0855 B2901, B3455 B3565, B0829 B0688, B0829 B2901, B0829 B1236	0.333333	0.277778	Alleviating	1.7.9: Misc. glucose metabolism	Transport	0.234585
B2258 B1002, B4136 B1236, B4136 B2388, B0957 B0124, B3145 B0688, B4136 B1002, B0161 B1236, B2258 B0124, B0161 B2901, B0381 B4240, B1243 B0688, B4136 B0688, B3006 B1236, B2258 B1236, B0161 B0688, B3006 B3355, B0957 B0688, B1206 B1197, B1206 B4241, B1190 B3565, B3072 B3355, B0161 B3355, B2258 B2388, B4136 B3355	-0.0833333	0.268293	Alleviating	1.7.9: Misc. glucose metabolism	Cell envelope	0.679641
B2820 B3355, B0880 B1197	-1	0.105263	Aggravating	1.7.9: Misc. glucose metabolism	DNA repair and recombination	0.516404
B0438 B4240, B1000 B1197, B0473 B3355, B0436 B4241, B2592 B1236, B3687 B2388, B0436 B0124, B1000 B2901, B2069 B1236, B0438 B1236, B0882 B2901, B0438 B2901, B1000 B4241	0.230769	0.347826	Alleviating	1.7.9: Misc. glucose metabolism	general or heat shock Chaperone	0.16058
B1774 B3355, B2968 B3565, B2859 B0688, B2300 B2901, B1308 B2901, B1774 B1197, B2859 B4241, B2968 B3355, B1097 B2388, B3377 B0688, B2300 B1002, B2968 B0124, B2968 B0688, B2593 B2388, B2968 B2901, B3746 B2901, B3377 B1002, B3377 B3355	-0.333333	0.230769	Aggravating	1.7.9: Misc. glucose metabolism	Unclear or Orphan	0.634307
B2763 B2968, B1654 B1688, B1654 B1729, B3414 B4108, B1654 B2174, B0156 B1688, B2764 B3377, B2812 B3377, B2811 B1115, B2812 B1729, B2811 B2968, B2811 B3377, B1679 B3377, B1680 B2968, B2530 B2968, B3414 B2135, B2526 B2968, B0156 B3391, B2812 B2682, B0156 B1342, B2810 B4108, B2812 B2968, B2810 B1115, B1654 B2135, B2764 B1688, B2898 B2683, B2763 B2970, B2812 B2970, B2810 B1752, B2810 B2682, B3414 B16…	-0.375	0.28	Aggravating	4: Transport	Fe-S cluster	0.286481
B3228 B3377, B3400 B3377, B3400 B2968, B3228 B2968, B4147 B2682, B2890 B4257, B4147 B2683, B3146 B2968, B4161 B2682, B4161 B3491, B4147 B3391, B3486 B3377, B4161 B3391, B4161 B1036	-0.142857	0.222222	Alleviating	4: Transport	Translation	1
B2756 B2968, B2758 B3391, B2758 B4257, B2758 B2682, B2756 B1342, B2757 B2174, B2758 B4210, B2756 B3377, B2754 B3377, B2758 B2683	-0.8	0.257143	Aggravating	4: Transport	Antiviral defense	0.0555096
B0437 B2682, B0437 B1752, B3932 B1688, B3932 B2968, B3932 B3377	0.2	0.16129	Alleviating	4: Transport	ATP dependent Proteases	0.40526
B1479 B2968, B1396 B1688, B1734 B2968, B1396 B3377, B0037 B2683, B1761 B1342, B3581 B2682, B0947 B1115, B2104 B3391, B3136 B2968, B3693 B3377, B0674 B2141, B0121 B2683, B3581 B2968, B1761 B4108, B1396 B3491, B3213 B1115, B3693 B3391, B1396 B1979, B1734 B3391, B0947 B0786, B1761 B1688, B0037 B1115, B3901 B2968, B2551 B2968, B1761 B3391, B1761 B1522, B0121 B2970, B2104 B2968, B3136 B3377, B4267 B35…	-0.130435	0.33871	Alleviating	4: Transport	Metabolism	0.712974
B1303 B0786, B1823 B2968, B1303 B2968, B1303 B4108, B1114 B3377, B1948 B1908, B0064 B1729, B3202 B3377, B1304 B1908, B1304 B1729, B1304 B3377, B3649 B3377, B3181 B2968, B1303 B1342	-0.142857	0.148936	Alleviating	4: Transport	Transcription	1
B2527 B2968	-1	0.0333333	Aggravating	4: Transport	Fe-S cluster and general or heat shock Chaperone	1
B3072 B3377, B0381 B1908, B3271 B3377, B4136 B2970, B2258 B2141, B0957 B2968, B4136 B0818, B0028 B2682, B3006 B1522, B3006 B3491, B0161 B2968, B3271 B2968, B0957 B4257, B3006 B2968, B0957 B1036, B2258 B2135, B2206 B3491, B2295 B4108, B3006 B4108, B1818 B3377, B1206 B1908, B3145 B3391, B1206 B1342, B0957 B3377, B1190 B1979, B3145 B2970, B3522 B3577, B2295 B1729, B4105 B0818, B1243 B1908, B1243 B29…	-0.389831	0.385965	Aggravating	4: Transport	Cell envelope	0.112364
B2820 B3391, B2822 B2968, B0099 B4108, B0880 B3491, B2820 B3577, B2819 B2968, B2820 B2682, B0099 B3377, B0099 B2968, B2820 B2968, B0880 B2682, B0880 B2968	-0.333333	0.2	Aggravating	4: Transport	DNA repair and recombination	0.771397
B0438 B2970, B3687 B2683, B2592 B2682, B0438 B2141, B1000 B1115, B0882 B3377, B0438 B2968, B0438 B1522, B1000 B1036, B0438 B3377, B0473 B2968, B0438 B1752, B0436 B2968	-0.538462	0.25641	Aggravating	4: Transport	general or heat shock Chaperone	0.262067
B3746 B2141, B2593 B3391, B1699 B2968, B2859 B0818, B1308 B1342, B2825 B2968, B2968 B2141, B2593 B2968, B0234 B3377, B1699 B3491, B2825 B1688, B3989 B3491, B2300 B2968, B2968 B2683, B1750 B2968, B3745 B2968, B1699 B1979, B2968 B1979, B2859 B3377, B3377 B0786, B2859 B2970, B2968 B1342, B1308 B2682, B3377 B2683, B1774 B1688, B2755 B2968, B2755 B3377, B1774 B3391, B1774 B1752, B2968 B1115, B1699 B33…	-0.466667	0.345455	Aggravating	4: Transport	Unclear or Orphan	0.0669835
B1684 B0621, B2811 B4138	0	0.08	Alleviating	4.s.46: dicarboxylate	Fe-S cluster	1
B2890 B4123	-1	0.0909091	Aggravating	4.s.46: dicarboxylate	Translation	1
B2758 B4123, B2757 B4123, B2758 B3227	-1	0.2	Aggravating	4.s.46: dicarboxylate	Antiviral defense	0.274634
B1922 B0621, B1306 B4138	-1	0.0909091	Aggravating	4.s.46: dicarboxylate	Transcription	0.516579
B0855 B3227	-1	0.111111	Aggravating	4.s.46: dicarboxylate	Transport	1
B1243 B3227, B0957 B4123, B4136 B0621	-1	0.09375	Aggravating	4.s.46: dicarboxylate	Cell envelope	0.274902
B0099 B4123	-1	0.1	Aggravating	4.s.46: dicarboxylate	DNA repair and recombination	1
B1000 B4123, B0436 B3227	0	0.142857	Alleviating	4.s.46: dicarboxylate	general or heat shock Chaperone	1
B3746 B0621, B1308 B4123, B2755 B4123	0.333333	0.0666667	Alleviating	4.s.46: dicarboxylate	Unclear or Orphan	0.571359
B2898 B3452, B2898 B1090, B1654 B3452, B2764 B1090, B2812 B3451, B2810 B0736, B2763 B3452, B3414 B1661, B1681 B1661, B2811 B0736, B2812 B3453, B2898 B0736, B2810 B3918, B2898 B0789	-0.571429	0.216216	Aggravating	1.6.1: Phospholipid	Fe-S cluster	0.177606
B2890 B3453, B3400 B3453, B2890 B0789, B4161 B4359, B2890 B3452, B3146 B3450, B4147 B3059	-0.428571	0.26087	Aggravating	1.6.1: Phospholipid	Translation	0.707468
B2757 B3453, B2760 B1090, B2754 B0736, B2758 B3453, B2758 B3452, B2757 B3452, B2758 B3451	-0.428571	0.227273	Aggravating	1.6.1: Phospholipid	Antiviral defense	0.707344
B0437 B3453, B3932 B3918, B3932 B4359	0.333333	0.166667	Alleviating	1.6.1: Phospholipid	ATP dependent Proteases	0.571137
B1823 B0736, B3202 B4042, B3461 B3450, B0189 B3451, B1948 B3451, B1823 B3918, B1305 B3453, B1303 B0736, B1306 B3450, B1303 B0789, B0435 B1661	0.454545	0.235294	Alleviating	1.6.1: Phospholipid	Transcription	0.0599416
B0829 B3453, B0855 B0789, B3455 B4359, B0855 B4042, B0829 B3452, B0829 B0789	0	0.238095	Alleviating	1.6.1: Phospholipid	Transport	0.693722
B2820 B0789, B2820 B0736, B0880 B4359, B0880 B3453, B2699 B3453, B2822 B3451, B0099 B3453, B0099 B3451	0.25	0.227273	Alleviating	1.6.1: Phospholipid	DNA repair and recombination	0.2847
B4161 B0517, B4147 B2143, B3400 B3665, B3400 B1388, B4147 B2465, B2890 B0356, B3400 B3371, B3400 B3374, B4161 B4383, B2890 B2154, B4147 B4381, B4147 B1392	0.166667	0.244898	Alleviating	1.1.5: Others	Translation	0.248635
B2756 B0516, B2758 B2935, B2760 B2935, B2757 B1478, B2758 B4383, B2757 B0514, B2757 B1397, B2757 B1488, B2758 B1396, B2757 B2935, B2757 B1398, B2757 B3371, B2758 B1395	-0.384615	0.229167	Aggravating	1.1.5: Others	Antiviral defense	0.577667
B0437 B1390, B0437 B0867, B3932 B1398	0.333333	0.0681818	Alleviating	1.1.5: Others	ATP dependent Proteases	0.571453
B3062 B1399, B0947 B1394, B0037 B0505, B3581 B0516, B1466 B1396, B4267 B1478, B1734 B3374, B3212 B2143, B0947 B0509, B0002 B0505, B1865 B4381, B1761 B2154, B0947 B0867, B0947 B1389, B4267 B0516, B2104 B2154, B2799 B1398, B1865 B1478, B3136 B0516, B2104 B1392, B1761 B1389, B0674 B0514, B2104 B0867, B1479 B1395, B4267 B0867, B1479 B1398, B3136 B4381, B0037 B1488, B3062 B3371, B2551 B2465, B3940 B13…	-0.0804598	0.413333	Alleviating	1.1.5: Others	Metabolism	0.3812
B0059 B3371, B0064 B0512, B0059 B1394, B1306 B0505, B0189 B0516, B1823 B1396, B1823 B2935, B3461 B0516, B0064 B0351, B1306 B1396, B1306 B1488, B0059 B0351, B3649 B0516, B1303 B1389, B1305 B1488, B3649 B0509, B1823 B4381, B1306 B1392, B1303 B0517, B3461 B1389, B1305 B4382, B1304 B0351, B1303 B1396, B1306 B1393, B0189 B1488, B1306 B0516, B1305 B1392, B1303 B0356, B1303 B1391, B1948 B1396, B3406 B13…	-0.0666667	0.35	Alleviating	1.1.5: Others	Transcription	0.449338
B3455 B4381, B0829 B0516, B0829 B4382, B3455 B0867, B0855 B0509, B3714 B1396, B0855 B0355, B0829 B1394, B3455 B1478, B3455 B0512, B0829 B1388, B0829 B1399	-0.166667	0.255319	Alleviating	1.1.5: Others	Transport	1
B4136 B1395, B3006 B0509, B0161 B0512, B2295 B1396, B3271 B1396, B3145 B1390, B2258 B0516, B1190 B1394, B2485 B0516, B1206 B4383, B2295 B4382, B0161 B1398, B3006 B4382, B3072 B0509, B0161 B4381, B3006 B1391, B2258 B3371, B1818 B1396, B2131 B2154, B2485 B0514, B4136 B1478, B4136 B1399, B0381 B0867, B2206 B2154, B3072 B1393, B0161 B1395, B0161 B1388, B4136 B3371, B0957 B0512, B2295 B2154, B1190 B03…	-0.205479	0.471429	Aggravating	1.1.5: Others	Cell envelope	0.905099
B0882 B1399, B0882 B1390, B3686 B1398, B2069 B1396, B0882 B1388, B0438 B1399, B1000 B0514, B0438 B1394, B2592 B0351, B0882 B1398, B2069 B2465, B1000 B2154, B0436 B1399, B0438 B1397, B2069 B1388, B0436 B2465, B1000 B3371, B1000 B1394, B0882 B1397, B0438 B2143, B1000 B1478, B0436 B1392, B0882 B3371, B2592 B3665	0	0.307692	Alleviating	1.1.5: Others	general or heat shock Chaperone	0.407907
B1654 B0377	1	0.0454545	Alleviating	4.s.122: microcin B17	Fe-S cluster	0.408976
B0064 B0377	-1	0.0526316	Aggravating	4.s.122: microcin B17	Transcription	1
B0957 B0377	-1	0.0344828	Aggravating	4.s.122: microcin B17	Cell envelope	1
B2968 B0377, B3746 B0377	-1	0.037037	Aggravating	4.s.122: microcin B17	Unclear or Orphan	0.516587
B2810 B3196	-1	0.0454545	Aggravating	4.s.133: Na+/Ca+	Fe-S cluster	1
B3062 B3196, B4267 B3196	1	0.0294118	Alleviating	4.s.133: Na+/Ca+	Metabolism	0.167235
B3228 B3386, B4147 B0008, B3400 B3386, B4147 B2465, B4147 B2914, B2890 B2914	0	0.25	Alleviating	1.7.3: Pentose phosphate shunt, non-oxidative branch	Translation	0.693764
B2760 B3386, B2757 B4090, B2758 B2935, B2760 B2935, B2757 B2935, B2757 B2029, B2758 B3386, B2754 B3386	-0.25	0.266667	Aggravating	1.7.3: Pentose phosphate shunt, non-oxidative branch	Antiviral defense	1
B0004 B2914, B1396 B2465, B3940 B2935, B0037 B2914, B3744 B2029, B0947 B3386, B3136 B3386, B4267 B2914, B3416 B2914, B3136 B4089, B2104 B2914, B1734 B2914, B3531 B3386, B0037 B3386, B3416 B3386, B3212 B2935, B4267 B4089, B1865 B2464, B2551 B2465, B1466 B2914, B0947 B2935, B3940 B0008, B3940 B3386, B3581 B3386, B2867 B3386	0.04	0.190476	Alleviating	1.7.3: Pentose phosphate shunt, non-oxidative branch	Metabolism	0.309455
B0189 B2914, B3461 B4089, B1823 B3386, B1304 B3386, B1305 B4090, B3649 B4089, B0435 B3386, B1823 B2935, B1823 B0008, B1303 B2935, B3649 B3386	0.0909091	0.222222	Alleviating	1.7.3: Pentose phosphate shunt, non-oxidative branch	Transcription	0.373997
B0829 B4089, B0829 B3386	0	0.142857	Alleviating	1.7.3: Pentose phosphate shunt, non-oxidative branch	Transport	1
B1818 B3386, B2131 B3386, B1206 B4090, B2206 B3386, B3006 B4089, B1243 B2914, B4105 B2914, B3363 B3386, B3145 B2935, B1206 B2464, B4136 B2914, B3006 B3386, B3749 B2914, B1206 B2465	-0.428571	0.189189	Aggravating	1.7.3: Pentose phosphate shunt, non-oxidative branch	Cell envelope	0.423521
B2822 B3386, B2820 B2914, B2699 B2914	-0.333333	0.133333	Aggravating	1.7.3: Pentose phosphate shunt, non-oxidative branch	DNA repair and recombination	1
B0473 B3386, B1000 B2914, B1000 B4090, B2592 B3386, B0436 B2465, B1000 B2464, B3687 B2029, B2069 B2465	0	0.315789	Alleviating	1.7.3: Pentose phosphate shunt, non-oxidative branch	general or heat shock Chaperone	0.723449
B2593 B2464, B1774 B3386, B2755 B3386, B1097 B2029, B1097 B3386, B3746 B4090, B3021 B2465, B2593 B2029, B3746 B4089, B2859 B4089, B2593 B3386, B2593 B2465, B1097 B4090, B2593 B2914, B3021 B3386, B3064 B3386	0.25	0.2	Alleviating	1.7.3: Pentose phosphate shunt, non-oxidative branch	Unclear or Orphan	0.123802
B3414 B3001, B2810 B3001	-1	0.0416667	Aggravating	4.s.93: ion	Fe-S cluster	0.516573
B4147 B3291, B4161 B3291	0	0.1	Alleviating	4.s.93: ion	Translation	1
B2760 B3001, B2758 B3291	-1	0.222222	Aggravating	4.s.93: ion	Antiviral defense	0.516403
B1396 B3291, B0674 B3001, B3940 B3291, B4267 B3291, B2867 B3291, B0037 B3291	0.333333	0.0555556	Alleviating	4.s.93: ion	Metabolism	0.234403
B1306 B3001, B3649 B3001	0	0.047619	Alleviating	4.s.93: ion	Transcription	1
B0855 B3001, B0829 B3291	-1	0.25	Aggravating	4.s.93: ion	Transport	0.516469
B3271 B3291, B3145 B3291	-1	0.0322581	Aggravating	4.s.93: ion	Cell envelope	0.516597
B2820 B3291	-1	0.111111	Aggravating	4.s.93: ion	DNA repair and recombination	1
B2825 B3291, B2968 B3001, B3021 B3001	-0.333333	0.0689655	Aggravating	4.s.93: ion	Unclear or Orphan	1
B2890 B0214, B2890 B0880, B4147 B1413, B2890 B0440, B4147 B4000, B4147 B1183, B4161 B0214, B3400 B3638, B2890 B3183, B2890 B4396, B4147 B3701, B2890 B2496, B4147 B4259, B4161 B1653, B4147 B3702, B4161 B2496, B4147 B0148, B4161 B4000, B2890 B3822, B4161 B0215, B3400 B0640, B4161 B3813, B4161 B0231, B4161 B4052, B4161 B1184, B3228 B3813, B4147 B1184, B2890 B4052	-0.214286	0.34375	Aggravating	2.1.1: DNA replication	Translation	1
B2754 B4052, B2760 B1274, B2757 B0214, B2760 B1099, B2756 B0393, B2758 B0393, B2757 B3030, B2757 B4052, B2757 B2496, B2757 B4396, B2757 B3701, B2756 B4052, B2760 B3701, B2760 B0215, B2761 B4052, B2761 B0640, B2754 B0214, B2760 B4052, B2760 B3030, B2758 B0880, B2756 B4000, B2757 B1653, B2754 B4000, B2760 B3700, B2758 B1653	-0.36	0.238095	Aggravating	2.1.1: DNA replication	Antiviral defense	0.419235
B1479 B0880, B3581 B3778, B1396 B4259, B0004 B0215, B0674 B2496, B1761 B0640, B0121 B4052, B1865 B3822, B0037 B0470, B1761 B4052, B3581 B3822, B4267 B0640, B1734 B2496, B1865 B1274, B3213 B4052, B0947 B1610, B3212 B4259, B0947 B1034, B3775 B0687, B2104 B2231, B1396 B3822, B3213 B0640, B0947 B0880, B3770 B4052, B3136 B0687, B0004 B3702, B1734 B3822, B1396 B0231, B1761 B3652, B1761 B3183, B2104 B06…	-0.207207	0.388889	Aggravating	2.1.1: DNA replication	Metabolism	0.846338
B2741 B4052, B0435 B2496, B1306 B1099, B1114 B1099, B1823 B0214, B1823 B0231, B1823 B1842, B0435 B4396, B0059 B0393, B1823 B0148, B0435 B3813, B0435 B3652, B1304 B4052, B0064 B4052, B0059 B3652, B1305 B4052, B1948 B4052, B0189 B3701, B0435 B4052, B1823 B3700, B0435 B3701, B0435 B1653, B1304 B0880, B1114 B1184, B1303 B4052, B3461 B4052, B3202 B3701, B0059 B3322, B1303 B0880, B3461 B0640, B0189 B40…	-0.0163934	0.373333	Alleviating	2.1.1: DNA replication	Transcription	0.193184
B0381 B4000, B0957 B1099, B3522 B4052, B2258 B3638, B0161 B0880, B4136 B0880, B2258 B0687, B0161 B0231, B3006 B0640, B0161 B4052, B0028 B4259, B1206 B0440, B0957 B3778, B2893 B4052, B0957 B3183, B2295 B0640, B0161 B1653, B1310 B1099, B1243 B1274, B4136 B0467, B3145 B0470, B3006 B0962, B2206 B2231, B0161 B3149, B3363 B2496, B4136 B1610, B0957 B0148, B3006 B3638, B0161 B3701, B0957 B3701, B3145 B02…	-0.237288	0.447059	Aggravating	2.1.1: DNA replication	Cell envelope	0.572757
B2820 B0214, B2820 B1763, B0880 B0231, B0880 B3778, B2699 B0687, B2699 B4052, B0099 B3822, B2820 B0215, B0880 B3652, B2822 B3183, B2699 B4259, B2699 B0470, B2820 B4052, B2822 B0214, B2699 B0640, B0880 B3638, B2822 B0215, B0099 B4052, B2820 B0687, B2822 B3778, B0880 B0687, B2822 B4052, B2699 B0215, B2820 B4000, B0099 B0640, B2699 B1099, B2699 B0231, B2822 B0687, B0880 B3700, B2822 B4259, B2820 B37…	-0.444444	0.301587	Aggravating	2.1.1: DNA replication	DNA repair and recombination	0.125943
B3746 B3701, B1774 B1842, B2300 B0214, B2593 B0393, B2593 B2496, B1750 B2231, B2755 B4052, B3377 B1184, B1774 B0640, B1314 B0640, B2593 B1183, B3377 B3700, B1699 B2496, B3746 B1653, B2859 B0215, B3064 B3183, B3377 B3701, B1774 B0184, B1097 B0962, B3377 B0962, B3377 B1034, B3377 B4259, B2755 B4000, B0306 B4052, B2755 B0231, B2755 B4259, B1097 B4259, B3746 B3652, B2593 B2916, B2968 B3822, B2755 B43…	-0.34	0.409639	Aggravating	2.1.1: DNA replication	Unclear or Orphan	0.124554
B2898 B2212, B1682 B1861, B2811 B1860, B2898 B1861, B2812 B0714, B2811 B3549, B2812 B0422, B2812 B1861, B2526 B1860, B2812 B2954, B2898 B1863, B2812 B3645, B0156 B3385, B0156 B1861, B1682 B1863, B3414 B1844, B1683 B0708, B3414 B1861, B2810 B4044, B2812 B2699, B1654 B1741, B2764 B1861, B2898 B1184, B0156 B2892, B2898 B0779, B2812 B1184, B2811 B3700, B3414 B0708, B2898 B0422, B2812 B2892, B2811 B07…	-0.294118	0.445946	Aggravating	2.1.4: DNA repair	Fe-S cluster	0.386409
B2890 B2011, B3228 B1860, B2890 B0779, B4147 B1183, B3400 B3638, B2890 B4044, B4161 B1848, B4161 B2892, B2890 B1860, B4161 B0779, B2890 B2509, B4147 B2699, B4147 B2961, B2890 B0422, B2890 B3822, B4147 B1861, B3400 B3385, B3400 B1860, B4161 B3813, B4147 B4170, B4147 B0714, B2890 B1848, B3400 B1861, B4161 B0958, B3400 B0226, B4147 B2212, B4161 B0708, B4161 B1184, B4147 B2616, B3228 B3813, B4147 B11…	-0.333333	0.4	Aggravating	2.1.4: DNA repair	Translation	0.47704
B2758 B1844, B2758 B2733, B2758 B1861, B2757 B1844, B2760 B1061, B2757 B2011, B2760 B0226, B2758 B0708, B2758 B2699, B2758 B2011, B2761 B1848, B2758 B0799, B2757 B2733, B2757 B1861, B2757 B0708, B2757 B4043, B2760 B2699, B2758 B2831, B2754 B1860, B2757 B2699, B2756 B1860, B2760 B3700	-0.363636	0.237288	Aggravating	2.1.4: DNA repair	Antiviral defense	0.514581
B3581 B1863, B1734 B2733, B0947 B0550, B2551 B2068, B0947 B4170, B1865 B3822, B3581 B3822, B3136 B3645, B3062 B1860, B0674 B3549, B3531 B2699, B1734 B2011, B1865 B3645, B3136 B0799, B4267 B4170, B3212 B1863, B3136 B3635, B0002 B4044, B3213 B0226, B1734 B2699, B1865 B1913, B2675 B2699, B1761 B1741, B0674 B4044, B1396 B3822, B0947 B1913, B3940 B0779, B0002 B3647, B3775 B1860, B1734 B3822, B3062 B20…	-0.276923	0.511628	Aggravating	2.1.4: DNA repair	Metabolism	0.282961
B1823 B1863, B0435 B3645, B1823 B1860, B1823 B0799, B1305 B1860, B0064 B1861, B0435 B2011, B1304 B1860, B1823 B1861, B0435 B3813, B1306 B2068, B1306 B0958, B3461 B2831, B0435 B0708, B1303 B1861, B1823 B3700, B1114 B0799, B1303 B2892, B0435 B0226, B0064 B2892, B1114 B1184, B1948 B1848, B1823 B2011, B3461 B0799, B3461 B1860, B1948 B2011, B1303 B3385, B3461 B4043, B1304 B2616, B3649 B3635, B1306 B04…	-0.148148	0.422535	Alleviating	2.1.4: DNA repair	Transcription	0.889455
B0855 B2011, B0829 B1350, B0829 B3813, B0829 B1861, B0855 B0472, B0829 B0472, B0855 B0226, B0829 B3635, B3455 B0779, B0829 B1848, B0829 B2068, B0829 B1061, B0829 B3700, B3455 B3822, B3455 B2411, B0829 B1184, B0829 B0799, B0829 B0708, B0829 B0958, B3455 B3385, B0855 B1860, B3455 B2212, B0829 B2733, B3455 B2961, B0829 B2699	-0.44	0.413793	Aggravating	2.1.4: DNA repair	Transport	0.223681
B2527 B2699	-1	0.0185185	Aggravating	2.1.4: DNA repair	Fe-S cluster and general or heat shock Chaperone	1
B2258 B2212, B0957 B1863, B0028 B1860, B0161 B4170, B2295 B4170, B2258 B3638, B3271 B2011, B4136 B2831, B3006 B1860, B4136 B1061, B0381 B2565, B2485 B4170, B2295 B2068, B1190 B2699, B2258 B3645, B1190 B0779, B3145 B0799, B3072 B0958, B0161 B0422, B2258 B2011, B3145 B1861, B4136 B2961, B0161 B2509, B0028 B3635, B0161 B0708, B3522 B2699, B4136 B1863, B3006 B2954, B0161 B2616, B4136 B0550, B0957 B20…	-0.243243	0.506173	Aggravating	2.1.4: DNA repair	Cell envelope	0.560365
B2822 B2954, B2699 B3635, B2822 B2212, B2820 B2954, B2820 B2212, B2820 B2831, B0880 B1860, B0099 B3822, B0880 B2011, B2819 B2699, B2820 B0226, B2822 B3635, B0099 B2831, B2699 B2954, B0880 B3700, B2822 B2892, B2699 B2733, B2820 B0472, B0099 B3549, B0880 B3638, B0099 B2733, B2820 B2892, B2820 B4043	-0.130435	0.271186	Alleviating	2.1.4: DNA repair	DNA repair and recombination	0.833374
B2968 B2831, B2593 B1860, B3377 B1861, B3064 B2699, B3746 B0550, B2593 B2699, B3377 B1863, B1097 B2212, B2968 B1848, B3377 B1184, B1774 B1863, B2593 B1183, B3377 B3700, B1308 B0226, B2300 B2411, B2593 B1848, B3746 B1861, B3377 B1860, B2300 B0472, B2968 B2954, B2968 B2892, B3377 B0226, B1774 B2011, B2300 B3647, B2593 B4058, B2593 B4043, B3377 B0799, B1774 B1860, B1097 B1061, B1097 B3645, B2968 B04…	-0.372549	0.518987	Aggravating	2.1.4: DNA repair	Unclear or Orphan	0.0542036
B1654 B2744, B2898 B2680, B2812 B2744, B2812 B3088	-0.5	0.12	Aggravating	5.6: Protection	Fe-S cluster	0.649373
B4147 B3088, B4147 B2680, B2890 B3088	-0.333333	0.181818	Aggravating	5.6: Protection	Translation	1
B2757 B2744, B2761 B2744, B2760 B2680, B2758 B2744, B2758 B2680	-1	0.2	Aggravating	5.6: Protection	Antiviral defense	0.0837608
B3062 B2252, B4267 B2252, B2104 B2252, B0947 B2252, B0002 B3088, B3213 B3088, B1761 B2252, B3136 B2680, B1479 B3088	-0.555556	0.0810811	Aggravating	5.6: Protection	Metabolism	0.324946
B3649 B3088, B1306 B2744, B1303 B2744, B1823 B2680	0	0.136364	Alleviating	5.6: Protection	Transcription	1
B2295 B3088, B2485 B2744, B3145 B2744, B3145 B2252, B3072 B3088, B4136 B2252	-0.666667	0.09375	Aggravating	5.6: Protection	Cell envelope	0.411242
B0880 B3088, B0099 B2252, B2820 B2252	-0.333333	0.2	Aggravating	5.6: Protection	DNA repair and recombination	1
B0438 B3088, B0438 B2744, B2069 B2252, B1000 B3088	0.5	0.214286	Alleviating	5.6: Protection	general or heat shock Chaperone	0.311555
B2593 B2680, B2593 B2744, B3746 B2680, B2825 B3088, B1774 B3088, B2968 B2252, B3746 B2744	-0.428571	0.133333	Aggravating	5.6: Protection	Unclear or Orphan	0.70774
B2764 B0068	1	0.04	Alleviating	4.s.177: thiamine	Fe-S cluster	0.409129
B4147 B0066, B4161 B0068	1	0.181818	Alleviating	4.s.177: thiamine	Translation	0.167498
B2758 B0068	-1	0.1	Aggravating	4.s.177: thiamine	Antiviral defense	1
B4267 B0068, B0947 B0068, B3136 B0066, B3136 B0068	0.5	0.0540541	Alleviating	4.s.177: thiamine	Metabolism	0.311612
B0829 B0068	-1	0.111111	Aggravating	4.s.177: thiamine	Transport	1
B0161 B0068, B4136 B0066, B1206 B0066	-1	0.0625	Aggravating	4.s.177: thiamine	Cell envelope	0.274876
B1000 B0066	-1	0.0714286	Aggravating	4.s.177: thiamine	general or heat shock Chaperone	1
B1681 B0453, B2812 B4386, B0156 B0082, B2763 B0453, B2526 B0453, B2898 B4386, B2812 B0453, B0156 B0453, B1679 B0453	-0.333333	0.115385	Aggravating	1.6.10: Lipoprotein	Fe-S cluster	0.74566
B4161 B0453	-1	0.0833333	Aggravating	1.6.10: Lipoprotein	Translation	1
B2758 B0453	1	0.0909091	Alleviating	1.6.10: Lipoprotein	Antiviral defense	0.409365
B2799 B0453, B2551 B0082, B0947 B0082, B0674 B4386, B3062 B4386, B1761 B0082, B0004 B0082, B1734 B0453, B0947 B0453	-0.111111	0.0789474	Alleviating	1.6.10: Lipoprotein	Metabolism	1
B2741 B0453, B0064 B0082, B3461 B0082, B1304 B0453, B0064 B0453, B3202 B0453, B1823 B0453, B1306 B0453, B1303 B0453	0.111111	0.0869565	Alleviating	1.6.10: Lipoprotein	Transcription	0.500555
B0829 B0453	1	0.1	Alleviating	1.6.10: Lipoprotein	Transport	0.409219
B2893 B0453, B4136 B0453, B2295 B0453, B3072 B0453, B0957 B0453, B2131 B0453, B2258 B0453, B4136 B0082, B1818 B0453, B0161 B4386, B3072 B4386, B0028 B0453, B3145 B0082	-0.230769	0.0909091	Aggravating	1.6.10: Lipoprotein	Cell envelope	1
B2699 B0453, B0099 B0082	1	0.181818	Alleviating	1.6.10: Lipoprotein	DNA repair and recombination	0.167777
B0436 B4386, B0882 B4386, B1000 B0453, B0882 B0453	-1	0.133333	Aggravating	1.6.10: Lipoprotein	general or heat shock Chaperone	0.149982
B2968 B4386, B3746 B0082, B1774 B0453, B1750 B0453, B1772 B0453, B1699 B0453	-1	0.0967742	Aggravating	1.6.10: Lipoprotein	Unclear or Orphan	0.0877182
B2898 B0813, B2898 B3824, B2812 B0813	-1	0.0869565	Aggravating	4.s.90: homoserine/lactone	Fe-S cluster	0.274907
B4161 B0813	-1	0.111111	Aggravating	4.s.90: homoserine/lactone	Translation	1
B2758 B0813	-1	0.125	Aggravating	4.s.90: homoserine/lactone	Antiviral defense	1
B0437 B0813	1	0.25	Alleviating	4.s.90: homoserine/lactone	ATP dependent Proteases	0.411043
B1734 B0813, B0947 B0813, B0121 B3824, B3213 B0813, B3693 B0813, B0037 B0813, B1396 B3824	-0.428571	0.0571429	Aggravating	4.s.90: homoserine/lactone	Metabolism	0.707789
B1303 B3824	1	0.05	Alleviating	4.s.90: homoserine/lactone	Transcription	0.409149
B0829 B0813	-1	0.142857	Aggravating	4.s.90: homoserine/lactone	Transport	1
B4105 B3824, B0957 B3824, B2485 B0813, B0381 B3824, B0161 B3824	0.6	0.0666667	Alleviating	4.s.90: homoserine/lactone	Cell envelope	0.166114
B2968 B0813, B2968 B3824	-1	0.0714286	Aggravating	4.s.90: homoserine/lactone	Unclear or Orphan	0.516585
B3770 B1528	1	0.0294118	Alleviating	4.s.102: L-arabinose/ isopropyl-beta-D-thiogalactopyranoside	Metabolism	0.408955
B0882 B1528	1	0.0909091	Alleviating	4.s.102: L-arabinose/ isopropyl-beta-D-thiogalactopyranoside	general or heat shock Chaperone	0.40903
B0437 B0040	1	0.333333	Alleviating	4.s.27: carnitine	ATP dependent Proteases	0.410095
B0855 B0040	1	0.166667	Alleviating	4.s.27: carnitine	Transport	0.409524
B0880 B0040	1	0.142857	Alleviating	4.s.27: carnitine	DNA repair and recombination	0.409231
B1308 B0040	1	0.037037	Alleviating	4.s.27: carnitine	Unclear or Orphan	0.409003
B4147 B4265	1	0.125	Alleviating	4.s.70: gluconate/L-idonate	Translation	0.409256
B0121 B4265	1	0.0294118	Alleviating	4.s.70: gluconate/L-idonate	Metabolism	0.408931
B4105 B4265, B2295 B4265, B3145 B4265	0.333333	0.0344828	Alleviating	4.s.70: gluconate/L-idonate	Cell envelope	0.57133
B2812 B2771, B2810 B2771	-1	0.0434783	Aggravating	4.s.20: benzoate	Fe-S cluster	0.516549
B2757 B2771	-1	0.125	Aggravating	4.s.20: benzoate	Antiviral defense	1
B1396 B1433	-1	0.0285714	Aggravating	4.s.20: benzoate	Metabolism	1
B1303 B1433, B1306 B1433	-1	0.05	Aggravating	4.s.20: benzoate	Transcription	0.516579
B1097 B1433, B2968 B1433	-1	0.0357143	Aggravating	4.s.20: benzoate	Unclear or Orphan	0.516568
B2812 B2424	1	0.0416667	Alleviating	4.s.178: thiosulfate	Fe-S cluster	0.4091
B2757 B2425, B2758 B2424, B2757 B2424, B2758 B2425	-1	0.222222	Aggravating	4.s.178: thiosulfate	Antiviral defense	0.150138
B0947 B2425, B1396 B2424, B1761 B2424, B1396 B2423, B1761 B2425, B4267 B2423	0	0.0833333	Alleviating	4.s.178: thiosulfate	Metabolism	0.693738
B1306 B2424, B1303 B2423, B1306 B2425	-0.333333	0.142857	Aggravating	4.s.178: thiosulfate	Transcription	1
B3455 B2425	-1	0.125	Aggravating	4.s.178: thiosulfate	Transport	1
B1190 B2425, B2295 B2425, B0161 B2423, B2131 B2425, B0957 B2425	-0.2	0.0645161	Aggravating	4.s.178: thiosulfate	Cell envelope	1
B0436 B2423, B0438 B2423, B2069 B2425	0.333333	0.153846	Alleviating	4.s.178: thiosulfate	general or heat shock Chaperone	0.571332
B1699 B2425, B1308 B2424, B1774 B2423, B2968 B2425, B1774 B2425	-0.6	0.103448	Aggravating	4.s.178: thiosulfate	Unclear or Orphan	0.65455
B2810 B4108, B2898 B4097, B3414 B4108	0.333333	0.0740741	Alleviating	4.s.8: alkylphosphonate	Fe-S cluster	0.571377
B4147 B4097, B3228 B4097	1	0.0769231	Alleviating	4.s.8: alkylphosphonate	Translation	0.167459
B2758 B4105	-1	0.0833333	Aggravating	4.s.8: alkylphosphonate	Antiviral defense	1
B0002 B4097, B1761 B4108, B3940 B4097, B4267 B4105	0	0.0769231	Alleviating	4.s.8: alkylphosphonate	Metabolism	1
B1303 B4108, B1303 B4097	-1	0.0833333	Aggravating	4.s.8: alkylphosphonate	Transcription	0.516553
B1310 B4105, B3145 B4097, B0957 B4097, B4136 B4096, B3522 B4105, B2295 B4108, B0957 B4096, B3006 B4108	-0.5	0.117647	Aggravating	4.s.8: alkylphosphonate	Cell envelope	0.484652
B0099 B4108	-1	0.0833333	Aggravating	4.s.8: alkylphosphonate	DNA repair and recombination	1
B1772 B4105	1	0.03125	Alleviating	4.s.8: alkylphosphonate	Unclear or Orphan	0.409038
B2764 B2279, B0156 B2277, B0156 B2286, B2763 B2284, B2526 B2277, B1684 B2288, B1654 B2277, B2764 B2285, B2811 B2284, B3414 B2277, B1684 B2282, B1654 B1109, B2811 B2279, B1684 B2279, B2898 B2288, B2810 B2279, B3414 B0432, B2764 B2286, B2810 B2283, B2763 B2288, B2763 B2280, B2812 B2279, B1684 B2284, B2526 B2279, B2763 B2286	-0.28	0.289474	Aggravating	4.3.d: null	Fe-S cluster	0.68747
B2890 B2284, B4147 B2282, B4147 B2284, B4161 B2285, B4147 B2279, B4161 B2276, B2890 B2285, B4161 B2277	0	0.25	Alleviating	4.3.d: null	Translation	0.723421
B2756 B2282, B2760 B2278, B2754 B0431, B2758 B2280, B2756 B2286, B2760 B2286, B2760 B2280, B2758 B2288, B2756 B2278, B2760 B2279, B2760 B2285	-0.0909091	0.347826	Alleviating	4.3.d: null	Antiviral defense	0.767047
B2104 B2286, B1734 B2282, B3901 B2279, B3770 B2277, B1396 B2282, B3693 B2280, B2551 B2276, B0004 B2286, B3775 B2288, B3136 B2288, B3136 B2280, B4267 B2286, B0947 B2279, B1479 B2288, B3940 B2277, B1865 B2276, B3940 B2287, B0121 B2279, B3136 B2286, B3581 B2283, B0947 B2277, B0947 B2282, B2104 B2282, B0037 B2286, B0121 B2277, B0947 B1109, B1734 B2276, B2867 B2277, B0947 B2284, B1466 B2283, B3693 B22…	-0.0384615	0.24	Alleviating	4.3.d: null	Metabolism	0.323131
B3461 B2276, B0435 B2282, B1948 B2277, B1305 B2279, B0059 B2285, B1303 B0431, B1305 B2286, B1922 B2284, B0064 B2276, B0189 B2284, B1306 B2276, B3649 B2279, B1922 B2277, B1948 B2276, B1304 B2285, B0064 B2283, B1305 B2277, B1114 B2284, B1823 B2286, B1303 B2286, B1303 B2279, B1922 B2279, B1922 B2276, B0064 B2277, B1823 B2279, B0435 B2283, B3649 B2284, B1306 B2277, B0435 B2284, B3461 B2283, B1114 B22…	0.030303	0.314286	Alleviating	4.3.d: null	Transcription	0.219441
B2810 B3860, B2812 B3494, B2898 B3860, B0156 B4003, B2763 B4002	-0.6	0.117647	Aggravating	5.5: Adaptation to stress	Fe-S cluster	0.654491
B2757 B3860	-1	0.0526316	Aggravating	5.5: Adaptation to stress	Antiviral defense	1
B0437 B3495	1	0.0666667	Alleviating	5.5: Adaptation to stress	ATP dependent Proteases	0.410999
B0037 B3494, B0002 B4003, B1396 B3923, B3062 B3860, B3940 B4002, B3940 B3923, B0947 B1914, B1396 B4187, B0121 B4002, B3581 B4003, B1761 B3494, B0004 B3923, B2104 B1914	0.0769231	0.152174	Alleviating	5.5: Adaptation to stress	Metabolism	0.402222
B3461 B3494, B0435 B3860, B3649 B3923, B0059 B3923, B1306 B3494, B1303 B3923	0	0.0967742	Alleviating	5.5: Adaptation to stress	Transcription	0.693783
B1206 B1914, B3006 B3494, B2997 B3494, B2295 B4187, B0028 B4002, B0957 B3495, B2295 B4002, B0381 B4003, B2295 B3494	-0.111111	0.146341	Alleviating	5.5: Adaptation to stress	Cell envelope	1
B2820 B3494, B0880 B4002, B2699 B4002	0.333333	0.105263	Alleviating	5.5: Adaptation to stress	DNA repair and recombination	0.571398
B0438 B4003, B3686 B1914, B3687 B1914, B1000 B4003, B1000 B4002, B0438 B3860, B0438 B3494	0.142857	0.217391	Alleviating	5.5: Adaptation to stress	general or heat shock Chaperone	0.454475
B2968 B1914, B3746 B3923, B3746 B3860, B1097 B1914, B3746 B3494, B1774 B3860, B2968 B3860, B3377 B1914	0.25	0.102564	Alleviating	5.5: Adaptation to stress	Unclear or Orphan	0.285011
B2810 B0396, B2811 B0396	1	0.0454545	Alleviating	4.s.16: arabinose polymer	Fe-S cluster	0.167313
B4267 B0396	-1	0.0294118	Aggravating	4.s.16: arabinose polymer	Metabolism	1
B1306 B0396	-1	0.0526316	Aggravating	4.s.16: arabinose polymer	Transcription	1
B0161 B0396	-1	0.0344828	Aggravating	4.s.16: arabinose polymer	Cell envelope	1
B2898 B0517, B2810 B0512, B2812 B0509, B2812 B0516, B0156 B0505, B2898 B0505, B2810 B0516	-0.714286	0.172414	Aggravating	1.7.26: Allantoin assimilation	Fe-S cluster	0.252147
B4161 B0517	-1	0.0666667	Aggravating	1.7.26: Allantoin assimilation	Translation	1
B2756 B0516, B2757 B0514	-1	0.142857	Aggravating	1.7.26: Allantoin assimilation	Antiviral defense	0.516509
B3416 B0505, B0002 B0512, B0037 B0505, B0674 B0504, B2551 B0517, B1396 B0505, B3581 B0516, B0674 B0516, B3062 B0512, B1734 B0509, B0947 B0509, B0002 B0505, B4267 B0516, B3213 B0509, B3136 B0516, B0674 B0509, B1479 B0514, B1396 B0507, B0674 B0514	-0.157895	0.195122	Alleviating	1.7.26: Allantoin assimilation	Metabolism	1
B3461 B0517, B1303 B0517, B3649 B0516, B1823 B0505, B0064 B0512, B1306 B0505, B1306 B0516, B0189 B0516, B3461 B0516, B0059 B0504, B3649 B0509	0.272727	0.230769	Alleviating	1.7.26: Allantoin assimilation	Transcription	0.137262
B3455 B0504, B0829 B0516, B0855 B0509, B3455 B0512	-0.5	0.307692	Aggravating	1.7.26: Allantoin assimilation	Transport	0.649121
B2485 B0514, B2997 B0517, B2258 B0516, B0161 B0504, B3006 B0509, B2485 B0516, B0957 B0504, B0161 B0512, B0957 B0512, B3072 B0509	0	0.166667	Alleviating	1.7.26: Allantoin assimilation	Cell envelope	0.749436
B0880 B0505, B2820 B0505	1	0.0714286	Alleviating	1.7.26: Allantoin assimilation	DNA repair and recombination	0.167673
B1000 B0504, B1000 B0514	1	0.111111	Alleviating	1.7.26: Allantoin assimilation	general or heat shock Chaperone	0.167471
B3746 B0514, B2968 B0512, B2968 B0509, B2968 B0505, B2968 B0516, B3377 B0516, B1774 B0504, B3377 B0512, B2300 B0509, B2593 B0509, B2825 B0505, B3746 B0516, B3746 B0505, B2968 B0507, B3377 B0514, B1750 B0509, B2859 B0514	-0.647059	0.205882	Aggravating	1.7.26: Allantoin assimilation	Unclear or Orphan	0.0805193
B2898 B3338	-1	0.0454545	Aggravating	1.2: Macromolecule degradation	Fe-S cluster	1
B3062 B3338, B1466 B3338, B1396 B3338	-0.333333	0.0294118	Aggravating	1.2: Macromolecule degradation	Metabolism	1
B1303 B3338	-1	0.0526316	Aggravating	1.2: Macromolecule degradation	Transcription	1
B3006 B3338	1	0.0344828	Alleviating	1.2: Macromolecule degradation	Cell envelope	0.408933
B2968 B3338	-1	0.037037	Aggravating	1.2: Macromolecule degradation	Unclear or Orphan	1
B0156 B3911, B3414 B3847, B2812 B0925, B2764 B1845, B2763 B0161, B2529 B0882, B2530 B0882, B2531 B0161, B2810 B3158, B2764 B3527, B2811 B1435, B2764 B2523, B2811 B2821, B2898 B3234, B2810 B0882, B2812 B3542, B1654 B1538, B2529 B3064, B0156 B1807, B2812 B0438, B2812 B0437, B2810 B0161, B2812 B3911, B2898 B3543, B1681 B3932, B1680 B0161, B2529 B0437, B2812 B2908, B2525 B0437, B3414 B3064, B2812 B22…	-0.114754	0.484848	Alleviating	1.2.3: Proteins/peptides/glycopeptides	Fe-S cluster	0.603089
B4147 B0439, B4147 B0925, B2890 B2908, B2890 B3543, B4161 B4021, B2890 B3527, B3228 B0437, B4147 B2821, B3486 B0882, B4147 B2717, B2890 B3932, B2890 B3542, B4147 B0438, B4161 B3911, B4161 B0161, B4161 B3498, B3146 B3178, B2890 B2209, B3486 B0161, B3228 B0882, B4161 B4260, B3228 B0438	0	0.365385	Alleviating	1.2.3: Proteins/peptides/glycopeptides	Translation	0.393483
B2757 B3178, B2761 B2821, B2758 B2592, B2758 B0439, B2756 B3543, B2761 B0161, B2758 B3542, B2754 B3543, B2758 B0161, B2754 B2717, B2758 B4328, B2757 B1127, B2757 B0565, B2761 B3064, B2757 B0439, B2756 B0438, B2754 B1807, B2754 B0439, B2757 B3527, B2757 B3064, B2758 B0437, B2758 B1598, B2754 B0882, B2758 B2821, B2760 B1845, B2756 B3847, B2757 B1598, B2760 B2908, B2760 B3178, B2757 B1538	-0.266667	0.431373	Aggravating	1.2.3: Proteins/peptides/glycopeptides	Antiviral defense	0.712014
B4485 B0882, B0829 B0932, B3455 B1538, B3455 B0437, B0855 B3912, B4485 B0438, B0829 B0237, B0829 B0882, B0829 B1127, B3714 B2592, B0855 B0882, B0829 B2592, B0855 B0161, B0829 B0439, B3455 B0882, B3455 B2209, B0855 B2385	0.0588235	0.26	Alleviating	1.2.3: Proteins/peptides/glycopeptides	Transport	0.331969
B3145 B2592, B0161 B0882, B0957 B3159, B3145 B3064, B0957 B0925, B2131 B2081, B3749 B0161, B0028 B1272, B2295 B3542, B0957 B3932, B4136 B1845, B3522 B0439, B1206 B2209, B0957 B0565, B0161 B0925, B0957 B1845, B4136 B4260, B0957 B2209, B0381 B1538, B2295 B0437, B0028 B1807, B0161 B2592, B3749 B1807, B0957 B3542, B3189 B0161, B1243 B0439, B0161 B4021, B0957 B3234, B0957 B0932, B0957 B1127, B2997 B15…	-0.178082	0.438356	Alleviating	1.2.3: Proteins/peptides/glycopeptides	Cell envelope	1
B2812 B0341	1	0.0454545	Alleviating	4.s.38: cyanate	Fe-S cluster	0.409138
B4267 B0341, B1479 B0341, B3744 B0341	0.333333	0.0294118	Alleviating	4.s.38: cyanate	Metabolism	0.571343
B0059 B0341, B3649 B0341	0	0.0526316	Alleviating	4.s.38: cyanate	Transcription	1
B4136 B0341	-1	0.0344828	Aggravating	4.s.38: cyanate	Cell envelope	1
B0880 B0341	-1	0.142857	Aggravating	4.s.38: cyanate	DNA repair and recombination	1
B2812 B0862, B2810 B2923, B2812 B2923, B2812 B4115, B2810 B4115, B3414 B0864, B2811 B2923	-0.714286	0.142857	Aggravating	4.s.17: arginine	Fe-S cluster	0.252162
B4147 B0860, B4147 B2923, B4147 B0861	1	0.214286	Alleviating	4.s.17: arginine	Translation	0.0687173
B2757 B2923	-1	0.0769231	Aggravating	4.s.17: arginine	Antiviral defense	1
B0947 B0860, B3062 B0861, B4267 B0862, B0674 B0861, B0947 B0861, B0947 B2923, B1761 B0861, B0121 B0864, B1396 B2923, B0947 B0862	0.2	0.125	Alleviating	4.s.17: arginine	Metabolism	0.334656
B1305 B0860, B0435 B0863, B0435 B0864, B3649 B0861	-0.5	0.16	Aggravating	4.s.17: arginine	Transcription	0.649334
B3363 B0862, B3006 B0862, B0161 B0861, B2258 B4115, B4136 B4115	-0.2	0.0857143	Aggravating	4.s.17: arginine	Cell envelope	1
B2820 B0863, B2820 B0860, B0880 B0864, B0880 B4115	-0.5	0.307692	Aggravating	4.s.17: arginine	DNA repair and recombination	0.649065
B1000 B0862	1	0.0588235	Alleviating	4.s.17: arginine	general or heat shock Chaperone	0.409016
B2968 B2923, B1308 B0863, B1308 B0864, B2859 B2923, B3746 B0860, B1097 B4115	-0.333333	0.151515	Aggravating	4.s.17: arginine	Unclear or Orphan	1
B2757 B3666, B2758 B3666	0	0.142857	Alleviating	4.s.86: hexose phosphate	Antiviral defense	1
B3531 B3666, B3062 B3666, B4267 B3666	-0.333333	0.0294118	Aggravating	4.s.86: hexose phosphate	Metabolism	1
B2812 B1945, B2812 B1943, B1654 B1083, B2812 B1924, B2810 B1185, B2763 B1940, B2810 B1076, B2810 B1940, B2811 B1947, B2812 B1940, B1654 B1948, B0156 B1947, B2812 B1072, B2812 B1939, B2529 B1948, B2812 B1948, B1684 B1948, B2810 B1946, B2812 B1075, B3414 B1940, B2811 B1942, B1654 B1185, B2812 B1925, B2812 B1947, B3414 B1075, B2898 B1948, B1654 B1942, B2812 B1942, B2763 B1075, B2811 B1078, B3414 B19…	-0.283019	0.415385	Aggravating	6.4: Flagellum	Fe-S cluster	0.486101
B4147 B1944, B2890 B1237, B3400 B1074, B4147 B1945, B2890 B1073, B4147 B1923, B2890 B1076, B2890 B1940, B2890 B1889, B4161 B1880, B4147 B1880, B3400 B1939, B2890 B1074, B4147 B1948, B4147 B0229, B2890 B1077, B3400 B1926, B4161 B1074, B4147 B1939, B3400 B1073, B4161 B1891, B4147 B1878, B4161 B1941, B2890 B1950, B3400 B0533, B4161 B1185	0.153846	0.411765	Alleviating	6.4: Flagellum	Translation	0.107864
B2758 B1889, B2757 B1942, B2758 B1948, B2758 B1185, B2756 B1947, B2758 B1946, B2760 B1080, B2757 B1880, B2757 B1075, B2757 B1940, B2758 B1880, B2758 B1925, B2758 B1075, B2760 B1925, B2758 B1941, B2757 B1892, B2758 B1080, B2754 B1237, B2758 B1942, B2757 B1950, B2757 B1237, B2758 B1891, B2758 B1070, B2757 B1947, B2758 B1926	-0.04	0.36	Alleviating	6.4: Flagellum	Antiviral defense	0.541249
B0437 B1237, B0437 B1073, B3932 B1237	1	0.0434783	Alleviating	6.4: Flagellum	ATP dependent Proteases	0.0690933
B0947 B1946, B3940 B1926, B3136 B1880, B3136 B1892, B0121 B1237, B3940 B1070, B3940 B1943, B2867 B1925, B3136 B1070, B1479 B1939, B1734 B1944, B0947 B1237, B1396 B1879, B1396 B1946, B3212 B1892, B3212 B1948, B1396 B1073, B2799 B1950, B3940 B1073, B3940 B1925, B0947 B1079, B1734 B1942, B3212 B1926, B1466 B1075, B1396 B1945, B2104 B1926, B1734 B1926, B3062 B1947, B4267 B1878, B1479 B1946, B2104 B19…	-0.243902	0.402597	Aggravating	6.4: Flagellum	Metabolism	0.652159
B1306 B1945, B0435 B1880, B1303 B1945, B1823 B1889, B1948 B1925, B1114 B1237, B3649 B1940, B1306 B1926, B1303 B0533, B1303 B1892, B1823 B1923, B1306 B1879, B1306 B1944, B1303 B1950, B3461 B1946, B0435 B1942, B1303 B1926, B1306 B1073, B1306 B1081, B1306 B1880, B1948 B1924, B1823 B1940, B0435 B1075, B1823 B1944, B1823 B1924, B1306 B1946, B0059 B1926, B1305 B1940, B1303 B1946, B1303 B1081, B1948 B19…	-0.466667	0.370968	Aggravating	6.4: Flagellum	Transcription	0.0663454
B0381 B1083, B0161 B1185, B1818 B1073, B4136 B1237, B0381 B1082, B2997 B0533, B0957 B1075, B3006 B1948, B2295 B1941, B0161 B1942, B3006 B1878, B3072 B1082, B2206 B1944, B3006 B1073, B2295 B1950, B4136 B1079, B0161 B1880, B0161 B1926, B0957 B1947, B1243 B1070, B0957 B1942, B1190 B1926, B1190 B1074, B0161 B1925, B3072 B1923, B1190 B1939, B3006 B1185, B2893 B1948, B1206 B1237, B0381 B1185, B2295 B19…	-0.236364	0.402778	Aggravating	6.4: Flagellum	Cell envelope	0.783494
B0438 B1879, B0882 B1074, B0436 B1237, B0436 B1950, B1000 B1078, B1000 B1082, B0438 B1950, B0473 B1237, B0436 B1070, B0882 B1081, B2069 B1948, B0882 B1070, B1000 B1237, B1000 B1950, B0882 B1073, B2069 B1947, B0882 B1947, B0438 B1237, B0882 B1075, B0438 B1946, B1000 B1081, B0882 B1924, B0473 B1878, B1000 B1083, B0882 B1078, B0882 B1082, B0882 B1080, B3686 B1925, B1000 B1079, B0882 B1185, B1000 B19…	-0.277778	0.425926	Aggravating	6.4: Flagellum	general or heat shock Chaperone	0.612651
B3136 B1336	-1	0.0294118	Aggravating	4.s.150: p-aminobenzoyl-glutamate	Metabolism	1
B1304 B1336, B0435 B1336	-1	0.0526316	Aggravating	4.s.150: p-aminobenzoyl-glutamate	Transcription	0.516558
B0829 B1336	-1	0.166667	Aggravating	4.s.150: p-aminobenzoyl-glutamate	Transport	1
B1206 B1336, B1243 B1336	-1	0.0344828	Aggravating	4.s.150: p-aminobenzoyl-glutamate	Cell envelope	0.51657
B1654 B3350	1	0.0434783	Alleviating	4.s.97: K+/H+	Fe-S cluster	0.409119
B4147 B0047	-1	0.111111	Aggravating	4.s.97: K+/H+	Translation	1
B2758 B3350	-1	0.125	Aggravating	4.s.97: K+/H+	Antiviral defense	1
B1761 B3350, B3940 B0047, B0674 B0047, B2867 B3350, B1396 B3350	0.6	0.0571429	Alleviating	4.s.97: K+/H+	Metabolism	0.166132
B1306 B3350, B0059 B0047, B3461 B3350	-0.333333	0.1	Aggravating	4.s.97: K+/H+	Transcription	1
B0855 B0047, B0829 B0047	-1	0.142857	Aggravating	4.s.97: K+/H+	Transport	0.516331
B3189 B3350	-1	0.0333333	Aggravating	4.s.97: K+/H+	Cell envelope	1
B2820 B3350	1	0.125	Alleviating	4.s.97: K+/H+	DNA repair and recombination	0.409396
B1000 B3350, B0438 B3350	1	0.0833333	Alleviating	4.s.97: K+/H+	general or heat shock Chaperone	0.16751
B3746 B0047	-1	0.0357143	Aggravating	4.s.97: K+/H+	Unclear or Orphan	1
B2812 B3528, B2764 B3528	1	0.0454545	Alleviating	4.s.134: Na+/dicarboxylate	Fe-S cluster	0.167437
B2890 B3528	-1	0.125	Aggravating	4.s.134: Na+/dicarboxylate	Translation	1
B2758 B3528	-1	0.142857	Aggravating	4.s.134: Na+/dicarboxylate	Antiviral defense	1
B2675 B3528	1	0.0294118	Alleviating	4.s.134: Na+/dicarboxylate	Metabolism	0.408903
B0435 B3528	1	0.0526316	Alleviating	4.s.134: Na+/dicarboxylate	Transcription	0.409068
B3455 B3528, B0829 B3528	0	0.166667	Alleviating	4.s.134: Na+/dicarboxylate	Transport	1
B3363 B3528, B4136 B3528	1	0.0344828	Alleviating	4.s.134: Na+/dicarboxylate	Cell envelope	0.167318
B2069 B3528, B2592 B3528	1	0.0909091	Alleviating	4.s.134: Na+/dicarboxylate	general or heat shock Chaperone	0.167523
B1308 B3528	1	0.037037	Alleviating	4.s.134: Na+/dicarboxylate	Unclear or Orphan	0.408903
B2810 B3571, B2810 B0403, B3414 B3571, B2898 B0688, B3414 B1309, B3414 B3428, B1654 B0403, B3414 B3898, B0156 B0688	-0.555556	0.2	Aggravating	1.2.4: Polysaccharides	Fe-S cluster	0.324818
B2890 B3428, B4161 B0403, B3400 B3416, B2890 B1309, B3400 B3428, B4161 B3417, B3400 B3417, B2890 B3898	-0.75	0.375	Aggravating	1.2.4: Polysaccharides	Translation	0.152516
B2757 B1309, B2757 B3898, B2758 B1309	-0.333333	0.133333	Aggravating	1.2.4: Polysaccharides	Antiviral defense	1
B3213 B3428, B0037 B3417, B0002 B1309, B1761 B1927, B0037 B1309, B0947 B0688, B2675 B3571, B4267 B0688, B0947 B1927, B0674 B0688, B1396 B3571, B3136 B0403, B4267 B0403, B3213 B3898, B0004 B3898, B4267 B3416, B1396 B1309, B0947 B3416, B1761 B3428, B0121 B3898, B1479 B0688	0.047619	0.214286	Alleviating	1.2.4: Polysaccharides	Metabolism	0.37446
B3406 B3416, B1948 B1927, B1306 B3416, B1823 B1927, B1922 B0688, B1305 B3416, B0435 B1309, B1304 B3416, B1303 B1927, B3461 B3428, B0435 B0403, B3181 B3416	-0.333333	0.222222	Aggravating	1.2.4: Polysaccharides	Transcription	0.771414
B0829 B0688, B3455 B3417	0	0.142857	Alleviating	1.2.4: Polysaccharides	Transport	1
B4105 B1309, B3006 B0403, B1818 B3417, B3145 B0688, B0957 B1309, B2295 B3416, B2258 B1927, B3363 B3417, B1243 B0688, B4136 B0688, B3522 B3571, B0161 B0403, B0161 B0688, B2295 B3417, B0957 B0688, B3363 B3416, B3072 B3898, B2206 B3416, B3749 B3898, B2997 B3571	0	0.216216	Alleviating	1.2.4: Polysaccharides	Cell envelope	0.495836
B0880 B3898, B0880 B3428, B2820 B3571	1	0.2	Alleviating	1.2.4: Polysaccharides	DNA repair and recombination	0.0688518
B2069 B3898, B1000 B1309, B3687 B3416	0.333333	0.157895	Alleviating	1.2.4: Polysaccharides	general or heat shock Chaperone	0.571391
B2859 B0688, B2968 B0403, B2859 B3416, B3377 B3898, B1097 B3417, B2968 B3416, B3377 B0688, B2968 B1927, B2755 B3416, B2968 B3571, B2968 B3417, B2859 B3898, B2968 B0688	-0.538462	0.2	Aggravating	1.2.4: Polysaccharides	Unclear or Orphan	0.262197
B0156 B1380, B0156 B0114, B3414 B0114	-0.333333	0.08	Aggravating	1.7.35: Lactate oxidation	Fe-S cluster	1
B2758 B0114, B2756 B0115, B2760 B0114	-1	0.2	Aggravating	1.7.35: Lactate oxidation	Antiviral defense	0.274878
B2104 B1380, B1761 B0114, B1761 B2297, B0947 B1380, B1466 B0114, B3940 B2297, B0947 B0114	-0.142857	0.0810811	Alleviating	1.7.35: Lactate oxidation	Metabolism	1
B0435 B0114	-1	0.0454545	Aggravating	1.7.35: Lactate oxidation	Transcription	1
B0957 B0114, B4136 B1380	-1	0.0625	Aggravating	1.7.35: Lactate oxidation	Cell envelope	0.51657
B0436 B1380, B0436 B0115, B3687 B0115, B1000 B1380, B3687 B2297	-0.6	0.214286	Aggravating	1.7.35: Lactate oxidation	general or heat shock Chaperone	0.654382
B1308 B0114, B3746 B0114, B3377 B0114, B2593 B0115, B3746 B0115	-0.2	0.0666667	Aggravating	1.7.35: Lactate oxidation	Unclear or Orphan	1
B2898 B4235, B2898 B0922, B0156 B0922, B3414 B0922, B2812 B0922, B2529 B0922, B3414 B1563, B2812 B4235, B1654 B1642	0.333333	0.133333	Alleviating	5.6.3: Cell killing	Fe-S cluster	0.173134
B4147 B0460, B2890 B1564, B4147 B0922, B4161 B4235, B4147 B4225	0.2	0.3125	Alleviating	5.6.3: Cell killing	Translation	0.405136
B2758 B4225, B2760 B0922, B2757 B1182, B2754 B0922, B2756 B0922, B2758 B4235	0	0.266667	Alleviating	5.6.3: Cell killing	Antiviral defense	0.693603
B0437 B1564, B0437 B0922	1	0.181818	Alleviating	5.6.3: Cell killing	ATP dependent Proteases	0.168636
B1396 B1642, B0002 B0922, B3940 B0922, B1396 B0922, B0947 B0922, B0037 B0922, B2104 B0922, B1761 B4235, B2551 B0922, B1734 B0922, B1761 B0922, B4267 B0922, B0947 B0460, B1396 B0460, B1761 B1563, B1865 B0922, B0947 B1182, B0121 B0922, B0004 B0922, B0037 B0460	0.1	0.142857	Alleviating	5.6.3: Cell killing	Metabolism	0.255059
B1306 B0922, B1114 B1563, B0435 B0922, B1948 B0922, B3461 B0922, B1303 B0922, B0059 B0922, B1823 B0922, B0059 B1563, B0064 B0922, B1305 B0922, B1304 B0922	0.166667	0.0740741	Alleviating	5.6.3: Cell killing	Transcription	0.248597
B0829 B1182, B0855 B0922, B0829 B0922, B0855 B4235, B0855 B1564, B3455 B0922, B3455 B0460	-0.714286	0.357143	Aggravating	5.6.3: Cell killing	Transport	0.251624
B2527 B0922	1	0.1	Alleviating	5.6.3: Cell killing	Fe-S cluster and general or heat shock Chaperone	0.415584
B0381 B0922, B2485 B0922, B1206 B1642, B1206 B0922, B1190 B1564, B0957 B1564, B0161 B1563, B3189 B0922, B1190 B4235, B2295 B4235, B0161 B1564, B3363 B0922, B2258 B0922, B3072 B4225, B1206 B4235, B4136 B0460, B2295 B4225, B1190 B0922, B0028 B0922, B2258 B0460	-0.1	0.189189	Alleviating	5.6.3: Cell killing	Cell envelope	0.820667
B0880 B1564, B0880 B0922, B2822 B1564	0.333333	0.133333	Alleviating	5.6.3: Cell killing	DNA repair and recombination	0.571294
B0438 B0922, B3686 B0922, B0473 B0922, B0882 B0922, B0438 B1564, B0436 B0922, B1000 B1182, B3687 B0922, B1000 B0922	0.111111	0.157895	Alleviating	5.6.3: Cell killing	general or heat shock Chaperone	0.500416
B1097 B1642, B1308 B1564, B1308 B0460, B2968 B0922, B3021 B0922, B3746 B4235, B2859 B1564, B2300 B0922, B2755 B0922, B3989 B0922, B3746 B0922, B3021 B4235, B3377 B1564, B1097 B0460, B1308 B0922	0.0666667	0.142857	Alleviating	5.6.3: Cell killing	Unclear or Orphan	0.431454
B0156 B1919, B1654 B2521, B2810 B4214, B0156 B2752, B2526 B3917, B1681 B1757, B2812 B2763, B3414 B2422, B2811 B0366, B2812 B2762, B2812 B2751, B2812 B2752, B0156 B2751, B2763 B2750, B2898 B2751, B2763 B4214, B1654 B1498, B1682 B1757, B2898 B2810, B3414 B0366, B2898 B2413, B2811 B0368, B2810 B0934, B1681 B1275, B1684 B0365, B2812 B2764, B2530 B0365, B2898 B4214, B2811 B2752, B0156 B2763, B1654 B42…	-0.244444	0.428571	Aggravating	1.8.2: Sulfur metabolism	Fe-S cluster	0.761636
B4147 B1987, B3228 B2763, B3400 B2764, B4161 B0937, B4147 B1275, B4147 B1757, B3400 B3800, B4147 B1919, B3228 B4214, B4147 B2764, B2890 B2810, B3146 B0935, B4147 B3800, B4161 B2752, B4161 B1757, B2890 B2762, B2890 B1987, B4161 B2762, B2890 B2521, B4161 B4214, B2890 B4083, B2890 B3917, B3400 B0937	0.130435	0.380952	Alleviating	1.8.2: Sulfur metabolism	Translation	0.140421
B2760 B4214, B2757 B0934, B2758 B2424, B2757 B2810, B2757 B3678, B2757 B0937, B2758 B0936, B2758 B2521, B2757 B2424, B2758 B2425, B2757 B4083, B2757 B2422, B2757 B2425, B2754 B0937, B2758 B2422, B2757 B4214, B2760 B1275	-0.647059	0.292683	Aggravating	1.8.2: Sulfur metabolism	Antiviral defense	0.080068
B3932 B2521	1	0.027027	Alleviating	1.8.2: Sulfur metabolism	ATP dependent Proteases	0.409393
B1304 B2762, B0435 B2422, B1948 B3917, B3461 B0937, B1948 B0365, B1303 B2422, B0064 B2764, B3461 B0365, B1304 B0935, B0064 B1275, B1303 B3801, B3649 B2810, B0435 B1757, B1303 B1498, B2741 B1275, B1303 B2751, B1823 B1757, B1303 B2423, B1304 B0933, B1306 B2425, B3406 B2762, B0435 B0936, B0064 B2750, B1306 B4214, B1306 B2752, B1303 B4214, B1306 B2762, B3406 B2810, B1305 B1498, B2741 B2762, B0435 B36…	-0.027027	0.433962	Alleviating	1.8.2: Sulfur metabolism	Transcription	0.402005
B2527 B2810	1	0.0277778	Alleviating	1.8.2: Sulfur metabolism	Fe-S cluster and general or heat shock Chaperone	0.409599
B1206 B1987, B2258 B2752, B0957 B0368, B0028 B2762, B1243 B1919, B3145 B3917, B3006 B1498, B2258 B0937, B4136 B3678, B4105 B0367, B0957 B2751, B0957 B2762, B0161 B4214, B3145 B2810, B3522 B2810, B3006 B2750, B1310 B1275, B0957 B2810, B1310 B0936, B3006 B2752, B3145 B2762, B0028 B2521, B2893 B2810, B1310 B2763, B4136 B3800, B0161 B2422, B0957 B2521, B2485 B2522, B0161 B2763, B0161 B2423, B0161 B28…	-0.268293	0.507937	Aggravating	1.8.2: Sulfur metabolism	Cell envelope	0.49862
B0099 B0937, B0880 B0933, B0099 B2750, B2699 B0365, B2822 B0365, B0880 B1757, B0099 B1275, B0880 B0368, B0099 B2751, B0880 B1919, B0880 B0367, B0099 B2764, B2822 B2810, B0880 B3801, B0880 B0934	-0.2	0.341463	Aggravating	1.8.2: Sulfur metabolism	DNA repair and recombination	1
B0438 B0933, B0438 B1987, B0436 B0936, B0882 B2750, B0436 B1987, B3931 B1275, B2592 B0937, B3931 B2521, B2592 B2764, B0438 B2423, B0438 B0937, B2069 B2750, B0436 B2413, B1000 B1987, B1000 B2763, B1000 B0365, B1000 B0937, B3686 B0937, B0436 B0365, B0436 B2423, B0882 B2810, B0882 B0937, B3686 B2763, B2069 B2425	0.166667	0.311111	Alleviating	1.8.2: Sulfur metabolism	general or heat shock Chaperone	0.0968896
B3414 B1442, B3414 B1451, B2811 B1443, B2898 B1442, B2763 B1123, B2812 B1451, B2898 B1441, B2810 B1125, B0156 B1443, B2812 B1126, B2810 B1443, B2812 B1124	-0.5	0.275862	Aggravating	4.s.166: putrescine/spermidine	Fe-S cluster	0.380741
B3400 B1123	-1	0.0666667	Aggravating	4.s.166: putrescine/spermidine	Translation	1
B2758 B1125, B2757 B1442, B2760 B1123, B2758 B1442	-0.5	0.214286	Aggravating	4.s.166: putrescine/spermidine	Antiviral defense	0.649152
B3932 B1451, B3932 B1443, B0437 B1451, B0437 B1123	0.5	0.3	Alleviating	4.s.166: putrescine/spermidine	ATP dependent Proteases	0.311522
B0121 B1123, B4267 B1125, B1479 B1442, B3212 B1124, B0002 B1443, B0947 B1124, B0121 B1125, B2104 B1124, B0947 B1125, B4267 B1442, B0947 B1441, B0947 B1442, B1396 B1123, B1734 B1451, B0121 B1124, B0037 B1442, B3940 B1451	-0.176471	0.170732	Alleviating	4.s.166: putrescine/spermidine	Metabolism	1
B1823 B1124, B1948 B1451, B1823 B1442, B1114 B1126, B0064 B1451, B0059 B1443, B0059 B1126, B0189 B1442, B1305 B1443	0.111111	0.192308	Alleviating	4.s.166: putrescine/spermidine	Transcription	0.500537
B0829 B1125, B0855 B1125, B3455 B1442, B3455 B1451	-0.5	0.230769	Aggravating	4.s.166: putrescine/spermidine	Transport	0.649244
B0161 B1443, B1190 B1451, B2997 B1123, B0957 B1441, B2997 B1451, B0161 B1441, B1243 B1442, B2485 B1441, B0161 B1125	0.111111	0.166667	Alleviating	4.s.166: putrescine/spermidine	Cell envelope	0.500647
B2822 B1451, B2820 B1451	1	0.0714286	Alleviating	4.s.166: putrescine/spermidine	DNA repair and recombination	0.167958
B2968 B1442, B1308 B1123, B2755 B1125, B2968 B1441, B2968 B1443, B2968 B1123, B1308 B1124, B1699 B1451, B2968 B1124	0.111111	0.205882	Alleviating	4.s.166: putrescine/spermidine	Unclear or Orphan	0.500637
B2531 B3367, B2810 B1223, B1654 B1223, B2530 B3367, B1679 B3367, B0156 B3367, B2528 B3367, B1683 B3367	0.5	0.0833333	Alleviating	4.s.145: nitrite	Fe-S cluster	0.0704966
B4147 B3367	1	0.1	Alleviating	4.s.145: nitrite	Translation	0.409294
B2760 B1469	-1	0.111111	Aggravating	4.s.145: nitrite	Antiviral defense	1
B3932 B1469	1	0.2	Alleviating	4.s.145: nitrite	ATP dependent Proteases	0.411061
B3901 B3367, B1396 B1469, B3693 B1469, B1396 B1223, B4267 B1469, B3236 B3367, B1865 B1223	-0.428571	0.0833333	Aggravating	4.s.145: nitrite	Metabolism	0.707789
B1304 B1469, B1305 B1223, B1303 B1223	-0.333333	0.0952381	Aggravating	4.s.145: nitrite	Transcription	1
B0855 B1223, B0855 B1469, B3455 B1469	-0.333333	0.25	Aggravating	4.s.145: nitrite	Transport	1
B1243 B1223, B3006 B1223, B0957 B1469, B0161 B3367	0	0.0967742	Alleviating	4.s.145: nitrite	Cell envelope	1
B0880 B1223	-1	0.111111	Aggravating	4.s.145: nitrite	DNA repair and recombination	1
B3931 B1469, B1000 B1223, B0438 B1469	0.333333	0.153846	Alleviating	4.s.145: nitrite	general or heat shock Chaperone	0.571399
B2593 B1469, B1308 B1223, B3746 B3367, B2968 B1223	-0.5	0.103448	Aggravating	4.s.145: nitrite	Unclear or Orphan	0.649454
B2898 B3139, B1654 B2704, B2811 B2702, B3414 B1737, B1654 B3683, B2811 B3900, B2812 B2934, B2898 B3533, B2812 B1818, B2898 B2387, B1654 B1736, B2811 B3138, B0156 B1818, B1654 B4196, B2898 B2417, B0156 B3950, B2812 B1737, B1654 B4195, B1654 B4302, B2763 B3533, B2898 B2703, B2898 B2715, B2810 B4240, B0156 B4196, B3414 B2417, B2898 B1736, B1681 B2702, B2810 B2702, B2898 B3138, B2898 B1818, B1681 B18…	-0.263158	0.296296	Aggravating	4.4.a: Phosphotransferase Systems (PEP-dependent PTS)	Fe-S cluster	0.740966
B4147 B4304, B2890 B2715, B2890 B2704, B4147 B4196, B3228 B2429, B2890 B2933, B3400 B4195, B2890 B2934, B3400 B2093, B2890 B2417, B3228 B1736, B3400 B2387, B2890 B3900, B2890 B4302, B2890 B4193, B4161 B1737, B4161 B1818, B4147 B4195	0.111111	0.253731	Alleviating	4.4.a: Phosphotransferase Systems (PEP-dependent PTS)	Translation	0.233963
B2758 B4302, B2757 B2704, B2758 B1737, B2757 B2702, B2757 B3139, B2758 B4240, B2758 B2704, B2757 B1737, B2760 B4196	-0.555556	0.106061	Aggravating	4.4.a: Phosphotransferase Systems (PEP-dependent PTS)	Antiviral defense	0.324404
B0437 B1736, B3932 B3683	0	0.0322581	Alleviating	4.4.a: Phosphotransferase Systems (PEP-dependent PTS)	ATP dependent Proteases	1
B3455 B1738, B0829 B2417, B0855 B2417, B0829 B2429, B0829 B4196, B0855 B2934, B0829 B1818, B0829 B3683, B0855 B2933, B0855 B2429, B0829 B4302, B3455 B4194, B0855 B4196, B0855 B3138, B0855 B4302, B0829 B2934, B0855 B1818, B3455 B2429	-0.222222	0.169231	Aggravating	4.4.a: Phosphotransferase Systems (PEP-dependent PTS)	Transport	1
B2997 B2093, B3072 B4193, B3006 B1819, B4136 B3683, B0381 B4193, B3006 B1738, B4136 B3953, B3145 B4195, B3006 B3950, B0381 B4240, B3189 B3139, B3145 B2092, B3006 B1818, B2295 B4304, B4136 B3900, B2206 B4194, B3189 B4195, B0957 B4193, B3006 B1737, B3145 B1819, B3189 B3953, B2258 B2703, B4136 B2715, B3072 B3900, B3006 B2933, B0161 B4195, B1190 B1736, B0381 B2702, B4136 B4304, B2893 B3950, B3145 B20…	0	0.352273	Alleviating	4.4.a: Phosphotransferase Systems (PEP-dependent PTS)	Cell envelope	0.142636
B0880 B3139, B0880 B4195, B0880 B2387, B2820 B2934, B0880 B2417, B2820 B2702, B0880 B2933, B0880 B2702, B0099 B4195, B2822 B3139, B0880 B1737, B2822 B1819, B2822 B2092, B2822 B1818	0.285714	0.166667	Alleviating	4.4.a: Phosphotransferase Systems (PEP-dependent PTS)	DNA repair and recombination	0.101145
B2968 B1818, B3377 B1818, B2300 B2429, B1097 B3900, B3746 B4194, B3746 B2417, B2300 B3683, B1754 B1738, B1308 B2417, B3377 B3949, B0306 B1818, B2968 B2703, B3377 B1736, B1774 B1737, B1774 B2702, B2859 B3138, B1308 B3139, B1699 B2386, B2968 B2702, B2300 B4193, B2968 B2429, B2300 B3950, B1097 B1737, B1774 B2934, B2859 B2703, B2593 B2387, B2968 B2093, B1699 B1818, B2859 B2417, B1308 B3950, B2859 B18…	-0.433962	0.290698	Aggravating	4.4.a: Phosphotransferase Systems (PEP-dependent PTS)	Unclear or Orphan	0.0686447
B2811 B1592, B2810 B2924, B2812 B2924	-0.333333	0.0714286	Aggravating	4.1.a: null	Fe-S cluster	1
B4161 B2924, B2890 B1890, B4147 B2924, B2890 B1889, B4147 B1592, B4147 B3291, B4161 B3291, B3400 B1890	0.25	0.357143	Alleviating	4.1.a: null	Translation	0.285038
B2758 B1889, B2758 B3291, B2760 B2924	-0.333333	0.230769	Aggravating	4.1.a: null	Antiviral defense	1
B1479 B1889, B3940 B1890, B3212 B1890, B1761 B2924, B3581 B2924, B3940 B3291, B4267 B3291, B4267 B2924, B0037 B3291, B1865 B1890, B1396 B3291, B1396 B2924, B0674 B1890, B2867 B3291, B3136 B2924	-0.333333	0.1	Aggravating	4.1.a: null	Metabolism	0.610438
B1823 B1889, B1303 B2924	0	0.08	Alleviating	4.1.a: null	Transcription	1
B0829 B1889, B0829 B3291, B0855 B2924	-1	0.25	Aggravating	4.1.a: null	Transport	0.274676
B3522 B1592, B0381 B1592, B0957 B0155, B3271 B3291, B3072 B1889, B3145 B3291, B3006 B2924	-0.714286	0.142857	Aggravating	4.1.a: null	Cell envelope	0.252256
B2820 B1889, B2820 B3291, B0099 B1890	-1	0.230769	Aggravating	4.1.a: null	DNA repair and recombination	0.274836
B1097 B1890, B2825 B3291, B1774 B1889, B2593 B1890, B2968 B1890, B1774 B1890, B2593 B1889, B3746 B1890, B2859 B1592, B2859 B2924	-0.6	0.151515	Aggravating	4.1.a: null	Unclear or Orphan	0.214903
B3414 B1047, B2812 B1048	0	0.0833333	Alleviating	1.6.6: Osmoregulated periplasmic glucan	Fe-S cluster	1
B4161 B1047, B4161 B4359	-1	0.2	Aggravating	1.6.6: Osmoregulated periplasmic glucan	Translation	0.516498
B2757 B1047, B2758 B1047	-1	0.111111	Aggravating	1.6.6: Osmoregulated periplasmic glucan	Antiviral defense	0.516432
B3932 B4359, B0437 B1047	0	0.4	Alleviating	1.6.6: Osmoregulated periplasmic glucan	ATP dependent Proteases	1
B0002 B4359, B3213 B1047, B3136 B1048, B1396 B4359, B0674 B4359, B3416 B1048, B2551 B1048, B3775 B1048, B2675 B1048, B3581 B1048, B0947 B1047	0.0909091	0.0833333	Alleviating	1.6.6: Osmoregulated periplasmic glucan	Metabolism	0.373893
B0435 B1047, B3649 B1048	0	0.0952381	Alleviating	1.6.6: Osmoregulated periplasmic glucan	Transcription	1
B3455 B4359, B0855 B1048	0	0.25	Alleviating	1.6.6: Osmoregulated periplasmic glucan	Transport	1
B0381 B1048, B3363 B1048, B3006 B4359, B0957 B1047, B0161 B4359	-0.2	0.0967742	Aggravating	1.6.6: Osmoregulated periplasmic glucan	Cell envelope	1
B0880 B4359	1	0.111111	Alleviating	1.6.6: Osmoregulated periplasmic glucan	DNA repair and recombination	0.40953
B2069 B1047, B3686 B1048, B1000 B1048, B3686 B1047	0.5	0.153846	Alleviating	1.6.6: Osmoregulated periplasmic glucan	general or heat shock Chaperone	0.311587
B2968 B4359, B2755 B1047, B2859 B1048, B1774 B1048	0	0.103448	Alleviating	1.6.6: Osmoregulated periplasmic glucan	Unclear or Orphan	1
B0156 B0765, B1654 B0764, B2812 B0765	0.333333	0.0833333	Alleviating	4.s.124: molybdate	Fe-S cluster	0.571337
B2758 B0764, B2756 B0765	0	0.222222	Alleviating	4.s.124: molybdate	Antiviral defense	1
B3693 B0763, B1761 B0764, B0947 B0763, B4267 B0763, B3062 B0763	-0.2	0.0555556	Aggravating	4.s.124: molybdate	Metabolism	1
B3461 B0765, B1303 B0765, B1305 B0764	0.333333	0.0952381	Alleviating	4.s.124: molybdate	Transcription	0.571383
B0829 B0763, B0829 B0764	-1	0.25	Aggravating	4.s.124: molybdate	Transport	0.51644
B3006 B0763, B1243 B0764, B0957 B0764, B4136 B0763, B1190 B0763	-0.2	0.0645161	Aggravating	4.s.124: molybdate	Cell envelope	1
B3686 B0763, B0882 B0763, B0438 B0763	1	0.0769231	Alleviating	4.s.124: molybdate	general or heat shock Chaperone	0.068524
B2898 B2917, B3414 B2917, B2810 B2919, B2812 B2917, B2811 B2917	-1	0.0833333	Aggravating	1.7.39: Conversion of succinate to propionate	Fe-S cluster	0.0836229
B2890 B2920, B2890 B2917, B4161 B2917	-1	0.2	Aggravating	1.7.39: Conversion of succinate to propionate	Translation	0.274691
B2760 B2917	-1	0.111111	Aggravating	1.7.39: Conversion of succinate to propionate	Antiviral defense	1
B0435 B2917, B1304 B2917, B1303 B2917, B1948 B2917, B3649 B2917, B1306 B2917	-0.333333	0.047619	Aggravating	1.7.39: Conversion of succinate to propionate	Transcription	1
B2258 B2920, B0161 B2917, B3006 B2917, B1818 B2917, B2295 B2917, B3145 B2917, B4136 B2917	-0.428571	0.0645161	Aggravating	1.7.39: Conversion of succinate to propionate	Cell envelope	0.707761
B3687 B2920	-1	0.0769231	Aggravating	1.7.39: Conversion of succinate to propionate	general or heat shock Chaperone	1
B3377 B2917, B1097 B2919, B2968 B2917	-1	0.0689655	Aggravating	1.7.39: Conversion of succinate to propionate	Unclear or Orphan	0.27487
B2529 B0167, B2898 B0517, B1654 B3214, B2531 B3367, B2810 B0167, B2898 B0505, B2526 B0167, B2811 B3869, B3414 B1988, B2530 B0167, B2810 B3212, B2898 B0450, B2898 B3214, B2810 B0516, B1654 B1223, B0156 B0505, B2810 B3869, B2810 B1223, B2812 B0167, B2812 B0516, B1679 B3367, B2812 B3869, B0156 B3367, B2528 B3367, B2763 B3213, B2763 B0340, B2810 B0512, B1680 B3213, B2530 B3367, B2812 B0450, B1654 B38…	-0.393939	0.340909	Aggravating	1.8.3: Nitrogen metabolism	Fe-S cluster	0.286462
B4161 B0517, B3146 B3213, B4147 B3870, B2890 B3202, B2890 B3212, B2890 B0340, B4147 B3214, B3228 B3212, B4161 B1658, B3228 B3214, B2890 B3869, B4147 B3367	-0.166667	0.333333	Alleviating	1.8.3: Nitrogen metabolism	Translation	1
B0437 B1988, B3932 B3213, B3932 B1469	1	0.12	Alleviating	1.8.3: Nitrogen metabolism	ATP dependent Proteases	0.0690792
B3416 B0505, B3136 B1297, B1396 B1469, B3062 B3202, B3062 B0340, B0037 B0505, B2551 B0517, B1396 B0505, B3581 B0516, B1396 B1223, B1479 B3202, B0002 B0505, B4267 B0516, B3136 B0516, B0121 B3870, B0004 B0167, B3236 B3367, B2551 B0167, B3136 B3213, B2104 B3212, B3901 B3367, B1865 B3212, B0002 B0512, B3581 B3869, B0947 B3213, B0947 B0450, B1865 B1223, B0674 B0516, B3062 B0512, B3212 B1988, B3940 B32…	0	0.303571	Alleviating	1.8.3: Nitrogen metabolism	Metabolism	0.308959
B1303 B0517, B1306 B0450, B0064 B0512, B0435 B3213, B1306 B0505, B1306 B0516, B0189 B0516, B3461 B0516, B3649 B3212, B1304 B0450, B3461 B0517, B3649 B0516, B1823 B0505, B1303 B3214, B0189 B0450, B1304 B1469, B1305 B1223, B1948 B3212, B3406 B3212, B1305 B3213, B1303 B1223	0.047619	0.243902	Alleviating	1.8.3: Nitrogen metabolism	Transcription	0.373982
B0855 B1297, B0855 B1223, B0855 B1469, B0829 B0516, B0855 B3213, B3455 B0512, B3455 B1469	-0.142857	0.214286	Alleviating	1.8.3: Nitrogen metabolism	Transport	1
B2527 B0167	-1	0.0416667	Aggravating	1.8.3: Nitrogen metabolism	Fe-S cluster and general or heat shock Chaperone	1
B2997 B0517, B3522 B3870, B0161 B0512, B3189 B3213, B2295 B0340, B1818 B3212, B1243 B1223, B3145 B3870, B1206 B1988, B1243 B3870, B2258 B0516, B0161 B3213, B2485 B0516, B2258 B0450, B0161 B3212, B3363 B3213, B2485 B3212, B3006 B3214, B0957 B1469, B3072 B3214, B3749 B3212, B3006 B1223, B1243 B1297, B4136 B3212, B0957 B0512, B1190 B3870, B0161 B3367, B3749 B3213	-0.357143	0.27451	Aggravating	1.8.3: Nitrogen metabolism	Cell envelope	0.442207
B0880 B3870, B2820 B1988, B2819 B3212, B2822 B3869, B0880 B1223, B0880 B0505, B0880 B3213, B2820 B3212, B2820 B3213, B2820 B0505	0.2	0.241379	Alleviating	1.8.3: Nitrogen metabolism	DNA repair and recombination	0.334083
B3931 B3213, B3931 B1469, B0436 B3212, B1000 B1223, B0438 B1469, B3686 B1988, B0436 B1988	0.142857	0.151515	Alleviating	1.8.3: Nitrogen metabolism	general or heat shock Chaperone	0.45445
B2898 B2578, B2811 B2578, B2811 B1920	1	0.0740741	Alleviating	4.s.39: cysteine	Fe-S cluster	0.0685112
B2890 B2578, B4147 B2578	0	0.0769231	Alleviating	4.s.39: cysteine	Translation	1
B3136 B1920, B3775 B2578, B0002 B1920, B4267 B2578, B4267 B1920, B2551 B2578, B2104 B1920	0.428571	0.0512821	Alleviating	4.s.39: cysteine	Metabolism	0.13039
B1948 B1920, B3461 B1920	-1	0.0416667	Aggravating	4.s.39: cysteine	Transcription	0.516574
B0028 B2578, B0957 B2578, B4136 B1920, B0161 B1920, B1243 B1920, B1206 B2578	0	0.0588235	Alleviating	4.s.39: cysteine	Cell envelope	0.69376
B2592 B2578, B0438 B1920	0	0.125	Alleviating	4.s.39: cysteine	general or heat shock Chaperone	1
B2968 B2578, B2859 B1920, B3377 B2578, B1097 B1920	-0.5	0.0625	Aggravating	4.s.39: cysteine	Unclear or Orphan	0.649429
B2810 B2200, B2812 B2200	0	0.0434783	Alleviating	4.s.85: heme	Fe-S cluster	1
B2757 B2201	1	0.125	Alleviating	4.s.85: heme	Antiviral defense	0.409275
B2104 B2200, B3940 B2200, B3212 B2201, B1396 B2201	-0.5	0.0571429	Aggravating	4.s.85: heme	Metabolism	0.649485
B3455 B2201, B3455 B2200	-1	0.285714	Aggravating	4.s.85: heme	Transport	0.516331
B2295 B2201, B0028 B2201, B0161 B2200, B4136 B2201, B3522 B2201	-0.6	0.0666667	Aggravating	4.s.85: heme	Cell envelope	0.654562
B0473 B2201, B0438 B2200	0	0.166667	Alleviating	4.s.85: heme	general or heat shock Chaperone	1
B1772 B2200, B3746 B2201	0	0.0714286	Alleviating	4.s.85: heme	Unclear or Orphan	1
B3414 B2536, B2810 B2536	-1	0.0454545	Aggravating	4.s.4: 3-phenylpropionic acid	Fe-S cluster	0.516535
B4147 B2536	1	0.125	Alleviating	4.s.4: 3-phenylpropionic acid	Translation	0.409502
B2761 B2536	-1	0.142857	Aggravating	4.s.4: 3-phenylpropionic acid	Antiviral defense	1
B0002 B2536, B0947 B2536, B0004 B2536	1	0.0294118	Alleviating	4.s.4: 3-phenylpropionic acid	Metabolism	0.0683908
B0957 B2536	1	0.0344828	Alleviating	4.s.4: 3-phenylpropionic acid	Cell envelope	0.408982
B2968 B2536	-1	0.037037	Aggravating	4.s.4: 3-phenylpropionic acid	Unclear or Orphan	1
B2810 B1896	1	0.0434783	Alleviating	1.7.36: Trehalose biosynthesis	Fe-S cluster	0.409119
B4161 B1896	1	0.111111	Alleviating	1.7.36: Trehalose biosynthesis	Translation	0.409111
B2758 B1897, B2756 B1896	0	0.25	Alleviating	1.7.36: Trehalose biosynthesis	Antiviral defense	1
B3212 B1896, B0674 B1897, B3136 B1897	0.333333	0.0571429	Alleviating	1.7.36: Trehalose biosynthesis	Metabolism	0.571339
B1304 B1897	1	0.05	Alleviating	1.7.36: Trehalose biosynthesis	Transcription	0.409056
B3072 B1897, B3006 B1897, B1190 B1897	-1	0.0333333	Aggravating	1.7.36: Trehalose biosynthesis	Cell envelope	0.274879
B0436 B1896	-1	0.0833333	Aggravating	1.7.36: Trehalose biosynthesis	general or heat shock Chaperone	1
B2593 B1897, B1699 B1896, B2300 B1896, B2968 B1897, B3190 B1897	-0.2	0.0714286	Aggravating	1.7.36: Trehalose biosynthesis	Unclear or Orphan	1
B4147 B0019, B4161 B1186, B4161 B0019, B4161 B0020, B3400 B1597, B4147 B3516, B3400 B3515	-0.428571	0.285714	Aggravating	5.5.4: pH response	Translation	0.707457
B2758 B0019, B2757 B1492, B2760 B0019, B2757 B3512, B2757 B0019	-1	0.15	Aggravating	5.5.4: pH response	Antiviral defense	0.0835614
B3932 B3512	1	0.0625	Alleviating	5.5.4: pH response	ATP dependent Proteases	0.40988
B3136 B1492, B0947 B1499, B4267 B0019, B1734 B0020, B4267 B1501, B4267 B3512, B0947 B1597, B0947 B1186, B3212 B3512, B3136 B1499, B2104 B1186, B1396 B1499, B3775 B3516, B0037 B0019, B3416 B3516, B0002 B1186, B0947 B1492, B0947 B0019, B1761 B1492, B3136 B1597, B3581 B0019, B4267 B1499, B1466 B1492, B0947 B3516, B1396 B0019, B3212 B1499, B3136 B3515, B4267 B1186, B4267 B3516	-0.310345	0.212766	Aggravating	5.5.4: pH response	Metabolism	0.572473
B0435 B0019, B0059 B0019, B1823 B1501, B0064 B1186, B1306 B1597, B1306 B0019, B3461 B1597, B0059 B1501	0	0.125	Alleviating	5.5.4: pH response	Transcription	0.723502
B0829 B1597, B0829 B0019, B3455 B1597, B3455 B3512, B0829 B0020, B0829 B1186	-0.666667	0.263158	Aggravating	5.5.4: pH response	Transport	0.410647
B3006 B3516, B0381 B0019, B0957 B0019, B4136 B1492, B0957 B1499, B3006 B0019, B3145 B3516, B4136 B4115, B1206 B0019, B2258 B1597, B0957 B3516, B2997 B1501, B0161 B1501, B0161 B1597, B2295 B1501, B3145 B1597, B2485 B3512, B1206 B1186, B2258 B4115, B4136 B1597, B2485 B3515	-0.333333	0.238095	Aggravating	5.5.4: pH response	Cell envelope	0.515798
B2822 B3515, B0880 B3516, B2820 B3516, B0880 B4115, B0880 B3515	0.6	0.15	Alleviating	5.5.4: pH response	DNA repair and recombination	0.165831
B2859 B1597, B2859 B3515, B2859 B1186, B3746 B0019, B2859 B3512, B2300 B1186, B2968 B1186, B2593 B0019, B3746 B3516, B2968 B1597, B1097 B0019, B3377 B0019, B3989 B1492, B1097 B4115	-0.428571	0.2	Aggravating	5.5.4: pH response	Unclear or Orphan	0.423466
B2810 B3063, B2812 B3063	-1	0.0434783	Aggravating	4.s.34: citrate/succinate	Fe-S cluster	0.516521
B1396 B0612, B0674 B3063, B0037 B3063	0.333333	0.0571429	Alleviating	4.s.34: citrate/succinate	Metabolism	0.571341
B0161 B3063, B4136 B0612, B3189 B3063, B0957 B3063	0	0.0666667	Alleviating	4.s.34: citrate/succinate	Cell envelope	1
B2822 B3063	1	0.125	Alleviating	4.s.34: citrate/succinate	DNA repair and recombination	0.409425
B0438 B3063	1	0.0833333	Alleviating	4.s.34: citrate/succinate	general or heat shock Chaperone	0.409197
B3377 B0612	1	0.0357143	Alleviating	4.s.34: citrate/succinate	Unclear or Orphan	0.408903
B2758 B4239, B2760 B3127, B2758 B3666, B2756 B1734, B2757 B4090, B2758 B2801, B2760 B2787, B2757 B3601, B2757 B2706, B2758 B4033, B2757 B3723, B2758 B2803, B2757 B2841, B2758 B1620, B2758 B3386, B2757 B1737, B2758 B3528, B2757 B3091, B2754 B3386, B2760 B4239, B2757 B3666, B2758 B2935, B2757 B3909, B2758 B2979, B2757 B4123, B2758 B1737, B2758 B2704, B2757 B2803, B2754 B3667, B2758 B3581, B2760 B02…	-0.384615	0.2607	Aggravating	1.1.1: Carbohydrates/Carbon compounds	Antiviral defense	0.0531925
B2527 B4267	-1	0.00396825	Aggravating	1.1.1: Carbohydrates/Carbon compounds	Fe-S cluster and general or heat shock Chaperone	1
B0957 B2663, B0957 B0343, B3006 B2979, B3072 B4085, B2258 B3032, B3271 B2679, B0957 B2837, B0381 B4240, B2258 B2979, B2258 B0732, B2258 B3431, B3006 B2587, B3271 B2925, B1190 B0064, B4136 B3900, B2295 B2096, B2485 B0514, B3006 B2975, B1243 B4266, B0381 B2799, B4136 B2388, B0161 B3581, B2893 B2925, B2258 B1337, B1190 B3519, B1243 B2925, B4136 B2715, B3072 B3900, B0161 B1236, B2258 B3128, B4136 B40…	-0.257143	0.562724	Aggravating	1.1.1: Carbohydrates/Carbon compounds	Cell envelope	0.167589
B2699 B0064, B0880 B1197, B2820 B2934, B2820 B2702, B2820 B2914, B0880 B2537, B0880 B4267, B2819 B3668, B0880 B4085, B0880 B4197, B0099 B3751, B2699 B2843, B2822 B2799, B0099 B1620, B0880 B3126, B0880 B1737, B2822 B1819, B2820 B3581, B2822 B1818, B2820 B2415, B0880 B1734, B0880 B2417, B2699 B3583, B0099 B4085, B0880 B0040, B2822 B3386, B2820 B3906, B0880 B2933, B2822 B2789, B2820 B2788, B2822 B01…	-0.0144928	0.22179	Alleviating	1.1.1: Carbohydrates/Carbon compounds	DNA repair and recombination	0.175841
B1772 B2925, B2859 B2979, B2300 B2429, B2593 B0116, B3746 B4266, B3220 B4267, B1308 B4120, B3021 B1620, B2859 B2537, B3746 B2417, B3746 B3127, B2968 B3012, B1308 B4477, B2968 B1800, B3746 B2416, B1774 B2416, B0306 B1818, B2755 B3569, B1774 B2097, B1699 B2803, B3746 B0115, B2968 B2843, B2968 B2150, B1308 B4123, B1097 B3906, B1774 B2096, B3377 B0041, B2968 B0509, B2593 B4192, B2755 B2800, B2859 B18…	-0.191489	0.563177	Aggravating	1.1.1: Carbohydrates/Carbon compounds	Unclear or Orphan	0.909358
B2890 B4200, B2890 B0852, B4161 B3984, B4161 B1089, B4147 B3299, B2890 B3636, B3400 B3303, B2890 B3319, B4147 B3984, B2890 B3984, B4147 B1089, B4161 B3319, B4147 B4200	0.230769	0.121212	Alleviating	2.3.8: Ribosomal proteins	Translation	0.160529
B2761 B3299, B2754 B3319, B2757 B3319, B2756 B3303, B2757 B4200, B2757 B3318, B2760 B4200, B2756 B3319, B2756 B0023, B2758 B1480, B2760 B3319, B2758 B0852, B2760 B3299, B2757 B3299, B2754 B3303, B2760 B3303, B2760 B0023, B2760 B3984, B2760 B1089	-0.578947	0.153846	Aggravating	2.3.8: Ribosomal proteins	Antiviral defense	0.100627
B0437 B3636, B3932 B3319, B0437 B1717, B0437 B0852	0.5	0.0655738	Alleviating	2.3.8: Ribosomal proteins	ATP dependent Proteases	0.311164
B0435 B4200, B1304 B3319, B0064 B1089, B1304 B3303, B3461 B3299, B3406 B3318, B1823 B3319, B1823 B3303, B0435 B3299, B3406 B3319, B1303 B3636, B3202 B3319, B0435 B1717, B1303 B3319, B3649 B3936, B1306 B0023, B3406 B3303, B3649 B0023, B3181 B3303, B3649 B3319, B1823 B1717, B3181 B3319	0	0.12987	Alleviating	2.3.8: Ribosomal proteins	Transcription	0.393429
B0855 B4200, B0829 B1089, B0829 B1480, B0829 B0852, B0855 B1717, B0829 B3319, B3455 B4200, B0855 B1480, B0855 B3299, B0855 B1089, B3455 B0852, B0829 B4200, B0829 B3984	-0.538462	0.125	Aggravating	2.3.8: Ribosomal proteins	Transport	0.261285
B2527 B0023	-1	0.0166667	Aggravating	2.3.8: Ribosomal proteins	Fe-S cluster and general or heat shock Chaperone	1
B2822 B3319, B2699 B0852, B2820 B3303, B0880 B3319	0	0.0461538	Alleviating	2.3.8: Ribosomal proteins	DNA repair and recombination	1
B2968 B3299, B3746 B0852, B2825 B3319, B2968 B4200, B2968 B0023, B2300 B3303, B1772 B3319, B3377 B3303, B2859 B3299, B3989 B3303, B1308 B3319, B3746 B0023, B2593 B3303, B3746 B3319, B1774 B4200, B2593 B1717, B1097 B3303, B1699 B1717, B3746 B3636, B3989 B3319, B2300 B3319, B3377 B3936, B3746 B3299, B3746 B4203, B2859 B3319, B1774 B1717, B3746 B4200, B1774 B3984, B2593 B0023, B1774 B3319, B2755 B33…	0.027027	0.141176	Alleviating	2.3.8: Ribosomal proteins	Unclear or Orphan	0.240427
B4267 B4031, B2551 B4031	0	0.0294118	Alleviating	4.s.190: xylose/H+	Metabolism	1
B0064 B4031	-1	0.0526316	Aggravating	4.s.190: xylose/H+	Transcription	1
B0880 B4031	-1	0.142857	Aggravating	4.s.190: xylose/H+	DNA repair and recombination	1
B0473 B4031	-1	0.0909091	Aggravating	4.s.190: xylose/H+	general or heat shock Chaperone	1
B1097 B4031, B2968 B4031	-1	0.037037	Aggravating	4.s.190: xylose/H+	Unclear or Orphan	0.516578
B2898 B0740, B2763 B0740	-1	0.0454545	Aggravating	4.s.81: group A colicin	Fe-S cluster	0.516563
B2757 B0740, B2754 B0740, B2760 B0740	-0.333333	0.142857	Aggravating	4.s.81: group A colicin	Antiviral defense	1
B1396 B0740, B1761 B0740, B2104 B0740, B3693 B0740, B0002 B0740, B0947 B0740, B3581 B0740	0.142857	0.0294118	Alleviating	4.s.81: group A colicin	Metabolism	0.454435
B3649 B0740, B3181 B0740, B0059 B0740	0.333333	0.0526316	Alleviating	4.s.81: group A colicin	Transcription	0.571383
B0855 B0740, B3455 B0740	0	0.166667	Alleviating	4.s.81: group A colicin	Transport	1
B0381 B0740, B2893 B0740, B2206 B0740, B3006 B0740, B4136 B0740, B2997 B0740	0.333333	0.0344828	Alleviating	4.s.81: group A colicin	Cell envelope	0.234395
B3686 B0740, B0438 B0740	0	0.0909091	Alleviating	4.s.81: group A colicin	general or heat shock Chaperone	1
B2825 B0740, B3746 B0740, B1699 B0740	-0.333333	0.037037	Aggravating	4.s.81: group A colicin	Unclear or Orphan	1
B2104 B1216, B1396 B1216, B0947 B1216	0.333333	0.0294118	Alleviating	4.s.25: Ca+/ H+	Metabolism	0.571351
B0064 B1216	1	0.0526316	Alleviating	4.s.25: Ca+/ H+	Transcription	0.409126
B3006 B1216, B1190 B1216	-1	0.0344828	Aggravating	4.s.25: Ca+/ H+	Cell envelope	0.516602
B0880 B1216	1	0.142857	Alleviating	4.s.25: Ca+/ H+	DNA repair and recombination	0.409565
B1000 B1216	1	0.0909091	Alleviating	4.s.25: Ca+/ H+	general or heat shock Chaperone	0.409273
B2968 B1216, B2300 B1216	0	0.037037	Alleviating	4.s.25: Ca+/ H+	Unclear or Orphan	1
B2898 B2429	1	0.0454545	Alleviating	4.s.197: N-acetylmuramic acid (MurNAc)	Fe-S cluster	0.409091
B3228 B2429	1	0.125	Alleviating	4.s.197: N-acetylmuramic acid (MurNAc)	Translation	0.409502
B1734 B2429	-1	0.0294118	Aggravating	4.s.197: N-acetylmuramic acid (MurNAc)	Metabolism	1
B1305 B2429	1	0.0526316	Alleviating	4.s.197: N-acetylmuramic acid (MurNAc)	Transcription	0.409021
B0855 B2429, B0829 B2429, B3455 B2429	-0.333333	0.166667	Aggravating	4.s.197: N-acetylmuramic acid (MurNAc)	Transport	1
B0161 B2429	1	0.0344828	Alleviating	4.s.197: N-acetylmuramic acid (MurNAc)	Cell envelope	0.408982
B0438 B2429	1	0.0909091	Alleviating	4.s.197: N-acetylmuramic acid (MurNAc)	general or heat shock Chaperone	0.409136
B2300 B2429, B2968 B2429	0	0.037037	Alleviating	4.s.197: N-acetylmuramic acid (MurNAc)	Unclear or Orphan	1
B0156 B3438, B2811 B1891, B2812 B0767, B2898 B1891, B1654 B1892, B2898 B1851	-0.666667	0.172414	Aggravating	1.3.9: Entner-Doudoroff pathway	Fe-S cluster	0.411137
B4161 B1852, B3400 B3438, B4161 B1850, B4147 B0080, B4161 B1891	0.2	0.333333	Alleviating	1.3.9: Entner-Doudoroff pathway	Translation	0.405135
B2758 B0767, B2758 B1891, B2757 B3438, B2757 B1892	-0.5	0.285714	Aggravating	1.3.9: Entner-Doudoroff pathway	Antiviral defense	0.649301
B0437 B0767, B0437 B1852	1	0.2	Alleviating	1.3.9: Entner-Doudoroff pathway	ATP dependent Proteases	0.168676
B3581 B0080, B1761 B0767, B0947 B1852, B3581 B1852, B1734 B1851, B3136 B1892, B3416 B0767, B1734 B1852, B1865 B1891, B1479 B0767, B3212 B1852, B1761 B1850, B0947 B0767, B4267 B0080, B1865 B1851, B1761 B1852, B3212 B1892, B4267 B3438, B0947 B1891, B3136 B1850, B1865 B1892, B1865 B1852	-0.363636	0.195122	Aggravating	1.3.9: Entner-Doudoroff pathway	Metabolism	0.515957
B1948 B1852, B3461 B0767, B1823 B1852, B0059 B0767, B1303 B1850, B1306 B1850, B0435 B1852, B1306 B1852, B0189 B0767, B1823 B1851, B1303 B1892	-0.272727	0.192308	Aggravating	1.3.9: Entner-Doudoroff pathway	Transcription	1
B3455 B1850, B0855 B0767, B0829 B1850, B0829 B1891, B0855 B1850	-0.2	0.230769	Aggravating	1.3.9: Entner-Doudoroff pathway	Transport	1
B2206 B3438, B2295 B0080, B1206 B0080, B0161 B3438, B2258 B0080, B2131 B0767, B1818 B0767, B2258 B1850, B2485 B1850, B0957 B1851, B2485 B0767, B2131 B1850, B3006 B1852	-0.0769231	0.166667	Alleviating	1.3.9: Entner-Doudoroff pathway	Cell envelope	0.780596
B0880 B0767, B0099 B1891, B0099 B3438	-0.333333	0.214286	Aggravating	1.3.9: Entner-Doudoroff pathway	DNA repair and recombination	1
B1000 B3438, B2592 B0767, B3687 B1852, B2069 B1850, B0438 B0080	0.6	0.277778	Alleviating	1.3.9: Entner-Doudoroff pathway	general or heat shock Chaperone	0.166016
B1774 B1852, B2593 B0767, B3746 B0767, B2859 B1850, B2593 B3438, B3377 B3438, B2968 B3438, B1097 B3438, B2593 B1891, B2593 B1852	-0.2	0.147059	Aggravating	1.3.9: Entner-Doudoroff pathway	Unclear or Orphan	1
B3212 B1256	1	0.0294118	Alleviating	4.s.35: colicin	Metabolism	0.408907
B0855 B1256	-1	0.166667	Aggravating	4.s.35: colicin	Transport	1
B4136 B1256, B2485 B1256, B3006 B1256	1	0.0344828	Alleviating	4.s.35: colicin	Cell envelope	0.0684636
B0880 B1256	-1	0.142857	Aggravating	4.s.35: colicin	DNA repair and recombination	1
B1000 B1256	-1	0.0909091	Aggravating	4.s.35: colicin	general or heat shock Chaperone	1
B2757 B2259, B2758 B2259	-1	0.142857	Aggravating	4.s.156: polymyxin	Antiviral defense	0.516334
B4267 B2259	-1	0.0294118	Aggravating	4.s.156: polymyxin	Metabolism	1
B3455 B2259	-1	0.166667	Aggravating	4.s.156: polymyxin	Transport	1
B3189 B2259	-1	0.0344828	Aggravating	4.s.156: polymyxin	Cell envelope	1
B0436 B2259, B1000 B2259	-1	0.0909091	Aggravating	4.s.156: polymyxin	general or heat shock Chaperone	0.516545
B3746 B2259, B2968 B2259	0	0.037037	Alleviating	4.s.156: polymyxin	Unclear or Orphan	1
B1479 B0576	-1	0.0294118	Aggravating	4.s.153: phenylalanine	Metabolism	1
B1243 B0576	-1	0.0344828	Aggravating	4.s.153: phenylalanine	Cell envelope	1
B2812 B1006, B2898 B1006	-1	0.0434783	Aggravating	4.s.185: uracil	Fe-S cluster	0.516552
B1466 B2497	-1	0.0285714	Aggravating	4.s.185: uracil	Metabolism	1
B4136 B1006, B3006 B1006, B3189 B2497, B3006 B2497, B0161 B1006, B0957 B1006	-0.333333	0.0666667	Aggravating	4.s.185: uracil	Cell envelope	1
B2820 B2497, B0099 B2497	-1	0.125	Aggravating	4.s.185: uracil	DNA repair and recombination	0.516517
B1774 B2497	-1	0.0357143	Aggravating	4.s.185: uracil	Unclear or Orphan	1
B2812 B3127, B1654 B3127, B2810 B3127	-1	0.0454545	Aggravating	4.s.1: (D)-galactarate	Fe-S cluster	0.274876
B3146 B3127, B2890 B3127	-1	0.125	Aggravating	4.s.1: (D)-galactarate	Translation	0.51643
B2760 B3127	-1	0.142857	Aggravating	4.s.1: (D)-galactarate	Antiviral defense	1
B3932 B3127	-1	0.333333	Aggravating	4.s.1: (D)-galactarate	ATP dependent Proteases	1
B3212 B3127	1	0.0294118	Alleviating	4.s.1: (D)-galactarate	Metabolism	0.408965
B3145 B3127, B3006 B3127	-1	0.0344828	Aggravating	4.s.1: (D)-galactarate	Cell envelope	0.516584
B0882 B3127, B0436 B3127	0	0.0909091	Alleviating	4.s.1: (D)-galactarate	general or heat shock Chaperone	1
B3746 B3127	-1	0.037037	Aggravating	4.s.1: (D)-galactarate	Unclear or Orphan	1
B2898 B4235, B3414 B2972, B2810 B2972, B0156 B3244, B2812 B4235	-1	0.115385	Aggravating	2.3.5: Export, signal peptide cleavage	Fe-S cluster	0.0836229
B4161 B4235, B4161 B2972, B2890 B2972, B4147 B2972	0	0.166667	Alleviating	2.3.5: Export, signal peptide cleavage	Translation	1
B2761 B2972, B2758 B4235	0	0.181818	Alleviating	2.3.5: Export, signal peptide cleavage	Antiviral defense	1
B0004 B3244, B3136 B3244, B4267 B3244, B1865 B3244, B1761 B4235	-0.2	0.0526316	Aggravating	2.3.5: Export, signal peptide cleavage	Metabolism	1
B3461 B3244, B0435 B3244	0	0.0434783	Alleviating	2.3.5: Export, signal peptide cleavage	Transcription	1
B0829 B2972, B0855 B4235	0	0.2	Alleviating	2.3.5: Export, signal peptide cleavage	Transport	1
B0957 B2972, B4136 B2972, B1206 B4235, B2997 B2972, B0381 B2972, B1190 B4235, B2295 B4235	-0.142857	0.0606061	Alleviating	2.3.5: Export, signal peptide cleavage	Cell envelope	1
B2820 B3244	1	0.0909091	Alleviating	2.3.5: Export, signal peptide cleavage	DNA repair and recombination	0.409311
B1308 B2972, B2859 B3244, B3021 B4235, B3746 B4235	0	0.0967742	Alleviating	2.3.5: Export, signal peptide cleavage	Unclear or Orphan	1
B4161 B3984, B2890 B4200, B2890 B0852, B4147 B4248, B4147 B2569, B3400 B2597, B4161 B1089, B4147 B3299, B2890 B3636, B3400 B3303, B2890 B3319, B4161 B3340, B4147 B3984, B4147 B1718, B4147 B1089, B2890 B4147, B2890 B3984, B4161 B3319, B4161 B1718, B4161 B4147, B4147 B4200, B2890 B3340, B4147 B2330, B4147 B3340	0.166667	0.137615	Alleviating	2.3.2: Translation	Translation	0.0968352
B2758 B4147, B2761 B3299, B2760 B0170, B2757 B3319, B2758 B0236, B2756 B3303, B2760 B4200, B2756 B3319, B2760 B0172, B2757 B3340, B2758 B1480, B2760 B3319, B2760 B3340, B2757 B3299, B2760 B4147, B2757 B4375, B2760 B3303, B2754 B3340, B2760 B0023, B2760 B1089, B2754 B3319, B2754 B2171, B2760 B1718, B2757 B4200, B2757 B0172, B2758 B2597, B2757 B3318, B2758 B1718, B2756 B0023, B2758 B0852, B2760 B32…	-0.368421	0.175926	Aggravating	2.3.2: Translation	Antiviral defense	0.31889
B1948 B4147, B0064 B1089, B1306 B1718, B1304 B2171, B1304 B3303, B1823 B3319, B0189 B4147, B1306 B2597, B1823 B0172, B0435 B1718, B3202 B3340, B3406 B3303, B3181 B3303, B3649 B3319, B2741 B4147, B1114 B1211, B1922 B1718, B1303 B2597, B3181 B3319, B1823 B3340, B1306 B2569, B0435 B4200, B1304 B3319, B3181 B3340, B3406 B3340, B3461 B4375, B3461 B3299, B3406 B3318, B1823 B3303, B0435 B3299, B3406 B33…	0.0454545	0.158333	Alleviating	2.3.2: Translation	Transcription	0.165091
B0855 B4200, B0829 B0884, B3714 B4147, B0829 B1089, B0829 B1480, B0855 B4147, B0829 B0852, B0855 B1717, B0829 B3319, B0855 B1480, B3455 B4200, B3455 B2597, B0855 B1089, B0855 B3299, B3455 B0852, B3455 B0236, B4485 B1718, B4485 B4375, B0855 B0884, B0829 B4200, B0829 B3984	-0.52381	0.130841	Aggravating	2.3.2: Translation	Transport	0.124221
B2527 B4147, B2527 B0023	-1	0.0194175	Aggravating	2.3.2: Translation	Fe-S cluster and general or heat shock Chaperone	0.516448
B2822 B1211, B2699 B4147, B2822 B3319, B0880 B2171, B2820 B0236, B2820 B3303, B2819 B4147, B2699 B3590, B2820 B3590, B0099 B3340, B2699 B4375, B2699 B2569, B2699 B0852, B0880 B3319	0	0.101852	Alleviating	2.3.2: Translation	DNA repair and recombination	0.588429
B2812 B1818, B2898 B1818, B0156 B1818, B1681 B1818	-0.5	0.04	Aggravating	4.s.116: mannose	Fe-S cluster	0.649388
B4161 B1818	1	0.0909091	Alleviating	4.s.116: mannose	Translation	0.409462
B1396 B1819, B3940 B1818, B3062 B1818, B3136 B1818, B4267 B1818, B1396 B1818, B0947 B1819, B3212 B1818, B3062 B1819	-0.333333	0.0540541	Aggravating	4.s.116: mannose	Metabolism	0.745752
B1303 B1818, B3649 B1819, B1306 B1819	0.333333	0.0909091	Alleviating	4.s.116: mannose	Transcription	0.571317
B0829 B1818, B0855 B1818	0	0.111111	Alleviating	4.s.116: mannose	Transport	1
B2258 B1819, B4136 B1819, B3145 B1819, B3006 B1819, B3006 B1818, B0161 B1819, B2258 B1818, B4136 B1818	-0.5	0.0625	Aggravating	4.s.116: mannose	Cell envelope	0.48466
B2822 B1819, B2822 B1818	1	0.2	Alleviating	4.s.116: mannose	DNA repair and recombination	0.167643
B0473 B1818	1	0.0714286	Alleviating	4.s.116: mannose	general or heat shock Chaperone	0.40912
B2968 B1818, B3377 B1818, B1774 B1818, B1699 B1818, B2859 B1819, B0306 B1818, B1774 B1819, B2968 B1819	-0.75	0.0666667	Aggravating	4.s.116: mannose	Unclear or Orphan	0.152783
B2812 B3819, B2810 B3710	0	0.0869565	Alleviating	4.s.31: chloramphenicol	Fe-S cluster	1
B3146 B3710, B4147 B3819, B4161 B3710	0.333333	0.222222	Alleviating	4.s.31: chloramphenicol	Translation	0.571316
B1303 B3710, B3649 B3710, B3461 B3710	0.333333	0.05	Alleviating	4.s.31: chloramphenicol	Transcription	0.571364
B0829 B3710	-1	0.142857	Aggravating	4.s.31: chloramphenicol	Transport	1
B4136 B3819, B2295 B3819, B2258 B3710, B3145 B3710, B3522 B3819, B4136 B3710, B1243 B3819, B0028 B3819, B0957 B3710	-0.777778	0.0666667	Aggravating	4.s.31: chloramphenicol	Cell envelope	0.0921285
B3686 B3710	-1	0.0833333	Aggravating	4.s.31: chloramphenicol	general or heat shock Chaperone	1
B2859 B3710, B3377 B3710	-1	0.0357143	Aggravating	4.s.31: chloramphenicol	Unclear or Orphan	0.516587
B1466 B3915, B0121 B3915	0	0.0294118	Alleviating	4.s.196: Zn(2+)	Metabolism	1
B3400 B3603	1	0.125	Alleviating	4.s.98: lactate	Translation	0.409524
B4267 B3603, B3212 B3603, B3940 B3603	1	0.0294118	Alleviating	4.s.98: lactate	Metabolism	0.0683932
B2485 B3603	1	0.0344828	Alleviating	4.s.98: lactate	Cell envelope	0.408988
B3400 B0226, B4147 B2830, B4147 B2257, B2890 B0923, B4161 B2830, B4161 B3129, B4161 B4235, B2890 B2852	-0.5	0.291667	Aggravating	5.10: Defense/survival	Translation	0.484197
B2756 B2852, B2757 B2782, B2760 B0226, B2760 B0923, B2758 B2782, B2757 B0923, B2758 B4235, B2760 B2852, B2757 B1068	-0.333333	0.26087	Aggravating	5.10: Defense/survival	Antiviral defense	0.745214
B3932 B0226, B0437 B2782	0	0.105263	Alleviating	5.10: Defense/survival	ATP dependent Proteases	1
B3136 B1068, B1761 B0923, B0004 B3244, B3212 B1068, B4267 B3244, B0037 B1068, B1865 B2830, B1396 B2852, B3901 B0923, B2551 B3129, B3062 B3130, B3940 B2852, B1396 B1477, B3940 B3130, B0674 B3129, B3213 B0225, B3136 B1477, B3136 B2830, B3062 B1068, B0947 B0923, B3136 B3244, B1734 B2852, B1865 B1068, B4267 B2830, B1761 B4235, B3062 B2830, B3213 B0226, B1466 B1477, B4267 B0225, B0947 B0226, B0037 B02…	-0.210526	0.22	Aggravating	5.10: Defense/survival	Metabolism	1
B1823 B1477, B0435 B1068, B1304 B3129, B0435 B0226, B1305 B2257, B1823 B0225, B3461 B3244, B1114 B0923, B3461 B2782, B0435 B3244, B3181 B0923, B1823 B2830, B1305 B2852, B0059 B0225	-0.428571	0.314286	Aggravating	5.10: Defense/survival	Transcription	0.423276
B0855 B0226, B0855 B2782, B0829 B3130, B0855 B4235, B4485 B0923, B3455 B2257, B0855 B2830, B0829 B1068, B0855 B0225, B0855 B0923	-0.6	0.409091	Aggravating	5.10: Defense/survival	Transport	0.214494
B2527 B0923	1	0.0555556	Alleviating	5.10: Defense/survival	Fe-S cluster and general or heat shock Chaperone	0.412322
B0957 B3129, B1190 B2830, B0381 B2782, B2131 B2782, B1243 B0923, B0957 B2852, B3145 B3130, B1190 B4235, B0957 B2830, B0161 B2830, B1206 B4235, B3145 B1068, B2258 B0226, B4136 B2852, B4136 B3130, B4136 B1477, B0161 B1432, B0161 B2257, B4136 B2830, B1206 B0226, B2295 B4235, B0161 B1068, B0957 B0923, B0161 B3130, B3749 B3129, B3006 B0226	-0.153846	0.266667	Alleviating	5.10: Defense/survival	Cell envelope	1
B2822 B3130, B0880 B0225, B2820 B0226, B2820 B3244	0.5	0.173913	Alleviating	5.10: Defense/survival	DNA repair and recombination	0.311399
B1000 B0923, B1000 B1068, B0473 B2830, B0438 B2782, B0436 B2852	-0.2	0.185185	Aggravating	5.10: Defense/survival	general or heat shock Chaperone	1
B2859 B3244, B2300 B2852, B1097 B0225, B3746 B0225, B2300 B2830, B3377 B0226, B3377 B3129, B3746 B2782, B2859 B2830, B2968 B0226, B1097 B0923, B1699 B2782, B3989 B0226, B3377 B2830, B3377 B2852, B2859 B2782, B3746 B4235, B0130 B0923, B2593 B0225, B2755 B2830, B2968 B2830, B1308 B0226, B3021 B4235, B3377 B0225, B2859 B0225	-0.44	0.209302	Aggravating	5.10: Defense/survival	Unclear or Orphan	0.224786
B2812 B2782, B3414 B1652, B2898 B4179, B1684 B1652, B2898 B1652, B2763 B2782, B2898 B3862, B2811 B0183, B2812 B1652, B1682 B1652, B2810 B0183, B2764 B1652, B1654 B3164, B2528 B2567, B2898 B0611, B2526 B2567, B0156 B1652, B2525 B2567, B2811 B0611, B2811 B1652	-0.4	0.216216	Aggravating	2.2.4: RNA degradation	Fe-S cluster	0.369892
B3228 B1286, B4161 B4179, B4161 B1652, B4147 B3164, B4147 B1652	0.2	0.173913	Alleviating	2.2.4: RNA degradation	Translation	0.405517
B2757 B3247, B2757 B2782, B2758 B1286, B2760 B2567, B2758 B2782, B2757 B2567	-0.666667	0.181818	Aggravating	2.2.4: RNA degradation	Antiviral defense	0.410654
B0437 B2782	1	0.0555556	Alleviating	2.2.4: RNA degradation	ATP dependent Proteases	0.409922
B1479 B3862, B0037 B2567, B1865 B2567, B3940 B3643, B1761 B3862, B2675 B2567, B2104 B0611, B4267 B3862, B3940 B3862, B0002 B3643, B0947 B1652, B1865 B3643, B2551 B2567, B3062 B1286, B4267 B1652, B3212 B1652, B3136 B0183, B0037 B1652	-0.111111	0.142857	Alleviating	2.2.4: RNA degradation	Metabolism	0.812608
B0059 B0183, B0064 B1286, B3461 B2782, B0435 B1286, B0059 B3164, B3461 B0183, B1303 B0183, B0059 B3643, B0064 B3247, B1303 B0611, B1303 B1286	-0.0909091	0.205882	Alleviating	2.2.4: RNA degradation	Transcription	0.767157
B0829 B3862, B0855 B3247, B0829 B1286, B0855 B2782, B0829 B0611, B0829 B1652, B3455 B0183	-0.714286	0.333333	Aggravating	2.2.4: RNA degradation	Transport	0.251662
B2527 B2567	-1	0.0588235	Aggravating	2.2.4: RNA degradation	Fe-S cluster and general or heat shock Chaperone	1
B3145 B1652, B0381 B4179, B3522 B1652, B3749 B3862, B0381 B2782, B2131 B2782, B3189 B1652, B4136 B4179, B4136 B0183, B0161 B1652, B0161 B3862, B0028 B2567, B0161 B0183, B0957 B0183, B0957 B3862, B3145 B0183, B0161 B3247, B0957 B3247, B0957 B1652, B3145 B0611, B2295 B0183, B4136 B3862, B3006 B3862, B0957 B1286, B4136 B1286	-0.12	0.204545	Alleviating	2.2.4: RNA degradation	Cell envelope	0.839256
B2822 B3862, B0099 B0183, B0880 B3247, B0880 B3164	0	0.181818	Alleviating	2.2.4: RNA degradation	DNA repair and recombination	1
B0882 B4179, B3687 B1652, B2592 B2567, B3931 B4179, B0436 B1652, B1000 B1652, B0438 B4179, B0436 B3164, B0438 B2782, B2069 B3643	0.4	0.230769	Alleviating	2.2.4: RNA degradation	general or heat shock Chaperone	0.10262
B2593 B1652, B1774 B4179, B2300 B1652, B2968 B1652, B2968 B0183, B1308 B0183, B2859 B2782, B1097 B1652, B2968 B1286, B2755 B3247, B1699 B3164, B3746 B3247, B3746 B1652, B3746 B2782, B2593 B2567, B3377 B1652, B3190 B3164, B1699 B2782, B3377 B3862, B1308 B1286, B1699 B1652, B1308 B3164, B2859 B1652, B1754 B1652	-0.166667	0.214286	Alleviating	2.2.4: RNA degradation	Unclear or Orphan	1
B0002 B2310, B1761 B2310, B0121 B2310, B3212 B2310, B3136 B2310	-0.2	0.0294118	Aggravating	4.s.112: lysine/arginine/ornithine	Metabolism	1
B2741 B2310	-1	0.0526316	Aggravating	4.s.112: lysine/arginine/ornithine	Transcription	1
B2258 B2310, B1190 B2310, B2295 B2310	-1	0.0344828	Aggravating	4.s.112: lysine/arginine/ornithine	Cell envelope	0.274889
B1097 B2310, B1699 B2310	-1	0.037037	Aggravating	4.s.112: lysine/arginine/ornithine	Unclear or Orphan	0.516558
B2812 B2964	-1	0.0454545	Aggravating	4.s.147: nucleoside/H+	Fe-S cluster	1
B3062 B2964, B3136 B2964	-1	0.0294118	Aggravating	4.s.147: nucleoside/H+	Metabolism	0.516601
B1306 B2964, B1303 B2964	1	0.0526316	Alleviating	4.s.147: nucleoside/H+	Transcription	0.167398
B4136 B2964, B2295 B2964, B2258 B2964, B3006 B2964, B3145 B2964	-0.6	0.0344828	Aggravating	4.s.147: nucleoside/H+	Cell envelope	0.654562
B2069 B2964	1	0.0909091	Alleviating	4.s.147: nucleoside/H+	general or heat shock Chaperone	0.409197
B2755 B2964, B3746 B2964	0	0.037037	Alleviating	4.s.147: nucleoside/H+	Unclear or Orphan	1
B3414 B1047, B1654 B3747, B2812 B1283, B2898 B0732, B2531 B0435, B2810 B4376, B2811 B0435, B2810 B1049, B1654 B1482, B2812 B1482, B2810 B1896, B3414 B2741, B2812 B0014, B2812 B1049, B2530 B2741, B2811 B1197, B1684 B0435, B2811 B1049, B2529 B0435, B2811 B4241, B0156 B1424, B0156 B0692, B2811 B4376, B2763 B1049, B2812 B1048, B2812 B0732	-0.153846	0.296296	Alleviating	5.5.1: Osmotic pressure	Fe-S cluster	1
B4161 B1047, B3400 B4241, B4161 B4359, B4147 B2679, B4147 B0014, B3400 B1049, B4161 B1896, B3228 B0313, B4147 B2741, B2890 B0435, B3228 B1049, B4147 B4241, B2890 B1424	0.230769	0.275	Alleviating	5.5.1: Osmotic pressure	Translation	0.160594
B2757 B2741, B2758 B0435, B2757 B1047, B2758 B4111, B2758 B2741, B2760 B0014, B2756 B1896, B2758 B4376, B2760 B2741, B2758 B1047, B2756 B0692, B2758 B1283, B2757 B0313, B2758 B1897, B2757 B1488, B2758 B1191, B2756 B2741, B2754 B1049, B2754 B2741	-0.368421	0.358974	Aggravating	5.5.1: Osmotic pressure	Antiviral defense	0.487698
B3932 B1049, B3932 B4359, B0437 B1047, B0437 B0313	0.5	0.114286	Alleviating	5.5.1: Osmotic pressure	ATP dependent Proteases	0.311367
B3461 B1283, B1303 B1283, B1114 B1424, B0189 B1283, B3649 B1049, B0059 B1191, B1306 B1488, B3649 B1048, B0059 B0692, B0059 B0014, B2741 B0435, B0435 B2741, B1305 B1488, B3461 B1482, B1303 B0014, B0189 B1488, B1303 B0311, B1303 B1424, B1305 B1283, B3461 B0014, B1306 B0875, B1823 B0435, B1948 B1049, B1304 B1897, B0435 B1047	-0.04	0.294118	Alleviating	5.5.1: Osmotic pressure	Transcription	0.542139
B0855 B0692, B0855 B4111, B0855 B0311, B0829 B0730, B3455 B1283, B0855 B1048, B0829 B0014, B3455 B0311, B0829 B1049, B0855 B1424, B0855 B0875, B0829 B1482, B0829 B1191, B3455 B4359, B3455 B0732	-0.0666667	0.368421	Alleviating	5.5.1: Osmotic pressure	Transport	0.793333
B1206 B1191, B1190 B1897, B2258 B1049, B1243 B1191, B3271 B2679, B0381 B0875, B0381 B2741, B2258 B0732, B3006 B1488, B0957 B2741, B2295 B0014, B1206 B1197, B1190 B0692, B2206 B1049, B0161 B4111, B1206 B4241, B0161 B4359, B0028 B0435, B0161 B0692, B1190 B1482, B2131 B0313, B2258 B1482, B0028 B0692, B3006 B0014, B1243 B2679, B3006 B1897, B1190 B0311, B3363 B1048, B4136 B0732, B0957 B1047, B0381 B10…	-0.365854	0.344262	Aggravating	5.5.1: Osmotic pressure	Cell envelope	0.266877
B2820 B1488, B0880 B3747, B0880 B4359, B0880 B1197, B0880 B0692, B2820 B2741, B2820 B0435, B0880 B0014, B0099 B1424, B0099 B1488, B0880 B1424, B0880 B0732, B2699 B0435, B0880 B1482, B2822 B1049	-0.2	0.307692	Aggravating	5.5.1: Osmotic pressure	DNA repair and recombination	1
B3686 B1049, B0436 B1896, B0436 B4241, B0882 B1482, B1000 B0692, B0438 B1191, B0473 B1739, B1000 B3747, B1000 B1482, B1000 B1048, B0882 B0014, B1000 B4111, B0882 B1739, B1000 B1197, B1000 B1049, B3686 B0313, B3686 B1048, B3931 B1191, B0436 B1049, B2069 B0875, B3931 B1049, B2069 B1047, B1000 B1424, B0438 B2741, B3686 B1047, B1000 B4241	0	0.395349	Alleviating	5.5.1: Osmotic pressure	general or heat shock Chaperone	0.424056
B3746 B4376, B1750 B0435, B1774 B1482, B2968 B0692, B2300 B1283, B2968 B1482, B2968 B4359, B2593 B1482, B0119 B0435, B3746 B1488, B2593 B1283, B2755 B1047, B2300 B1049, B2755 B1049, B2968 B0732, B1097 B1283, B1774 B1197, B1097 B0014, B2859 B4241, B3989 B0692, B3746 B2741, B3377 B0311, B2859 B2741, B2968 B1049, B1774 B2679, B1097 B1482, B0306 B0435, B1097 B0312, B3746 B1049, B2300 B0732, B3377 B00…	-0.307692	0.423729	Aggravating	5.5.1: Osmotic pressure	Unclear or Orphan	0.397865
B2898 B2037, B2763 B2037, B2812 B2037, B2811 B2037	-0.5	0.0454545	Aggravating	4.s.105: lipopolysaccharide	Fe-S cluster	0.649382
B4147 B2037	1	0.125	Alleviating	4.s.105: lipopolysaccharide	Translation	0.409502
B0829 B2037	-1	0.166667	Aggravating	4.s.105: lipopolysaccharide	Transport	1
B4105 B2037	-1	0.0344828	Aggravating	4.s.105: lipopolysaccharide	Cell envelope	1
B0882 B2037, B1000 B2037	-1	0.0909091	Aggravating	4.s.105: lipopolysaccharide	general or heat shock Chaperone	0.516522
B2859 B2037, B2593 B2037	0	0.037037	Alleviating	4.s.105: lipopolysaccharide	Unclear or Orphan	1
B1680 B2699, B2898 B1861, B1682 B1861, B2811 B1860, B2898 B3631, B1654 B0060, B2812 B1728, B2811 B3813, B2812 B1861, B2526 B1860, B2811 B0779, B2811 B2699, B2810 B0958, B2530 B4059, B2764 B3631, B2763 B3631, B3414 B0779, B0156 B0779, B2525 B2699, B0156 B1861, B1654 B1861, B2810 B4044, B3414 B1861, B2812 B2699, B2898 B1728, B2764 B1848, B2811 B4347, B2764 B1861, B2898 B1184, B2810 B1061, B2764 B18…	-0.317073	0.347826	Aggravating	5.8: SOS response	Fe-S cluster	0.428002
B3228 B1860, B4147 B1861, B4147 B3631, B4161 B3813, B3400 B1860, B3400 B3631, B2890 B0779, B4147 B1183, B4161 B0231, B2890 B1848, B3400 B1861, B4161 B0958, B4161 B1184, B2890 B4044, B4161 B1848, B4147 B4347, B4147 B2616, B3228 B3813, B4147 B1184, B2890 B1860, B4161 B0779, B3146 B2699, B4147 B2699, B4161 B3631	0	0.4375	Alleviating	5.8: SOS response	Translation	0.407537
B2757 B4059, B2758 B1861, B2760 B1061, B2760 B4059, B2757 B2698, B2758 B2699, B2758 B3631, B2756 B4059, B2761 B1848, B2758 B0799, B2757 B1861, B2757 B4043, B2754 B1860, B2760 B2699, B2757 B2699, B2756 B1860	-0.125	0.322581	Alleviating	5.8: SOS response	Antiviral defense	0.804612
B3932 B0779, B0437 B1860, B3932 B2616, B3932 B0890	0.5	0.148148	Alleviating	5.8: SOS response	ATP dependent Proteases	0.311499
B1761 B1728, B1396 B1860, B3136 B3631, B3136 B2699, B3775 B1184, B3416 B4044, B4267 B1861, B4267 B1860, B0947 B0890, B0004 B2699, B1396 B3631, B3581 B4347, B1865 B3631, B4267 B0060, B3062 B1860, B3062 B0799, B3136 B0685, B0947 B3813, B2877 B4043, B3212 B4043, B0121 B0685, B3531 B2699, B0037 B0685, B3581 B1848, B3136 B0799, B3581 B2616, B1734 B3631, B1761 B1861, B0002 B4044, B3212 B3631, B1734 B26…	-0.025	0.396552	Alleviating	5.8: SOS response	Metabolism	0.1709
B3461 B4043, B1304 B2616, B1306 B0685, B3649 B3631, B3461 B2699, B1823 B0231, B3649 B0231, B1823 B1860, B1823 B4059, B1823 B0799, B3181 B4059, B1305 B1860, B1304 B1184, B0064 B1861, B1304 B1860, B1823 B1861, B0435 B1860, B0435 B3813, B1306 B0958, B1823 B1848, B0059 B1860, B1306 B3631, B1305 B0890, B0435 B1861, B1303 B1861, B0189 B1728, B1114 B0799, B0064 B2699, B1306 B0231, B1114 B1184, B1948 B18…	-0.0810811	0.395349	Alleviating	5.8: SOS response	Transcription	0.61514
B0855 B1860, B0829 B1861, B0829 B3813, B3455 B0779, B0829 B4347, B0829 B1848, B0855 B1728, B0829 B1061, B0829 B4059, B0829 B1184, B0829 B0890, B0829 B0799, B0855 B0231, B0829 B0958, B0829 B2699	-0.466667	0.5	Aggravating	5.8: SOS response	Transport	0.304126
B2527 B4059, B2527 B2699	-1	0.0769231	Aggravating	5.8: SOS response	Fe-S cluster and general or heat shock Chaperone	0.515831
B3363 B1860, B0028 B1860, B2206 B2698, B3006 B1860, B0161 B0231, B4136 B1061, B3363 B0890, B0957 B3631, B1190 B3631, B2258 B1861, B0161 B0799, B0381 B2699, B0957 B4059, B2295 B2699, B1190 B2699, B2258 B3813, B4136 B0231, B1190 B0779, B0957 B0890, B3145 B0799, B3072 B0958, B3006 B1061, B0161 B1728, B0957 B2699, B3072 B1861, B2258 B0231, B3145 B1861, B1243 B4059, B0161 B1848, B3522 B2699, B1190 B18…	-0.0793651	0.396226	Alleviating	5.8: SOS response	Cell envelope	0.441099
B0099 B3631, B0880 B0231, B0880 B1860, B2819 B2699, B2820 B1728, B2699 B0231, B2820 B3631, B2820 B4043	-0.5	0.193548	Aggravating	5.8: SOS response	DNA repair and recombination	0.48415
B1000 B0958, B0438 B0779, B3686 B4059, B3931 B3631, B3931 B0779, B3686 B2699, B0438 B1061, B3687 B2699, B2069 B1061, B3687 B4059, B1000 B1860, B0436 B4059, B0473 B1861, B3687 B1860, B1000 B0890, B0882 B0958, B1000 B1728, B0436 B3631, B0473 B0890, B1000 B1061, B0882 B2699, B3931 B4044, B1000 B2616, B3931 B1184, B2592 B0231, B0473 B1860, B3686 B1860, B0473 B0779	0.0714286	0.4	Alleviating	5.8: SOS response	general or heat shock Chaperone	0.182118
B3989 B1861, B2593 B1860, B2593 B3631, B3377 B1861, B3064 B2699, B2968 B3631, B3746 B1728, B2593 B2699, B3746 B0779, B2968 B1848, B2755 B1860, B3746 B1061, B3377 B1184, B2968 B1061, B2593 B1183, B2825 B2699, B3377 B1728, B2593 B1848, B3746 B1861, B3377 B1860, B2968 B1184, B2300 B1184, B1774 B3631, B1699 B1728, B3377 B0060, B1097 B4059, B3746 B2699, B2968 B2616, B1774 B4059, B2755 B2699, B2300 B38…	-0.3125	0.411765	Aggravating	5.8: SOS response	Unclear or Orphan	0.309699
B2812 B0479	1	0.0454545	Alleviating	4.s.61: fosfidomycin/H+	Fe-S cluster	0.408976
B1190 B0479	1	0.0344828	Alleviating	4.s.61: fosfidomycin/H+	Cell envelope	0.408909
B0099 B0479	-1	0.142857	Aggravating	4.s.61: fosfidomycin/H+	DNA repair and recombination	1
B2968 B0479, B2825 B0479	0	0.037037	Alleviating	4.s.61: fosfidomycin/H+	Unclear or Orphan	1
B2764 B3728, B3414 B3727, B2526 B3726, B2812 B3724, B2898 B2987, B2898 B3726, B2531 B3726, B2812 B3727	-0.75	0.178571	Aggravating	4.s.155: phosphate	Fe-S cluster	0.152757
B2890 B2987, B3400 B3725, B4147 B3724, B2890 B3727, B3146 B3724, B3400 B3726	0.333333	0.357143	Alleviating	4.s.155: phosphate	Translation	0.234623
B2760 B3727, B2757 B3725, B2757 B3727	-0.333333	0.153846	Aggravating	4.s.155: phosphate	Antiviral defense	1
B0437 B3727	1	0.111111	Alleviating	4.s.155: phosphate	ATP dependent Proteases	0.410689
B4267 B3728, B1761 B2987, B2799 B3727, B3136 B3727, B0037 B2987, B0947 B3724, B1466 B3727, B0002 B2987, B3581 B3725, B3531 B3727, B3693 B3725, B3416 B3727, B2551 B3726, B3062 B3727, B2104 B2987, B3136 B3724, B3213 B3726, B0037 B3725	0	0.15	Alleviating	4.s.155: phosphate	Metabolism	0.476524
B0189 B3727, B1305 B3727, B1303 B2987, B1306 B2987, B3649 B3725, B0059 B2987, B1823 B3727, B1948 B2987, B3649 B3727, B1306 B3725	0.4	0.12	Alleviating	4.s.155: phosphate	Transcription	0.102698
B0829 B3726, B0855 B2987	1	0.166667	Alleviating	4.s.155: phosphate	Transport	0.167599
B0161 B3727, B4136 B2987, B2131 B3727, B4136 B3724, B0161 B3724, B1243 B3724, B1190 B3724, B3145 B3726, B4136 B3728, B2258 B3727, B3189 B2987, B2893 B3726, B3072 B3726	-0.384615	0.142857	Aggravating	4.s.155: phosphate	Cell envelope	0.578253
B0880 B2987, B0880 B3726	1	0.153846	Alleviating	4.s.155: phosphate	DNA repair and recombination	0.167847
B3686 B3728, B0438 B2987, B1000 B3727, B0436 B2987, B1000 B3725, B3686 B3724	-0.333333	0.294118	Aggravating	4.s.155: phosphate	general or heat shock Chaperone	1
B2593 B3727, B2968 B2987, B3377 B3727, B3377 B3725, B3746 B3725, B2859 B3728, B2968 B3726, B1774 B3724, B2968 B3728, B2859 B3724	-0.6	0.181818	Aggravating	4.s.155: phosphate	Unclear or Orphan	0.21497
B2763 B0401	-1	0.0454545	Aggravating	4.s.137: Na+/leucine/valine/iso-leucine	Fe-S cluster	1
B4147 B0401	-1	0.125	Aggravating	4.s.137: Na+/leucine/valine/iso-leucine	Translation	1
B4267 B0401	-1	0.0294118	Aggravating	4.s.137: Na+/leucine/valine/iso-leucine	Metabolism	1
B4136 B0401	-1	0.0344828	Aggravating	4.s.137: Na+/leucine/valine/iso-leucine	Cell envelope	1
B2699 B0401	-1	0.142857	Aggravating	4.s.137: Na+/leucine/valine/iso-leucine	DNA repair and recombination	1
B3377 B0401	1	0.037037	Alleviating	4.s.137: Na+/leucine/valine/iso-leucine	Unclear or Orphan	0.40903
B2898 B3679	-1	0.0454545	Aggravating	4.s.129: myo-inositol	Fe-S cluster	1
B4161 B3679	-1	0.125	Aggravating	4.s.129: myo-inositol	Translation	1
B3932 B3679	1	0.333333	Alleviating	4.s.129: myo-inositol	ATP dependent Proteases	0.410016
B0957 B3679, B0028 B3679	0	0.0344828	Alleviating	4.s.129: myo-inositol	Cell envelope	1
B2968 B3679, B1308 B3679	0	0.037037	Alleviating	4.s.129: myo-inositol	Unclear or Orphan	1
B2758 B0511	-1	0.142857	Aggravating	4.s.9: allantoin	Antiviral defense	1
B0437 B0511	1	0.333333	Alleviating	4.s.9: allantoin	ATP dependent Proteases	0.409938
B1865 B0511, B3693 B0511, B1761 B0511, B0004 B0511	0.5	0.0294118	Alleviating	4.s.9: allantoin	Metabolism	0.311635
B3461 B0511	1	0.0526316	Alleviating	4.s.9: allantoin	Transcription	0.408964
B0829 B0511	-1	0.166667	Aggravating	4.s.9: allantoin	Transport	1
B4105 B0511, B0161 B0511, B1190 B0511	0.333333	0.0344828	Alleviating	4.s.9: allantoin	Cell envelope	0.571348
B0436 B0511	-1	0.0909091	Aggravating	4.s.9: allantoin	general or heat shock Chaperone	1
B1308 B0511, B2968 B0511	0	0.037037	Alleviating	4.s.9: allantoin	Unclear or Orphan	1
B2898 B0931, B1654 B1740, B1679 B1740, B2812 B0931, B2810 B1768, B1683 B1740, B3414 B3996, B1680 B1740, B3414 B1768	-0.555556	0.153846	Aggravating	1.7.45: Pyridine nucleotide cycling	Fe-S cluster	0.324809
B4147 B1768, B4161 B3996	0	0.166667	Alleviating	1.7.45: Pyridine nucleotide cycling	Translation	1
B2757 B1768	1	0.0909091	Alleviating	1.7.45: Pyridine nucleotide cycling	Antiviral defense	0.40948
B3136 B0931, B1734 B1768, B3770 B3996, B2551 B1768, B3940 B3996, B2877 B1740, B0674 B1768, B0947 B0931, B1466 B3996, B0037 B1768, B0037 B1740, B0004 B1768, B2675 B3996	0.0769231	0.105263	Alleviating	1.7.45: Pyridine nucleotide cycling	Metabolism	0.402219
B1303 B0931, B1823 B0931	1	0.0434783	Alleviating	1.7.45: Pyridine nucleotide cycling	Transcription	0.167463
B3455 B1768, B0829 B0931, B0855 B1768	-0.333333	0.2	Aggravating	1.7.45: Pyridine nucleotide cycling	Transport	1
B0161 B0931, B3145 B1768, B0957 B0931	-0.333333	0.0606061	Aggravating	1.7.45: Pyridine nucleotide cycling	Cell envelope	1
B0880 B1740	-1	0.0909091	Aggravating	1.7.45: Pyridine nucleotide cycling	DNA repair and recombination	1
B0882 B0931	-1	0.0666667	Aggravating	1.7.45: Pyridine nucleotide cycling	general or heat shock Chaperone	1
B1097 B1768, B2593 B0931, B1772 B1740, B2593 B1768, B2968 B1768, B1750 B1740, B1699 B3996, B3377 B1768	0	0.129032	Alleviating	1.7.45: Pyridine nucleotide cycling	Unclear or Orphan	0.723593
B2898 B0595, B2810 B0594, B2811 B0594, B3414 B0586, B2812 B0594	-1	0.125	Aggravating	2.3.9: Non-ribosomal peptide synthetase	Fe-S cluster	0.0836589
B1396 B0594, B3136 B0595, B2799 B0594, B0947 B0594, B1396 B0595, B3136 B0594, B3062 B0594	-0.142857	0.0555556	Alleviating	2.3.9: Non-ribosomal peptide synthetase	Metabolism	1
B0189 B0594	1	0.047619	Alleviating	2.3.9: Non-ribosomal peptide synthetase	Transcription	0.409183
B0855 B0586, B0829 B0595, B0829 B0594	-0.333333	0.375	Aggravating	2.3.9: Non-ribosomal peptide synthetase	Transport	1
B2258 B0594, B1190 B0594, B0957 B0595, B3006 B0594, B0957 B0586, B3145 B0595, B2295 B0594, B3006 B0595, B0161 B0594	-0.777778	0.0967742	Aggravating	2.3.9: Non-ribosomal peptide synthetase	Cell envelope	0.0921204
B0880 B0586	-1	0.111111	Aggravating	2.3.9: Non-ribosomal peptide synthetase	DNA repair and recombination	1
B2968 B0594, B3377 B0594	-1	0.0344828	Aggravating	2.3.9: Non-ribosomal peptide synthetase	Unclear or Orphan	0.516577
B2890 B3361, B4147 B0014, B4147 B3017, B2890 B3932, B2890 B2701, B4147 B2321, B4147 B2304, B4161 B4142, B4161 B3463, B2890 B3741, B4161 B4056, B3228 B2321, B2890 B4056, B3400 B3361, B4147 B3163, B4161 B3179, B4147 B1254, B4147 B2134, B4147 B3035, B4147 B1731, B4161 B1176, B4161 B0958, B2890 B0435, B4161 B0094, B4161 B0086, B2890 B2813, B4147 B4056, B4161 B0436	-0.142857	0.3	Alleviating	5.1: Cell division	Translation	0.848909
B2757 B3463, B2757 B3247, B2757 B4142, B2760 B3035, B2756 B3035, B2760 B3179, B2758 B1176, B2758 B3741, B2758 B0435, B2761 B2813, B2760 B0014, B2760 B2701, B2760 B3163, B2760 B4142, B2754 B3035, B2754 B3163, B2757 B0086, B2760 B3463, B2757 B2701, B2757 B4401, B2758 B4401, B2757 B4169, B2757 B0094, B2760 B2304, B2757 B3931	-0.04	0.227848	Alleviating	5.1: Cell division	Antiviral defense	0.541907
B4267 B3741, B1761 B2134, B1761 B4142, B1396 B2701, B1466 B3931, B3212 B3534, B4267 B3811, B4267 B3534, B0121 B4142, B3062 B1731, B3581 B1731, B1479 B0014, B0947 B4401, B3693 B3741, B1865 B1176, B3212 B0095, B0037 B2701, B2877 B0435, B0947 B0014, B3693 B4401, B2551 B3931, B1734 B2134, B3940 B0624, B2675 B2701, B2799 B0435, B3213 B2321, B0674 B3017, B4267 B4169, B3136 B1731, B0037 B3463, B0674 B31…	-0.165354	0.377358	Alleviating	5.1: Cell division	Metabolism	0.85633
B1303 B3811, B1306 B4142, B3202 B0095, B0059 B3035, B3461 B0094, B1306 B2701, B1304 B1731, B1304 B3932, B1303 B0624, B1303 B1176, B0059 B0014, B1303 B4056, B0189 B0632, B1306 B3361, B1306 B0958, B0059 B0632, B1303 B0014, B1305 B0890, B1303 B3740, B1306 B1916, B1303 B1254, B1306 B1176, B0059 B3740, B1306 B4169, B3649 B2817, B1303 B3932, B0064 B3247, B1306 B3534, B1303 B3182, B3649 B4142, B0435 B37…	-0.222222	0.351648	Aggravating	5.1: Cell division	Transcription	0.889544
B0855 B2321, B0855 B3247, B0829 B3361, B0829 B1731, B0855 B4401, B0855 B3017, B0829 B1916, B3455 B2304, B0829 B0014, B0829 B0890, B3455 B2435, B3455 B4056, B0855 B3931, B0829 B0624, B0855 B3811, B3455 B0624, B0829 B1176, B0829 B0958	-0.444444	0.217949	Aggravating	5.1: Cell division	Transport	0.338826
B0880 B1176, B2822 B3931, B0880 B3247, B2699 B3811, B2820 B4142, B0880 B3035, B2820 B0435, B0099 B1176, B0880 B0014, B0099 B3163, B2822 B3740, B2822 B0436, B2822 B2701, B2820 B3017, B0880 B3740, B2820 B3931, B0099 B0086, B2699 B0435, B2822 B4142, B0880 B0624, B0099 B3932, B2820 B0094	0	0.21519	Alleviating	5.1: Cell division	DNA repair and recombination	0.39334
B0436 B0632, B1000 B0958, B1000 B3035, B0436 B3035, B0438 B4142, B0436 B3179, B3686 B3035, B0882 B3179, B2069 B2134, B0438 B3035, B3931 B2817, B1000 B2134, B0882 B0014, B0438 B3388, B3687 B3035, B3686 B3741, B1000 B3932, B1000 B0890, B3931 B3388, B0473 B3035, B3686 B3740, B0438 B3163, B3931 B3035, B0882 B1176, B0882 B0958, B0473 B0890, B0882 B4392, B3687 B0436, B0882 B2817, B1000 B1731, B0882 B24…	0	0.240964	Alleviating	5.1: Cell division	general or heat shock Chaperone	0.297345
B2812 B4314, B2812 B4320, B1654 B4319, B2526 B0453, B3414 B4320, B2812 B0453, B2812 B1041, B1681 B0453, B2811 B4319, B2898 B1042, B2763 B0453, B0156 B0453, B1679 B0453	-0.538462	0.193548	Aggravating	1.6.11: Glycoprotein	Fe-S cluster	0.262077
B4161 B0453, B4161 B4318, B3400 B4318, B3400 B1041	-1	0.176471	Aggravating	1.6.11: Glycoprotein	Translation	0.150016
B2757 B1471, B2758 B0453, B2756 B1042, B2757 B1042, B2760 B4320	0.2	0.25	Alleviating	1.6.11: Glycoprotein	Antiviral defense	0.405506
B3932 B1471	-1	0.0833333	Aggravating	1.6.11: Glycoprotein	ATP dependent Proteases	1
B1761 B4319, B3136 B1042, B0037 B1041, B3062 B1042, B4267 B1042, B3136 B4320, B0947 B1042, B4267 B1471, B0947 B0453, B3062 B1041, B3940 B1041, B2799 B0453, B0674 B1042, B1734 B0453, B1396 B1471	-0.2	0.139535	Aggravating	1.6.11: Glycoprotein	Metabolism	1
B1304 B1041, B2741 B0453, B1304 B1471, B1303 B4319, B1304 B0453, B1303 B1041, B0064 B0453, B0059 B1042, B3202 B0453, B1823 B0453, B1306 B0453, B1303 B0453	0.333333	0.178571	Alleviating	1.6.11: Glycoprotein	Transcription	0.0822405
B0829 B0453, B0829 B1042	0	0.133333	Alleviating	1.6.11: Glycoprotein	Transport	1
B2893 B0453, B0381 B1042, B0161 B4315, B0957 B1471, B0957 B4319, B2131 B0453, B3363 B1471, B1818 B0453, B3145 B4315, B1190 B4320, B4136 B4319, B0028 B1042, B4136 B1041, B4136 B0453, B0161 B4319, B2295 B0453, B0381 B4315, B3072 B0453, B3006 B4314, B0957 B0453, B2258 B0453, B4136 B4315, B0028 B0453, B3072 B4318, B3006 B4320	-0.44	0.236842	Aggravating	1.6.11: Glycoprotein	Cell envelope	0.22489
B0880 B1041, B0099 B1471, B0880 B1042, B2820 B4314, B0880 B1949, B2699 B0453, B2820 B1471, B0880 B1471, B0099 B4319	-0.333333	0.4375	Aggravating	1.6.11: Glycoprotein	DNA repair and recombination	0.745284
B1774 B1949, B2968 B4320, B1774 B0453, B1097 B4320, B2968 B1042, B1750 B0453, B1772 B0453, B3377 B4314, B2968 B1041, B1774 B4314, B1699 B0453	-0.454545	0.166667	Aggravating	1.6.11: Glycoprotein	Unclear or Orphan	0.541819
B2890 B3225, B2890 B3131, B4147 B3222, B4161 B0675, B3146 B3729, B4161 B3729	-0.333333	0.227273	Aggravating	1.7.12: Amino sugar conversions	Translation	1
B2757 B3225, B2757 B3729, B2756 B0676, B2760 B3729, B2754 B3224, B2756 B3729	-0.333333	0.190476	Aggravating	1.7.12: Amino sugar conversions	Antiviral defense	1
B3932 B3729	1	0.0588235	Alleviating	1.7.12: Amino sugar conversions	ATP dependent Proteases	0.410457
B1865 B3131, B3901 B3729, B3212 B3222, B0037 B1119, B3212 B3729, B1761 B3729, B3940 B3224, B1865 B3729, B0121 B0677, B1734 B0676, B3136 B3225, B1479 B3225, B1466 B3729, B3213 B3729, B2877 B3729, B3136 B3223, B2867 B3729, B3940 B3225, B3136 B0678, B3213 B3225, B0947 B0676, B2675 B3729, B4267 B3729, B3770 B0677, B0037 B0676, B1396 B0675	0	0.229167	Alleviating	1.7.12: Amino sugar conversions	Metabolism	0.42492
B3461 B3131, B0189 B0675, B1303 B3140, B0435 B3729, B1303 B3224, B3461 B0678, B3202 B3729, B1304 B1119, B1823 B3729, B3181 B3729, B1306 B0676, B1305 B3729, B1823 B0677, B0059 B0677, B0435 B3225, B1304 B3225	0	0.30303	Alleviating	1.7.12: Amino sugar conversions	Transcription	0.458406
B0829 B0678, B0855 B3729, B3455 B0677, B0829 B0677, B3455 B3222, B0829 B0676, B0829 B3729, B0829 B3131	0	0.3	Alleviating	1.7.12: Amino sugar conversions	Transport	0.723259
B3145 B3131, B1243 B1119, B0957 B1119, B0957 B3729, B3072 B3729, B2295 B0675, B2258 B3140, B2997 B0675, B2295 B3224, B3006 B0677, B3072 B0678, B3072 B3225, B2295 B0677, B4136 B0677, B0957 B3140, B3189 B3729, B1206 B3225, B3006 B0675, B1190 B0675, B0381 B1119, B1206 B0676, B2295 B3222, B2258 B0678, B3072 B0675, B0381 B0677, B4136 B0675	-0.538462	0.255814	Aggravating	1.7.12: Amino sugar conversions	Cell envelope	0.0731881
B2820 B3224, B0099 B3729, B0099 B3131, B0880 B3224, B0880 B3222	0.2	0.190476	Alleviating	1.7.12: Amino sugar conversions	DNA repair and recombination	0.405497
B3377 B3131, B2755 B3224, B2300 B3729, B2593 B3223, B3377 B0677, B2968 B3131, B2968 B1119, B3377 B1119, B2755 B3729, B1097 B3223, B3220 B3729, B1097 B3729, B1097 B0678	-0.230769	0.170732	Aggravating	1.7.12: Amino sugar conversions	Unclear or Orphan	1
B2812 B2661, B2810 B2661, B2812 B1302, B2898 B1302	-0.5	0.08	Aggravating	1.7.31: Aminobutyrate catabolism	Fe-S cluster	0.649397
B3400 B2661	-1	0.0909091	Aggravating	1.7.31: Aminobutyrate catabolism	Translation	1
B2760 B2661, B2757 B2662	-1	0.2	Aggravating	1.7.31: Aminobutyrate catabolism	Antiviral defense	0.516329
B1396 B2661, B1466 B2661, B0947 B1302, B0947 B2661, B1396 B2662, B4267 B1302, B2551 B2661, B1396 B1415, B1734 B2661, B0004 B2662, B3136 B1302, B0674 B1302	0.166667	0.108108	Alleviating	1.7.31: Aminobutyrate catabolism	Metabolism	0.248712
B1305 B1415, B3461 B1302, B1306 B2662, B0059 B1302, B1823 B1302, B0435 B1302	0.333333	0.136364	Alleviating	1.7.31: Aminobutyrate catabolism	Transcription	0.23443
B0829 B1415, B3455 B1415, B0855 B2661, B0829 B1302	-0.5	0.333333	Aggravating	1.7.31: Aminobutyrate catabolism	Transport	0.649158
B1190 B1415, B3072 B2661, B0161 B1302, B1243 B1415, B2258 B2661, B4136 B1415, B1243 B2662, B4136 B2661	-0.75	0.125	Aggravating	1.7.31: Aminobutyrate catabolism	Cell envelope	0.152809
B2819 B2662	-1	0.1	Aggravating	1.7.31: Aminobutyrate catabolism	DNA repair and recombination	1
B2069 B2662, B1000 B1415, B0882 B2661, B0436 B1302	-0.5	0.285714	Aggravating	1.7.31: Aminobutyrate catabolism	general or heat shock Chaperone	0.649382
B2300 B1302, B3377 B2662, B2593 B1302, B3377 B1302, B2859 B1415, B2968 B2661	-0.333333	0.133333	Aggravating	1.7.31: Aminobutyrate catabolism	Unclear or Orphan	1
B1654 B3005, B3414 B3006, B2898 B3006, B2812 B3005, B2811 B3006	-0.6	0.0869565	Aggravating	4.s.51: enterochelin	Fe-S cluster	0.654508
B4161 B3006, B2890 B3006	0	0.111111	Alleviating	4.s.51: enterochelin	Translation	1
B2104 B3005, B2867 B3006, B1761 B3006, B0947 B3005, B3744 B3005, B3062 B3006, B0037 B3006, B1396 B3005, B3531 B3006, B3744 B3006, B0037 B3005, B3062 B3005, B1466 B3005, B3136 B3005, B1734 B3006	-0.2	0.0571429	Aggravating	4.s.51: enterochelin	Metabolism	1
B0435 B3005, B3181 B3006, B0064 B3006, B1948 B3006, B1823 B3006	-0.6	0.1	Aggravating	4.s.51: enterochelin	Transcription	0.654483
B3455 B3005, B3455 B3006, B0829 B3005	0.333333	0.285714	Alleviating	4.s.51: enterochelin	Transport	0.571253
B0957 B3006, B1190 B3006, B2295 B3006, B2258 B3005, B3145 B3005, B1818 B3006	0	0.0666667	Alleviating	4.s.51: enterochelin	Cell envelope	0.69379
B0438 B3006, B0436 B3006, B0436 B3005	-0.333333	0.166667	Aggravating	4.s.51: enterochelin	general or heat shock Chaperone	1
B2968 B3006, B2859 B3005, B3064 B3006, B0130 B3006, B1774 B3006, B2593 B3005, B2968 B3005	0.142857	0.0714286	Alleviating	4.s.51: enterochelin	Unclear or Orphan	0.454372
B2810 B0336, B3414 B0336	0	0.0454545	Alleviating	4.s.41: cytosine	Fe-S cluster	1
B4161 B0336	1	0.125	Alleviating	4.s.41: cytosine	Translation	0.409338
B1303 B0336, B0059 B0336	-1	0.0526316	Aggravating	4.s.41: cytosine	Transcription	0.516503
B4136 B0336	-1	0.0344828	Aggravating	4.s.41: cytosine	Cell envelope	1
B2300 B0336	1	0.037037	Alleviating	4.s.41: cytosine	Unclear or Orphan	0.40897
B2898 B3909	-1	0.0454545	Aggravating	4.s.2: 2-keto-3-deoxy-D-gluconate	Fe-S cluster	1
B2757 B3909	1	0.142857	Alleviating	4.s.2: 2-keto-3-deoxy-D-gluconate	Antiviral defense	0.409674
B3072 B3909	-1	0.0344828	Aggravating	4.s.2: 2-keto-3-deoxy-D-gluconate	Cell envelope	1
B1000 B3909, B2592 B3909, B0438 B3909	1	0.0909091	Alleviating	4.s.2: 2-keto-3-deoxy-D-gluconate	general or heat shock Chaperone	0.0685549
B2593 B3909, B1097 B3909, B2968 B3909	0.333333	0.037037	Alleviating	4.s.2: 2-keto-3-deoxy-D-gluconate	Unclear or Orphan	0.571359
B2812 B1857, B2812 B1859	-1	0.0833333	Aggravating	4.s.191: Zn	Fe-S cluster	0.516566
B1396 B1859, B0002 B1859, B1396 B1857	1	0.0555556	Alleviating	4.s.191: Zn	Metabolism	0.0684224
B1303 B1857	1	0.047619	Alleviating	4.s.191: Zn	Transcription	0.409172
B0161 B1857	-1	0.0322581	Aggravating	4.s.191: Zn	Cell envelope	1
B0880 B1859	1	0.111111	Alleviating	4.s.191: Zn	DNA repair and recombination	0.409675
B2859 B1857, B2968 B1859	0	0.0689655	Alleviating	4.s.191: Zn	Unclear or Orphan	1
B1654 B1483, B2898 B3543, B1654 B3541, B2812 B3542, B1654 B1485	-0.6	0.16129	Aggravating	4.s.47: dipeptide	Fe-S cluster	0.654496
B2890 B3543, B2890 B1485, B2890 B3542, B4161 B1486, B2890 B3540	-0.6	0.294118	Aggravating	4.s.47: dipeptide	Translation	0.654298
B2758 B3541, B2758 B3544, B2758 B3542, B2754 B3543, B2758 B3540, B2757 B1485, B2756 B3543	-0.142857	0.375	Alleviating	4.s.47: dipeptide	Antiviral defense	1
B0437 B3543	1	0.0833333	Alleviating	4.s.47: dipeptide	ATP dependent Proteases	0.409836
B4267 B1486, B1396 B1485, B1396 B1483, B0947 B3540, B3136 B1485, B3062 B1483, B4267 B3540, B3213 B3542, B1396 B1487, B1396 B1486, B4267 B3542, B0947 B1485, B0002 B1485, B0121 B3544, B4267 B3541, B1479 B3542, B2104 B1485, B0947 B1486, B0002 B1484, B1466 B1485, B3531 B3542, B2867 B3544, B3136 B3542, B1761 B1484	-0.0833333	0.209302	Alleviating	4.s.47: dipeptide	Metabolism	0.679758
B0059 B3541, B1306 B1484, B0435 B3541, B1306 B3544, B3461 B1484, B0064 B1484, B0435 B1483	0.142857	0.142857	Alleviating	4.s.47: dipeptide	Transcription	0.454298
B0855 B3540, B0829 B3544, B0829 B3540, B0855 B1483	-1	0.2	Aggravating	4.s.47: dipeptide	Transport	0.150004
B3006 B3541, B0957 B3542, B2997 B3544, B1206 B1484, B1190 B1485, B1190 B3541, B2206 B3540, B3006 B3540, B2295 B3542, B4136 B1483, B3522 B3541, B2997 B1484, B4136 B1487, B4136 B3541, B3522 B3540, B0161 B3543, B4136 B3540, B3522 B3544, B4136 B3544	-0.0526316	0.236842	Alleviating	4.s.47: dipeptide	Cell envelope	0.64261
B0880 B1485, B2820 B3542, B0099 B1486, B2699 B1485, B2822 B1484	0.2	0.25	Alleviating	4.s.47: dipeptide	DNA repair and recombination	0.405168
B2300 B1485, B1308 B1483, B2859 B3544, B2825 B1484, B2968 B3543, B2755 B3543, B1308 B1486, B2968 B1485, B3989 B1486, B2968 B1486, B3377 B3544, B1097 B3541, B2968 B1487, B2593 B1483, B2968 B3544, B3746 B3542	-0.125	0.25	Alleviating	4.s.47: dipeptide	Unclear or Orphan	0.804916
B2890 B2562, B4161 B1700, B3400 B0947, B3400 B0901, B4161 B1698, B2890 B0901, B4147 B0721, B3400 B3351, B4147 B4051, B2890 B2767, B4161 B1628, B2890 B4236, B4161 B2208, B2890 B4051, B4161 B2525, B2890 B2205, B4147 B2770, B4147 B4236, B2890 B2770	-0.578947	0.5	Aggravating	1.4.3: Electron carrier	Translation	0.101162
B2757 B2766, B2760 B1418, B2758 B2767, B2757 B2767, B2760 B2525, B2757 B2769, B2758 B2770, B2758 B0721, B2758 B2208, B2757 B2770	-0.6	0.275862	Aggravating	1.4.3: Electron carrier	Antiviral defense	0.214658
B0437 B4236, B0437 B2525, B0437 B3351, B0437 B1628, B3932 B4051	0.6	0.2	Alleviating	1.4.3: Electron carrier	ATP dependent Proteases	0.165898
B0059 B0947, B1303 B3351, B1114 B0947, B1303 B2562, B1306 B0901, B1948 B0947, B1306 B1628, B1823 B2204, B3649 B2205, B1305 B2767, B0189 B2205, B3406 B1699, B1306 B0947, B1306 B2204, B1304 B0947, B3649 B2766, B1304 B2766, B2741 B2767, B3181 B0947, B0189 B2525, B0435 B0721, B1303 B0288, B0059 B2208, B1305 B2208, B3649 B2769, B1304 B0901, B1948 B1699	-0.111111	0.365854	Alleviating	1.4.3: Electron carrier	Transcription	0.699925
B2527 B0947	-1	0.0416667	Aggravating	1.4.3: Electron carrier	Fe-S cluster and general or heat shock Chaperone	1
B0436 B1418, B0882 B0947, B1000 B0947, B0882 B2895, B2592 B2204, B0438 B2525, B0882 B2770, B0436 B2766, B3687 B0901, B0438 B0947, B1000 B4236, B1000 B3351, B2592 B4236, B0436 B4236, B0436 B2895, B0473 B0947	-0.25	0.30303	Aggravating	1.4.3: Electron carrier	general or heat shock Chaperone	1
B2593 B2767, B3190 B0947, B2755 B2767, B1750 B1699, B1308 B0947, B3377 B4236, B1774 B1699, B2755 B2770, B3377 B1699, B1774 B2770, B3746 B2769, B2968 B1699, B2300 B3844, B2593 B2562, B2755 B2895, B1774 B0947, B2968 B1418, B1097 B3351, B3377 B2205, B3377 B0901, B2300 B1699, B3377 B3351, B3021 B2895, B1308 B0901, B2755 B3844, B2968 B1698, B3746 B2766, B0306 B0947, B3989 B4051, B3064 B2767, B2755 B27…	-0.361702	0.367347	Aggravating	1.4.3: Electron carrier	Unclear or Orphan	0.236023
B4147 B2476, B4161 B0032, B4161 B2508, B4161 B2557, B4147 B4244, B4161 B4245, B2890 B2507, B2890 B4005, B3400 B4177, B4147 B4245, B2890 B4245, B4147 B4177, B4161 B0522, B2890 B0032, B4161 B1658, B4161 B2675	0.125	0.255319	Alleviating	1.5.2: Nucleotide	Translation	0.307667
B2758 B4177, B2758 B2557, B2754 B2508, B2757 B2676, B2758 B2499, B2757 B2476, B2758 B0033, B2757 B0425, B2758 B2675, B2760 B4177, B2757 B2557, B2757 B4246, B2760 B0167, B2760 B2476, B2754 B0033, B2757 B4208, B2757 B2499, B2758 B4208, B2757 B4238, B2760 B2508, B2757 B2675, B2760 B2507, B2758 B0425, B2756 B2508, B2756 B3642, B2754 B2557	-0.384615	0.326087	Aggravating	1.5.2: Nucleotide	Antiviral defense	0.323583
B3649 B4238, B1303 B2676, B3461 B2557, B0064 B2499, B1303 B1062, B0064 B2675, B1305 B3642, B0189 B2507, B1823 B2476, B1306 B2557, B1305 B1232, B1303 B0523, B0435 B4177, B1305 B2557, B1303 B2499, B1306 B2508, B1948 B2508, B0189 B2508, B1823 B0945, B0435 B2476, B1114 B2476, B0059 B2508, B3649 B2507, B1303 B0945, B0064 B3642, B1306 B0523, B1304 B3642, B0435 B2557, B1303 B1232, B1823 B1232, B1114 B11…	-0.238095	0.327586	Aggravating	1.5.2: Nucleotide	Transcription	0.754955
B0829 B0425, B3455 B0522, B0855 B2508, B3455 B2557, B3455 B0945, B0855 B2557, B0829 B2508, B0829 B2499, B3455 B1062, B0829 B0945, B0829 B4245, B0829 B0523, B3455 B2675, B0829 B1062, B0829 B2557, B0855 B2476, B3455 B0033	-0.176471	0.266667	Alleviating	1.5.2: Nucleotide	Transport	1
B2527 B0167	-1	0.0243902	Aggravating	1.5.2: Nucleotide	Fe-S cluster and general or heat shock Chaperone	1
B2258 B2508, B0028 B4177, B0381 B0033, B2997 B2508, B2485 B2500, B2258 B0104, B1190 B2476, B3006 B3642, B2258 B4208, B1190 B2557, B1190 B0523, B0957 B4177, B3145 B2557, B2258 B0945, B1190 B3642, B0957 B0522, B1818 B2508, B3006 B0945, B2485 B2557, B2258 B2557, B2485 B4177, B2206 B2675, B3006 B4245, B1190 B0522, B4105 B2508, B1190 B4005, B3145 B2518, B0161 B2508, B3145 B0033, B2258 B0523, B4136 B25…	-0.266667	0.367647	Aggravating	1.5.2: Nucleotide	Cell envelope	0.451601
B0880 B2499, B0880 B0104, B0880 B0945, B2699 B2675, B2699 B0945, B2820 B2675, B2699 B0522, B2699 B2676, B2822 B2508, B2819 B4245, B0099 B4177, B2820 B4246, B0099 B2507, B0880 B4005, B0880 B1062, B0880 B2675, B0099 B2518, B0099 B2500, B0880 B0523, B0880 B2557, B0099 B0032	-0.238095	0.391304	Aggravating	1.5.2: Nucleotide	DNA repair and recombination	1
B3687 B2508, B1000 B0171, B0882 B2557, B3931 B2508, B2592 B2508, B3686 B1062, B1000 B3642, B0438 B0522, B0438 B2508, B2069 B2557, B0436 B4177, B0438 B0945, B1000 B2508, B1000 B4208, B0438 B2507, B3931 B2507, B2069 B2518, B2069 B2508, B0882 B2508, B3686 B2508, B1000 B0104, B0882 B0523, B3687 B2557, B2592 B2557, B3686 B4005, B2592 B2675, B1000 B1062, B1000 B1232, B1000 B0474	0.0344828	0.34	Alleviating	1.5.2: Nucleotide	general or heat shock Chaperone	0.258712
B1761 B3907	1	0.0294118	Alleviating	4.s.109: L-rhamnose/H+	Metabolism	0.408975
B3649 B3907	1	0.0526316	Alleviating	4.s.109: L-rhamnose/H+	Transcription	0.408986
B0880 B3907	1	0.142857	Alleviating	4.s.109: L-rhamnose/H+	DNA repair and recombination	0.409231
B2968 B3907	-1	0.037037	Aggravating	4.s.109: L-rhamnose/H+	Unclear or Orphan	1
B2811 B3750, B2810 B4227, B2812 B3751	-0.333333	0.111111	Aggravating	4.s.48: D-ribose	Fe-S cluster	1
B4147 B3748, B2890 B3751, B4147 B4227, B4161 B3750	0	0.307692	Alleviating	4.s.48: D-ribose	Translation	1
B3932 B3751, B0437 B3748	1	0.25	Alleviating	4.s.48: D-ribose	ATP dependent Proteases	0.168762
B0004 B3748, B1761 B3751, B0947 B3750, B2104 B3751, B0037 B3751, B2551 B3750, B0947 B3751, B0002 B3750, B3940 B3751, B4267 B4227, B1396 B3748, B1761 B3750	0.333333	0.102564	Alleviating	4.s.48: D-ribose	Metabolism	0.0820752
B0855 B3748, B0855 B3750, B3455 B3748	1	0.181818	Alleviating	4.s.48: D-ribose	Transport	0.068915
B2206 B3750, B2131 B3751, B0161 B3750, B1190 B3750, B2295 B3750, B0381 B3750, B4136 B4227, B3006 B3751, B0161 B3751	-0.111111	0.0882353	Alleviating	4.s.48: D-ribose	Cell envelope	1
B0099 B3751	1	0.0833333	Alleviating	4.s.48: D-ribose	DNA repair and recombination	0.409364
B3686 B3748, B1000 B3750	0	0.125	Alleviating	4.s.48: D-ribose	general or heat shock Chaperone	1
B3377 B3750, B2300 B3751, B2968 B3750, B2300 B3750	0	0.0625	Alleviating	4.s.48: D-ribose	Unclear or Orphan	1
B3414 B1237, B1654 B4172, B3414 B0912, B2898 B2186, B2811 B4172, B0156 B3702, B2898 B4172, B2763 B1000, B2898 B4396, B2764 B1237, B2812 B1237, B2811 B0354, B3414 B4172, B2529 B1000, B2812 B4172, B2812 B0912, B2812 B3702, B1680 B1000, B2764 B0912	-0.578947	0.210526	Aggravating	2.3.7: Nucleoproteins, basic proteins	Fe-S cluster	0.101412
B2890 B4396, B2890 B1237, B2890 B4172, B4147 B3702, B4161 B1000, B4161 B4000, B2890 B0440, B4147 B4000, B3400 B1000, B3400 B4172, B4147 B4172	0.0909091	0.291667	Alleviating	2.3.7: Nucleoproteins, basic proteins	Translation	0.373994
B2756 B4000, B2757 B1237, B2757 B4172, B2757 B4396, B2758 B0812, B2760 B4172, B2754 B4000, B2758 B4172, B2754 B1237	-0.111111	0.217391	Alleviating	2.3.7: Nucleoproteins, basic proteins	Antiviral defense	1
B0947 B0912, B3062 B0912, B1734 B3261, B0121 B1237, B4267 B0812, B2551 B4172, B4267 B4172, B0947 B0354, B0947 B1237, B2551 B3261, B0947 B1000, B3693 B0354, B3775 B2916, B3136 B0912, B2675 B1237, B3581 B1237, B3531 B4172, B0947 B4172, B3770 B4172, B0004 B1237, B3062 B4172, B0674 B4172, B3136 B1000, B0004 B3702, B0674 B1000, B0121 B4172, B1865 B4172, B3062 B1000, B3136 B4172, B0947 B0889, B3062 B12…	-0.102041	0.26	Alleviating	2.3.7: Nucleoproteins, basic proteins	Metabolism	0.56406
B0064 B1000, B1823 B2916, B0064 B0178, B0435 B0178, B1306 B1000, B3461 B0354, B1114 B1237, B1306 B0889, B0435 B0912, B1306 B2186, B0064 B1237, B1304 B1000, B1922 B1237, B1303 B1000, B0435 B4396, B3461 B1237, B0189 B2186, B0435 B0354, B1823 B2186, B0435 B4172, B1303 B4172	-0.142857	0.285714	Alleviating	2.3.7: Nucleoproteins, basic proteins	Transcription	0.828645
B0829 B0889, B3455 B2186, B0855 B1237, B0855 B0912, B3455 B4172, B0829 B0812, B0829 B4172, B0855 B1000, B3455 B1000	-0.555556	0.318182	Aggravating	2.3.7: Nucleoproteins, basic proteins	Transport	0.324462
B2527 B1000	-1	0.0555556	Aggravating	2.3.7: Nucleoproteins, basic proteins	Fe-S cluster and general or heat shock Chaperone	1
B0381 B4000, B1818 B2186, B0161 B0912, B2206 B4172, B3072 B4172, B4136 B4172, B3006 B0354, B4136 B1237, B1206 B1237, B1206 B0178, B2258 B0912, B0161 B0178, B1206 B2916, B3522 B1237, B1190 B4172, B0161 B4172, B3522 B3261, B0957 B1000, B3145 B4172, B1206 B0440, B4136 B0354, B4136 B0912, B3363 B4172, B1206 B3261, B2258 B4172, B0957 B4172, B1206 B2669, B0957 B4396, B3145 B0912, B1190 B0440, B4136 B21…	-0.428571	0.311111	Aggravating	2.3.7: Nucleoproteins, basic proteins	Cell envelope	0.116862
B2820 B0912, B0099 B0178, B2820 B4000, B0880 B4172	0.5	0.173913	Alleviating	2.3.7: Nucleoproteins, basic proteins	DNA repair and recombination	0.311492
B0882 B0178, B3686 B1000, B0436 B4172, B0438 B1237, B0436 B2916, B1000 B3261, B0436 B1237, B0438 B0912, B0882 B4172, B3687 B0912, B3686 B4000, B0473 B1000, B3931 B0354, B0473 B1237, B0438 B0889, B1000 B1237, B0436 B2669, B0438 B0354, B3687 B1237, B1000 B0912	0.2	0.407407	Alleviating	2.3.7: Nucleoproteins, basic proteins	general or heat shock Chaperone	0.109302
B3414 B1759, B2811 B4237, B2812 B2866, B2764 B3934, B2810 B0610, B2898 B0651, B2525 B1865, B0156 B1982, B2812 B1007, B2812 B1759, B2898 B2867, B2811 B2866, B2810 B2867, B2764 B1012, B2812 B2867, B2898 B1009, B0156 B4213, B2764 B1865, B2811 B4213, B2764 B0104, B1654 B1623, B0156 B2883, B2810 B1865, B2810 B0336, B1681 B0910, B2764 B1009, B3414 B0336, B2898 B0049, B2812 B2868, B2810 B1012, B3414 B09…	-0.333333	0.3	Aggravating	1.7.33: Nucleotide and nucleoside conversions	Fe-S cluster	0.414524
B2758 B1759, B2758 B2935, B2756 B0411, B2760 B0159, B2760 B2935, B2758 B2867, B2758 B4383, B2757 B2868, B2758 B0910, B2760 B0910, B2756 B0125, B2757 B2935, B2757 B4237, B2758 B2393, B2760 B2867	-0.333333	0.169231	Aggravating	1.7.33: Nucleotide and nucleoside conversions	Antiviral defense	0.609855
B3932 B4384, B0437 B0049, B0437 B0610, B3932 B1010, B3932 B4213, B0437 B0651, B0437 B4213	0.428571	0.0983607	Alleviating	1.7.33: Nucleotide and nucleoside conversions	ATP dependent Proteases	0.130725
B3136 B2868, B1734 B1865, B1865 B1012, B3693 B0910, B1479 B1623, B2104 B2784, B1865 B0469, B2104 B1012, B0947 B0477, B1396 B0651, B3136 B1007, B1761 B0159, B0037 B1012, B1865 B4381, B0121 B3934, B1761 B3650, B4267 B2866, B3062 B1012, B3136 B4055, B3062 B2518, B0947 B1009, B0947 B2066, B3136 B4381, B1761 B2784, B2551 B2465, B4267 B2867, B3212 B0238, B0947 B1011, B3062 B4382, B0121 B0159, B1396 B24…	-0.0508475	0.48913	Alleviating	1.7.33: Nucleotide and nucleoside conversions	Metabolism	0.158261
B1303 B0336, B1303 B3934, B1304 B3934, B0435 B2784, B0064 B2868, B0064 B0651, B0435 B0030, B1306 B1238, B0059 B2868, B3461 B1865, B1303 B1982, B1303 B2964, B0059 B2498, B1306 B0337, B1948 B2407, B1305 B4382, B1306 B2964, B1305 B1238, B1823 B1865, B1303 B2784, B3461 B0238, B0064 B2407, B1306 B0840, B0064 B2143, B0064 B0104, B1303 B2143, B1303 B4237, B1306 B3934, B3649 B0411, B0189 B1012, B1823 B29…	-0.037037	0.402597	Alleviating	1.7.33: Nucleotide and nucleoside conversions	Transcription	0.330097
B3455 B4237, B0829 B1865, B3455 B4381, B3455 B0125, B0829 B4384, B3455 B1759, B0829 B2498, B3455 B1865, B0855 B2066, B3455 B0049, B3455 B0910, B0855 B1010, B0829 B4382, B3455 B0337, B3455 B2407, B0829 B0840, B0855 B1865, B0855 B0125, B0829 B2066, B0829 B1007, B3455 B0159	-0.238095	0.265625	Aggravating	1.7.33: Nucleotide and nucleoside conversions	Transport	1
B2295 B4237, B4136 B2066, B2258 B0104, B3749 B0411, B3006 B2964, B4136 B0125, B2295 B0049, B3145 B0030, B3145 B1865, B2997 B0651, B1206 B4383, B1190 B0049, B3145 B0469, B3006 B4213, B2258 B2405, B3006 B1012, B3145 B2518, B3006 B2405, B1243 B0125, B4136 B2964, B0381 B2407, B4136 B2867, B0957 B3650, B4136 B3831, B1818 B2518, B0957 B4383, B1206 B0840, B2258 B2964, B1190 B3934, B1206 B1010, B3189 B09…	-0.252525	0.54023	Aggravating	1.7.33: Nucleotide and nucleoside conversions	Cell envelope	0.537561
B0880 B0104, B2820 B3650, B0099 B2883, B0880 B4055, B0880 B1009, B2820 B2867, B0099 B2518, B2699 B0049, B2820 B2497, B0880 B4381, B0099 B1012, B0099 B2497, B0099 B4055, B0880 B2162	0.142857	0.184615	Alleviating	1.7.33: Nucleotide and nucleoside conversions	DNA repair and recombination	0.277293
B1699 B1009, B2968 B0411, B1774 B1865, B1308 B1982, B0130 B1865, B1097 B3934, B2825 B2867, B3377 B3831, B1097 B4383, B2300 B1012, B2968 B0104, B1308 B3934, B1097 B1982, B2968 B1012, B3746 B1865, B1308 B1010, B3746 B1010, B3377 B2518, B3377 B3779, B1774 B2497, B3989 B2784, B2968 B0751, B1774 B1007, B2968 B0337, B1774 B0910, B3021 B2465, B3746 B3779, B2593 B0411, B1774 B0104, B2755 B2964, B2859 B37…	-0.179487	0.470588	Alleviating	1.7.33: Nucleotide and nucleoside conversions	Unclear or Orphan	1
B2898 B2052, B3414 B2048, B2812 B2048, B2810 B2049, B2898 B0759, B2810 B1236, B1654 B0759, B2812 B1236, B2811 B1236, B2812 B2052, B2812 B2028, B2812 B0759, B0156 B1613, B2764 B0758, B2810 B0759	-0.466667	0.258065	Aggravating	5.5.5: Dessication	Fe-S cluster	0.304673
B2890 B0757, B4161 B2028, B4147 B2028	1	0.117647	Alleviating	5.5.5: Dessication	Translation	0.0686502
B2760 B2048, B2754 B2049, B2757 B2048, B2757 B2049	-0.5	0.125	Aggravating	5.5.5: Dessication	Antiviral defense	0.649224
B0437 B2053	1	0.0833333	Alleviating	5.5.5: Dessication	ATP dependent Proteases	0.410596
B0947 B1236, B1396 B0759, B3531 B2048, B1865 B2048, B0947 B1613, B1396 B2049, B3062 B2048, B1734 B2028, B1761 B2053, B3136 B2048, B0121 B0759, B1396 B2048, B0947 B0759, B1396 B2053, B0037 B2052, B1761 B0757, B2104 B2028, B2104 B0759, B1396 B1613, B0947 B2049, B3062 B2052, B0121 B1236, B2551 B1236, B4267 B0759, B0947 B2028	-0.04	0.209302	Alleviating	5.5.5: Dessication	Metabolism	0.542627
B0855 B0758, B0855 B2049, B0829 B1613, B0829 B2048, B0829 B0759, B0855 B2048, B0829 B1236, B0829 B2052	-0.75	0.466667	Aggravating	5.5.5: Dessication	Transport	0.152426
B0880 B2052, B2699 B1613, B0880 B1613, B0880 B2048, B0880 B2028, B2820 B2053, B0099 B2048	0.142857	0.3125	Alleviating	5.5.5: Dessication	DNA repair and recombination	0.454368
B2069 B2048, B3686 B2049, B2069 B1236, B0438 B1236, B2592 B1236, B0473 B2049, B1000 B2049, B3686 B2048	0.5	0.15	Alleviating	5.5.5: Dessication	general or heat shock Chaperone	0.0706188
B2968 B0759, B1774 B2028, B2859 B2048, B1308 B2048, B3989 B2049, B1308 B0757, B2968 B0757, B3377 B2028, B1308 B0758, B3377 B2053, B2859 B1613, B1308 B1613, B1308 B0759, B3377 B0759, B1774 B2052, B1097 B2049, B3377 B2049, B2968 B2028, B3377 B2048, B1097 B2053	-0.4	0.25	Aggravating	5.5.5: Dessication	Unclear or Orphan	0.370153
B0156 B1981	1	0.0454545	Alleviating	4.s.168: shikimate/dehydroshikimate	Fe-S cluster	0.409138
B4161 B1981	1	0.125	Alleviating	4.s.168: shikimate/dehydroshikimate	Translation	0.409153
B4267 B1981, B3062 B1981	1	0.0294118	Alleviating	4.s.168: shikimate/dehydroshikimate	Metabolism	0.167231
B0059 B1981	1	0.0526316	Alleviating	4.s.168: shikimate/dehydroshikimate	Transcription	0.409079
B3006 B1981	1	0.0344828	Alleviating	4.s.168: shikimate/dehydroshikimate	Cell envelope	0.409012
B2822 B1981	1	0.142857	Alleviating	4.s.168: shikimate/dehydroshikimate	DNA repair and recombination	0.409454
B2755 B1981	1	0.037037	Alleviating	4.s.168: shikimate/dehydroshikimate	Unclear or Orphan	0.408909
B2898 B2703, B1681 B2703, B1654 B2704, B2811 B2702, B2763 B2703, B2810 B2702, B1681 B2702	-0.714286	0.125	Aggravating	4.s.68: glucitol/sorbitol	Fe-S cluster	0.252152
B2890 B2704	-1	0.1	Aggravating	4.s.68: glucitol/sorbitol	Translation	1
B2757 B2704, B2757 B2702, B2758 B2704	-1	0.222222	Aggravating	4.s.68: glucitol/sorbitol	Antiviral defense	0.274621
B1761 B2704, B0121 B2702, B1865 B2703, B0674 B2702, B0674 B2704, B2675 B2703, B3213 B2703, B3136 B2703, B3531 B2704, B1396 B2703, B3940 B2704, B3531 B2703, B2675 B2702	0.0769231	0.0833333	Alleviating	4.s.68: glucitol/sorbitol	Metabolism	0.402245
B3461 B2704, B0059 B2702, B1306 B2702	0.333333	0.0952381	Alleviating	4.s.68: glucitol/sorbitol	Transcription	0.571304
B3145 B2703, B0381 B2702, B0161 B2704, B0957 B2703, B2258 B2703, B0161 B2702, B1818 B2702	-0.428571	0.0967742	Aggravating	4.s.68: glucitol/sorbitol	Cell envelope	0.707764
B2820 B2702, B0880 B2702	0	0.111111	Alleviating	4.s.68: glucitol/sorbitol	DNA repair and recombination	1
B2592 B2703, B0438 B2702, B1000 B2703, B3931 B2702, B0882 B2703, B0436 B2704	0	0.230769	Alleviating	4.s.68: glucitol/sorbitol	general or heat shock Chaperone	0.693684
B2859 B2703, B2968 B2702, B2968 B2703, B3746 B2703, B1774 B2702	-0.6	0.0689655	Aggravating	4.s.68: glucitol/sorbitol	Unclear or Orphan	0.654549
B4161 B2883, B2890 B0618, B2890 B1542, B4161 B0888, B2890 B2872, B4161 B3575, B4147 B4298, B3400 B2474, B3400 B2373, B2890 B3141, B4161 B4331, B2890 B2917, B3228 B2166, B4147 B4269, B3400 B1733, B4147 B3136, B4147 B2736, B4161 B3136, B4161 B3656, B4147 B1773, B2890 B2874, B3400 B4226, B4147 B1733, B2890 B2146, B2890 B0888, B4161 B3380, B2890 B2920, B4147 B3883, B4161 B2917	-0.37931	0.252525	Aggravating	1.7.1: Unassigned reversible reactions	Translation	0.34494
B2757 B2842, B2758 B1773, B2760 B2917, B2756 B1773, B2756 B4226, B2758 B2872, B2761 B2736, B2760 B2774, B2760 B2166, B2758 B3232, B2758 B1200, B2757 B2374, B2758 B0616, B2761 B2774, B2757 B0618, B2758 B1619, B2761 B2300, B2754 B4226, B2757 B2736, B2756 B0888, B2756 B2166, B2760 B2736, B2757 B2774, B2758 B1602, B2756 B1932, B2760 B1542, B2757 B0599, B2757 B2301, B2758 B2873, B2754 B2166, B2760 B16…	-0.166667	0.244898	Alleviating	1.7.1: Unassigned reversible reactions	Antiviral defense	1
B3649 B2776, B1114 B4226, B3461 B0617, B3461 B1619, B1303 B1317, B1303 B2166, B3649 B2172, B0064 B2245, B1306 B0452, B1306 B1603, B1306 B1317, B0059 B0888, B1948 B2917, B3649 B2917, B3461 B1773, B1304 B0452, B1306 B1519, B0059 B1602, B1304 B0888, B0435 B1412, B1306 B2160, B0189 B2738, B3461 B4226, B1948 B1772, B1305 B1454, B0189 B2874, B0059 B1501, B1823 B1733, B1304 B1454, B0435 B0452, B1948 B17…	-0.247059	0.409091	Aggravating	1.7.1: Unassigned reversible reactions	Transcription	0.57983
B3455 B0618, B3455 B3011, B0855 B3136, B3455 B4335, B0855 B2474, B3455 B1603, B0855 B2873, B4485 B2300, B0829 B3878, B0829 B0617, B0855 B1519, B0855 B1772, B3455 B2373, B0855 B0616, B3455 B2166, B4485 B3136, B0829 B0616, B0829 B1412, B3455 B1199, B0855 B2303, B0829 B2166, B0829 B3136, B3455 B2160, B0855 B0578, B0829 B0599, B0855 B0888, B0829 B2342, B0829 B1059, B0829 B0888, B3455 B4226, B0829 B33…	-0.227273	0.360825	Aggravating	1.7.1: Unassigned reversible reactions	Transport	0.877644
B2258 B2300, B0957 B4301, B1818 B2917, B0161 B1733, B0957 B4226, B1818 B1773, B3006 B3879, B1243 B1650, B0957 B2301, B0161 B0616, B0161 B2917, B4136 B2842, B2997 B1773, B0161 B2872, B4136 B4298, B1818 B3136, B4136 B1059, B0161 B0452, B3006 B2917, B0381 B3136, B2295 B4226, B4136 B3878, B0957 B1059, B0028 B3830, B3006 B2842, B1190 B3136, B2295 B2917, B2131 B0888, B2295 B0888, B4105 B1772, B2295 B35…	-0.328947	0.508333	Aggravating	1.7.1: Unassigned reversible reactions	Cell envelope	0.0802369
B2699 B3011, B0880 B1650, B2822 B2872, B2820 B2842, B2820 B0508, B0099 B2883, B2699 B3232, B0880 B2842, B0880 B0615, B0880 B0508, B2820 B0888, B2822 B3592, B2822 B1773, B2820 B3136, B0099 B0618, B0880 B3380, B2820 B3592, B2820 B1602, B2699 B3136, B0880 B2374, B2822 B0888, B2822 B3232, B2822 B2842, B2820 B3589, B2820 B2300, B0099 B2166, B2822 B3551, B0880 B2474, B2822 B2873, B2820 B2776, B0880 B23…	0.0697674	0.326531	Alleviating	1.7.1: Unassigned reversible reactions	DNA repair and recombination	0.118065
B3400 B3413, B3400 B3415	-1	0.181818	Aggravating	4.s.69: gluconate	Translation	0.516505
B2758 B3415	-1	0.1	Aggravating	4.s.69: gluconate	Antiviral defense	1
B0002 B3413, B1396 B3415, B4267 B3415, B3062 B3415, B0002 B3415, B3212 B3413, B1761 B3415	-0.142857	0.0540541	Alleviating	4.s.69: gluconate	Metabolism	1
B3455 B3415	1	0.111111	Alleviating	4.s.69: gluconate	Transport	0.409198
B2295 B3415, B2295 B3413, B3006 B3413	-0.333333	0.0625	Aggravating	4.s.69: gluconate	Cell envelope	1
B2820 B3415	1	0.1	Alleviating	4.s.69: gluconate	DNA repair and recombination	0.409506
B2069 B3413, B0438 B3415	0	0.142857	Alleviating	4.s.69: gluconate	general or heat shock Chaperone	1
B2755 B3413, B2825 B3415	0	0.0666667	Alleviating	4.s.69: gluconate	Unclear or Orphan	1
B2764 B2587	-1	0.0454545	Aggravating	4.s.11: alpha-ketoglutarate	Fe-S cluster	1
B2104 B2587, B0674 B2587, B0037 B2587	1	0.0294118	Alleviating	4.s.11: alpha-ketoglutarate	Metabolism	0.0683932
B3006 B2587	-1	0.0344828	Aggravating	4.s.11: alpha-ketoglutarate	Cell envelope	1
B0099 B2587	1	0.142857	Alleviating	4.s.11: alpha-ketoglutarate	DNA repair and recombination	0.409342
B3414 B3927, B2811 B3927, B2810 B3927	-0.333333	0.0454545	Aggravating	4.s.77: glycerol	Fe-S cluster	1
B0161 B3927, B1190 B3927	1	0.0344828	Alleviating	4.s.77: glycerol	Cell envelope	0.167303
B1000 B3927	1	0.0909091	Alleviating	4.s.77: glycerol	general or heat shock Chaperone	0.409152
B2527 B0674, B2527 B1761	-1	0.0108108	Aggravating	1.5.1: Amino acids	Fe-S cluster and general or heat shock Chaperone	0.516539
B3522 B3870, B1243 B0576, B1206 B2598, B3271 B2679, B0161 B0260, B2295 B2307, B0957 B0893, B2997 B3653, B0957 B0928, B3363 B3213, B3145 B3161, B1243 B4019, B1243 B3607, B3749 B3772, B2258 B2309, B0957 B1260, B3522 B3281, B2997 B3671, B2997 B0386, B4136 B1920, B1190 B4077, B2258 B3959, B2295 B1260, B1190 B2677, B2258 B0074, B2206 B1190, B1310 B3607, B3006 B4388, B1206 B1692, B0381 B0273, B3189 B36…	-0.165605	0.589623	Alleviating	1.5.1: Amino acids	Cell envelope	0.771521
B2820 B2024, B2820 B1761, B2820 B2601, B2819 B3744, B2822 B3709, B2699 B1190, B2820 B1264, B0880 B2018, B0880 B0864, B0880 B3870, B0099 B1275, B2820 B2677, B0099 B0077, B0099 B1761, B2820 B0860, B2820 B3457, B2820 B2019, B2820 B0077, B0880 B4115, B0880 B3670, B0099 B3281, B2822 B1981, B0880 B0112, B0099 B3591, B0880 B2553, B2820 B3607, B2820 B3456, B2822 B0004, B0880 B3744, B0880 B3213, B2699 B26…	-0.253731	0.273684	Aggravating	1.5.1: Amino acids	DNA repair and recombination	0.618002
B0436 B3212, B0882 B4024, B0438 B1987, B0882 B3766, B2592 B2024, B0882 B2530, B3687 B2024, B3931 B2329, B0882 B0243, B1000 B0260, B1000 B3456, B0882 B2913, B3931 B3772, B0882 B2553, B3686 B2021, B0436 B2020, B1000 B4111, B0882 B3709, B1000 B3161, B0882 B0870, B0882 B0928, B0882 B4019, B0438 B2678, B2069 B2306, B0882 B3161, B0882 B2020, B1000 B3670, B0882 B3771, B0438 B2913, B0436 B1987, B3931 B12…	-0.047619	0.438144	Alleviating	1.5.1: Amino acids	general or heat shock Chaperone	0.143765
B2300 B0032, B1097 B3572, B2859 B2024, B2593 B3743, B2859 B3670, B2300 B3389, B3746 B3766, B2825 B3456, B3377 B3772, B2593 B2677, B1774 B1907, B1699 B0072, B2859 B3870, B2859 B3089, B2859 B3653, B1774 B2678, B2968 B2677, B2593 B1275, B2968 B1761, B2968 B2678, B1097 B0323, B2593 B3572, B1097 B0003, B3377 B0273, B2968 B0386, B2968 B3743, B1774 B2679, B2593 B3008, B3746 B0674, B1774 B2020, B2593 B36…	-0.276753	0.57619	Aggravating	1.5.1: Amino acids	Unclear or Orphan	0.133172
B2812 B3784, B0156 B3785, B2812 B3794, B2812 B3787, B3414 B3789, B0156 B3791, B2764 B3787, B2810 B3786, B2898 B3784, B2812 B3789, B2811 B3794, B2763 B3784, B2764 B3789	-0.0769231	0.194444	Alleviating	1.6.4: Enterobacterial common antigen (surface glycolipid)	Fe-S cluster	0.780528
B3400 B3791, B2890 B3788, B4161 B3788	-0.333333	0.0909091	Aggravating	1.6.4: Enterobacterial common antigen (surface glycolipid)	Translation	1
B2757 B3790	1	0.047619	Alleviating	1.6.4: Enterobacterial common antigen (surface glycolipid)	Antiviral defense	0.409217
B1466 B3787, B3940 B3788, B2675 B3789, B1761 B3791, B1865 B3790, B4267 B3785, B3775 B3789, B3212 B3786, B1479 B3784, B1479 B3794, B2104 B3784, B1466 B3789, B1396 B3791, B3136 B3788, B2867 B3787, B0121 B3790, B0674 B3784, B3581 B3785, B1865 B3784, B3775 B3788, B3212 B3788, B3212 B3785	0.181818	0.1875	Alleviating	1.6.4: Enterobacterial common antigen (surface glycolipid)	Metabolism	0.126527
B1823 B3791, B1305 B3787, B3461 B3794, B1304 B3791, B1948 B3788, B3461 B3789, B1305 B3789, B3461 B3790	0.25	0.181818	Alleviating	1.6.4: Enterobacterial common antigen (surface glycolipid)	Transcription	0.284949
B0829 B3786, B0829 B3788, B0829 B3787	0.333333	0.15	Alleviating	1.6.4: Enterobacterial common antigen (surface glycolipid)	Transport	0.571402
B1190 B3787, B0161 B3794, B4136 B3785, B1190 B3794, B3072 B3788, B3522 B3784, B3006 B3787, B2295 B3785, B3145 B3789, B3145 B3791, B2997 B3784, B2295 B3788, B2295 B3789, B2258 B3788, B2485 B3788, B0957 B3784, B1190 B3789	-0.176471	0.162791	Alleviating	1.6.4: Enterobacterial common antigen (surface glycolipid)	Cell envelope	1
B0880 B3787, B0880 B3791	0	0.0952381	Alleviating	1.6.4: Enterobacterial common antigen (surface glycolipid)	DNA repair and recombination	1
B1000 B3785, B3931 B3787, B0438 B3785, B0882 B3788, B0882 B3785, B0438 B3787, B0882 B3787	0.428571	0.12	Alleviating	1.6.4: Enterobacterial common antigen (surface glycolipid)	general or heat shock Chaperone	0.130511
B1097 B3784, B2968 B3790, B2968 B3791, B2968 B3794, B2593 B3786, B3746 B3789, B1774 B3789, B2968 B3784, B2593 B3784, B1699 B3794, B2300 B3787, B2755 B3787, B3377 B3794, B1097 B3786, B2593 B3788, B3746 B3785	0	0.219512	Alleviating	1.6.4: Enterobacterial common antigen (surface glycolipid)	Unclear or Orphan	0.458579
B2764 B1298, B2811 B0693, B2763 B1123, B2810 B0036, B2812 B2458, B2810 B1125, B2812 B1126, B2811 B1386, B2812 B0324, B2811 B0366, B3414 B2462, B3414 B2451, B0156 B2455, B1654 B1298, B2898 B2454, B2812 B0036, B2812 B0693, B3414 B0366, B2812 B1124, B2811 B0036, B2898 B2461, B2810 B2441, B1654 B0036, B1684 B0365, B2812 B2461, B2810 B0855, B2810 B2454, B2530 B0365, B2811 B2462, B0156 B0692, B2898 B24…	-0.179487	0.349206	Alleviating	1.1.4: Amines	Fe-S cluster	1
B3146 B1298, B4147 B2461, B4147 B2439, B4147 B2440, B3400 B2458, B4147 B0855, B4147 B2965, B2890 B0856, B2890 B0038, B4161 B0855, B4147 B2451, B2890 B2439, B2890 B0324, B4161 B1386, B2890 B0693, B3400 B1123	0.125	0.285714	Alleviating	1.1.4: Amines	Translation	0.30784
B2757 B1385, B2760 B1123, B2756 B2460, B2758 B2462, B2756 B0692, B2758 B1385, B2758 B1125, B2754 B2451, B2757 B2458, B2758 B2460, B2758 B0036, B2758 B2452, B2757 B2965, B2757 B0855, B2757 B2460, B2758 B0693, B2758 B1298	-0.294118	0.291667	Aggravating	1.1.4: Amines	Antiviral defense	0.805861
[truncated: 946 more rows]
