# Supplementary material for: Quantitative Genome-Wide Genetic Interaction Screens Reveal Global Epistatic Relationships of Protein Complexes in Escherichia coli
Source: PLoS Genet. 2014 Feb 20;10(2):e1004120. doi: 10.1371/journal.pgen.1004120 (PMC3930520; doi:10.1371/journal.pgen.1004120)
Supplement: Table S5 — Conservation of YaiF among microbes. (XLS) [file pgen.1004120.s026.xls]

## Sheet: yaif_orthologs_proteinnames_COG
Supplementary Table S5 | Conservation of YaiF among microbes
Species name	Order (as per NCBI)	Class (as per NCBI)	COG orthologs	bactNOG* (orthologs)	proNOG** (orthologs)	gproNOG*** (orthologs)	Number of unique orthologs
Bacteroides fragilis NCTC 9343	Bacteroidales	Bacteroidia	BF2685|BF1013|BF4109|BF1017|BF0750|BF3690|BF3298|BF1269|BF2141|BF1528|BF0735|BF3794				12
Parabacteroides distasonis ATCC 8503	Bacteroidales	Bacteroidia	BDI_2205|BDI_0030|BDI_3414|BDI_1282|BDI_2184|BDI_3628|BDI_1427|BDI_1867|BDI_3635|BDI_2783|BDI_1408|BDI_0032				12
Paenibacillus sp. JDR-2	Bacillales	Bacilli	Pjdr2_5756|Pjdr2_0406|Pjdr2_5949|Pjdr2_4560|Pjdr2_0158|Pjdr2_3522|Pjdr2_0362|Pjdr2_3846|Pjdr2_4506|Pjdr2_0358				10
Clostridium beijerinckii NCIMB 8052	Clostridiales	Clostridia	Cbei_2594|Cbei_0874|Cbei_3515|Cbei_3909|Cbei_4881|Cbei_4734|Cbei_3719|Cbei_3843|Cbei_3458|Cbei_3438				10
Rhizobium leguminosarum bv. viciae 3841	Rhizobiales	Alphaproteobacteria	RL0799|pRL100181|RL0823|RL0171|RL0815|pRL90150|pRL0241A|RL3644|RL0252				9
Bacteroides thetaiotaomicron VPI-5482	Bacteroidales	Bacteroidia	BT_1463|BT_0472|BT_0521|BT_2877|BT_0389|BT_2943|BT_3870|BT_2384|BT_0388				9
Chloroflexus aggregans DSM 9485	Chloroflexales	Chloroflexi	Cagg_1548|Cagg_1999|Cagg_0817|Cagg_1157|Cagg_0038|Cagg_1971|Cagg_0815|Cagg_2073|Cagg_1985				9
Dyadobacter fermentans DSM 18053	Cytophagales	Cytophagia	Dfer_0163|Dfer_0766|Dfer_3630|Dfer_2776|Dfer_0055|Dfer_0251|Dfer_4155|Dfer_0703	Dfer_3271			9
Agrobacterium tumefaciens str. C58	Rhizobiales	Alphaproteobacteria	Atu4814|Atu4606|Atu0719|Atu0175|Atu5143|Atu4738|Atu0304|Atu1146				8
Rhizobium leguminosarum bv. trifolii WSM1325	Rhizobiales	Alphaproteobacteria	Rleg_3214|Rleg_4911|Rleg_0446|Rleg_4847|Rleg_4432|Rleg_4506|Rleg_4516|Rleg_6224				8
Rhizobium leguminosarum bv. trifolii WSM2304	Rhizobiales	Alphaproteobacteria	Rleg2_4251|Rleg2_2964|Rleg2_4118|Rleg2_4214|Rleg2_5031|Rleg2_5291|Rleg2_2408|Rleg2_6420				8
Bacillus weihenstephanensis KBAB4	Bacillales	Bacilli	BcerKBAB4_2303|BcerKBAB4_2511|BcerKBAB4_3080|BcerKBAB4_4492|BcerKBAB4_5557|BcerKBAB4_4953|BcerKBAB4_3248|BcerKBAB4_3388				8
Lactobacillus plantarum JDM1	Lactobacillales	Bacilli	JDM1_2051|JDM1_2312|JDM1_2215|JDM1_2838|JDM1_2297|JDM1_2488|JDM1_0340|JDM1_1628				8
Bacteroides fragilis YCH46	Bacteroidales	Bacteroidia	BF2663|BF4300|BF1435|BF1111|BF1908|BF0650|BF0818|BF3653				8
Bacteroides vulgatus ATCC 8482	Bacteroidales	Bacteroidia	BVU_3964|BVU_0232|BVU_2656|BVU_1500|BVU_4176|BVU_2666|BVU_3447|BVU_3274				8
Chloroflexus aurantiacus J-10-fl	Chloroflexales	Chloroflexi	Caur_3776|Caur_2115|Caur_3778|Caur_0098|Caur_3908|Caur_0947|Caur_1640|Caur_1478				8
Chloroflexus sp. Y-400-fl	Chloroflexales	Chloroflexi	Chy400_4078|Chy400_2280|Chy400_0105|Chy400_4225|Chy400_1033|Chy400_1779|Chy400_1601|Chy400_4080				8
Cytophaga hutchinsonii ATCC 33406	Cytophagales	Cytophagia	CHU_0907|CHU_0849|CHU_1212|CHU_2756|CHU_2893|CHU_0859|CHU_0883	CHU_0490			8
Shewanella baltica OS195	Alteromonadales	Gammaproteobacteria	Sbal195_2730|Sbal195_1998|Sbal195_3001|Sbal195_4361|Sbal195_3027|Sbal195_1600|Sbal195_3747|Sbal195_3024				8
Escherichia coli IAI39	Enterobacteriales	Gammaproteobacteria	ECIAI39_0980|ECIAI39_0336|ECIAI39_0961|ECIAI39_1043|ECIAI39_4230|ECIAI39_0215|ECIAI39_0319|ECIAI39_3444		ECIAI39_1043|ECIAI39_0319	ECIAI39_1043|ECIAI39_0319	8
Aliivibrio salmonicida LFI1238	Vibrionales	Gammaproteobacteria	VSAL_I0168|VSAL_I3010|VSAL_I3028|VSAL_I1504|VSAL_II0206|VSAL_II0954|VSAL_II0300|VSAL_I0255				8
Vibrio fischeri ES114	Vibrionales	Gammaproteobacteria	VF_1337|VF_A0790|VF_0144|VF_A0915|VF_A0694|VF_0172|VF_1326|VF_A1032				8
Vibrio fischeri MJ11	Vibrionales	Gammaproteobacteria	VFMJ11_A0054|VFMJ11_0163|VFMJ11_A0917|VFMJ11_A0781|VFMJ11_1402|VFMJ11_A1153|VFMJ11_A1033|VFMJ11_1412				8
Vibrio vulnificus YJ016	Vibrionales	Gammaproteobacteria	VV0313|VV0362|VV1621|VVA0463|VV0322|VVA0614|VVA1162|VVA1661				8
Mesorhizobium loti MAFF303099	Rhizobiales	Alphaproteobacteria	mll2311|mlr4814|mlr2192|mll4701|mll2768|mlr3351|mll1530				7
Methylobacterium nodulans ORS 2060	Rhizobiales	Alphaproteobacteria	Mnod_0072|Mnod_1672|Mnod_2366|Mnod_7036|Mnod_3259|Mnod_5875|Mnod_5892				7
Bacillus cereus G9842	Bacillales	Bacilli	BCG9842_B1874|BCG9842_B3378|BCG9842_B5678|BCG9842_B0465|BCG9842_B1664|BCG9842_B2671|BCG9842_B2880				7
Lactobacillus plantarum WCFS1	Lactobacillales	Bacilli	lp_0393|lp_3553|lp_2878|lp_1933|lp_2550|lp_2761|lp_2861				7
Clostridium botulinum F str. Langeland	Clostridiales	Clostridia	CLI_2205|CLI_1013|CLI_3165|CLI_1204|CLI_2112|CLI_0324|CLI_2771				7
Shewanella sediminis HAW-EB3	Alteromonadales	Gammaproteobacteria	Ssed_2971|Ssed_2793|Ssed_1439|Ssed_3106|Ssed_3508|Ssed_2968|Ssed_3101				7
Escherichia coli UTI89	Enterobacteriales	Gammaproteobacteria	UTI89_C3373|UTI89_C0369|UTI89_C2241|UTI89_C2328|UTI89_C2635|UTI89_C0380|UTI89_C0486		UTI89_C2241|UTI89_C0380	UTI89_C2241|UTI89_C0380	7
Vibrio sp. Ex25	Vibrionales	Gammaproteobacteria	VEA_000385|VEA_000791|VEA_003640|VEA_001766|VEA_001799|VEA_000461|VEA_000997				7
Vibrio splendidus LGP32	Vibrionales	Gammaproteobacteria	VS_II0072|VS_II0099|VS_0225|VS_II0508|VS_0198|VS_1576|VS_1530				7
Nostoc punctiforme PCC 73102	Nostocales		Npun_F3973|Npun_R3044|Npun_F3048|Npun_R4687|Npun_R5119|Npun_R5612|Npun_F2739				7
Bifidobacterium dentium Bd1	Bifidobacteriales	Actinobacteria	BDP_1853|BDP_2249|BDP_0569|BDP_1443|BDP_0860|BDP_1656				6
Methylobacterium chloromethanicum CM4	Rhizobiales	Alphaproteobacteria	Mchl_3981|Mchl_4614|Mchl_2927|Mchl_3823|Mchl_3036|Mchl_0786				6
Methylobacterium radiotolerans JCM 2831	Rhizobiales	Alphaproteobacteria	Mrad2831_1203|Mrad2831_4612|Mrad2831_1195|Mrad2831_0499|Mrad2831_1575|Mrad2831_1769				6
Rhizobium etli CFN 42	Rhizobiales	Alphaproteobacteria	RHE_CH00750|RHE_CH00751|RHE_CH01363|RHE_CH03214|RHE_CH00161|RHE_CH00246				6
Rhodobacter sphaeroides ATCC 17029	Rhodobacterales	Alphaproteobacteria	Rsph17029_3561|Rsph17029_3702|Rsph17029_2783|Rsph17029_0332|Rsph17029_0346|Rsph17029_3687				6
Bacillus cereus 03BB102	Bacillales	Bacilli	BCA_2583|BCA_3598|BCA_5288|BCA_2720|BCA_3439|BCA_3620				6
Bacillus cereus ATCC 14579	Bacillales	Bacilli	BC2447|BC1945|BC2611|BC3545|BC4658|BC5161				6
Bacillus cereus B4264	Bacillales	Bacilli	BCB4264_A2653|BCB4264_A2456|BCB4264_A4774|BCB4264_A1950|BCB4264_A3653|BCB4264_A5279				6
Bacillus thuringiensis str. Al Hakam	Bacillales	Bacilli	BALH_2366|BALH_4652|BALH_3168|BALH_3029|BALH_3185|BALH_2245				6
Lactobacillus brevis ATCC 367	Lactobacillales	Bacilli	LVIS_0266|LVIS_1745|LVIS_2245|LVIS_0052|LVIS_1739|LVIS_1928				6
Burkholderia xenovorans LB400	Burkholderiales	Betaproteobacteria	Bxe_A0094|Bxe_C1078|Bxe_A3722|Bxe_C1079|Bxe_A3858|Bxe_A2414				6
Rhodoferax ferrireducens T118	Burkholderiales	Betaproteobacteria	Rfer_0690|Rfer_0138|Rfer_1249|Rfer_1258|Rfer_0688|Rfer_1238				6
Roseiflexus castenholzii DSM 13941	Chloroflexales	Chloroflexi	Rcas_2008|Rcas_0450|Rcas_0783|Rcas_3969|Rcas_1344|Rcas_3543				6
Roseiflexus sp. RS-1	Chloroflexales	Chloroflexi	RoseRS_4220|RoseRS_4261|RoseRS_4429|RoseRS_1129|RoseRS_1724|RoseRS_3719				6
Clostridium botulinum E3 str. Alaska E43	Clostridiales	Clostridia	CLH_2364|CLH_2899|CLH_3207|CLH_1819|CLH_3117|CLH_1975				6
Desulfomicrobium baculatum DSM 4028	Desulfovibrionales	Deltaproteobacteria	Dbac_0821|Dbac_2547|Dbac_3285|Dbac_3256|Dbac_0366|Dbac_2207				6
Aeromonas hydrophila subsp. hydrophila ATCC 7966	Aeromonadales	Gammaproteobacteria	AHA_3822|AHA_0602|AHA_3355|AHA_0037|AHA_2896|AHA_3656				6
Saccharophagus degradans 2-40	Alteromonadales	Gammaproteobacteria	Sde_0871|Sde_3507|Sde_0158|Sde_0867|Sde_2122|Sde_2350				6
Shewanella baltica OS185	Alteromonadales	Gammaproteobacteria	Shew185_4229|Shew185_1563|Shew185_2655|Shew185_2872|Shew185_2895|Shew185_3624				6
Shewanella baltica OS223	Alteromonadales	Gammaproteobacteria	Sbal223_2780|Sbal223_3556|Sbal223_1504|Sbal223_1730|Sbal223_4157|Sbal223_1474				6
Shewanella woodyi ATCC 51908	Alteromonadales	Gammaproteobacteria	Swoo_1657|Swoo_1665|Swoo_1581|Swoo_3242|Swoo_3590|Swoo_1576				6
Escherichia coli 55989	Enterobacteriales	Gammaproteobacteria	EC55989_0472|EC55989_2310|EC55989_1577|EC55989_0369|EC55989_2296|EC55989_0349		EC55989_0369	EC55989_0369	6
Escherichia coli APEC O1	Enterobacteriales	Gammaproteobacteria	APECO1_3470|APECO1_1642|APECO1_1144|APECO1_15532|APECO1_4217|APECO1_1651		APECO1_1642	APECO1_1642	6
Escherichia coli UMN026	Enterobacteriales	Gammaproteobacteria	ECUMN_1693|ECUMN_0498|ECUMN_0402|ECUMN_3430|ECUMN_0385|ECUMN_2390	ECUMN_0402	ECUMN_0402	ECUMN_0402	6
Vibrio cholerae O1 biovar El Tor str. N16961	Vibrionales	Gammaproteobacteria	VC0252|VCA0253|VCA0300|VCA0473|VCA0836|VC0238				6
Vibrio parahaemolyticus RIMD 2210633	Vibrionales	Gammaproteobacteria	VPA0209|VPA1748|VP0201|VPA0028|VPA1135|VP1758				6
Vibrio vulnificus CMCP6	Vibrionales	Gammaproteobacteria	VV2_0105|VV2_0610|VV1_2670|VV1_2416|VV2_1136|VV2_1651				6
Cyanothece sp. PCC 7424	Chroococcales		PCC7424_5775|PCC7424_4589|PCC7424_4048|PCC7424_1176|PCC7424_5772|PCC7424_1146				6
Actinosynnema mirum DSM 43827	Actinomycetales	Actinobacteria	Amir_4253|Amir_3624|Amir_6061|Amir_1738|Amir_5872				5
Catenulispora acidiphila DSM 44928	Actinomycetales	Actinobacteria	Caci_2197|Caci_7631|Caci_0622|Caci_8498|Caci_4711				5
Frankia sp. EAN1pec	Actinomycetales	Actinobacteria	Franean1_0760|Franean1_1883|Franean1_0758|Franean1_1269|Franean1_5884				5
Streptomyces coelicolor A3(2)	Actinomycetales	Actinobacteria	SCO0261|SCO7405|SCO4098|SCO0294|SCO7519				5
Rhizobium etli CIAT 652	Rhizobiales	Alphaproteobacteria	RHECIAT_CH0000205|RHECIAT_PC0000266|RHECIAT_CH0000279|RHECIAT_CH0003455|RHECIAT_CH0000844				5
Sinorhizobium meliloti 1021	Rhizobiales	Alphaproteobacteria	SMc01797|SM_b20765|SM_b20825|SM_b21427|SMa0772				5
Rhodobacter sphaeroides KD131	Rhodobacterales	Alphaproteobacteria	RSKD131_4171|RSKD131_4210|RSKD131_3100|RSKD131_4156|RSKD131_2518				5
Bacillus anthracis str. A0248	Bacillales	Bacilli	BAA_2695|BAA_3608|BAA_3629|BAA_5419|BAA_3436				5
Bacillus anthracis str. Ames	Bacillales	Bacilli	BA_5389|BA_3402|BA_3600|BA_3580|BA_2629				5
Bacillus anthracis str. 'Ames Ancestor'	Bacillales	Bacilli	GBAA3580|GBAA3600|GBAA2629|GBAA3402|GBAA5389				5
Bacillus anthracis str. CDC 684	Bacillales	Bacilli	BAMEG_1963|BAMEG_5442|BAMEG_1053|BAMEG_1032|BAMEG_1224				5
Bacillus anthracis str. Sterne	Bacillales	Bacilli	BAS2450|BAS3339|BAS5009|BAS3155|BAS3319				5
Bacillus cereus AH187	Bacillales	Bacilli	BCAH187_A5321|BCAH187_A3563|BCAH187_A2698|BCAH187_A3377|BCAH187_A2050				5
Bacillus cereus ATCC 10987	Bacillales	Bacilli	BCE_2028|BCE_2656|BCE_3375|BCE_3559|BCE_5264				5
Bacillus cereus E33L	Bacillales	Bacilli	BCZK2375|BCZK3254|BCZK3234|BCZK4853|BCZK3050				5
Bacillus cereus Q1	Bacillales	Bacilli	BCQ_4981|BCQ_3153|BCQ_2496|BCQ_1935|BCQ_3339				5
Bacillus licheniformis ATCC 14580	Bacillales	Bacilli	BL01948|BL03071|BL03405|BL03451|BL03105				5
Bacillus thuringiensis serovar konkukian str. 97-27	Bacillales	Bacilli	BT9727_4838|BT9727_3282|BT9727_3304|BT9727_2412|BT9727_3140				5
Lactobacillus fermentum IFO 3956	Lactobacillales	Bacilli	LAF_0892|LAF_0253|LAF_0923|LAF_0642|LAF_0924				5
Lactococcus lactis subsp. lactis KF147	Lactobacillales	Bacilli	LLKF_1383|LLKF_1353|LLKF_1624|LLKF_2165|LLKF_1839				5
Pelodictyon phaeoclathratiforme BU-1	Chlorobiales	Chlorobia	Ppha_0536|Ppha_0562|Ppha_0578|Ppha_0572|Ppha_0526				5
Clostridium botulinum A str. ATCC 19397	Clostridiales	Clostridia	CLB_2098|CLB_3135|CLB_1155|CLB_1991|CLB_0925				5
Clostridium botulinum A str. ATCC 3502	Clostridiales	Clostridia	CBO1116|CBO2159|CBO0886|CBO2052|CBO3106				5
Clostridium botulinum A str. Hall	Clostridiales	Clostridia	CLC_1167|CLC_1996|CLC_2103|CLC_0939|CLC_3008				5
Clostridium botulinum A2 str. Kyoto	Clostridiales	Clostridia	CLM_1026|CLM_1274|CLM_2268|CLM_2369|CLM_3512				5
Clostridium botulinum B str. Eklund 17B	Clostridiales	Clostridia	CLL_A1995|CLL_A3371|CLL_A2165|CLL_A2989|CLL_A3151				5
Clostridium botulinum B1 str. Okra	Clostridiales	Clostridia	CLD_3445|CLD_2575|CLD_0512|CLD_2478|CLD_1434				5
Clostridium botulinum Ba4 str. 657	Clostridiales	Clostridia	CLJ_B1165|CLJ_B0301|CLJ_B3372|CLJ_B2266|CLJ_B2366				5
Desulfotalea psychrophila LSv54	Desulfobacterales	Deltaproteobacteria	DP1720|DP2923|DP0019|DP0029|DP0036	DP2923	DP2923		5
Desulfovibrio vulgaris DP4	Desulfovibrionales	Deltaproteobacteria	Dvul_2592|Dvul_2643|Dvul_3057|Dvul_1181|Dvul_2637				5
Geobacter bemidjiensis Bem	Desulfuromonadales	Deltaproteobacteria	Gbem_1611|Gbem_2576|Gbem_1066|Gbem_1085|Gbem_1609				5
Helicobacter hepaticus ATCC 51449	Campylobacterales	Epsilonproteobacteria	HH1092|HH1469|HH0095|HH1046|HH1661				5
Flavobacteriaceae bacterium 3519-10	Flavobacteriales	Flavobacteriia	FIC_00350|FIC_00360|FIC_00337|FIC_00352|FIC_02334				5
Sebaldella termitidis ATCC 33386	Fusobacteriales	Fusobacteriia	Sterm_1959|Sterm_0096|Sterm_1974|Sterm_3106|Sterm_3394				5
Aeromonas salmonicida subsp. salmonicida A449	Aeromonadales	Gammaproteobacteria	ASA_0591|ASA_3623|ASA_0486|ASA_0953|ASA_3895				5
Shewanella baltica OS155	Alteromonadales	Gammaproteobacteria	Sbal_2617|Sbal_2880|Sbal_0686|Sbal_1569|Sbal_2855				5
Shewanella halifaxensis HAW-EB4	Alteromonadales	Gammaproteobacteria	Shal_3257|Shal_1601|Shal_2005|Shal_1592|Shal_2951				5
Shewanella pealeana ATCC 700345	Alteromonadales	Gammaproteobacteria	Spea_1510|Spea_0050|Spea_2861|Spea_1531|Spea_2289				5
Enterobacter sp. 638	Enterobacteriales	Gammaproteobacteria	Ent638_0391|Ent638_0939|Ent638_2654|Ent638_2668|Ent638_2518				5
Escherichia coli 536	Enterobacteriales	Gammaproteobacteria	ECP_0424|ECP_0520|ECP_2094|ECP_0415|ECP_2000	ECP_2000	ECP_0424|ECP_2000	ECP_0424|ECP_2000	5
Escherichia coli CFT073	Enterobacteriales	Gammaproteobacteria	c0468|c0577|c2580|c0457|c2489	c0468|c2489	c0468|c2489	c0468|c2489	5
Escherichia coli ED1a	Enterobacteriales	Gammaproteobacteria	ECED1_3599|ECED1_0370|ECED1_0389|ECED1_2400|ECED1_0482	ECED1_0389	ECED1_0389	ECED1_0389	5
Escherichia coli O103:H2 str. 12009	Enterobacteriales	Gammaproteobacteria	ECO103_1575|ECO103_0341|ECO103_0435|ECO103_0324|ECO103_2533		ECO103_0341	ECO103_0341	5
Escherichia coli S88	Enterobacteriales	Gammaproteobacteria	ECS88_2151|ECS88_0456|ECS88_0349|ECS88_0359|ECS88_3331		ECS88_0359	ECS88_0359	5
Escherichia coli SMS-3-5	Enterobacteriales	Gammaproteobacteria	EcSMS35_3233|EcSMS35_0502|EcSMS35_0390|EcSMS35_0373|EcSMS35_1008		EcSMS35_0390	EcSMS35_0390	5
Marinomonas sp. MWYL1	Oceanospirillales	Gammaproteobacteria	Mmwyl1_0823|Mmwyl1_2950|Mmwyl1_0155|Mmwyl1_0828|Mmwyl1_2515				5
Pseudomonas aeruginosa PA7	Pseudomonadales	Gammaproteobacteria	PSPA7_4802|PSPA7_4284|PSPA7_0420|PSPA7_1258|PSPA7_4804				5
Pseudomonas fluorescens Pf-5	Pseudomonadales	Gammaproteobacteria	PFL_5101|PFL_1659|PFL_4217|PFL_2085|PFL_0525				5
Photobacterium profundum SS9	Vibrionales	Gammaproteobacteria	PBPRB0009|PBPRB0068|PBPRB1985|PBPRB0480|PBPRB0926				5
Vibrio cholerae M66-2	Vibrionales	Gammaproteobacteria	VCM66_0226|VCM66_A0435|VCM66_A0795|VCM66_0240|VCM66_A0249				5
Vibrio cholerae MJ-1236	Vibrionales	Gammaproteobacteria	VCD_000003|VCD_000490|VCD_000866|VCD_001379|VCD_000980				5
Vibrio cholerae O395	Vibrionales	Gammaproteobacteria	VC0395_0799|VC0395_0977|VC0395_0399|VC0395_A2618|VC0395_A2632				5
Candidatus Solibacter usitatus Ellin6076	Solibacterales	Solibacteres	Acid_5707|Acid_2339|Acid_2343|Acid_4646|Acid_4656				5
Chitinophaga pinensis DSM 2588	Sphingobacteriales	Sphingobacteriia	Cpin_4746|Cpin_2374|Cpin_3715|Cpin_4761	Cpin_6210			5
Leptospira interrogans serovar Lai str. 56601	Spirochaetales	Spirochaetia	LA1598|LA1622|LA1890|LA3679|LA1608				5
Acaryochloris marina MBIC11017	Chroococcales		AM1_2709|AM1_2778|AM1_5174|AM1_0574|AM1_3623				5
Arthrobacter chlorophenolicus A6	Actinomycetales	Actinobacteria	Achl_2425|Achl_2945|Achl_3583|Achl_0455				4
Streptomyces griseus subsp. griseus NBRC 13350	Actinomycetales	Actinobacteria	SGR_2400|SGR_422|SGR_4950|SGR_4902				4
Bifidobacterium longum DJO10A	Bifidobacteriales	Actinobacteria	BLD_0831|BLD_1896|BLD_0832|BLD_1880				4
Agrobacterium radiobacter K84	Rhizobiales	Alphaproteobacteria	Arad_4427|Arad_0283|Arad_2093|Arad_0784				4
Methylobacterium extorquens AM1	Rhizobiales	Alphaproteobacteria	MexAM1_META1p3009|MexAM1_META1p0593|MexAM1_META1p2894|MexAM1_META1p4639				4
Methylobacterium extorquens DM4	Rhizobiales	Alphaproteobacteria	METDI3463|METDI3575|METDI0964|METDI5248				4
Methylobacterium extorquens PA1	Rhizobiales	Alphaproteobacteria	Mext_0826|Mext_2808|Mext_4244|Mext_2701				4
Methylobacterium populi BJ001	Rhizobiales	Alphaproteobacteria	Mpop_2823|Mpop_0749|Mpop_3541|Mpop_4764				4
Rhizobium sp. NGR234	Rhizobiales	Alphaproteobacteria	NGR_c24390|NGR_c10150|NGR_c36000|NGR_b21070				4
Sinorhizobium medicae WSM419	Rhizobiales	Alphaproteobacteria	Smed_4804|Smed_1810|Smed_4229|Smed_6263				4
Rhodobacter sphaeroides 2.4.1	Rhodobacterales	Alphaproteobacteria	RSP_7375|RSP_7377|RSP_1121|RSP_1706				4
Magnetospirillum magneticum AMB-1	Rhodospirillales	Alphaproteobacteria	amb0878|amb0106|amb0074|amb0053				4
Bacillus cereus AH820	Bacillales	Bacilli	BCAH820_2647|BCAH820_5245|BCAH820_3377|BCAH820_3534				4
Geobacillus kaustophilus HTA426	Bacillales	Bacilli	GK3122|GK1921|GK3078|GK3164				4
Geobacillus sp. Y412MC10	Bacillales	Bacilli	GYMC10_3462|GYMC10_1214|GYMC10_5812|GYMC10_0142				4
Listeria welshimeri serovar 6b str. SLCC5334	Bacillales	Bacilli	lwe2428|lwe0391|lwe2312|lwe0632				4
Oceanobacillus iheyensis HTE831	Bacillales	Bacilli	OB2478|OB1064|OB2887|OB2891				4
Lactobacillus sakei subsp. sakei 23K	Lactobacillales	Bacilli	LSA0224|LSA0054|LSA1239|LSA1867				4
Lactobacillus salivarius UCC118	Lactobacillales	Bacilli	LSL_1307|LSL_0924|LSL_1324|LSL_0992				4
Lactococcus lactis subsp. cremoris MG1363	Lactobacillales	Bacilli	llmg_0742|llmg_1615|llmg_1709|llmg_1182				4
Lactococcus lactis subsp. lactis Il1403	Lactobacillales	Bacilli	L0026|L1734467|L120883|L142326				4
Ralstonia metallidurans CH34	Burkholderiales	Betaproteobacteria	Rmet_5855|Rmet_2725|Rmet_5726|Rmet_1168				4
Chromobacterium violaceum ATCC 12472	Neisseriales	Betaproteobacteria	CV_2255|CV_4024|CV_4125	CV_3103	CV_3103		4
Clostridium acetobutylicum ATCC 824	Clostridiales	Clostridia	CA_C2692|CA_C0777|CA_C2343|CA_C2109				4
Clostridium botulinum A3 str. Loch Maree	Clostridiales	Clostridia	CLK_0558|CLK_2500|CLK_1508|CLK_3430				4
Clostridium difficile 630	Clostridiales	Clostridia	CD0872|CD0714A|CD1667|CD2226				4
Clostridium kluyveri DSM 555	Clostridiales	Clostridia	CKL_2536|CKL_2473|CKL_3167|CKL_2988				4
Clostridium kluyveri NBRC 12016	Clostridiales	Clostridia	CKR_2187|CKR_2247|CKR_2805|CKR_2640				4
Clostridium perfringens ATCC 13124	Clostridiales	Clostridia	CPF_0251|CPF_2912|CPF_0194|CPF_0470				4
Eubacterium rectale ATCC 33656	Clostridiales	Clostridia	EUBREC_2147|EUBREC_2654|EUBREC_0754|EUBREC_3383	EUBREC_2147			4
Desulfococcus oleovorans Hxd3	Desulfobacterales	Deltaproteobacteria	Dole_3219|Dole_1288|Dole_1824|Dole_1820				4
Desulfovibrio vulgaris str. Hildenborough	Desulfovibrionales	Deltaproteobacteria	DVU1992|DVU0340|DVU0347|DVUA0052				4
Desulfovibrio vulgaris str. 'Miyazaki F'	Desulfovibrionales	Deltaproteobacteria	DvMF_0675|DvMF_1896|DvMF_1843|DvMF_1901				4
Lawsonia intracellularis PHE/MN1-00	Desulfovibrionales	Deltaproteobacteria	LI0123|LIC094|LI0592|LIB012				4
Geobacter uraniireducens Rf4	Desulfuromonadales	Deltaproteobacteria	Gura_3187|Gura_4087|Gura_1700|Gura_2356				4
Shewanella amazonensis SB2B	Alteromonadales	Gammaproteobacteria	Sama_1163|Sama_1384|Sama_2245|Sama_2258				4
Shewanella loihica PV-4	Alteromonadales	Gammaproteobacteria	Shew_2590|Shew_1411|Shew_1536|Shew_2974				4
Shewanella oneidensis MR-1	Alteromonadales	Gammaproteobacteria	SO_3152|SO_1763|SO_1961|SO_4299				4
Shewanella piezotolerans WP3	Alteromonadales	Gammaproteobacteria	swp_1738|swp_3478|swp_3996|swp_3307				4
Shewanella sp. ANA-3	Alteromonadales	Gammaproteobacteria	Shewana3_0322|Shewana3_1399|Shewana3_2692|Shewana3_2484				4
Shewanella sp. MR-4	Alteromonadales	Gammaproteobacteria	Shewmr4_2294|Shewmr4_2526|Shewmr4_1346|Shewmr4_1322				4
Shewanella sp. MR-7	Alteromonadales	Gammaproteobacteria	Shewmr7_2366|Shewmr7_1390|Shewmr7_1411|Shewmr7_2593				4
Shewanella sp. W3-18-1	Alteromonadales	Gammaproteobacteria	Sputw3181_1469|Sputw3181_1470|Sputw3181_2641|Sputw3181_1491				4
Cronobacter sakazakii ATCC BAA-894	Enterobacteriales	Gammaproteobacteria	ESA_02811|ESA_00077|ESA_01292|ESA_01164				4
Escherichia coli ATCC 8739	Enterobacteriales	Gammaproteobacteria	EcolC_1587|EcolC_3283|EcolC_3266|EcolC_3157		EcolC_3266	EcolC_3266	4
Escherichia coli B str. REL606	Enterobacteriales	Gammaproteobacteria	ECB_00296|ECB_01941|ECB_00410|ECB_01960				4
Escherichia coli BL21(DE3)	Enterobacteriales	Gammaproteobacteria	ECBD_3197|ECBD_1620|ECBD_1601|ECBD_3315				4
Escherichia coli IAI1	Enterobacteriales	Gammaproteobacteria	ECIAI1_0361|ECIAI1_0462|ECIAI1_1441|ECIAI1_2129	ECIAI1_0361	ECIAI1_0361	ECIAI1_0361	4
Escherichia coli O111:H- str. 11128	Enterobacteriales	Gammaproteobacteria	ECO111_0491|ECO111_1834|ECO111_2773|ECO111_0395		ECO111_0395	ECO111_0395	4
Escherichia coli O157:H7 EDL933	Enterobacteriales	Gammaproteobacteria	Z0438|Z3218|Z3192|Z0571				4
Escherichia coli O157:H7 str. Sakai	Enterobacteriales	Gammaproteobacteria	ECs0395|ECs2859|ECs2831|ECs0512				4
Escherichia coli O157:H7 str. TW14359	Enterobacteriales	Gammaproteobacteria	ECSP_0404|ECSP_0526|ECSP_2781|ECSP_2809				4
Escherichia coli O26:H11 str. 11368	Enterobacteriales	Gammaproteobacteria	ECO26_0493|ECO26_2965|ECO26_0395|ECO26_2044		ECO26_0395	ECO26_0395	4
Escherichia coli SE11	Enterobacteriales	Gammaproteobacteria	ECSE_0484|ECSE_1527|ECSE_0384|ECSE_2328		ECSE_0384	ECSE_0384	4
Escherichia coli str. K-12 substr. DH10B	Enterobacteriales	Gammaproteobacteria	ECDH10B_0415|ECDH10B_2183|ECDH10B_1355|ECDH10B_2204				4
Escherichia coli str. K-12 substr. MG1655	Enterobacteriales	Gammaproteobacteria	b0459|b2033|b2054|b0342				4
Escherichia coli str. K-12 substr. W3110	Enterobacteriales	Gammaproteobacteria	maa|wcaF|lacA|wbbJ				4
Serratia proteamaculans 568	Enterobacteriales	Gammaproteobacteria	Spro_0513|Spro_3345|Spro_4442|Spro_1362				4
Acinetobacter baumannii ATCC 17978	Pseudomonadales	Gammaproteobacteria	A1S_0054|A1S_0057|A1S_1245|A1S_2691				4
Pseudomonas entomophila L48	Pseudomonadales	Gammaproteobacteria	PSEEN2444|PSEEN5256|PSEEN4077	PSEEN4849	PSEEN4849	PSEEN4849	4
Pseudomonas mendocina ymp	Pseudomonadales	Gammaproteobacteria	Pmen_0591|Pmen_1876|Pmen_4278|Pmen_1859				4
Pseudomonas putida F1	Pseudomonadales	Gammaproteobacteria	Pput_2580|Pput_5070|Pput_3901|Pput_3930				4
Pseudomonas syringae pv. tomato str. DC3000	Pseudomonadales	Gammaproteobacteria	PSPTO_1331|PSPTO_1915|PSPTO_3538|PSPTO_1070				4
Pedobacter heparinus DSM 2366	Sphingobacteriales	Sphingobacteriia	Phep_0550|Phep_1961|Phep_3168|Phep_3909				4
Leptospira interrogans serovar Copenhageni str. Fiocruz L1-130	Spirochaetales	Spirochaetia	LIC12174|LIC12008|LIC10541|LIC12184				4
Akkermansia muciniphila ATCC BAA-835	Verrucomicrobiales	Verrucomicrobiae	Amuc_0384|Amuc_0739|Amuc_2092	Amuc_0814			4
Cyanothece sp. PCC 7425	Chroococcales		Cyan7425_4965|Cyan7425_4944|Cyan7425_1099|Cyan7425_5196				4
Nostoc sp. PCC 7120	Nostocales		alr1276|alr3178|alr0555|all1011				4
Acidobacterium capsulatum ATCC 51196	Acidobacteriales	Acidobacteriia	ACP_3387|ACP_2596|ACP_0127				3
Arthrobacter aurescens TC1	Actinomycetales	Actinobacteria	AAur_4116|AAur_2679|AAur_2153				3
Beutenbergia cavernae DSM 12333	Actinomycetales	Actinobacteria	Bcav_2125|Bcav_1182|Bcav_1191				3
Clavibacter michiganensis subsp. michiganensis NCPPB 382	Actinomycetales	Actinobacteria	CMM_0371|CMM_1602|CMM_2384				3
Frankia alni ACN14a	Actinomycetales	Actinobacteria	FRAAL1247|FRAAL5663|FRAAL2063				3
Frankia sp. CcI3	Actinomycetales	Actinobacteria	Francci3_0729|Francci3_3476|Francci3_3319				3
Mycobacterium smegmatis str. MC2 155	Actinomycetales	Actinobacteria	MSMEG_2335|MSMEG_5950|MSMEG_1055				3
Rhodococcus jostii RHA1	Actinomycetales	Actinobacteria	RHA1_ro06420|RHA1_ro06457|RHA1_ro02201				3
Rhodococcus opacus B4	Actinomycetales	Actinobacteria	ROP_19150|ROP_64760|ROP_65100				3
Streptosporangium roseum DSM 43021	Actinomycetales	Actinobacteria	Sros_7863|Sros_4504|Sros_2989				3
Bifidobacterium longum NCC2705	Bifidobacteriales	Actinobacteria	BL1719|BL1080|BL1079				3
Eggerthella lenta DSM 2243	Coriobacteriales	Actinobacteria	Elen_0641|Elen_2439|Elen_0645				3
Bradyrhizobium japonicum USDA 110	Rhizobiales	Alphaproteobacteria	bll5993|blr3649|blr7948				3
Ochrobactrum anthropi ATCC 49188	Rhizobiales	Alphaproteobacteria	Oant_1762|Oant_2190|Oant_3376				3
Rhodopseudomonas palustris BisA53	Rhizobiales	Alphaproteobacteria	RPE_4257|RPE_3116|RPE_1411				3
Paracoccus denitrificans PD1222	Rhodobacterales	Alphaproteobacteria	Pden_0116|Pden_0738|Pden_1750				3
Ruegeria sp. TM1040	Rhodobacterales	Alphaproteobacteria	TM1040_2320|TM1040_3427|TM1040_3705				3
Erythrobacter litoralis HTCC2594	Sphingomonadales	Alphaproteobacteria	ELI_12205|ELI_13350|ELI_13325				3
Bacillus pumilus SAFR-032	Bacillales	Bacilli	BPUM_1805|BPUM_3072|BPUM_3133				3
Bacillus subtilis subsp. subtilis str. 168	Bacillales	Bacilli	BSU34240|BSU40850|BSU34960				3
Exiguobacterium sibiricum 255-15	Bacillales	Bacilli	Exig_2841|Exig_1652|Exig_2409				3
Listeria innocua Clip11262	Bacillales	Bacilli	lin2623|lin0669|lin0451				3
Listeria monocytogenes Clip80459	Bacillales	Bacilli	Lm4b_00451|Lm4b_00691|Lm4b_02449				3
Listeria monocytogenes EGD-e	Bacillales	Bacilli	lmo0664|lmo2480|lmo0431				3
Listeria monocytogenes HCC23	Bacillales	Bacilli	LMHCC_0120|LMHCC_2207|LMHCC_1966				3
Listeria monocytogenes str. 4b F2365	Bacillales	Bacilli	LMOf2365_0698|LMOf2365_2453|LMOf2365_0447				3
Macrococcus caseolyticus JCSC5402	Bacillales	Bacilli	MCCL_0673|MCCL_0513|MCCL_1848				3
Staphylococcus aureus RF122	Bacillales	Bacilli	SAB2429c|SAB0099|SAB0715				3
Staphylococcus aureus subsp. aureus COL	Bacillales	Bacilli	SACOL0143|SACOL2570|SACOL0827				3
Staphylococcus aureus subsp. aureus ED98	Bacillales	Bacilli	SAAV_0124|SAAV_2621|SAAV_0725				3
Staphylococcus aureus subsp. aureus JH1	Bacillales	Bacilli	SaurJH1_0803|SaurJH1_0147|SaurJH1_2631				3
Staphylococcus aureus subsp. aureus JH9	Bacillales	Bacilli	SaurJH9_0786|SaurJH9_0142|SaurJH9_2577				3
Staphylococcus aureus subsp. aureus MRSA252	Bacillales	Bacilli	SAR2635|SAR0160|SAR0816				3
Staphylococcus aureus subsp. aureus MSSA476	Bacillales	Bacilli	SAS0727|SAS0133|SAS2441				3
Staphylococcus aureus subsp. aureus Mu3	Bacillales	Bacilli	SAHV_2539|SAHV_0155|SAHV_0759				3
Staphylococcus aureus subsp. aureus Mu50	Bacillales	Bacilli	SAV0156|SAV0762|SAV2555				3
Staphylococcus aureus subsp. aureus MW2	Bacillales	Bacilli	MW0724|MW0133|MW2476				3
Staphylococcus aureus subsp. aureus N315	Bacillales	Bacilli	SA2342|SA0151|SA0717				3
Staphylococcus aureus subsp. aureus NCTC 8325	Bacillales	Bacilli	SAOUHSC_00783|SAOUHSC_00121|SAOUHSC_02871				3
Staphylococcus aureus subsp. aureus str. Newman	Bacillales	Bacilli	NWMN_0730|NWMN_0102|NWMN_2455				3
Staphylococcus aureus subsp. aureus USA300_TCH1516	Bacillales	Bacilli	USA300HOU_0170|USA300HOU_2550|USA300HOU_0790				3
Staphylococcus saprophyticus subsp. saprophyticus ATCC 15305	Bacillales	Bacilli	SSP0095|SSP0306|SSP1955				3
Enterococcus faecalis V583	Lactobacillales	Bacilli	EF2957|EF1066|EF0250				3
Lactobacillus casei BL23	Lactobacillales	Bacilli	LCABL_25730|LCABL_30630|LCABL_22290				3
Pediococcus pentosaceus ATCC 25745	Lactobacillales	Bacilli	PEPE_1640|PEPE_0097|PEPE_0049				3
Streptococcus agalactiae 2603V/R	Lactobacillales	Bacilli	SAG1011|SAG1159|SAG0913				3
Streptococcus agalactiae A909	Lactobacillales	Bacilli	SAK_1106|SAK_1248|SAK_1029				3
Streptococcus agalactiae NEM316	Lactobacillales	Bacilli	gbs1046|gbs1234|gbs0924				3
Acidovorax sp. JS42	Burkholderiales	Betaproteobacteria	Ajs_3016|Ajs_0546|Ajs_3035				3
Burkholderia cenocepacia MC0-3	Burkholderiales	Betaproteobacteria	Bcenmc03_2963|Bcenmc03_0216|Bcenmc03_0218				3
Burkholderia phymatum STM815	Burkholderiales	Betaproteobacteria	Bphy_2466|Bphy_5486|Bphy_2311				3
Burkholderia phytofirmans PsJN	Burkholderiales	Betaproteobacteria	Bphyt_0826|Bphyt_3841|Bphyt_6269				3
Burkholderia thailandensis E264	Burkholderiales	Betaproteobacteria	BTH_I3216|BTH_II1976|BTH_I3214				3
Cupriavidus taiwanensis	Burkholderiales	Betaproteobacteria	RALTA_B0030|RALTA_B0995|RALTA_B1096				3
Leptothrix cholodnii SP-6	Burkholderiales	Betaproteobacteria	Lcho_0639|Lcho_1396|Lcho_0290				3
Ralstonia eutropha JMP134	Burkholderiales	Betaproteobacteria	Reut_A1128|Reut_B5367|Reut_A2227				3
Ralstonia pickettii 12D	Burkholderiales	Betaproteobacteria	Rpic12D_0595|Rpic12D_0592|Rpic12D_4917				3
Aromatoleum aromaticum EbN1	Rhodocyclales	Betaproteobacteria	ebA2867|ebA5878|ebA5904				3
Chloroherpeton thalassium ATCC 35110	Chlorobiales	Chlorobia	Ctha_0366|Ctha_2153|Ctha_0381				3
Alkaliphilus metalliredigens QYMF	Clostridiales	Clostridia	Amet_1902|Amet_3926|Amet_3445				3
Clostridium difficile CD196	Clostridiales	Clostridia	CD196_0821|CD196_2082|CD196_1589				3
Clostridium difficile R20291	Clostridiales	Clostridia	CDR20291_2125|CDR20291_0801|CDR20291_1564				3
Clostridium novyi NT	Clostridiales	Clostridia	NT01CX_1782|NT01CX_0958|NT01CX_1786				3
Desulfitobacterium hafniense Y51	Clostridiales	Clostridia	DSY3314|DSY3344|DSY1145				3
Pelotomaculum thermopropionicum SI	Clostridiales	Clostridia	PTH_2726|PTH_0380|PTH_1111				3
Desulfovibrio salexigens DSM 2638	Desulfovibrionales	Deltaproteobacteria	Desal_1509|Desal_0491|Desal_3616				3
Geobacter lovleyi SZ	Desulfuromonadales	Deltaproteobacteria	Glov_1502|Glov_1500|Glov_1509				3
Pelobacter propionicus DSM 2379	Desulfuromonadales	Deltaproteobacteria	Ppro_2875|Ppro_2869|Ppro_2454				3
Myxococcus xanthus DK 1622	Myxococcales	Deltaproteobacteria	MXAN_0611|MXAN_5479|MXAN_3892				3
Sorangium cellulosum 'So ce 56'	Myxococcales	Deltaproteobacteria	sce7345|sce6563|sce1386				3
Syntrophus aciditrophicus SB	Syntrophobacterales	Deltaproteobacteria	SYN_02687|SYN_01140|SYN_01136				3
Campylobacter concisus 13826	Campylobacterales	Epsilonproteobacteria	CCC13826_2304|CCC13826_0449|CCC13826_0541				3
Sulfurimonas denitrificans DSM 1251	Campylobacterales	Epsilonproteobacteria	Suden_0594|Suden_1421|Suden_0590				3
Sulfurospirillum deleyianum DSM 6946	Campylobacterales	Epsilonproteobacteria	Sdel_1780|Sdel_1783|Sdel_0264				3
Fibrobacter succinogenes subsp. succinogenes S85	Fibrobacterales	Fibrobacteria	Fisuc_0647|Fisuc_2687|Fisuc_1696				3
Flavobacterium johnsoniae UW101	Flavobacteriales	Flavobacteriia	Fjoh_0320|Fjoh_4918	Fjoh_0108			3
Gramella forsetii KT0803	Flavobacteriales	Flavobacteriia	GFO_1987|GFO_0241	GFO_1064			3
Robiginitalea biformata HTCC2501	Flavobacteriales	Flavobacteriia	RB2501_09175|RB2501_00886	RB2501_00321			3
Leptotrichia buccalis C-1013-b	Fusobacteriales	Fusobacteriia	Lebu_0670|Lebu_0851|Lebu_0838				3
Idiomarina loihiensis L2TR	Alteromonadales	Gammaproteobacteria	IL0547|IL0552|IL0543				3
Pseudoalteromonas atlantica T6c	Alteromonadales	Gammaproteobacteria	Patl_1177|Patl_4004|Patl_1584				3
Shewanella denitrificans OS217	Alteromonadales	Gammaproteobacteria	Sden_2647|Sden_2659|Sden_2543				3
Citrobacter koseri ATCC BAA-895	Enterobacteriales	Gammaproteobacteria	CKO_00731|CKO_02692|CKO_03886				3
Escherichia coli BW2952	Enterobacteriales	Gammaproteobacteria	BWG_1823|BWG_0340|BWG_1844				3
Escherichia coli E24377A	Enterobacteriales	Gammaproteobacteria	EcE24377A_0384|EcE24377A_0494|EcE24377A_2347		EcE24377A_0384	EcE24377A_0384	3
Escherichia coli O127:H6 str. E2348/69	Enterobacteriales	Gammaproteobacteria	E2348C_0297|E2348C_2196|E2348C_2174				3
Escherichia coli O157:H7 str. EC4115	Enterobacteriales	Gammaproteobacteria	ECH74115_0549|ECH74115_0415|ECH74115_2989				3
Klebsiella pneumoniae NTUH-K2044	Enterobacteriales	Gammaproteobacteria	KP1_3712|KP1_1316|KP1_0265				3
Pectobacterium carotovorum subsp. carotovorum PC1	Enterobacteriales	Gammaproteobacteria	PC1_2973|PC1_1308|PC1_1302				3
Salmonella enterica subsp. enterica serovar Newport str. SL254	Enterobacteriales	Gammaproteobacteria	SNSL254_A0522|SNSL254_A2292|SNSL254_A2268				3
Shigella boydii CDC 3083-94	Enterobacteriales	Gammaproteobacteria	SbBS512_E0391|SbBS512_E1178|SbBS512_E0275	SbBS512_E0275	SbBS512_E0275	SbBS512_E0275	3
Shigella flexneri 5 str. 8401	Enterobacteriales	Gammaproteobacteria	SFV_2111|SFV_0433|SFV_1769				3
Shigella sonnei Ss046	Enterobacteriales	Gammaproteobacteria	SSON_0446|SSON_2107|SSON_0338		SSON_0338	SSON_0338	3
Hahella chejuensis KCTC 2396	Oceanospirillales	Gammaproteobacteria	HCH_03881|HCH_04834|HCH_10010				3
Kangiella koreensis DSM 16069	Oceanospirillales	Gammaproteobacteria	Kkor_0921|Kkor_1881|Kkor_0929				3
Actinobacillus succinogenes 130Z	Pasteurellales	Gammaproteobacteria	Asuc_0071|Asuc_0109|Asuc_0684				3
Mannheimia succiniciproducens MBEL55E	Pasteurellales	Gammaproteobacteria	MS1499|MS2128|MS0417				3
Acinetobacter baumannii AB0057	Pseudomonadales	Gammaproteobacteria	AB57_3104|AB57_1418|AB57_0106				3
Acinetobacter baumannii AB307-0294	Pseudomonadales	Gammaproteobacteria	ABBFA_003452|ABBFA_002299|ABBFA_000784				3
Acinetobacter baumannii AYE	Pseudomonadales	Gammaproteobacteria	ABAYE0798|ABAYE2483|ABAYE3807				3
Acinetobacter baumannii SDF	Pseudomonadales	Gammaproteobacteria	ABSDF0071|ABSDF1111|ABSDF2311				3
Cellvibrio japonicus Ueda107	Pseudomonadales	Gammaproteobacteria	CJA_2755|CJA_1972|CJA_0303				3
Pseudomonas aeruginosa LESB58	Pseudomonadales	Gammaproteobacteria	PLES_11211|PLES_46241|PLES_03251				3
Pseudomonas aeruginosa PAO1	Pseudomonadales	Gammaproteobacteria	PA3853|PA0706|PA3156				3
Pseudomonas fluorescens SBW25	Pseudomonadales	Gammaproteobacteria	PFLU1665|PFLU3674|PFLU3670				3
Pseudomonas putida GB-1	Pseudomonadales	Gammaproteobacteria	PputGB1_2721|PputGB1_2830|PputGB1_5216				3
Pseudomonas putida W619	Pseudomonadales	Gammaproteobacteria	PputW619_0302|PputW619_3749|PputW619_2911				3
Vibrio harveyi ATCC BAA-1116	Vibrionales	Gammaproteobacteria	VIBHAR_07054|VIBHAR_02207|VIBHAR_06688				3
Xanthomonas axonopodis pv. citri str. 306	Xanthomonadales	Gammaproteobacteria	XAC4150|XAC1961|XAC1688				3
Xanthomonas oryzae pv. oryzae PXO99A	Xanthomonadales	Gammaproteobacteria	PXO_06179|PXO_00987|PXO_00206				3
Gloeobacter violaceus PCC 7421	Gloeobacterales	Gloeobacteria	gll2178|gll2182|glr1818				3
Opitutus terrae PB90-1		Opitutae	Oter_3267|Oter_2108|Oter_2752	Oter_2108			3
Rhodopirellula baltica SH 1	Planctomycetales	Planctomycetia	RB12315|RB2470|RB2502				3
Cyanothece sp. ATCC 51142	Chroococcales		cce_0411|cce_1602|cce_0698				3
Synechocystis sp. PCC 6803	Chroococcales		sll1900|sll1511|slr1084				3
Anabaena variabilis ATCC 29413	Nostocales		Ava_3000|Ava_3668|Ava_3876				3
Clostridium thermocellum ATCC 27405			Cthe_1678|Cthe_2691|Cthe_2642				3
Thermobaculum terrenum ATCC BAA-798			Tter_2804|Tter_0257|Tter_2813				3
Acidothermus cellulolyticus 11B	Actinomycetales	Actinobacteria	Acel_1935|Acel_1940				2
Corynebacterium glutamicum ATCC 13032	Actinomycetales	Actinobacteria	cg0439|cg0180				2
Kineococcus radiotolerans SRS30216	Actinomycetales	Actinobacteria	Krad_3669|Krad_1829				2
Micrococcus luteus NCTC 2665	Actinomycetales	Actinobacteria	Mlut_05770|Mlut_08990				2
Mycobacterium bovis AF2122/97	Actinomycetales	Actinobacteria	Mb1543c|Mb3060c				2
Mycobacterium bovis BCG str. Pasteur 1173P2	Actinomycetales	Actinobacteria	BCG_1568c|BCG_3058c				2
Mycobacterium bovis BCG str. Tokyo 172	Actinomycetales	Actinobacteria	JTY_1543|JTY_3053				2
Mycobacterium gilvum PYR-GCK	Actinomycetales	Actinobacteria	Mflv_4264|Mflv_5448				2
Mycobacterium marinum M	Actinomycetales	Actinobacteria	MMAR_2321|MMAR_1668				2
Mycobacterium sp. KMS	Actinomycetales	Actinobacteria	Mkms_0957|Mkms_1911				2
Mycobacterium sp. MCS	Actinomycetales	Actinobacteria	Mmcs_1864|Mmcs_0940				2
Mycobacterium tuberculosis CDC1551	Actinomycetales	Actinobacteria	MT3119|MT1553				2
Mycobacterium tuberculosis F11	Actinomycetales	Actinobacteria	TBFG_13050|TBFG_11536				2
Mycobacterium tuberculosis H37Ra	Actinomycetales	Actinobacteria	MRA_3066|MRA_1516				2
Mycobacterium tuberculosis H37Rv	Actinomycetales	Actinobacteria	Rv3034c|Rv1505c				2
Mycobacterium tuberculosis KZN 1435	Actinomycetales	Actinobacteria	TBMG_02474|TBMG_00935				2
Nakamurella multipartita DSM 44233	Actinomycetales	Actinobacteria	Namu_5253|Namu_4496				2
Rhodococcus erythropolis PR4	Actinomycetales	Actinobacteria	RER_48370|RER_23680				2
Saccharomonospora viridis DSM 43017	Actinomycetales	Actinobacteria	Svir_28390|Svir_04620				2
Saccharopolyspora erythraea NRRL 2338	Actinomycetales	Actinobacteria	SACE_3683|SACE_6204				2
Salinispora arenicola CNS-205	Actinomycetales	Actinobacteria	Sare_1824|Sare_1692				2
Salinispora tropica CNB-440	Actinomycetales	Actinobacteria	Strop_1694|Strop_2536				2
Thermobifida fusca YX	Actinomycetales	Actinobacteria	Tfu_1260|Tfu_0439				2
Xylanimonas cellulosilytica DSM 15894	Actinomycetales	Actinobacteria	Xcel_2688|Xcel_3430				2
Bifidobacterium adolescentis ATCC 15703	Bifidobacteriales	Actinobacteria	BAD_0431|BAD_1384				2
Bifidobacterium animalis subsp. lactis AD011	Bifidobacteriales	Actinobacteria	BLA_0710|BLA_0162				2
Bifidobacterium animalis subsp. lactis Bl-04	Bifidobacteriales	Actinobacteria	Balac_1132|Balac_0173				2
Bifidobacterium animalis subsp. lactis DSM 10140	Bifidobacteriales	Actinobacteria	Balat_1132|Balat_0173				2
Caulobacter sp. K31	Caulobacterales	Alphaproteobacteria	Caul_1458|Caul_4924				2
Magnetococcus sp. MC-1	Magnetococcales	Alphaproteobacteria	Mmc1_2423|Mmc1_2310				2
Agrobacterium vitis S4	Rhizobiales	Alphaproteobacteria	Avi_0277|Avi_7339				2
Azorhizobium caulinodans ORS 571	Rhizobiales	Alphaproteobacteria	AZC_0705|AZC_0392				2
Bradyrhizobium sp. ORS278	Rhizobiales	Alphaproteobacteria	BRADO5186|BRADO5367				2
Brucella canis ATCC 23365	Rhizobiales	Alphaproteobacteria	BCAN_A1448|BCAN_B0427				2
Brucella melitensis ATCC 23457	Rhizobiales	Alphaproteobacteria	BMEA_B0402|BMEA_A1463				2
Brucella melitensis bv. 1 str. 16M	Rhizobiales	Alphaproteobacteria	BMEII0843|BMEI0594				2
Brucella microti CCM 4915	Rhizobiales	Alphaproteobacteria	BMI_I1427|BMI_II421				2
Brucella suis 1330	Rhizobiales	Alphaproteobacteria	BRA0424|BR1415				2
Brucella suis ATCC 23445	Rhizobiales	Alphaproteobacteria	BSUIS_A1466|BSUIS_B0426				2
Chelativorans sp. BNC1	Rhizobiales	Alphaproteobacteria	Meso_0377|Meso_1991				2
Methylobacterium sp. 4-46	Rhizobiales	Alphaproteobacteria	M446_0423|M446_2921				2
Methylocella silvestris BL2	Rhizobiales	Alphaproteobacteria	Msil_0123|Msil_0688				2
Oligotropha carboxidovorans OM5	Rhizobiales	Alphaproteobacteria	OCAR_4599|OCAR_6585				2
Parvibaculum lavamentivorans DS-1	Rhizobiales	Alphaproteobacteria	Plav_3311|Plav_3095				2
Rhodopseudomonas palustris BisB18	Rhizobiales	Alphaproteobacteria	RPC_1398|RPC_4433				2
Rhodopseudomonas palustris BisB5	Rhizobiales	Alphaproteobacteria	RPD_3819|RPD_4039				2
Rhodopseudomonas palustris CGA009	Rhizobiales	Alphaproteobacteria	RPA4378|RPA0701				2
Rhodopseudomonas palustris HaA2	Rhizobiales	Alphaproteobacteria	RPB_4083|RPB_4185				2
Rhodopseudomonas palustris TIE-1	Rhizobiales	Alphaproteobacteria	Rpal_4862|Rpal_0769				2
Dinoroseobacter shibae DFL 12	Rhodobacterales	Alphaproteobacteria	Dshi_0707|Dshi_4149				2
Hirschia baltica ATCC 49814	Rhodobacterales	Alphaproteobacteria	Hbal_3074|Hbal_2326				2
Jannaschia sp. CCS1	Rhodobacterales	Alphaproteobacteria	Jann_0635|Jann_0355				2
Maricaulis maris MCS10	Rhodobacterales	Alphaproteobacteria	Mmar10_0959|Mmar10_1978				2
Rhodobacter sphaeroides ATCC 17025	Rhodobacterales	Alphaproteobacteria	Rsph17025_3842|Rsph17025_4339				2
Roseobacter denitrificans OCh 114	Rhodobacterales	Alphaproteobacteria	RD1_2400|RD1_2959				2
Ruegeria pomeroyi DSS-3	Rhodobacterales	Alphaproteobacteria	SPO3057|SPO0784				2
Gluconobacter oxydans 621H	Rhodospirillales	Alphaproteobacteria	GOX2202|GOX1539				2
Rickettsia bellii RML369-C	Rickettsiales	Alphaproteobacteria	RBE_0485|RBE_0484				2
Novosphingobium aromaticivorans DSM 12444	Sphingomonadales	Alphaproteobacteria	Saro_2531|Saro_2530				2
Sphingomonas wittichii RW1	Sphingomonadales	Alphaproteobacteria	Swit_2641|Swit_0793				2
Anoxybacillus flavithermus WK1	Bacillales	Bacilli	Aflv_1203|Aflv_2538				2
Bacillus amyloliquefaciens FZB42	Bacillales	Bacilli	RBAM_032160|RBAM_031550				2
Bacillus halodurans C-125	Bacillales	Bacilli	BH3586|BH3001				2
Brevibacillus brevis NBRC 100599	Bacillales	Bacilli	BBR47_53250|BBR47_52730				2
Exiguobacterium sp. AT1b	Bacillales	Bacilli	EAT1b_0878|EAT1b_0092				2
Geobacillus sp. Y412MC61	Bacillales	Bacilli	GYMC61_3255|GYMC61_3167				2
Geobacillus thermodenitrificans NG80-2	Bacillales	Bacilli	GTNG_1832|GTNG_3028				2
Lysinibacillus sphaericus C3-41	Bacillales	Bacilli	Bsph_1164|Bsph_0437				2
Staphylococcus carnosus subsp. carnosus TM300	Bacillales	Bacilli	Sca_0280|Sca_0411				2
Staphylococcus haemolyticus JCSC1435	Bacillales	Bacilli	SH2127|SH0499				2
Lactobacillus acidophilus NCFM	Lactobacillales	Bacilli	LBA0459|LBA1217				2
Lactobacillus casei ATCC 334	Lactobacillales	Bacilli	LSEI_2402|LSEI_2861				2
Lactobacillus helveticus DPC 4571	Lactobacillales	Bacilli	lhv_1102|lhv_0486				2
Lactococcus lactis subsp. cremoris SK11	Lactobacillales	Bacilli	LACR_1408|LACR_1850				2
Streptococcus pneumoniae D39	Lactobacillales	Bacilli	SPD_0944|SPD_0949				2
Streptococcus pneumoniae R6	Lactobacillales	Bacilli	spr0970|spr0965				2
Streptococcus sanguinis SK36	Lactobacillales	Bacilli	SSA_2079|SSA_1186				2
Streptococcus suis 05ZYH33	Lactobacillales	Bacilli	SSU05_0580|SSU05_0989				2
Streptococcus suis 98HAH33	Lactobacillales	Bacilli	SSU98_0584|SSU98_1002				2
Streptococcus suis BM407	Lactobacillales	Bacilli	SSUBM407_0929|SSUBM407_1278				2
Streptococcus suis P1/7	Lactobacillales	Bacilli	SSU0537|SSU0849				2
Streptococcus suis SC84	Lactobacillales	Bacilli	SSUSC84_0895|SSUSC84_0519				2
Streptococcus uberis 0140J	Lactobacillales	Bacilli	SUB0927|SUB1345				2
Acidovorax citrulli AAC00-1	Burkholderiales	Betaproteobacteria	Aave_2849|Aave_0951				2
Bordetella avium 197N	Burkholderiales	Betaproteobacteria	BAV0097|BAV3081				2
Burkholderia glumae BGR1	Burkholderiales	Betaproteobacteria	bglu_1g07370|bglu_1g01620				2
Burkholderia pseudomallei 1106a	Burkholderiales	Betaproteobacteria	BURPS1106A_3961|BURPS1106A_A0578				2
Burkholderia pseudomallei 1710b	Burkholderiales	Betaproteobacteria	BURPS1710b_0101|BURPS1710b_A1969				2
Burkholderia pseudomallei 668	Burkholderiales	Betaproteobacteria	BURPS668_3879|BURPS668_A0671				2
Burkholderia pseudomallei K96243	Burkholderiales	Betaproteobacteria	BPSL3328|BPSS0427				2
Burkholderia vietnamiensis G4	Burkholderiales	Betaproteobacteria	Bcep1808_3034|Bcep1808_6518				2
Delftia acidovorans SPH-1	Burkholderiales	Betaproteobacteria	Daci_0611|Daci_3718				2
Methylibium petroleiphilum PM1	Burkholderiales	Betaproteobacteria	Mpe_A2767|Mpe_A0602				2
Polaromonas naphthalenivorans CJ2	Burkholderiales	Betaproteobacteria	Pnap_3182|Pnap_3128				2
Ralstonia eutropha H16	Burkholderiales	Betaproteobacteria	H16_B0032|H16_B0021				2
Ralstonia pickettii 12J	Burkholderiales	Betaproteobacteria	Rpic_1155|Rpic_0635				2
Ralstonia solanacearum GMI1000	Burkholderiales	Betaproteobacteria	RS02341|RS02346				2
Variovorax paradoxus S110	Burkholderiales	Betaproteobacteria	Vapar_1928	Vapar_4080	Vapar_4080		2
Verminephrobacter eiseniae EF01-2	Burkholderiales	Betaproteobacteria	Veis_4416|Veis_0692				2
Methylovorus sp. SIP3-4	Methylophilales	Betaproteobacteria	Msip34_2792|Msip34_2789				2
Neisseria gonorrhoeae FA 1090	Neisseriales	Betaproteobacteria	NGO0085|NGO2125				2
Neisseria gonorrhoeae NCCP11945	Neisseriales	Betaproteobacteria	NGK_0123|NGK_2599				2
Neisseria meningitidis FAM18	Neisseriales	Betaproteobacteria	NMC1929|NMC2013				2
Neisseria meningitidis MC58	Neisseriales	Betaproteobacteria	NMB1820|NMB1957				2
Neisseria meningitidis Z2491	Neisseriales	Betaproteobacteria	NMA0494|NMA0639				2
Nitrosospira multiformis ATCC 25196	Nitrosomonadales	Betaproteobacteria	Nmul_A0284|Nmul_A1396				2
Thauera sp. MZ1T	Rhodocyclales	Betaproteobacteria	Tmz1t_3784|Tmz1t_1127				2
Candidatus Accumulibacter phosphatis clade IIA str. UW-1		Betaproteobacteria	CAP2UW1_0066|CAP2UW1_0847				2
Candidatus Protochlamydia amoebophila UWE25	Chlamydiales	Chlamydiia	pc0519|pc1997	pc1997			2
Chlorobium phaeobacteroides DSM 266	Chlorobiales	Chlorobia	Cpha266_2607|Cpha266_2619				2
Herpetosiphon aurantiacus ATCC 23779	Herpetosiphonales	Chloroflexi	Haur_1463|Haur_3872				2
Candidatus Desulforudis audaxviator MP104C	Clostridiales	Clostridia	Daud_1700|Daud_0027				2
Clostridium perfringens SM101	Clostridiales	Clostridia	CPR_2590|CPR_0192				2
Clostridium perfringens str. 13	Clostridiales	Clostridia	CPE2587|CPE0474				2
Clostridium phytofermentans ISDg	Clostridiales	Clostridia	Cphy_3168|Cphy_3271	Cphy_3271			2
Clostridium tetani E88	Clostridiales	Clostridia	CTC02263|CTC00916				2
Desulfitobacterium hafniense DCB-2	Clostridiales	Clostridia	Dhaf_2233|Dhaf_4502				2
Desulfotomaculum acetoxidans DSM 771	Clostridiales	Clostridia	Dtox_3135|Dtox_4095				2
Eubacterium eligens ATCC 27750	Clostridiales	Clostridia	EUBELI_01244|EUBELI_00012	EUBELI_01244			2
Thermoanaerobacter tengcongensis MB4	Thermoanaerobacterales	Clostridia	TTE0654|TTE0666				2
Thermus thermophilus HB27	Thermales	Deinococci	TTC0286|TTC1875				2
Bdellovibrio bacteriovorus HD100	Bdellovibrionales	Deltaproteobacteria	Bd1684|Bd1699				2
Desulfatibacillum alkenivorans AK-01	Desulfobacterales	Deltaproteobacteria	Dalk_1669|Dalk_2454				2
Desulfobacterium autotrophicum HRM2	Desulfobacterales	Deltaproteobacteria	HRM2_22810|HRM2_48390				2
Desulfovibrio desulfuricans subsp. desulfuricans str. ATCC 27774	Desulfovibrionales	Deltaproteobacteria	Ddes_0407|Ddes_0078				2
Desulfovibrio magneticus RS-1	Desulfovibrionales	Deltaproteobacteria	DMR_39550|DMR_34380				2
Geobacter metallireducens GS-15	Desulfuromonadales	Deltaproteobacteria	Gmet_1324|Gmet_2333				2
Geobacter sp. M21	Desulfuromonadales	Deltaproteobacteria	GM21_3176|GM21_3195				2
Geobacter sulfurreducens PCA	Desulfuromonadales	Deltaproteobacteria	GSU3020|GSU1973				2
Pelobacter carbinolicus DSM 2380	Desulfuromonadales	Deltaproteobacteria	Pcar_1802|Pcar_1797				2
Anaeromyxobacter dehalogenans 2CP-1	Myxococcales	Deltaproteobacteria	A2cp1_4433|A2cp1_2961				2
Anaeromyxobacter dehalogenans 2CP-C	Myxococcales	Deltaproteobacteria	Adeh_4281|Adeh_3060				2
Anaeromyxobacter sp. K	Myxococcales	Deltaproteobacteria	AnaeK_4412|AnaeK_2869				2
Dictyoglomus thermophilum H-6-12	Dictyoglomales	Dictyoglomia	DICTH_0434	DICTH_1522			2
Dictyoglomus turgidum DSM 6724	Dictyoglomales	Dictyoglomia	Dtur_0577	Dtur_1633			2
Arcobacter butzleri RM4018	Campylobacterales	Epsilonproteobacteria	Abu_0684|Abu_0663				2
Campylobacter jejuni subsp. jejuni 81116	Campylobacterales	Epsilonproteobacteria	C8J_1063|C8J_1080				2
Campylobacter jejuni subsp. jejuni 81-176	Campylobacterales	Epsilonproteobacteria	CJJ81176_1162|CJJ81176_1140				2
Campylobacter jejuni subsp. jejuni NCTC 11168	Campylobacterales	Epsilonproteobacteria	Cj1123c|Cj1321				2
Wolinella succinogenes DSM 1740	Campylobacterales	Epsilonproteobacteria	WS2187|WS0038				2
Sulfurovum sp. NBC37-1		Epsilonproteobacteria	SUN_0094|SUN_1549				2
Flavobacterium psychrophilum JIP02/86	Flavobacteriales	Flavobacteriia	FP1267|FP1279				2
Shewanella putrefaciens CN-32	Alteromonadales	Gammaproteobacteria	Sputcn32_1461|Sputcn32_2517				2
Teredinibacter turnerae T7901	Alteromonadales	Gammaproteobacteria	TERTU_2172|TERTU_1311				2
Dickeya zeae Ech1591	Enterobacteriales	Gammaproteobacteria	Dd1591_3571|Dd1591_1334				2
Escherichia coli HS	Enterobacteriales	Gammaproteobacteria	EcHS_A0535|EcHS_A0424		EcHS_A0424	EcHS_A0424	2
Escherichia fergusonii ATCC 35469	Enterobacteriales	Gammaproteobacteria	EFER_2138|EFER_2123				2
Klebsiella pneumoniae 342	Enterobacteriales	Gammaproteobacteria	KPK_4240|KPK_5258				2
Klebsiella pneumoniae subsp. pneumoniae MGH 78578	Enterobacteriales	Gammaproteobacteria	KPN_04414|KPN_00440				2
Pectobacterium atrosepticum SCRI1043	Enterobacteriales	Gammaproteobacteria	ECA3190|ECA1433				2
Photorhabdus luminescens subsp. laumondii TTO1	Enterobacteriales	Gammaproteobacteria	plu3547|plu4798				2
Salmonella enterica subsp. enterica serovar Agona str. SL483	Enterobacteriales	Gammaproteobacteria	SeAg_B0513|SeAg_B2235				2
Salmonella enterica subsp. enterica serovar Choleraesuis str. SC-B67	Enterobacteriales	Gammaproteobacteria	SC2111|SC0514				2
Salmonella enterica subsp. enterica serovar Dublin str. CT_02021853	Enterobacteriales	Gammaproteobacteria	SeD_A2450|SeD_A0516				2
Salmonella enterica subsp. enterica serovar Enteritidis str. P125109	Enterobacteriales	Gammaproteobacteria	SEN2106|SEN0453				2
Salmonella enterica subsp. enterica serovar Gallinarum str. 287/91	Enterobacteriales	Gammaproteobacteria	SG2142|SG0482				2
Salmonella enterica subsp. enterica serovar Heidelberg str. SL476	Enterobacteriales	Gammaproteobacteria	SeHA_C0575|SeHA_C2336				2
Salmonella enterica subsp. enterica serovar Paratyphi A str. AKU_12601	Enterobacteriales	Gammaproteobacteria	SSPA0713|SSPA2093				2
Salmonella enterica subsp. enterica serovar Paratyphi A str. ATCC 9150	Enterobacteriales	Gammaproteobacteria	SPA0756|SPA2250				2
Salmonella enterica subsp. enterica serovar Paratyphi B str. SPB7	Enterobacteriales	Gammaproteobacteria	SPAB_00920|SPAB_03102				2
Salmonella enterica subsp. enterica serovar Paratyphi C strain RKS4594	Enterobacteriales	Gammaproteobacteria	SPC_1611|SPC_0486				2
Salmonella enterica subsp. enterica serovar Schwarzengrund str. CVM19633	Enterobacteriales	Gammaproteobacteria	SeSA_A2343|SeSA_A0532				2
Salmonella enterica subsp. enterica serovar Typhi str. CT18	Enterobacteriales	Gammaproteobacteria	STY0515|STY2322				2
Salmonella enterica subsp. enterica serovar Typhi str. Ty2	Enterobacteriales	Gammaproteobacteria	t2388|t0762				2
Salmonella enterica subsp. enterica serovar Typhimurium str. LT2	Enterobacteriales	Gammaproteobacteria	STM2110|STM0472				2
Shigella boydii Sb227	Enterobacteriales	Gammaproteobacteria	SBO_0359|SBO_0881				2
Shigella flexneri 2a str. 301	Enterobacteriales	Gammaproteobacteria	SF1773|SF2117				2
Coxiella burnetii CbuG_Q212	Legionellales	Gammaproteobacteria	CbuG_1173|CbuG_1169				2
Coxiella burnetii CbuK_Q154	Legionellales	Gammaproteobacteria	CbuK_0696|CbuK_0700				2
Coxiella burnetii Dugway 5J108-111	Legionellales	Gammaproteobacteria	CBUD_0893|CBUD_0897				2
Coxiella burnetii RSA 331	Legionellales	Gammaproteobacteria	COXBURSA331_A1118|COXBURSA331_A1122				2
Coxiella burnetii RSA 493	Legionellales	Gammaproteobacteria	CBU_0828|CBU_0832				2
Legionella pneumophila str. Corby	Legionellales	Gammaproteobacteria	LPC_0050|LPC_2538				2
Legionella pneumophila str. Lens	Legionellales	Gammaproteobacteria	lpl0791|lpl0046				2
Legionella pneumophila str. Paris	Legionellales	Gammaproteobacteria	lpp0820|lpp0048				2
Legionella pneumophila subsp. pneumophila str. Philadelphia 1	Legionellales	Gammaproteobacteria	lpg0047|lpg0754				2
Alcanivorax borkumensis SK2	Oceanospirillales	Gammaproteobacteria	ABO_0053|ABO_0926				2
Aggregatibacter aphrophilus NJ8700	Pasteurellales	Gammaproteobacteria	NT05HA_1912|NT05HA_2211				2
Pasteurella multocida subsp. multocida str. Pm70	Pasteurellales	Gammaproteobacteria	PM1056|PM1197				2
Acinetobacter baumannii ACICU	Pseudomonadales	Gammaproteobacteria	ACICU_02932|ACICU_01234				2
Acinetobacter sp. ADP1	Pseudomonadales	Gammaproteobacteria	ACIAD1491|ACIAD0094				2
Azotobacter vinelandii DJ	Pseudomonadales	Gammaproteobacteria	Avin_30060	Avin_51490	Avin_51490	Avin_51490	2
Pseudomonas aeruginosa UCBPP-PA14	Pseudomonadales	Gammaproteobacteria	PA14_14160|PA14_55170				2
Pseudomonas fluorescens Pf0-1	Pseudomonadales	Gammaproteobacteria	Pfl01_1515|Pfl01_4045				2
Pseudomonas putida KT2440	Pseudomonadales	Gammaproteobacteria	PP_3134|PP_5163				2
Pseudomonas syringae pv. phaseolicola 1448A	Pseudomonadales	Gammaproteobacteria	PSPPH_3231|PSPPH_3424				2
Pseudomonas syringae pv. syringae B728a	Pseudomonadales	Gammaproteobacteria	Psyr_1147|Psyr_3310				2
Psychrobacter cryohalolentis K5	Pseudomonadales	Gammaproteobacteria	Pcryo_0619|Pcryo_0637				2
Francisella philomiragia subsp. philomiragia ATCC 25017	Thiotrichales	Gammaproteobacteria	Fphi_1165|Fphi_1257				2
Stenotrophomonas maltophilia K279a	Xanthomonadales	Gammaproteobacteria	Smlt0620|Smlt0215	Smlt0215	Smlt0215	Smlt0215	2
Xanthomonas campestris pv. campestris str. 8004	Xanthomonadales	Gammaproteobacteria	XC_4114|XC_3619				2
Xanthomonas campestris pv. campestris str. ATCC 33913	Xanthomonadales	Gammaproteobacteria	XCC4025|XCC0615				2
Xanthomonas campestris pv. campestris str. B100	Xanthomonadales	Gammaproteobacteria	xccb100_4217|xccb100_3740				2
Xanthomonas campestris pv. vesicatoria str. 85-10	Xanthomonadales	Gammaproteobacteria	XCV4246|XCV3714				2
Xanthomonas oryzae pv. oryzae MAFF 311018	Xanthomonadales	Gammaproteobacteria	XOO_2453|XOO_2848				2
Gemmatimonas aurantiaca T-27	Gemmatimonadales	Gemmatimonadetes	GAU_1967|GAU_0553				2
Brachyspira hyodysenteriae WA1	Spirochaetales	Spirochaetia	BHWA1_02021|BHWA1_00649				2
Thermanaerovibrio acidaminovorans DSM 6589	Synergistales	Synergistia	Taci_0701|Taci_0040				2
Petrotoga mobilis SJ95	Thermotogales	Thermotogae	Pmob_1029|Pmob_0936				2
Thermosipho africanus TCF52B	Thermotogales	Thermotogae	THA_868|THA_863				2
Thermotoga naphthophila RKU-10	Thermotogales	Thermotogae	Tnap_0419|Tnap_0557				2
Cyanothece sp. PCC 8801	Chroococcales		PCC8801_1424|PCC8801_2049				2
Cyanothece sp. PCC 8802	Chroococcales		Cyan8802_1453|Cyan8802_2073				2
Microcystis aeruginosa NIES-843	Chroococcales		MAE_56490|MAE_41840				2
Synechococcus elongatus PCC 6301	Chroococcales		syc0017_d|syc0826_c				2
Synechococcus elongatus PCC 7942	Chroococcales		Synpcc7942_1559|Synpcc7942_0704				2
Synechococcus sp. PCC 7002	Chroococcales		SYNPCC7002_A1520|SYNPCC7002_A2017				2
Synechococcus sp. WH 8102	Chroococcales		SYNW0451|SYNW0447				2
Candidatus Koribacter versatilis Ellin345			Acid345_1080|Acid345_3315				2
Arthrobacter sp. FB24	Actinomycetales	Actinobacteria	Arth_4052				1
Brachybacterium faecium DSM 4810	Actinomycetales	Actinobacteria	Bfae_21040				1
Clavibacter michiganensis subsp. sepedonicus	Actinomycetales	Actinobacteria	CMS_1583				1
Corynebacterium aurimucosum	Actinomycetales	Actinobacteria	cauri_0085				1
Corynebacterium diphtheriae NCTC 13129	Actinomycetales	Actinobacteria	DIP0132				1
Corynebacterium efficiens YS-314	Actinomycetales	Actinobacteria	CE0142				1
Corynebacterium glutamicum R	Actinomycetales	Actinobacteria	cgR_0222				1
Corynebacterium kroppenstedtii DSM 44385	Actinomycetales	Actinobacteria	ckrop_1783				1
Gordonia bronchialis DSM 43247	Actinomycetales	Actinobacteria	Gbro_3264				1
Kocuria rhizophila DC2201	Actinomycetales	Actinobacteria	KRH_20540				1
Kytococcus sedentarius DSM 20547	Actinomycetales	Actinobacteria	Ksed_02630				1
Mycobacterium avium 104	Actinomycetales	Actinobacteria	MAV_3898				1
Mycobacterium avium subsp. paratuberculosis K-10	Actinomycetales	Actinobacteria	MAP3082c				1
Mycobacterium leprae Br4923	Actinomycetales	Actinobacteria	MLBr_01719				1
Mycobacterium leprae TN	Actinomycetales	Actinobacteria	ML1719				1
Mycobacterium sp. JLS	Actinomycetales	Actinobacteria	Mjls_1845				1
Mycobacterium ulcerans Agy99	Actinomycetales	Actinobacteria	MUL_1904				1
Mycobacterium vanbaalenii PYR-1	Actinomycetales	Actinobacteria	Mvan_2095				1
Nocardia farcinica IFM 10152	Actinomycetales	Actinobacteria	nfa42850				1
Nocardioides sp. JS614	Actinomycetales	Actinobacteria	Noca_4209				1
Propionibacterium acnes KPA171202	Actinomycetales	Actinobacteria	PPA0134				1
Rothia mucilaginosa DY-18	Actinomycetales	Actinobacteria	RMDY18_02230				1
Bifidobacterium longum subsp. infantis ATCC 15697	Bifidobacteriales	Actinobacteria	Blon_1896				1
Rubrobacter xylanophilus DSM 9941	Rubrobacterales	Actinobacteria	Rxyl_1466				1
Caulobacter crescentus CB15	Caulobacterales	Alphaproteobacteria	CC_1011				1
Caulobacter crescentus NA1000	Caulobacterales	Alphaproteobacteria	CCNA_01063				1
Bartonella bacilliformis KC583	Rhizobiales	Alphaproteobacteria	BARBAKC583_0933				1
Bartonella grahamii as4aup	Rhizobiales	Alphaproteobacteria	Bgr_13830				1
Bartonella henselae str. Houston-1	Rhizobiales	Alphaproteobacteria	BH11080				1
Bartonella tribocorum CIP 105476	Rhizobiales	Alphaproteobacteria	Btr_1577				1
Bradyrhizobium sp. BTAi1	Rhizobiales	Alphaproteobacteria	BBta_5859				1
Brucella abortus bv. 1 str. 9-941	Rhizobiales	Alphaproteobacteria	BruAb1_1410				1
Brucella abortus S19	Rhizobiales	Alphaproteobacteria	BAbS19_I13410				1
Brucella melitensis biovar Abortus 2308	Rhizobiales	Alphaproteobacteria	BAB1_1434				1
Nitrobacter hamburgensis X14	Rhizobiales	Alphaproteobacteria	Nham_3038				1
Nitrobacter winogradskyi Nb-255	Rhizobiales	Alphaproteobacteria	Nwi_2395				1
Xanthobacter autotrophicus Py2	Rhizobiales	Alphaproteobacteria	Xaut_1753				1
Acetobacter pasteurianus IFO 3283-01	Rhodospirillales	Alphaproteobacteria	APA01_15820				1
Acidiphilium cryptum JF-5	Rhodospirillales	Alphaproteobacteria	Acry_0293				1
Gluconacetobacter diazotrophicus PAl 5	Rhodospirillales	Alphaproteobacteria	GDI_3009				1
Rhodospirillum centenum SW	Rhodospirillales	Alphaproteobacteria	RC1_0831				1
Rickettsia africae ESF-5	Rickettsiales	Alphaproteobacteria	RAF_ORF0516				1
Rickettsia bellii OSU 85-389	Rickettsiales	Alphaproteobacteria	A1I_02800				1
Rickettsia canadensis str. McKiel	Rickettsiales	Alphaproteobacteria	A1E_03355				1
Rickettsia conorii str. Malish 7	Rickettsiales	Alphaproteobacteria	RC0554				1
Rickettsia peacockii str. Rustic	Rickettsiales	Alphaproteobacteria	RPR_05755				1
Rickettsia rickettsii str. Iowa	Rickettsiales	Alphaproteobacteria	RrIowa_0661				1
Rickettsia rickettsii str. 'Sheila Smith'	Rickettsiales	Alphaproteobacteria	A1G_03135				1
Sphingopyxis alaskensis RB2256	Sphingomonadales	Alphaproteobacteria	Sala_1574				1
Zymomonas mobilis subsp. mobilis NCIMB 11163	Sphingomonadales	Alphaproteobacteria	Za10_1429				1
Zymomonas mobilis subsp. mobilis ZM4	Sphingomonadales	Alphaproteobacteria	ZMO1806				1
Persephonella marina EX-H1	Aquificales	Aquificae	PERMA_1628				1
Sulfurihydrogenibium azorense Az-Fu1	Aquificales	Aquificae	SULAZ_0345				1
Alicyclobacillus acidocaldarius subsp. acidocaldarius DSM 446	Bacillales	Bacilli	Aaci_1527				1
Bacillus clausii KSM-K16	Bacillales	Bacilli	ABC3051				1
Bacillus cytotoxicus NVH 391-98	Bacillales	Bacilli	Bcer98_3703				1
Geobacillus sp. WCH70	Bacillales	Bacilli	GWCH70_2983				1
Staphylococcus epidermidis ATCC 12228	Bacillales	Bacilli	SE0545				1
Staphylococcus epidermidis RP62A	Bacillales	Bacilli	SERP0430				1
Lactobacillus delbrueckii subsp. bulgaricus ATCC BAA-365	Lactobacillales	Bacilli	LBUL_1121				1
Lactobacillus gasseri ATCC 33323	Lactobacillales	Bacilli	LGAS_0997				1
Lactobacillus johnsonii FI9785	Lactobacillales	Bacilli	FI9785_1016				1
Lactobacillus johnsonii NCC 533	Lactobacillales	Bacilli	LJ1168				1
Lactobacillus rhamnosus GG	Lactobacillales	Bacilli	LGG_00039				1
Lactobacillus rhamnosus Lc 705	Lactobacillales	Bacilli	LC705_00033				1
Oenococcus oeni PSU-1	Lactobacillales	Bacilli	OEOE_1501				1
Streptococcus dysgalactiae subsp. equisimilis GGS_124	Lactobacillales	Bacilli	SDEG_1394				1
Streptococcus gordonii str. Challis substr. CH1	Lactobacillales	Bacilli	SGO_1199				1
Streptococcus pneumoniae 70585	Lactobacillales	Bacilli	SP70585_1811				1
Streptococcus pneumoniae CGSP14	Lactobacillales	Bacilli	SPCG_1748				1
Streptococcus pneumoniae G54	Lactobacillales	Bacilli	SPG_0077				1
Streptococcus pneumoniae Hungary19A-6	Lactobacillales	Bacilli	SPH_1882				1
Streptococcus pneumoniae P1031	Lactobacillales	Bacilli	SPP_0388				1
Streptococcus pneumoniae TIGR4	Lactobacillales	Bacilli	SP_0074				1
Streptococcus pyogenes M1 GAS	Lactobacillales	Bacilli	SPy_1065				1
Streptococcus pyogenes MGAS2096	Lactobacillales	Bacilli	MGAS2096_Spy1118				1
Streptococcus pyogenes MGAS5005	Lactobacillales	Bacilli	M5005_Spy_0788				1
Streptococcus thermophilus CNRZ1066	Lactobacillales	Bacilli	str1081				1
Streptococcus thermophilus LMG 18311	Lactobacillales	Bacilli	stu1099				1
Porphyromonas gingivalis ATCC 33277	Bacteroidales	Bacteroidia	PGN_0002				1
Porphyromonas gingivalis W83	Bacteroidales	Bacteroidia	PG0002				1
Bordetella bronchiseptica RB50	Burkholderiales	Betaproteobacteria	BB0154				1
Bordetella parapertussis 12822	Burkholderiales	Betaproteobacteria	BPP0154				1
Bordetella pertussis Tohama I	Burkholderiales	Betaproteobacteria	BP0092				1
Bordetella petrii DSM 12804	Burkholderiales	Betaproteobacteria	Bpet4817				1
Burkholderia ambifaria AMMD	Burkholderiales	Betaproteobacteria	Bamb_2989				1
Burkholderia ambifaria MC40-6	Burkholderiales	Betaproteobacteria	BamMC406_2852				1
Burkholderia cenocepacia AU 1054	Burkholderiales	Betaproteobacteria	Bcen_2328				1
Burkholderia cenocepacia HI2424	Burkholderiales	Betaproteobacteria	Bcen2424_2942				1
Burkholderia cenocepacia J2315	Burkholderiales	Betaproteobacteria	BCAL3123				1
Burkholderia mallei ATCC 23344	Burkholderiales	Betaproteobacteria	BMA2882				1
Burkholderia mallei NCTC 10229	Burkholderiales	Betaproteobacteria	BMA10229_A1662				1
Burkholderia mallei NCTC 10247	Burkholderiales	Betaproteobacteria	BMA10247_3093				1
Burkholderia mallei SAVP1	Burkholderiales	Betaproteobacteria	BMASAVP1_A3457				1
Burkholderia pseudomallei MSHR346	Burkholderiales	Betaproteobacteria	GBP346_A4066				1
Burkholderia sp. 383	Burkholderiales	Betaproteobacteria	Bcep18194_A6294				1
Janthinobacterium sp. Marseille	Burkholderiales	Betaproteobacteria	mma_2279				1
Polynucleobacter necessarius subsp. asymbioticus QLW-P1DMWA-1	Burkholderiales	Betaproteobacteria	Pnuc_0314				1
Thiobacillus denitrificans ATCC 25259	Hydrogenophilales	Betaproteobacteria	Tbd_1206				1
Methylobacillus flagellatus KT	Methylophilales	Betaproteobacteria	Mfla_2645				1
Methylotenera mobilis JLW8	Methylophilales	Betaproteobacteria	Mmol_0911				1
Laribacter hongkongensis HLHK9	Neisseriales	Betaproteobacteria	LHK_00828				1
Neisseria meningitidis 053442	Neisseriales	Betaproteobacteria	NMCC_0258				1
Neisseria meningitidis alpha14	Neisseriales	Betaproteobacteria	NMO_0357				1
Azoarcus sp. BH72	Rhodocyclales	Betaproteobacteria	azo2679				1
Chlamydia muridarum Nigg	Chlamydiales	Chlamydiia	TC0918	TC0918			1
Chlamydia trachomatis 434/Bu	Chlamydiales	Chlamydiia	CTL0893	CTL0893			1
Chlamydia trachomatis A/HAR-13	Chlamydiales	Chlamydiia	CTA_0682	CTA_0682			1
Chlamydia trachomatis B/Jali20/OT	Chlamydiales	Chlamydiia	JALI_6331	JALI_6331			1
Chlamydia trachomatis D/UW-3/CX	Chlamydiales	Chlamydiia	CT629				1
Chlamydia trachomatis L2b/UCH-1/proctitis	Chlamydiales	Chlamydiia	CTLon_0887	CTLon_0887			1
Chlamydophila abortus S26/3	Chlamydiales	Chlamydiia	CAB978				1
Chlamydophila caviae GPIC	Chlamydiales	Chlamydiia	CCA01008	CCA01008			1
Chlamydophila felis Fe/C-56	Chlamydiales	Chlamydiia	CF0004	CF0004			1
Chlamydophila pneumoniae AR39	Chlamydiales	Chlamydiia	CP1124	CP1124			1
Chlamydophila pneumoniae CWL029	Chlamydiales	Chlamydiia	CPn0749				1
Chlamydophila pneumoniae J138	Chlamydiales	Chlamydiia	CPj0749				1
Chlamydophila pneumoniae TW-183	Chlamydiales	Chlamydiia	CpB0777				1
Chlorobium chlorochromatii CaD3	Chlorobiales	Chlorobia	Cag_1480				1
Alkaliphilus oremlandii OhILAs	Clostridiales	Clostridia	Clos_0764				1
Anaerococcus prevotii DSM 20548	Clostridiales	Clostridia	Apre_1515				1
Desulfotomaculum reducens MI-1	Clostridiales	Clostridia	Dred_3128				1
Finegoldia magna ATCC 29328	Clostridiales	Clostridia	FMG_0583				1
Heliobacterium modesticaldum Ice1	Clostridiales	Clostridia	HM1_1309				1
Symbiobacterium thermophilum IAM 14863	Clostridiales	Clostridia	STH2920				1
Syntrophomonas wolfei subsp. wolfei str. Goettingen	Clostridiales	Clostridia	Swol_0704				1
Halothermothrix orenii H 168	Halanaerobiales	Clostridia	Hore_16960				1
Natranaerobius thermophilus JW/NM-WN-LF	Natranaerobiales	Clostridia	Nther_1575				1
Anaerocellum thermophilum DSM 6725	Thermoanaerobacterales	Clostridia	Athe_1240				1
Caldicellulosiruptor saccharolyticus DSM 8903	Thermoanaerobacterales	Clostridia	Csac_1805				1
Carboxydothermus hydrogenoformans Z-2901	Thermoanaerobacterales	Clostridia	CHY_0277				1
Dehalococcoides sp. BAV1	Dehalococcoidales	Dehalococcoidetes	DehaBAV1_0994				1
Deinococcus deserti VCD115	Deinococcales	Deinococci	Deide_19680				1
Deinococcus geothermalis DSM 11300	Deinococcales	Deinococci	Dgeo_0258				1
Deinococcus radiodurans R1	Deinococcales	Deinococci	DR_0580				1
Thermus thermophilus HB8	Thermales	Deinococci	TTHA0119				1
Anaeromyxobacter sp. Fw109-5	Myxococcales	Deltaproteobacteria	Anae109_2162				1
Haliangium ochraceum DSM 14365	Myxococcales	Deltaproteobacteria	Hoch_6855				1
Syntrophobacter fumaroxidans MPOB	Syntrophobacterales	Deltaproteobacteria	Sfum_0973				1
Campylobacter curvus 525.92	Campylobacterales	Epsilonproteobacteria	CCV52592_1210				1
Campylobacter fetus subsp. fetus 82-40	Campylobacterales	Epsilonproteobacteria	CFF8240_1380				1
Campylobacter hominis ATCC BAA-381	Campylobacterales	Epsilonproteobacteria	CHAB381_0951				1
Campylobacter jejuni RM1221	Campylobacterales	Epsilonproteobacteria	CJE1265				1
Campylobacter jejuni subsp. doylei 269.97	Campylobacterales	Epsilonproteobacteria	JJD26997_0598				1
Campylobacter lari RM2100	Campylobacterales	Epsilonproteobacteria	Cla_1256				1
Nautilia profundicola AmH	Nautiliales	Epsilonproteobacteria	NAMH_1717				1
Blattabacterium sp. (Blattella germanica) str. Bge	Flavobacteriales	Flavobacteriia		BLBBGE_113			1
Capnocytophaga ochracea DSM 7271	Flavobacteriales	Flavobacteriia	Coch_0715				1
Tolumonas auensis DSM 9187	Aeromonadales	Gammaproteobacteria	Tola_1475				1
Alteromonas macleodii 'Deep ecotype'	Alteromonadales	Gammaproteobacteria	MADE_02281				1
Marinobacter aquaeolei VT8	Alteromonadales	Gammaproteobacteria	Maqu_1388				1
Pseudoalteromonas haloplanktis TAC125	Alteromonadales	Gammaproteobacteria	PSHAa2996				1
Psychromonas ingrahamii 37	Alteromonadales	Gammaproteobacteria	Ping_1731				1
Shewanella frigidimarina NCIMB 400	Alteromonadales	Gammaproteobacteria	Sfri_2752				1
Halothiobacillus neapolitanus c2	Chromatiales	Gammaproteobacteria	Hneap_0632				1
Nitrosococcus oceani ATCC 19707	Chromatiales	Gammaproteobacteria	Noc_2179				1
Thioalkalivibrio sp. HL-EbGR7	Chromatiales	Gammaproteobacteria	Tgr7_3169				1
Dickeya dadantii Ech586	Enterobacteriales	Gammaproteobacteria	Dd586_0507				1
Dickeya dadantii Ech703	Enterobacteriales	Gammaproteobacteria	Dd703_3451				1
Edwardsiella ictaluri 93-146	Enterobacteriales	Gammaproteobacteria	NT01EI_1315				1
Edwardsiella tarda EIB202	Enterobacteriales	Gammaproteobacteria	ETAE_1206				1
Erwinia pyrifoliae Ep1/96	Enterobacteriales	Gammaproteobacteria	EpC_09480				1
Proteus mirabilis HI4320	Enterobacteriales	Gammaproteobacteria	PMI1693				1
Shigella dysenteriae Sd197	Enterobacteriales	Gammaproteobacteria	SDY_0460				1
Shigella flexneri 2a str. 2457T	Enterobacteriales	Gammaproteobacteria	S2240				1
Methylococcus capsulatus str. Bath	Methylococcales	Gammaproteobacteria	MCA1426				1
Actinobacillus pleuropneumoniae L20	Pasteurellales	Gammaproteobacteria	APL_0906				1
Actinobacillus pleuropneumoniae serovar 3 str. JL03	Pasteurellales	Gammaproteobacteria	APJL_0918				1
Actinobacillus pleuropneumoniae serovar 7 str. AP76	Pasteurellales	Gammaproteobacteria	APP7_0965				1
Aggregatibacter actinomycetemcomitans D11S-1	Pasteurellales	Gammaproteobacteria	D11S_0185				1
Pseudomonas stutzeri A1501	Pseudomonadales	Gammaproteobacteria	PST_3480				1
Psychrobacter sp. PRwf-1	Pseudomonadales	Gammaproteobacteria	PsycPRwf_0246				1
Francisella novicida U112	Thiotrichales	Gammaproteobacteria	FTN_1428				1
Thiomicrospira crunogena XCL-2	Thiotrichales	Gammaproteobacteria	Tcr_1460				1
Xanthomonas oryzae pv. oryzae KACC10331	Xanthomonadales	Gammaproteobacteria	XOO2997				1
Acholeplasma laidlawii PG-8A	Acholeplasmatales	Mollicutes	ACL_0023				1
Mycoplasma penetrans HF-2	Mycoplasmatales	Mollicutes	MYPE1700				1
Rhodothermus marinus DSM 4252	Bacteroidetes Order II. Incertae sedis	Sphingobacteria	Rmar_1673				1
Salinibacter ruber DSM 13855	Bacteroidetes Order II. Incertae sedis	Sphingobacteria	SRU_0606				1
Leptospira biflexa serovar Patoc strain 'Patoc 1 (Ames)'	Spirochaetales	Spirochaetia	LBF_1966				1
Leptospira biflexa serovar Patoc strain 'Patoc 1 (Paris)'	Spirochaetales	Spirochaetia	LEPBI_I2019				1
Sphaerobacter thermophilus DSM 20745	Sphaerobacterales	Thermomicrobia	Sthe_2761				1
Fervidobacterium nodosum Rt17-B1	Thermotogales	Thermotogae	Fnod_1480				1
Kosmotoga olearia TBF 19.5.1	Thermotogales	Thermotogae	Kole_1638				1
Thermosipho melanesiensis BI429	Thermotogales	Thermotogae	Tmel_1022				1
Thermotoga lettingae TMO	Thermotogales	Thermotogae	Tlet_1524				1
Thermotoga maritima MSB8	Thermotogales	Thermotogae	TM0759				1
Thermotoga petrophila RKU-1	Thermotogales	Thermotogae	Tpet_0169				1
Thermotoga sp. RQ2	Thermotogales	Thermotogae	TRQ2_0167				1
Synechococcus sp. CC9311	Chroococcales		sync_0173				1
Synechococcus sp. JA-3-3Ab	Chroococcales		CYA_2239				1
Thermosynechococcus elongatus BP-1	Chroococcales		tlr1342				1
Methylacidiphilum infernorum V4	Methylacidiphilales			Minf_1422			1
Trichodesmium erythraeum IMS101	Oscillatoriales		Tery_3435				1
Prochlorococcus marinus str. AS9601	Prochlorales		A9601_14121				1
Prochlorococcus marinus str. MIT 9211	Prochlorales		P9211_01411				1
Prochlorococcus marinus str. MIT 9215	Prochlorales		P9215_14851				1
Prochlorococcus marinus str. MIT 9301	Prochlorales		P9301_14091				1
Prochlorococcus marinus str. MIT 9303	Prochlorales		P9303_01111				1
Prochlorococcus marinus str. MIT 9312	Prochlorales		PMT9312_1298				1
Prochlorococcus marinus str. MIT 9515	Prochlorales		P9515_13761				1
Prochlorococcus marinus subsp. pastoris str. CCMP1986	Prochlorales		PMM1252				1
Candidatus Amoebophilus asiaticus 5a2				Aasi_0635			1
Acidimicrobium ferrooxidans DSM 10331	Acidimicrobiales	Actinobacteria					0
Corynebacterium jeikeium K411	Actinomycetales	Actinobacteria					0
Corynebacterium urealyticum DSM 7109	Actinomycetales	Actinobacteria					0
Jonesia denitrificans DSM 20603	Actinomycetales	Actinobacteria					0
Leifsonia xyli subsp. xyli str. CTCB07	Actinomycetales	Actinobacteria					0
Renibacterium salmoninarum ATCC 33209	Actinomycetales	Actinobacteria					0
Streptomyces avermitilis MA-4680	Actinomycetales	Actinobacteria					0
Tropheryma whipplei str. Twist	Actinomycetales	Actinobacteria					0
Tropheryma whipplei TW08/27	Actinomycetales	Actinobacteria					0
Atopobium parvulum DSM 20469	Coriobacteriales	Actinobacteria					0
Cryptobacterium curtum DSM 15641	Coriobacteriales	Actinobacteria					0
Slackia heliotrinireducens DSM 20476	Coriobacteriales	Actinobacteria					0
Phenylobacterium zucineum HLK1	Caulobacterales	Alphaproteobacteria					0
Bartonella quintana str. Toulouse	Rhizobiales	Alphaproteobacteria					0
Beijerinckia indica subsp. indica ATCC 9039	Rhizobiales	Alphaproteobacteria					0
Brucella ovis ATCC 25840	Rhizobiales	Alphaproteobacteria					0
Candidatus Hodgkinia cicadicola Dsem	Rhizobiales	Alphaproteobacteria					0
Candidatus Liberibacter asiaticus str. psy62	Rhizobiales	Alphaproteobacteria					0
Hyphomonas neptunium ATCC 15444	Rhodobacterales	Alphaproteobacteria					0
Granulibacter bethesdensis CGDNIH1	Rhodospirillales	Alphaproteobacteria					0
Rhodospirillum rubrum ATCC 11170	Rhodospirillales	Alphaproteobacteria					0
Anaplasma centrale str. Israel	Rickettsiales	Alphaproteobacteria					0
Anaplasma marginale str. Florida	Rickettsiales	Alphaproteobacteria					0
Anaplasma marginale str. St. Maries	Rickettsiales	Alphaproteobacteria					0
Anaplasma phagocytophilum HZ	Rickettsiales	Alphaproteobacteria					0
Candidatus Pelagibacter ubique HTCC1062	Rickettsiales	Alphaproteobacteria					0
Ehrlichia canis str. Jake	Rickettsiales	Alphaproteobacteria					0
Ehrlichia chaffeensis str. Arkansas	Rickettsiales	Alphaproteobacteria					0
Ehrlichia ruminantium str. Gardel	Rickettsiales	Alphaproteobacteria					0
Ehrlichia ruminantium str. Welgevonden	Rickettsiales	Alphaproteobacteria					0
Neorickettsia risticii str. Illinois	Rickettsiales	Alphaproteobacteria					0
Neorickettsia sennetsu str. Miyayama	Rickettsiales	Alphaproteobacteria					0
Orientia tsutsugamushi str. Boryong	Rickettsiales	Alphaproteobacteria					0
Orientia tsutsugamushi str. Ikeda	Rickettsiales	Alphaproteobacteria					0
Rickettsia akari str. Hartford	Rickettsiales	Alphaproteobacteria					0
Rickettsia felis URRWXCal2	Rickettsiales	Alphaproteobacteria					0
Rickettsia massiliae MTU5	Rickettsiales	Alphaproteobacteria					0
Rickettsia prowazekii str. Madrid E	Rickettsiales	Alphaproteobacteria					0
Rickettsia typhi str. Wilmington	Rickettsiales	Alphaproteobacteria					0
Wolbachia endosymbiont of Culex quinquefasciatus Pel	Rickettsiales	Alphaproteobacteria					0
Wolbachia endosymbiont of Drosophila melanogaster	Rickettsiales	Alphaproteobacteria					0
Wolbachia endosymbiont strain TRS of Brugia malayi	Rickettsiales	Alphaproteobacteria					0
Wolbachia sp. wRi	Rickettsiales	Alphaproteobacteria					0
Aquifex aeolicus VF5	Aquificales	Aquificae					0
Hydrogenobaculum sp. Y04AAS1	Aquificales	Aquificae					0
Sulfurihydrogenibium sp. YO3AOP1	Aquificales	Aquificae					0
Lactobacillus delbrueckii subsp. bulgaricus ATCC 11842	Lactobacillales	Bacilli					0
Leuconostoc citreum KM20	Lactobacillales	Bacilli					0
Leuconostoc mesenteroides subsp. mesenteroides ATCC 8293	Lactobacillales	Bacilli					0
Streptococcus equi subsp. equi 4047	Lactobacillales	Bacilli					0
Streptococcus equi subsp. zooepidemicus MGCS10565	Lactobacillales	Bacilli					0
Streptococcus mutans UA159	Lactobacillales	Bacilli					0
Streptococcus pneumoniae ATCC 700669	Lactobacillales	Bacilli					0
Streptococcus pneumoniae JJA	Lactobacillales	Bacilli					0
Streptococcus pneumoniae Taiwan19F-14	Lactobacillales	Bacilli					0
Streptococcus pyogenes MGAS10270	Lactobacillales	Bacilli					0
Streptococcus pyogenes MGAS10394	Lactobacillales	Bacilli					0
Streptococcus pyogenes MGAS10750	Lactobacillales	Bacilli					0
Streptococcus pyogenes MGAS315	Lactobacillales	Bacilli					0
Streptococcus pyogenes MGAS6180	Lactobacillales	Bacilli					0
Streptococcus pyogenes MGAS8232	Lactobacillales	Bacilli					0
Streptococcus pyogenes MGAS9429	Lactobacillales	Bacilli					0
Streptococcus pyogenes NZ131	Lactobacillales	Bacilli					0
Streptococcus pyogenes SSI-1	Lactobacillales	Bacilli					0
Streptococcus pyogenes str. Manfredo	Lactobacillales	Bacilli					0
Streptococcus thermophilus LMD-9	Lactobacillales	Bacilli					0
Candidatus Azobacteroides pseudotrichonymphae genomovar. CFP2	Bacteroidales	Bacteroidia					0
Burkholderia multivorans ATCC 17616	Burkholderiales	Betaproteobacteria					0
Comamonas testosteroni CNB-2	Burkholderiales	Betaproteobacteria					0
Diaphorobacter sp. TPSY	Burkholderiales	Betaproteobacteria					0
Herminiimonas arsenicoxydans	Burkholderiales	Betaproteobacteria					0
Polaromonas sp. JS666	Burkholderiales	Betaproteobacteria					0
Polynucleobacter necessarius subsp. necessarius STIR1	Burkholderiales	Betaproteobacteria					0
Nitrosomonas europaea ATCC 19718	Nitrosomonadales	Betaproteobacteria					0
Nitrosomonas eutropha C91	Nitrosomonadales	Betaproteobacteria					0
Dechloromonas aromatica RCB	Rhodocyclales	Betaproteobacteria					0
Chlorobaculum parvum NCIB 8327	Chlorobiales	Chlorobia					0
Chlorobium limicola DSM 245	Chlorobiales	Chlorobia					0
Chlorobium luteolum DSM 273	Chlorobiales	Chlorobia					0
Chlorobium phaeobacteroides BS1	Chlorobiales	Chlorobia					0
Chlorobium phaeovibrioides DSM 265	Chlorobiales	Chlorobia					0
Chlorobium tepidum TLS	Chlorobiales	Chlorobia					0
Prosthecochloris aestuarii DSM 271	Chlorobiales	Chlorobia					0
Clostridium cellulolyticum H10	Clostridiales	Clostridia					0
Ammonifex degensii KC4	Thermoanaerobacterales	Clostridia					0
Coprothermobacter proteolyticus DSM 5265	Thermoanaerobacterales	Clostridia					0
Moorella thermoacetica ATCC 39073	Thermoanaerobacterales	Clostridia					0
Thermoanaerobacter pseudethanolicus ATCC 33223	Thermoanaerobacterales	Clostridia					0
Thermoanaerobacter sp. X514	Thermoanaerobacterales	Clostridia					0
Dehalococcoides ethenogenes 195	Dehalococcoidales	Dehalococcoidetes					0
Dehalococcoides sp. CBDB1	Dehalococcoidales	Dehalococcoidetes					0
Dehalococcoides sp. VS	Dehalococcoidales	Dehalococcoidetes					0
Desulfohalobium retbaense DSM 5692	Desulfovibrionales	Deltaproteobacteria					0
Geobacter sp. FRC-32	Desulfuromonadales	Deltaproteobacteria					0
Elusimicrobium minutum Pei191	Elusimicrobiales	Elusimicrobia					0
Helicobacter acinonychis str. Sheeba	Campylobacterales	Epsilonproteobacteria					0
Helicobacter pylori 26695	Campylobacterales	Epsilonproteobacteria					0
Helicobacter pylori B38	Campylobacterales	Epsilonproteobacteria					0
Helicobacter pylori G27	Campylobacterales	Epsilonproteobacteria					0
Helicobacter pylori HPAG1	Campylobacterales	Epsilonproteobacteria					0
Helicobacter pylori J99	Campylobacterales	Epsilonproteobacteria					0
Helicobacter pylori P12	Campylobacterales	Epsilonproteobacteria					0
Helicobacter pylori Shi470	Campylobacterales	Epsilonproteobacteria					0
Nitratiruptor sp. SB155-2		Epsilonproteobacteria					0
Blattabacterium sp. (Periplaneta americana) str. BPLAN	Flavobacteriales	Flavobacteriia					0
Candidatus Sulcia muelleri GWSS	Flavobacteriales	Flavobacteriia					0
Candidatus Sulcia muelleri SMDSEM	Flavobacteriales	Flavobacteriia					0
Fusobacterium nucleatum subsp. nucleatum ATCC 25586	Fusobacteriales	Fusobacteriia					0
Streptobacillus moniliformis DSM 12112	Fusobacteriales	Fusobacteriia					0
Acidithiobacillus ferrooxidans ATCC 23270	Acidithiobacillales	Gammaproteobacteria					0
Acidithiobacillus ferrooxidans ATCC 53993	Acidithiobacillales	Gammaproteobacteria					0
Colwellia psychrerythraea 34H	Alteromonadales	Gammaproteobacteria					0
Dichelobacter nodosus VCS1703A	Cardiobacteriales	Gammaproteobacteria					0
Alkalilimnicola ehrlichii MLHE-1	Chromatiales	Gammaproteobacteria					0
Halorhodospira halophila SL1	Chromatiales	Gammaproteobacteria					0
Buchnera aphidicola str. 5A (Acyrthosiphon pisum)	Enterobacteriales	Gammaproteobacteria					0
Buchnera aphidicola str. APS (Acyrthosiphon pisum)	Enterobacteriales	Gammaproteobacteria					0
Buchnera aphidicola str. Bp (Baizongia pistaciae)	Enterobacteriales	Gammaproteobacteria					0
Buchnera aphidicola str. Cc (Cinara cedri)	Enterobacteriales	Gammaproteobacteria					0
Buchnera aphidicola str. Sg (Schizaphis graminum)	Enterobacteriales	Gammaproteobacteria					0
Buchnera aphidicola str. Tuc7 (Acyrthosiphon pisum)	Enterobacteriales	Gammaproteobacteria					0
Candidatus Blochmannia floridanus	Enterobacteriales	Gammaproteobacteria					0
Candidatus Blochmannia pennsylvanicus str. BPEN	Enterobacteriales	Gammaproteobacteria					0
Candidatus Hamiltonella defensa 5AT (Acyrthosiphon pisum)	Enterobacteriales	Gammaproteobacteria					0
Pectobacterium wasabiae WPP163	Enterobacteriales	Gammaproteobacteria					0
Sodalis glossinidius str. 'morsitans'	Enterobacteriales	Gammaproteobacteria					0
Wigglesworthia glossinidia endosymbiont of Glossina brevipalpis	Enterobacteriales	Gammaproteobacteria					0
Yersinia enterocolitica subsp. enterocolitica 8081	Enterobacteriales	Gammaproteobacteria					0
Yersinia pestis Angola	Enterobacteriales	Gammaproteobacteria					0
Yersinia pestis Antiqua	Enterobacteriales	Gammaproteobacteria					0
Yersinia pestis biovar Microtus str. 91001	Enterobacteriales	Gammaproteobacteria					0
Yersinia pestis CO92	Enterobacteriales	Gammaproteobacteria					0
Yersinia pestis KIM 10	Enterobacteriales	Gammaproteobacteria					0
Yersinia pestis Nepal516	Enterobacteriales	Gammaproteobacteria					0
Yersinia pestis Pestoides F	Enterobacteriales	Gammaproteobacteria					0
Yersinia pseudotuberculosis IP 31758	Enterobacteriales	Gammaproteobacteria					0
Yersinia pseudotuberculosis IP 32953	Enterobacteriales	Gammaproteobacteria					0
Yersinia pseudotuberculosis PB1/+	Enterobacteriales	Gammaproteobacteria					0
Chromohalobacter salexigens DSM 3043	Oceanospirillales	Gammaproteobacteria					0
Haemophilus ducreyi 35000HP	Pasteurellales	Gammaproteobacteria					0
Haemophilus influenzae 86-028NP	Pasteurellales	Gammaproteobacteria					0
Haemophilus influenzae PittEE	Pasteurellales	Gammaproteobacteria					0
Haemophilus influenzae PittGG	Pasteurellales	Gammaproteobacteria					0
Haemophilus influenzae Rd KW20	Pasteurellales	Gammaproteobacteria					0
Haemophilus parasuis SH0165	Pasteurellales	Gammaproteobacteria					0
Haemophilus somnus 129PT	Pasteurellales	Gammaproteobacteria					0
Haemophilus somnus 2336	Pasteurellales	Gammaproteobacteria					0
Pseudomonas poae RE1-1-14	Pseudomonadales	Gammaproteobacteria					0
Psychrobacter arcticus 273-4	Pseudomonadales	Gammaproteobacteria					0
Francisella tularensis subsp. holarctica	Thiotrichales	Gammaproteobacteria					0
Francisella tularensis subsp. holarctica FTNF002-00	Thiotrichales	Gammaproteobacteria					0
Francisella tularensis subsp. holarctica OSU18	Thiotrichales	Gammaproteobacteria					0
Francisella tularensis subsp. mediasiatica FSC147	Thiotrichales	Gammaproteobacteria					0
Francisella tularensis subsp. tularensis FSC198	Thiotrichales	Gammaproteobacteria					0
Francisella tularensis subsp. tularensis SCHU S4	Thiotrichales	Gammaproteobacteria					0
Francisella tularensis subsp. tularensis WY96-3418	Thiotrichales	Gammaproteobacteria					0
Stenotrophomonas maltophilia R551-3	Xanthomonadales	Gammaproteobacteria					0
Xylella fastidiosa 9a5c	Xanthomonadales	Gammaproteobacteria					0
Xylella fastidiosa M12	Xanthomonadales	Gammaproteobacteria					0
Xylella fastidiosa M23	Xanthomonadales	Gammaproteobacteria					0
Xylella fastidiosa Temecula1	Xanthomonadales	Gammaproteobacteria					0
Baumannia cicadellinicola str. Hc (Homalodisca coagulata)		Gammaproteobacteria					0
Candidatus Carsonella ruddii PV		Gammaproteobacteria					0
Candidatus Ruthia magnifica str. Cm (Calyptogena magnifica)		Gammaproteobacteria					0
Candidatus Vesicomyosocius okutanii HA		Gammaproteobacteria					0
Aster yellows witches'-broom phytoplasma AYWB	Acholeplasmatales	Mollicutes					0
Candidatus Phytoplasma australiense	Acholeplasmatales	Mollicutes					0
Candidatus Phytoplasma mali	Acholeplasmatales	Mollicutes					0
Onion yellows phytoplasma OY-M	Acholeplasmatales	Mollicutes					0
Mesoplasma florum L1	Entomoplasmatales	Mollicutes					0
Mycoplasma agalactiae PG2	Mycoplasmatales	Mollicutes					0
Mycoplasma arthritidis 158L3-1	Mycoplasmatales	Mollicutes					0
Mycoplasma capricolum subsp. capricolum ATCC 27343	Mycoplasmatales	Mollicutes					0
Mycoplasma genitalium G37	Mycoplasmatales	Mollicutes					0
Mycoplasma hominis	Mycoplasmatales	Mollicutes					0
Mycoplasma hyopneumoniae 232	Mycoplasmatales	Mollicutes					0
Mycoplasma hyopneumoniae 7448	Mycoplasmatales	Mollicutes					0
Mycoplasma hyopneumoniae J	Mycoplasmatales	Mollicutes					0
Mycoplasma mobile 163K	Mycoplasmatales	Mollicutes					0
Mycoplasma mycoides subsp. mycoides SC str. PG1	Mycoplasmatales	Mollicutes					0
Mycoplasma pneumoniae M129	Mycoplasmatales	Mollicutes					0
Mycoplasma pulmonis UAB CTIP	Mycoplasmatales	Mollicutes					0
Mycoplasma synoviae 53	Mycoplasmatales	Mollicutes					0
Ureaplasma parvum serovar 3 str. ATCC 27815	Mycoplasmatales	Mollicutes					0
Ureaplasma parvum serovar 3 str. ATCC 700970	Mycoplasmatales	Mollicutes					0
Ureaplasma urealyticum serovar 10 str. ATCC 33699	Mycoplasmatales	Mollicutes					0
Veillonella parvula DSM 2008	Selenomonadales	Negativicutes					0
Thermodesulfovibrio yellowstonii DSM 11347	Nitrospirales	Nitrospira					0
Borrelia afzelii PKo	Spirochaetales	Spirochaetia					0
Borrelia burgdorferi B31	Spirochaetales	Spirochaetia					0
Borrelia burgdorferi ZS7	Spirochaetales	Spirochaetia					0
Borrelia duttonii Ly	Spirochaetales	Spirochaetia					0
Borrelia garinii PBi	Spirochaetales	Spirochaetia					0
Borrelia hermsii DAH	Spirochaetales	Spirochaetia					0
Borrelia recurrentis A1	Spirochaetales	Spirochaetia					0
Borrelia turicatae 91E135	Spirochaetales	Spirochaetia					0
Leptospira borgpetersenii serovar Hardjo-bovis JB197	Spirochaetales	Spirochaetia					0
Leptospira borgpetersenii serovar Hardjo-bovis L550	Spirochaetales	Spirochaetia					0
Treponema denticola ATCC 35405	Spirochaetales	Spirochaetia					0
Treponema pallidum subsp. pallidum SS14	Spirochaetales	Spirochaetia					0
Treponema pallidum subsp. pallidum str. Nichols	Spirochaetales	Spirochaetia					0
Thermomicrobium roseum DSM 5159	Thermomicrobiales	Thermomicrobia					0
Thermotoga neapolitana DSM 4359	Thermotogales	Thermotogae					0
Synechococcus sp. CC9605	Chroococcales						0
Synechococcus sp. CC9902	Chroococcales						0
Synechococcus sp. JA-2-3B'a(2-13)	Chroococcales						0
Synechococcus sp. RCC307	Chroococcales						0
Synechococcus sp. WH 7803	Chroococcales						0
Prochlorococcus marinus str. MIT 9313	Prochlorales						0
Prochlorococcus marinus str. NATL1A	Prochlorales						0
Prochlorococcus marinus str. NATL2A	Prochlorales						0
Prochlorococcus marinus subsp. marinus str. CCMP1375	Prochlorales						0
uncultured Termite group 1 bacterium phylotype Rs-D17							0
NOG - Non Supervised Orthologous Groups
*bactNOG - NOGs constructed using all bacterial species genomes
**proNOG - NOGs constructed using all proteobacterial (gamma, beta, alpha, delta, epsilon) genomes
***gproNOG - NOGs constructed using all gammaproteobacterial genomes
Comparison of NCBI COG orthologous group predictions for YiaF (blattner number b3445 - E. coli K12 MG1655) and EggNOG orthologous groups generated for three taxonomic ranges. The locus tags of proteins belonging to COG, bactNOG, proNOG and gproNOG orthologous groups containing YaiF were extracted from the EggNOG database (http://eggnog.embl.de) and are shown across 929 fully sequenced bacterial g…
