# Supplementary material for: Quantitative Genome-Wide Genetic Interaction Screens Reveal Global Epistatic Relationships of Protein Complexes in Escherichia coli
Source: PLoS Genet. 2014 Feb 20;10(2):e1004120. doi: 10.1371/journal.pgen.1004120 (PMC3930520; doi:10.1371/journal.pgen.1004120)
Supplement: Table S6 — Average number of GIs identified per donor query chaperone. (XLS) [file pgen.1004120.s027.xls]

## Sheet: Sheet1
Supplementary Table S6 | Average number of GIs identified per donor query chaperone
Bnum	Gene name	Number of GIs	Sub-cellular localization
b3401	hsp33	6	cytosol
b0055	djlA	7	inner membrane
b0015	dnaJ	9	cytosol
b0650	hscC	9	cytosol
b3178	ftsH	15	inner membrane
b0014	dnaK	18	cytosol
b0439	lon	20	cytosol
b4142	groS	25	cytosol
b2527	hscB	45	cytosol
b2526	hscA	72	cytosol
b3687	ibpA	158	cytosol
b2592	clpB	191	cytosol
b0473	htpG	199	cytosol
b2069	yegD	207	cytosol
b3931	hslU	214	cytosol
b3686	ibpB	224	cytosol
b3932	hslV	262	cytosol
b0436	tig	298	cytosol
b0437	clpP	360	cytosol
b0882	clpA	404	cytosol
b0438	clpX	405	cytosol
b1000	cbpA	668	cytosol
