# Supplementary material for: Quantitative Genome-Wide Genetic Interaction Screens Reveal Global Epistatic Relationships of Protein Complexes in Escherichia coli
Source: PLoS Genet. 2014 Feb 20;10(2):e1004120. doi: 10.1371/journal.pgen.1004120 (PMC3930520; doi:10.1371/journal.pgen.1004120)
Supplement: Table S7 — Number of epistatic interactions between chaperone to chaperone and chaperone to non-chaperone. (XLS) [file pgen.1004120.s028.xls]

## Sheet: Sheet1
Supplementary Table S7 | Number of epistatic interactions between chaperone to chaperone and chaperone to non-chaperone
Bnum	Gene	Donor (D) or Recipient (R)	General or heatshock chaperones / ATP dependent proteases	Total GIs with non-chaperones	Aggravating GIs with non-chaperones	Alleviating GIs with non-chaperones	Number of non-chaperones interacting only with 1 chaperone	Number of non-chaperones showing aggravating GI only with 1 chaperone	Number of non-chaperones showing alleviating GI only with 1 chaperone	Number of Non-chaperones interacting with multiple chaperones	Number of non-chaperones showing aggravating GI with multiple chaperones	Number of non-chaperones showing alleviating GI with multiple chaperones
b3401	hsp33	R	Small HSPs	6	4	2	0	0	0	6	6	5
b0055	djlA	R	Hsp40	7	4	3	0	0	0	7	7	4
b0015	dnaJ	R	Hsp40	9	7	2	2	2	0	7	6	4
b0650	hscC	R	Hsp70	9	3	6	0	0	0	9	8	8
b3178	ftsH	R	Proteases	15	14	1	2	2	0	13	13	8
b0014	dnaK	R	Hsp70	18	14	4	1	1	0	17	16	11
b0439	lon	R	Proteases	20	9	11	2	1	1	18	14	16
b4142	groS	R	Hsp10	25	20	5	5	4	1	20	19	14
b2527	hscB	D,R	Hsp40	45	40	5	2	2	0	39	38	26
b2526	hscA	D,R	Hsp70	72	65	7	14	13	1	58	58	37
b3687	ibpA	D,R	Small HSPs	158	18	140	27	4	23	131	77	125
b2592	clpB	D,R	Hsp100	191	76	115	70	36	34	121	70	109
b0473	htpG	D,R	Hsp90	199	45	154	48	16	32	150	83	140
b2069	yegD	D,R	Hsp70	207	73	134	64	22	42	143	102	129
b3931	hslU	D,R	Hsp100	214	29	185	42	8	34	171	83	161
b3686	ibpB	D,R	Small HSPs	224	62	162	61	24	37	163	108	151
b3932	hslV	D,R	Proteases	262	82	180	70	26	44	191	116	169
b0436	tig	D,R	Trigger factor	298	281	17	111	109	2	183	178	130
b0437	clpP	D,R	Proteases	360	50	310	104	18	86	254	131	247
b0882	clpA	D,R	Hsp100	404	211	193	158	86	72	245	184	195
b0438	clpX	D,R	Hsp100	405	52	353	147	17	130	256	137	244
b1000	cbpA	D,R	Hsp40	668	427	241	273	202	71	394	284	313
