# Supplementary material for: Quantitative Genome-Wide Genetic Interaction Screens Reveal Global Epistatic Relationships of Protein Complexes in Escherichia coli
Source: PLoS Genet. 2014 Feb 20;10(2):e1004120. doi: 10.1371/journal.pgen.1004120 (PMC3930520; doi:10.1371/journal.pgen.1004120)
Supplement: Table S8 — Epistatic interaction of non-chaperone gene to chaperones targeted in the study. (XLS) [file pgen.1004120.s029.xls]

## Sheet: Sheet1
Supplementary Table S8| Epistatic interaction of non-chaperone gene to chaperones targeted in the study
Bunm_Gene	Total interactions with chaperones	Aggravating interactions with chaperones	Alleviating interactions with chaperones	List of Chaperone Interactors
b0957__ompA	10	6	4	b0436__tig,b0437__clpP,b0055__djlA,b0436__tig,b0437__clpP,b2527__hscB,b3931__hslU,b1000__cbpA,b2526__hscA,b3932__hslV
b2508__guaB	10	3	7	b0437__clpP,b0438__clpX,b0882__clpA,b1000__cbpA,b2069__yegD,b2592__clpB,b3686__ibpB,b3687__ibpA,b3931__hslU,b3932__hslV
b0922__mukF	9	3	6	b0436__tig,b0437__clpP,b0438__clpX,b0473__htpG,b0882__clpA,b1000__cbpA,b2527__hscB,b3686__ibpB,b3687__ibpA
b2898__ygfZ	9	4	5	b0436__tig,b0473__htpG,b0882__clpA,b2069__yegD,b2526__hscA,b2527__hscB,b0436__tig,b3401__hslO,b3931__hslU
b3035__tolC	9	1	8	b0436__tig,b0438__clpX,b0473__htpG,b1000__cbpA,b2526__hscA,b3686__ibpB,b3687__ibpA,b3931__hslU,b3932__hslV
b3167__rbfA	9	0	9	b0437__clpP,b0473__htpG,b0882__clpA,b1000__cbpA,b2592__clpB,b3686__ibpB,b3687__ibpA,b3931__hslU,b3932__hslV
b0947__ycbX	8	7	1	b0473__htpG,b0014__dnaK,b0438__clpX,b0439__lon,b0882__clpA,b1000__cbpA,b2527__hscB,b1000__cbpA
b2812__ygdL	8	4	4	b0436__tig,b0437__clpP,b0438__clpX,b0014__dnaK,b0436__tig,b2526__hscA,b3178__ftsH,b3931__hslU
b2820__recB	8	3	5	b0437__clpP,b0473__htpG,b2069__yegD,b0473__htpG,b3178__ftsH,b3687__ibpA,b4142__groS,b3931__hslU
b2822__recC	8	3	5	b0436__tig,b0437__clpP,b0473__htpG,b0882__clpA,b0438__clpX,b4142__groS,b3687__ibpA,b3931__hslU
b3343__yheL	8	1	7	b0473__htpG,b0882__clpA,b1000__cbpA,b2069__yegD,b2592__clpB,b3686__ibpB,b3931__hslU,b3932__hslV
b4052__dnaB	8	1	7	b0437__clpP,b0438__clpX,b0473__htpG,b1000__cbpA,b3686__ibpB,b3687__ibpA,b3931__hslU,b3932__hslV
b1237__hns	7	1	6	b0436__tig,b0437__clpP,b0438__clpX,b0473__htpG,b1000__cbpA,b3687__ibpA,b3932__hslV
b1466__narW	7	2	5	b0437__clpP,b0473__htpG,b0014__dnaK,b0436__tig,b0439__lon,b3931__hslU,b3932__hslV
b2277__nuoM	7	2	5	b0438__clpX,b0882__clpA,b1000__cbpA,b2069__yegD,b2526__hscA,b3686__ibpB,b3687__ibpA
b2835__lplT	7	1	6	b0437__clpP,b0473__htpG,b1000__cbpA,b2592__clpB,b3686__ibpB,b3931__hslU,b3932__hslV
b3213__gltD	7	3	4	b0650__hscC,b3178__ftsH,b3931__hslU,b3932__hslV,b4142__groS,b3931__hslU,b3932__hslV
b0415__ribE	6	1	5	b0436__tig,b0473__htpG,b2069__yegD,b2526__hscA,b3686__ibpB,b3687__ibpA
b0829__gsiA	6	5	1	b0014__dnaK,b0439__lon,b0882__clpA,b2526__hscA,b2527__hscB,b2592__clpB
b1097__yceG	6	4	2	b0014__dnaK,b0437__clpP,b0439__lon,b1000__cbpA,b2526__hscA,b3932__hslV
b1208__ispE	6	1	5	b0436__tig,b0437__clpP,b0438__clpX,b0473__htpG,b3686__ibpB,b3687__ibpA
b1267__yciO	6	0	6	b0437__clpP,b0438__clpX,b0473__htpG,b1000__cbpA,b2069__yegD,b3932__hslV
b1306__pspC	6	4	2	b1000__cbpA,b0015__dnaJ,b0055__djlA,b0437__clpP,b2526__hscA,b4142__groS
b1654__grxD	6	5	1	b0438__clpX,b0015__dnaJ,b0438__clpX,b2069__yegD,b2526__hscA,b2527__hscB
b1860__ruvB	6	1	5	b0437__clpP,b0473__htpG,b1000__cbpA,b2526__hscA,b3686__ibpB,b3687__ibpA
b2276__nuoN	6	2	4	b0436__tig,b0437__clpP,b0882__clpA,b1000__cbpA,b2069__yegD,b3687__ibpA
b2282__nuoH	6	2	4	b0436__tig,b0438__clpX,b0473__htpG,b0882__clpA,b1000__cbpA,b3687__ibpA
b2390__ypeC	6	0	6	b0437__clpP,b1000__cbpA,b2592__clpB,b3686__ibpB,b3931__hslU,b3932__hslV
b2758__ygcJ	6	2	4	b0437__clpP,b2592__clpB,b0437__clpP,b0439__lon,b2526__hscA,b2527__hscB
b2968__yghD	6	5	1	b0436__tig,b0438__clpX,b0473__htpG,b2526__hscA,b2527__hscB,b3932__hslV
b3006__exbB	6	4	2	b0436__tig,b0438__clpX,b0014__dnaK,b0436__tig,b0438__clpX,b3178__ftsH
b3136__agaS	6	4	2	b0436__tig,b1000__cbpA,b2069__yegD,b3178__ftsH,b3931__hslU,b4142__groS
b3319__rplD	6	0	6	b0473__htpG,b0882__clpA,b1000__cbpA,b3686__ibpB,b3687__ibpA,b3932__hslV
b4276__yjgX_1	6	0	6	b0437__clpP,b0473__htpG,b0882__clpA,b3686__ibpB,b3931__hslU,b3932__hslV
b0342__lacA	5	0	5	b0437__clpP,b0882__clpA,b1000__cbpA,b2592__clpB,b3931__hslU
b0462__acrB	5	1	4	b0473__htpG,b2069__yegD,b2526__hscA,b3686__ibpB,b3687__ibpA
b0513__ybbY	5	2	3	b0473__htpG,b1000__cbpA,b2592__clpB,b3686__ibpB,b3687__ibpA
b0659__ybeY	5	1	4	b0473__htpG,b2069__yegD,b3687__ibpA,b3931__hslU,b3932__hslV
b0681__ybfM	5	2	3	b0437__clpP,b0473__htpG,b1000__cbpA,b3686__ibpB,b3932__hslV
b0855__potG	5	4	1	b0650__hscC,b0882__clpA,b1000__cbpA,b2527__hscB,b3931__hslU
b0937__ssuE	5	2	3	b0438__clpX,b0882__clpA,b1000__cbpA,b2592__clpB,b3686__ibpB
b1049__mdoH	5	2	3	b0436__tig,b1000__cbpA,b3686__ibpB,b3931__hslU,b3932__hslV
b1156__tfaE	5	2	3	b0437__clpP,b0438__clpX,b0882__clpA,b1000__cbpA,b3932__hslV
b1163__ycgF	5	0	5	b0437__clpP,b0473__htpG,b1000__cbpA,b3931__hslU,b3932__hslV
b1303__pspF	5	3	2	b0014__dnaK,b0439__lon,b1000__cbpA,b3687__ibpA,b3932__hslV
b1461__pptA	5	0	5	b0437__clpP,b0473__htpG,b2592__clpB,b3931__hslU,b3932__hslV
b1774__ydjJ	5	2	3	b0436__tig,b1000__cbpA,b0650__hscC,b3401__hslO,b3687__ibpA
b1973__yodA	5	5	0	b0473__htpG,b1000__cbpA,b3686__ibpB,b3687__ibpA,b3931__hslU
b1999__yeeP	5	0	5	b0882__clpA,b1000__cbpA,b2592__clpB,b3931__hslU,b3932__hslV
b2171__yeiP	5	1	4	b0473__htpG,b1000__cbpA,b2069__yegD,b3931__hslU,b3932__hslV
b2280__nuoJ	5	1	4	b0437__clpP,b0438__clpX,b0882__clpA,b2069__yegD,b3687__ibpA
b2283__nuoG	5	0	5	b0438__clpX,b0882__clpA,b2069__yegD,b3686__ibpB,b3687__ibpA
b2295__yfbV	5	3	2	b0014__dnaK,b0055__djlA,b0437__clpP,b2526__hscA,b3401__hslO
b2593__yfiH	5	2	3	b0473__htpG,b0882__clpA,b1000__cbpA,b0439__lon,b0882__clpA
b2620__smpB	5	1	4	b0437__clpP,b0438__clpX,b1000__cbpA,b2069__yegD,b2592__clpB
b2699__recA	5	2	3	b0882__clpA,b2527__hscB,b2527__hscB,b3686__ibpB,b3687__ibpA
b2757__ygcI	5	3	2	b0439__lon,b2527__hscB,b3178__ftsH,b3931__hslU,b4142__groS
b2760__ygcL	5	5	0	b0014__dnaK,b2526__hscA,b2527__hscB,b3178__ftsH,b4142__groS
b3002__yqhA	5	0	5	b0473__htpG,b0882__clpA,b1000__cbpA,b3931__hslU,b3932__hslV
b3225__nanA	5	2	3	b0436__tig,b0438__clpX,b0882__clpA,b1000__cbpA,b2592__clpB
b3233__yhcB	5	2	3	b0436__tig,b0882__clpA,b1000__cbpA,b3931__hslU,b3932__hslV
b3377__yhfT	5	5	0	b0014__dnaK,b0438__clpX,b0882__clpA,b3932__hslV,b4142__groS
b3410__feoC	5	0	5	b0473__htpG,b2592__clpB,b3686__ibpB,b3931__hslU,b3932__hslV
b3455__livG	5	1	4	b0437__clpP,b0882__clpA,b2069__yegD,b0650__hscC,b1000__cbpA
b3543__dppB	5	1	4	b0436__tig,b0437__clpP,b0473__htpG,b2069__yegD,b3687__ibpA
b3621__rfaC	5	4	1	b0436__tig,b0882__clpA,b1000__cbpA,b3686__ibpB,b3932__hslV
b3638__yicR	5	1	4	b0882__clpA,b1000__cbpA,b2592__clpB,b3931__hslU,b3932__hslV
b3644__yicC	5	0	5	b0473__htpG,b0882__clpA,b1000__cbpA,b3687__ibpA,b3931__hslU
b3660__yicL	5	0	5	b0882__clpA,b1000__cbpA,b2592__clpB,b3931__hslU,b3932__hslV
b3746__ravA	5	5	0	b0014__dnaK,b0439__lon,b2526__hscA,b3686__ibpB,b3687__ibpA
b3868__glnG	5	3	2	b0436__tig,b0437__clpP,b0438__clpX,b1000__cbpA,b2592__clpB
b4136__dipZ	5	1	4	b0882__clpA,b3931__hslU,b0436__tig,b2069__yegD,b2527__hscB
b4226__ppa	5	1	4	b0438__clpX,b0473__htpG,b1000__cbpA,b3686__ibpB,b3687__ibpA
b4468__glcE	5	0	5	b0438__clpX,b0882__clpA,b1000__cbpA,b3931__hslU,b3932__hslV
b0028__fkpB	4	1	3	b3401__hslO,b0436__tig,b2526__hscA,b2527__hscB
b0037__caiC	4	1	3	b2527__hscB,b3178__ftsH,b3687__ibpA,b4142__groS
b0053__surA	4	1	3	b0437__clpP,b0438__clpX,b0882__clpA,b3686__ibpB
b0121__speE	4	1	3	b0650__hscC,b4142__groS,b0436__tig,b0437__clpP
b0161__degP	4	3	1	b2592__clpB,b3932__hslV,b0436__tig,b0882__clpA
b0180__fabZ	4	1	3	b0438__clpX,b1000__cbpA,b3686__ibpB,b3687__ibpA
b0181__lpxA	4	0	4	b0438__clpX,b0473__htpG,b3686__ibpB,b3687__ibpA
b0190__yaeQ	4	2	2	b0437__clpP,b1000__cbpA,b3931__hslU,b3932__hslV
b0195__yaeB	4	2	2	b0437__clpP,b0438__clpX,b1000__cbpA,b2069__yegD
b0200__gmhB	4	3	1	b0438__clpX,b0882__clpA,b1000__cbpA,b3931__hslU
b0295__ykgL	4	0	4	b0438__clpX,b3686__ibpB,b3931__hslU,b3932__hslV
b0354__yaiL	4	0	4	b0437__clpP,b0438__clpX,b3931__hslU,b3932__hslV
b0589__fepG	4	0	4	b0437__clpP,b0438__clpX,b3931__hslU,b3932__hslV
b0630__lipB	4	0	4	b0473__htpG,b2069__yegD,b3686__ibpB,b3687__ibpA
b0640__holA	4	1	3	b0438__clpX,b0882__clpA,b1000__cbpA,b2069__yegD
b0779__uvrB	4	2	2	b0438__clpX,b0473__htpG,b3931__hslU,b3932__hslV
b0880__cspD	4	2	2	b0438__clpX,b0014__dnaK,b0650__hscC,b2526__hscA
b0888__trxB	4	1	3	b0473__htpG,b1000__cbpA,b2069__yegD,b3687__ibpA
b0912__ihfB	4	1	3	b0437__clpP,b0438__clpX,b1000__cbpA,b3687__ibpA
b0953__rmf	4	3	1	b0436__tig,b0882__clpA,b1000__cbpA,b3932__hslV
b0984__gfcD	4	1	3	b0437__clpP,b0438__clpX,b0882__clpA,b1000__cbpA
b1021__pgaD	4	2	2	b0437__clpP,b1000__cbpA,b2592__clpB,b3931__hslU
b1022__pgaC	4	1	3	b0473__htpG,b1000__cbpA,b3686__ibpB,b3687__ibpA
b1276__acnA	4	2	2	b0436__tig,b0438__clpX,b1000__cbpA,b3687__ibpA
b1280__yciM	4	1	3	b0473__htpG,b1000__cbpA,b2526__hscA,b3686__ibpB
b1304__pspA	4	3	1	b1000__cbpA,b0437__clpP,b2069__yegD,b3932__hslV
b1408__ynbA	4	0	4	b0473__htpG,b1000__cbpA,b3931__hslU,b3932__hslV
b1451__yncD	4	1	3	b0437__clpP,b0438__clpX,b3687__ibpA,b3932__hslV
b1582__ynfA	4	3	1	b0882__clpA,b1000__cbpA,b3931__hslU,b3932__hslV
b1618__uidR	4	1	3	b0436__tig,b0438__clpX,b3686__ibpB,b3687__ibpA
b1676__pykF	4	1	3	b0438__clpX,b2069__yegD,b2526__hscA,b3686__ibpB
b1714__pheS	4	3	1	b0473__htpG,b2069__yegD,b3686__ibpB,b3687__ibpA
b1761__gdhA	4	3	1	b0055__djlA,b0438__clpX,b2527__hscB,b4142__groS
b1985__yeeO	4	1	3	b0473__htpG,b1000__cbpA,b2592__clpB,b3931__hslU
b2002__yeeS	4	0	4	b0437__clpP,b0473__htpG,b2592__clpB,b3931__hslU
b2024__hisA	4	1	3	b0436__tig,b0437__clpP,b2592__clpB,b3687__ibpA
b2027__cld	4	0	4	b0882__clpA,b1000__cbpA,b2592__clpB,b3932__hslV
b2031__wbbL_1	4	0	4	b0473__htpG,b1000__cbpA,b3686__ibpB,b3687__ibpA
b2040__rfbD	4	0	4	b0438__clpX,b0473__htpG,b1000__cbpA,b3931__hslU
b2110__yehC	4	1	3	b0437__clpP,b1000__cbpA,b2069__yegD,b3932__hslV
b2261__menC	4	1	3	b0436__tig,b0437__clpP,b0438__clpX,b0882__clpA
b2288__nuoA	4	1	3	b0436__tig,b0438__clpX,b0882__clpA,b3687__ibpA
b2314__dedD	4	1	3	b0438__clpX,b0473__htpG,b3686__ibpB,b3687__ibpA
b2481__hyfA	4	2	2	b0436__tig,b1000__cbpA,b2069__yegD,b3931__hslU
b2514__hisS	4	3	1	b1000__cbpA,b2526__hscA,b2592__clpB,b3686__ibpB
b2529__iscU	4	1	3	b0437__clpP,b0473__htpG,b0882__clpA,b1000__cbpA
b2534__yfhR	4	0	4	b0473__htpG,b1000__cbpA,b3686__ibpB,b3687__ibpA
b2557__purL	4	3	1	b0882__clpA,b2069__yegD,b2592__clpB,b3687__ibpA
b2559__tadA	4	1	3	b0438__clpX,b2592__clpB,b3686__ibpB,b3687__ibpA
b2586__yfiM	4	1	3	b0473__htpG,b1000__cbpA,b3686__ibpB,b3687__ibpA
b2600__tyrA	4	1	3	b0436__tig,b0437__clpP,b0438__clpX,b3931__hslU
b2611__ypjD	4	2	2	b2526__hscA,b2592__clpB,b3686__ibpB,b3687__ibpA
b2618__yfjF	4	2	2	b0473__htpG,b1000__cbpA,b2069__yegD,b3687__ibpA
b2648__pinH	4	2	2	b0882__clpA,b2069__yegD,b2592__clpB,b3686__ibpB
b2713__hydN	4	0	4	b0437__clpP,b0438__clpX,b0473__htpG,b3687__ibpA
b2796__sdaC	4	2	2	b0436__tig,b0438__clpX,b1000__cbpA,b3932__hslV
b2800__fucA	4	0	4	b0882__clpA,b2069__yegD,b3931__hslU,b3932__hslV
b2829__ptsP	4	1	3	b0436__tig,b0437__clpP,b0438__clpX,b1000__cbpA
b2831__mutH	4	1	3	b0438__clpX,b1000__cbpA,b3931__hslU,b3932__hslV
b2878__ygfK	4	1	3	b0882__clpA,b2069__yegD,b3931__hslU,b3932__hslV
b3022__mqsR	4	0	4	b0437__clpP,b0438__clpX,b1000__cbpA,b3931__hslU
b3084__rlmG	4	1	3	b0882__clpA,b1000__cbpA,b3931__hslU,b3932__hslV
b3125__garR	4	2	2	b0437__clpP,b0882__clpA,b1000__cbpA,b3931__hslU
b3145__yraK	4	3	1	b0436__tig,b0473__htpG,b2527__hscB,b2592__clpB
b3238__yhcN	4	1	3	b0882__clpA,b1000__cbpA,b3931__hslU,b3932__hslV
b3271__yhdZ	4	3	1	b2526__hscA,b3178__ftsH,b4142__groS,b3931__hslU
b3299__rpmJ	4	2	2	b0473__htpG,b0882__clpA,b1000__cbpA,b2069__yegD
b3340__fusA	4	0	4	b0473__htpG,b0882__clpA,b3686__ibpB,b3687__ibpA
b3388__damX	4	0	4	b0437__clpP,b0438__clpX,b3931__hslU,b3932__hslV
b3414__gntY	4	4	0	b2527__hscB,b0055__djlA,b0650__hscC,b3931__hslU
b3423__glpR	4	1	3	b0473__htpG,b1000__cbpA,b3931__hslU,b3932__hslV
b3439__yhhW	4	3	1	b0438__clpX,b0473__htpG,b2526__hscA,b3932__hslV
b3453__ugpB	4	0	4	b0437__clpP,b1000__cbpA,b2592__clpB,b3686__ibpB
b3483__yhhH	4	2	2	b0436__tig,b0882__clpA,b2592__clpB,b3932__hslV
b3486__rbbA	4	3	1	b0882__clpA,b2526__hscA,b3932__hslV,b4142__groS
b3578__yiaN	4	0	4	b1000__cbpA,b2069__yegD,b3931__hslU,b3932__hslV
b3614__yibQ	4	0	4	b0437__clpP,b1000__cbpA,b3931__hslU,b3932__hslV
b3667__uhpC	4	2	2	b0436__tig,b1000__cbpA,b2069__yegD,b3686__ibpB
b3701__dnaN	4	1	3	b0436__tig,b0438__clpX,b3686__ibpB,b3932__hslV
b3715__yieH	4	2	2	b0438__clpX,b3686__ibpB,b3687__ibpA,b3931__hslU
b3729__glmS	4	0	4	b3686__ibpB,b3687__ibpA,b3931__hslU,b3932__hslV
b3885__yihX	4	1	3	b0437__clpP,b0882__clpA,b2592__clpB,b3932__hslV
b3899__frvB	4	0	4	b1000__cbpA,b2069__yegD,b3931__hslU,b3932__hslV
b3972__murB	4	1	3	b0438__clpX,b1000__cbpA,b3686__ibpB,b3687__ibpA
b4011__yjaA	4	0	4	b0882__clpA,b2592__clpB,b3931__hslU,b3932__hslV
b4053__alr	4	4	0	b0014__dnaK,b0882__clpA,b1000__cbpA,b2526__hscA
b4059__ssb	4	2	2	b0436__tig,b2527__hscB,b3686__ibpB,b3687__ibpA
b4147__efp	4	1	3	b0438__clpX,b0014__dnaK,b0439__lon,b2527__hscB
b4161__rsgA	4	4	0	b0055__djlA,b0436__tig,b1000__cbpA,b4142__groS
b4236__cybC	4	3	1	b0436__tig,b0437__clpP,b1000__cbpA,b2592__clpB
b4267__idnD	4	2	2	b2592__clpB,b2527__hscB,b3931__hslU,b4142__groS
b4271__intB	4	0	4	b0437__clpP,b0438__clpX,b0882__clpA,b2592__clpB
b4352__yjiA	4	0	4	b2592__clpB,b3686__ibpB,b3931__hslU,b3932__hslV
b4463__ygcU	4	0	4	b0437__clpP,b0473__htpG,b0882__clpA,b2069__yegD
b4497__yeeL	4	0	4	b0437__clpP,b0882__clpA,b1000__cbpA,b2592__clpB
b0023__rpsT	3	3	0	b0436__tig,b2526__hscA,b2527__hscB
b0049__apaH	3	0	3	b0437__clpP,b0438__clpX,b1000__cbpA
b0146__sfsA	3	0	3	b0437__clpP,b0438__clpX,b2592__clpB
b0222__lpcA	3	3	0	b1000__cbpA,b2526__hscA,b3686__ibpB
b0240__crl	3	1	2	b0473__htpG,b0882__clpA,b3931__hslU
b0243__proA	3	1	2	b0473__htpG,b0882__clpA,b3931__hslU
b0245__ykfI	3	0	3	b0473__htpG,b3687__ibpA,b3931__hslU
b0306__ykgE	3	0	3	b1000__cbpA,b2069__yegD,b3931__hslU
b0326__yahL	3	1	2	b0436__tig,b0437__clpP,b3687__ibpA
b0345__lacI	3	0	3	b0437__clpP,b0438__clpX,b2592__clpB
b0347__mhpA	3	0	3	b0438__clpX,b2069__yegD,b2592__clpB
b0392__ykiA	3	0	3	b1000__cbpA,b3686__ibpB,b3932__hslV
b0399__phoB	3	2	1	b0436__tig,b0438__clpX,b2592__clpB
b0416__nusB	3	2	1	b0438__clpX,b1000__cbpA,b3686__ibpB
b0585__fes	3	2	1	b0473__htpG,b0882__clpA,b3686__ibpB
b0620__citB	3	1	2	b0436__tig,b0437__clpP,b3686__ibpB
b0628__lipA	3	0	3	b0473__htpG,b3686__ibpB,b3687__ibpA
b0651__rihA	3	0	3	b0437__clpP,b0438__clpX,b1000__cbpA
b0674__asnB	3	2	1	b0437__clpP,b1000__cbpA,b2527__hscB
b0695__kdpD	3	1	2	b0436__tig,b1000__cbpA,b3687__ibpA
b0729__sucD	3	2	1	b0882__clpA,b1000__cbpA,b3687__ibpA
b0734__cydB	3	2	1	b0438__clpX,b1000__cbpA,b3686__ibpB
b0763__modA	3	0	3	b0438__clpX,b0882__clpA,b3686__ibpB
b0766__ybhA	3	1	2	b0438__clpX,b0473__htpG,b0882__clpA
b0772__ybhC	3	2	1	b0436__tig,b1000__cbpA,b2526__hscA
b0798__ybiA	3	0	3	b0438__clpX,b0882__clpA,b2069__yegD
b0850__ybjC	3	1	2	b0437__clpP,b0882__clpA,b1000__cbpA
b0856__potH	3	0	3	b0473__htpG,b0882__clpA,b3686__ibpB
b0872__hcr	3	2	1	b0436__tig,b1000__cbpA,b2069__yegD
b0890__ftsK	3	2	1	b0473__htpG,b1000__cbpA,b3932__hslV
b0897__ycaC	3	1	2	b0882__clpA,b3686__ibpB,b3932__hslV
b0910__cmk	3	2	1	b0436__tig,b0438__clpX,b1000__cbpA
b0921__smtA	3	2	1	b0436__tig,b1000__cbpA,b3932__hslV
b0929__ompF	3	3	0	b0436__tig,b1000__cbpA,b3932__hslV
b0954__fabA	3	1	2	b1000__cbpA,b3931__hslU,b3932__hslV
b0983__gfcE	3	2	1	b0436__tig,b1000__cbpA,b3686__ibpB
b0985__gfcC	3	2	1	b0882__clpA,b1000__cbpA,b3932__hslV
b1018__ycdO	3	2	1	b0437__clpP,b1000__cbpA,b2069__yegD
b1039__csgE	3	1	2	b0438__clpX,b0882__clpA,b3931__hslU
b1047__mdoC	3	1	2	b0437__clpP,b2069__yegD,b3686__ibpB
b1055__yceA	3	1	2	b0473__htpG,b1000__cbpA,b2069__yegD
b1056__yceI	3	1	2	b0438__clpX,b0882__clpA,b1000__cbpA
b1061__dinI	3	2	1	b0438__clpX,b1000__cbpA,b2069__yegD
b1062__pyrC	3	2	1	b0437__clpP,b1000__cbpA,b3686__ibpB
b1065__mdtH	3	2	1	b0437__clpP,b1000__cbpA,b3931__hslU
b1073__flgB	3	1	2	b0437__clpP,b0882__clpA,b3931__hslU
b1094__acpP	3	1	2	b0437__clpP,b0438__clpX,b1000__cbpA
b1098__tmk	3	1	2	b1000__cbpA,b3686__ibpB,b3687__ibpA
b1146__ymfT	3	1	2	b0473__htpG,b1000__cbpA,b3931__hslU
b1187__fadR	3	1	2	b0436__tig,b0437__clpP,b2069__yegD
b1190__dadX	3	3	0	b0015__dnaJ,b0437__clpP,b2526__hscA
b1225__narH	3	0	3	b0438__clpX,b0473__htpG,b3932__hslV
b1236__galU	3	1	2	b0438__clpX,b2069__yegD,b2592__clpB
b1264__trpE	3	3	0	b0882__clpA,b1000__cbpA,b3931__hslU
b1266__trpH	3	2	1	b0437__clpP,b1000__cbpA,b3687__ibpA
b1268__yciQ	3	2	1	b0437__clpP,b0473__htpG,b1000__cbpA
b1274__topA	3	2	1	b0882__clpA,b1000__cbpA,b2069__yegD
b1301__puuB	3	2	1	b0882__clpA,b1000__cbpA,b3931__hslU
b1316__ycjT	3	0	3	b0437__clpP,b0473__htpG,b3931__hslU
b1349__recT	3	0	3	b0437__clpP,b0438__clpX,b3931__hslU
b1363__trkG	3	0	3	b0437__clpP,b0438__clpX,b1000__cbpA
b1398__paaK	3	2	1	b0882__clpA,b3686__ibpB,b3932__hslV
b1399__paaX	3	3	0	b0436__tig,b0438__clpX,b0882__clpA
b1410__ynbC	3	1	2	b0473__htpG,b1000__cbpA,b3932__hslV
b1427__rimL	3	0	3	b0437__clpP,b1000__cbpA,b2592__clpB
b1439__ydcR	3	0	3	b0882__clpA,b1000__cbpA,b2069__yegD
b1464__yddE	3	1	2	b0436__tig,b0437__clpP,b0882__clpA
b1469__narU	3	0	3	b0438__clpX,b3931__hslU,b3932__hslV
b1470__yddJ	3	2	1	b0436__tig,b0438__clpX,b2526__hscA
b1503__ydeR	3	1	2	b0436__tig,b3931__hslU,b3932__hslV
b1512__lsrR	3	1	2	b0438__clpX,b3687__ibpA,b3932__hslV
b1513__ego	3	0	3	b0437__clpP,b0438__clpX,b1000__cbpA
b1521__uxaB	3	0	3	b0437__clpP,b0438__clpX,b1000__cbpA
b1526__yneJ	3	1	2	b0437__clpP,b0438__clpX,b3932__hslV
b1541__ydfZ	3	2	1	b0882__clpA,b1000__cbpA,b3687__ibpA
b1579__intQ	3	3	0	b0438__clpX,b1000__cbpA,b3932__hslV
b1650__nemA	3	2	1	b0882__clpA,b1000__cbpA,b2069__yegD
b1652__rnt	3	2	1	b0436__tig,b1000__cbpA,b3687__ibpA
b1672__ydhW	3	1	2	b0438__clpX,b1000__cbpA,b2069__yegD
b1679__sufE	3	3	0	b2527__hscB,b2526__hscA,b2527__hscB
b1680__sufS	3	3	0	b1000__cbpA,b2526__hscA,b2527__hscB
b1682__sufC	3	3	0	b2527__hscB,b2526__hscA,b2527__hscB
b1683__sufB	3	3	0	b2527__hscB,b2526__hscA,b2527__hscB
b1713__pheT	3	1	2	b2069__yegD,b3686__ibpB,b3932__hslV
b1732__katE	3	2	1	b0882__clpA,b1000__cbpA,b3686__ibpB
b1735__chbR	3	1	2	b1000__cbpA,b3686__ibpB,b3687__ibpA
b1773__ydjI	3	3	0	b0473__htpG,b0882__clpA,b2069__yegD
b1780__yeaD	3	1	2	b1000__cbpA,b3931__hslU,b3932__hslV
b1807__yeaZ	3	2	1	b0473__htpG,b2069__yegD,b3686__ibpB
b1813__nudL	3	0	3	b0473__htpG,b3686__ibpB,b3931__hslU
b1854__pykA	3	0	3	b0437__clpP,b0438__clpX,b3687__ibpA
b1882__cheY	3	1	2	b0437__clpP,b0473__htpG,b3932__hslV
b1947__fliO	3	1	2	b0882__clpA,b2069__yegD,b3686__ibpB
b1950__fliR	3	2	1	b0436__tig,b0438__clpX,b1000__cbpA
b1958__yedI	3	2	1	b0438__clpX,b1000__cbpA,b2069__yegD
b1987__cbl	3	2	1	b0436__tig,b0438__clpX,b1000__cbpA
b1988__nac	3	1	2	b0436__tig,b0437__clpP,b3686__ibpB
b2004__yeeU	3	3	0	b0437__clpP,b0882__clpA,b1000__cbpA
b2005__yeeV	3	3	0	b0436__tig,b0882__clpA,b2069__yegD
b2006__yeeW	3	0	3	b1000__cbpA,b2592__clpB,b3932__hslV
b2008__yeeA	3	0	3	b0473__htpG,b3931__hslU,b3932__hslV
b2012__yeeD	3	0	3	b0437__clpP,b0473__htpG,b2592__clpB
b2017__yefM	3	2	1	b0473__htpG,b3686__ibpB,b3932__hslV
b2021__hisC	3	2	1	b0436__tig,b0882__clpA,b3686__ibpB
b2029__gnd	3	0	3	b0437__clpP,b3687__ibpA,b3932__hslV
b2044__wcaL	3	2	1	b0436__tig,b0882__clpA,b3931__hslU
b2049__cpsB	3	1	2	b0473__htpG,b1000__cbpA,b3686__ibpB
b2059__wcaA	3	2	1	b0436__tig,b0437__clpP,b1000__cbpA
b2111__yehD	3	3	0	b0882__clpA,b1000__cbpA,b2069__yegD
b2139__yohH	3	1	2	b0882__clpA,b2069__yegD,b3931__hslU
b2279__nuoK	3	1	2	b1000__cbpA,b2526__hscA,b3932__hslV
b2296__ackA	3	2	1	b0436__tig,b0437__clpP,b1000__cbpA
b2322__yfcJ	3	1	2	b0437__clpP,b0473__htpG,b1000__cbpA
b2341__fadJ	3	0	3	b0473__htpG,b3931__hslU,b3932__hslV
b2367__emrY	3	0	3	b0437__clpP,b0438__clpX,b0882__clpA
b2369__evgA	3	1	2	b0473__htpG,b1000__cbpA,b3686__ibpB
b2376__ypdI	3	1	2	b0436__tig,b0437__clpP,b1000__cbpA
b2415__ptsH	3	2	1	b0436__tig,b1000__cbpA,b2069__yegD
b2485__hyfE	3	1	2	b2069__yegD,b0438__clpX,b0439__lon
b2494__yfgC	3	2	1	b0436__tig,b2526__hscA,b3686__ibpB
b2496__hda	3	2	1	b0436__tig,b0882__clpA,b3687__ibpA
b2507__guaA	3	0	3	b0437__clpP,b0438__clpX,b3931__hslU
b2525__fdx	3	1	2	b0437__clpP,b0438__clpX,b4142__groS
b2545__yphC	3	2	1	b0882__clpA,b2526__hscA,b2527__hscB
b2550__yphH	3	1	2	b0437__clpP,b0438__clpX,b0473__htpG
b2567__rnc	3	3	0	b2526__hscA,b2527__hscB,b2592__clpB
b2601__aroF	3	1	2	b0438__clpX,b0473__htpG,b0882__clpA
b2608__rimM	3	0	3	b0437__clpP,b0473__htpG,b3931__hslU
b2610__ffh	3	1	2	b0436__tig,b0438__clpX,b3686__ibpB
b2615__nadK	3	2	1	b2527__hscB,b2592__clpB,b3932__hslV
b2625__yfjI	3	1	2	b0438__clpX,b2069__yegD,b2592__clpB
b2627__yfjK	3	2	1	b0473__htpG,b1000__cbpA,b2592__clpB
b2663__gabP	3	2	1	b0436__tig,b0438__clpX,b2069__yegD
b2667__ygaV	3	1	2	b0437__clpP,b1000__cbpA,b2592__clpB
b2677__proV	3	1	2	b0436__tig,b0438__clpX,b1000__cbpA
b2681__ygaY	3	0	3	b0437__clpP,b1000__cbpA,b3931__hslU
b2703__srlE	3	2	1	b0882__clpA,b1000__cbpA,b2592__clpB
b2734__pphB	3	1	2	b0438__clpX,b0882__clpA,b2592__clpB
b2763__cysI	3	1	2	b1000__cbpA,b0015__dnaJ,b3686__ibpB
b2790__yqcA	3	1	2	b0438__clpX,b0882__clpA,b2526__hscA
b2801__fucP	3	1	2	b0437__clpP,b0438__clpX,b3686__ibpB
b2803__fucK	3	2	1	b0882__clpA,b1000__cbpA,b3932__hslV
b2817__amiC	3	1	2	b0882__clpA,b3931__hslU,b3932__hslV
b2851__ygeG	3	1	2	b0436__tig,b0438__clpX,b1000__cbpA
b2863__ygeQ	3	2	1	b0473__htpG,b0882__clpA,b1000__cbpA
b2869__ygeV	3	0	3	b0438__clpX,b0473__htpG,b2069__yegD
b2882__ygfO	3	1	2	b0436__tig,b0438__clpX,b0882__clpA
b2890__lysS	3	3	0	b2526__hscA,b2527__hscB,b3932__hslV
b2901__bglA	3	0	3	b0438__clpX,b0882__clpA,b1000__cbpA
b2903__gcvP	3	1	2	b1000__cbpA,b2592__clpB,b3687__ibpA
b2977__glcG	3	0	3	b1000__cbpA,b3931__hslU,b3932__hslV
b3000__yghY	3	1	2	b0473__htpG,b1000__cbpA,b3932__hslV
b3010__yqhC	3	0	3	b0882__clpA,b1000__cbpA,b2069__yegD
b3013__yqhG	3	1	2	b1000__cbpA,b3931__hslU,b3932__hslV
b3052__rfaE	3	3	0	b0438__clpX,b1000__cbpA,b2069__yegD
b3097__yqjC	3	1	2	b0882__clpA,b3931__hslU,b3932__hslV
b3127__garP	3	2	1	b0436__tig,b0882__clpA,b3932__hslV
b3139__agaC	3	1	2	b0436__tig,b1000__cbpA,b2069__yegD
b3143__yraI	3	0	3	b0437__clpP,b0882__clpA,b3931__hslU
b3161__mtr	3	0	3	b0438__clpX,b0882__clpA,b1000__cbpA
b3212__gltB	3	3	0	b0436__tig,b3178__ftsH,b3401__hslO
b3228__sspB	3	0	3	b0437__clpP,b0438__clpX,b0882__clpA
b3303__rpsE	3	0	3	b0473__htpG,b3686__ibpB,b3687__ibpA
b3346__yheO	3	1	2	b0473__htpG,b0882__clpA,b3687__ibpA
b3358__yhfK	3	1	2	b0882__clpA,b3931__hslU,b3932__hslV
b3380__yhfW	3	0	3	b0437__clpP,b1000__cbpA,b3932__hslV
b3386__rpe	3	1	2	b0437__clpP,b0473__htpG,b2592__clpB
b3399__yrfG	3	1	2	b0437__clpP,b1000__cbpA,b2592__clpB
b3412__bioH	3	3	0	b0436__tig,b2526__hscA,b2527__hscB
b3418__malT	3	0	3	b0438__clpX,b3931__hslU,b3932__hslV
b3445.1__yrhD	3	0	3	b0438__clpX,b3931__hslU,b3932__hslV
b3456__livM	3	0	3	b0437__clpP,b1000__cbpA,b3931__hslU
b3458__livK	3	0	3	b0438__clpX,b2069__yegD,b3687__ibpA
b3461__rpoH	3	3	0	b0014__dnaK,b0015__dnaJ,b4142__groS
b3476__nikA	3	0	3	b0437__clpP,b1000__cbpA,b2592__clpB
b3533__bcsA	3	1	2	b0438__clpX,b0882__clpA,b2069__yegD
b3535__yhjR	3	0	3	b0438__clpX,b2069__yegD,b3686__ibpB
b3568__xylH	3	0	3	b0437__clpP,b1000__cbpA,b3686__ibpB
b3581__sgbH	3	2	1	b0437__clpP,b0438__clpX,b0439__lon
b3616__tdh	3	1	2	b0882__clpA,b3686__ibpB,b3687__ibpA
b3617__kbl	3	0	3	b0437__clpP,b2592__clpB,b3931__hslU
b3634__coaD	3	0	3	b3686__ibpB,b3687__ibpA,b3932__hslV
b3635__mutM	3	0	3	b1000__cbpA,b2592__clpB,b3932__hslV
b3651__trmH	3	2	1	b2069__yegD,b2526__hscA,b3931__hslU
b3663__yicN	3	0	3	b1000__cbpA,b2592__clpB,b3931__hslU
b3690__cbrA	3	0	3	b1000__cbpA,b3931__hslU,b3932__hslV
b3700__recF	3	3	0	b2526__hscA,b3686__ibpB,b3687__ibpA
b3709__tnaB	3	1	2	b0437__clpP,b0882__clpA,b3932__hslV
b3714__yieG	3	2	1	b2592__clpB,b3686__ibpB,b3687__ibpA
b3772__ilvA	3	2	1	b0436__tig,b0882__clpA,b3931__hslU
b3785__wzzE	3	2	1	b0438__clpX,b0882__clpA,b1000__cbpA
b3787__rffD	3	0	3	b0438__clpX,b0882__clpA,b3931__hslU
b3810__yigA	3	0	3	b3686__ibpB,b3687__ibpA,b3932__hslV
b3822__recQ	3	2	1	b0438__clpX,b1000__cbpA,b2526__hscA
b3830__ysgA	3	0	3	b0473__htpG,b0882__clpA,b1000__cbpA
b3833__ubiE	3	0	3	b0437__clpP,b0473__htpG,b3687__ibpA
b3865__yihA	3	0	3	b0438__clpX,b0473__htpG,b3687__ibpA
b3871__bipA	3	1	2	b0882__clpA,b1000__cbpA,b3932__hslV
b3892__fdoI	3	1	2	b0437__clpP,b1000__cbpA,b3686__ibpB
b3908__sodA	3	3	0	b0473__htpG,b3931__hslU,b3932__hslV
b3909__kdgT	3	0	3	b0438__clpX,b1000__cbpA,b2592__clpB
b3910__yiiM	3	0	3	b0473__htpG,b2592__clpB,b3686__ibpB
b3946__fsaB	3	3	0	b2069__yegD,b3931__hslU,b3932__hslV
b3954__yijO	3	2	1	b0438__clpX,b2592__clpB,b3932__hslV
b3984__rplA	3	2	1	b0436__tig,b2069__yegD,b2526__hscA
b3991__thiG	3	0	3	b0473__htpG,b1000__cbpA,b2069__yegD
b4016__aceK	3	2	1	b2069__yegD,b3931__hslU,b3932__hslV
b4084__alsK	3	1	2	b0438__clpX,b1000__cbpA,b3687__ibpA
b4144__yjeI	3	0	3	b0437__clpP,b1000__cbpA,b2069__yegD
b4175__hflC	3	3	0	b0437__clpP,b1000__cbpA,b3686__ibpB
b4177__purA	3	1	2	b0436__tig,b0437__clpP,b3932__hslV
b4179__rnr	3	0	3	b0438__clpX,b0882__clpA,b3931__hslU
b4206__ytfB	3	0	3	b1000__cbpA,b2592__clpB,b3932__hslV
b4217__ytfK	3	1	2	b0436__tig,b0882__clpA,b3932__hslV
b4259__holC	3	0	3	b0437__clpP,b0473__htpG,b2592__clpB
b4279__yjhB	3	1	2	b0473__htpG,b3931__hslU,b3932__hslV
b4332__yjiJ	3	2	1	b0882__clpA,b1000__cbpA,b3932__hslV
b4399__creC	3	1	2	b0436__tig,b0437__clpP,b3687__ibpA
b4410__ecnA	3	0	3	b0473__htpG,b2069__yegD,b3931__hslU
b4466__yghJ	3	0	3	b0438__clpX,b3931__hslU,b3932__hslV
b0005__yaaX	2	1	1	b0437__clpP,b1000__cbpA
b0011__yaaW	2	2	0	b0473__htpG,b3932__hslV
b0019__nhaA	2	0	2	b0436__tig,b0438__clpX
b0034__caiF	2	1	1	b0436__tig,b0438__clpX
b0035__caiE	2	1	1	b0436__tig,b0437__clpP
b0036__caiD	2	0	2	b0437__clpP,b1000__cbpA
b0042__fixB	2	0	2	b0437__clpP,b0438__clpX
b0059__hepA	2	0	2	b0014__dnaK,b0437__clpP
b0064__araC	2	2	0	b0055__djlA,b1000__cbpA
b0099__mutT	2	2	0	b0015__dnaJ,b3932__hslV
b0115__aceF	2	1	1	b0436__tig,b3687__ibpA
b0126__can	2	1	1	b2527__hscB,b3686__ibpB
b0140__ecpD	2	0	2	b0437__clpP,b3932__hslV
b0145__dksA	2	0	2	b0438__clpX,b3687__ibpA
b0148__hrpB	2	2	0	b0436__tig,b1000__cbpA
b0167__glnD	2	2	0	b2526__hscA,b2527__hscB
b0172__frr	2	0	2	b3686__ibpB,b3687__ibpA
b0189__rof	2	0	2	b0882__clpA,b4142__groS
b0192__nlpE	2	2	0	b0436__tig,b1000__cbpA
b0193__yaeF	2	0	2	b1000__cbpA,b3931__hslU
b0196__rcsF	2	2	0	b0436__tig,b0882__clpA
b0211__mltD	2	1	1	b0437__clpP,b3932__hslV
b0224__yafK	2	1	1	b0437__clpP,b1000__cbpA
b0232__yafN	2	1	1	b0473__htpG,b0882__clpA
b0235__ykfJ	2	1	1	b0437__clpP,b1000__cbpA
b0246__yafW	2	1	1	b0437__clpP,b1000__cbpA
b0260__mmuP	2	1	1	b0882__clpA,b1000__cbpA
b0269__yagF	2	0	2	b0882__clpA,b1000__cbpA
b0278__yagL	2	0	2	b0438__clpX,b3932__hslV
b0287__yagU	2	2	0	b0437__clpP,b1000__cbpA
b0291__yagX	2	0	2	b0438__clpX,b3932__hslV
b0297__eaeH	2	2	0	b1000__cbpA,b3932__hslV
b0308__ykgG	2	0	2	b0437__clpP,b3932__hslV
b0313__betI	2	0	2	b0437__clpP,b3686__ibpB
b0324__yahJ	2	0	2	b0437__clpP,b0438__clpX
b0331__prpB	2	1	1	b0882__clpA,b1000__cbpA
b0343__lacY	2	1	1	b0473__htpG,b2592__clpB
b0346__mhpR	2	1	1	b0436__tig,b0437__clpP
b0349__mhpC	2	1	1	b0438__clpX,b0882__clpA
b0353__mhpT	2	2	0	b0437__clpP,b3932__hslV
b0365__tauA	2	2	0	b0436__tig,b1000__cbpA
b0381__ddlA	2	2	0	b0014__dnaK,b0439__lon
b0387__yaiI	2	2	0	b0438__clpX,b3932__hslV
b0389__yaiA	2	1	1	b1000__cbpA,b2592__clpB
b0390__aroM	2	0	2	b0882__clpA,b2592__clpB
b0400__phoR	2	0	2	b3687__ibpA,b3932__hslV
b0404__acpH	2	2	0	b0437__clpP,b0438__clpX
b0406__tgt	2	0	2	b1000__cbpA,b2069__yegD
b0420__dxs	2	1	1	b1000__cbpA,b3686__ibpB
b0443__ybaW	2	1	1	b0473__htpG,b1000__cbpA
b0446__cof	2	1	1	b0882__clpA,b2526__hscA
b0449__mdlB	2	1	1	b0436__tig,b0473__htpG
b0461__ybaJ	2	1	1	b0437__clpP,b3686__ibpB
b0463__acrA	2	0	2	b3686__ibpB,b3687__ibpA
b0481__ybaK	2	2	0	b3931__hslU,b3932__hslV
b0485__ybaS	2	2	0	b0438__clpX,b0473__htpG
b0487__cueR	2	1	1	b2592__clpB,b3931__hslU
b0510__ybbV	2	1	1	b0437__clpP,b0438__clpX
b0511__ybbW	2	1	1	b0436__tig,b0437__clpP
b0522__purK	2	0	2	b0437__clpP,b0438__clpX
b0530__sfmA	2	2	0	b0882__clpA,b1000__cbpA
b0531__sfmC	2	1	1	b0437__clpP,b0882__clpA
b0534__sfmF	2	2	0	b0436__tig,b3932__hslV
b0544__ybcK	2	1	1	b0436__tig,b3687__ibpA
b0546__ybcM	2	1	1	b0438__clpX,b1000__cbpA
b0562__ybcY	2	1	1	b0436__tig,b0437__clpP
b0565__ompT	2	0	2	b0436__tig,b0437__clpP
b0572__cusC	2	1	1	b0436__tig,b0437__clpP
b0579__ybdF	2	0	2	b3686__ibpB,b3931__hslU
b0584__fepA	2	0	2	b3931__hslU,b3932__hslV
b0588__fepC	2	0	2	b0437__clpP,b3931__hslU
b0590__fepD	2	1	1	b0437__clpP,b2069__yegD
b0592__fepB	2	1	1	b0437__clpP,b2069__yegD
b0597__ybdB	2	0	2	b0437__clpP,b1000__cbpA
b0599__ybdH	2	1	1	b3687__ibpA,b3932__hslV
b0603__ybdO	2	1	1	b0437__clpP,b0438__clpX
b0605__ahpC	2	0	2	b0882__clpA,b3931__hslU
b0631__ybeD	2	1	1	b0882__clpA,b3931__hslU
b0642__leuS	2	1	1	b1000__cbpA,b3932__hslV
b0653__gltK	2	0	2	b0437__clpP,b0882__clpA
b0658__ybeX	2	1	1	b2592__clpB,b3932__hslV
b0661__miaB	2	0	2	b0438__clpX,b3687__ibpA
b0683.1__ybfJ	2	1	1	b0882__clpA,b1000__cbpA
b0683__fur	2	1	1	b1000__cbpA,b2069__yegD
b0689__ybfP	2	1	1	b0438__clpX,b3932__hslV
b0698__kdpA	2	0	2	b0438__clpX,b1000__cbpA
b0704__ybfC	2	0	2	b0473__htpG,b3686__ibpB
b0707__ybgA	2	1	1	b0882__clpA,b3932__hslV
b0712__ybgK	2	2	0	b0473__htpG,b2526__hscA
b0719__ybgD	2	1	1	b0882__clpA,b3931__hslU
b0720__gltA	2	1	1	b0436__tig,b0437__clpP
b0736__ybgC	2	0	2	b3686__ibpB,b3687__ibpA
b0740__tolB	2	1	1	b0438__clpX,b3686__ibpB
b0752__zitB	2	1	1	b0437__clpP,b3932__hslV
b0767__pgl	2	0	2	b0437__clpP,b2592__clpB
b0770__ybhI	2	1	1	b0436__tig,b0438__clpX
b0775__bioB	2	0	2	b0473__htpG,b3687__ibpA
b0784__moaD	2	1	1	b0438__clpX,b0882__clpA
b0785__moaE	2	0	2	b0437__clpP,b1000__cbpA
b0795__ybhG	2	2	0	b2526__hscA,b2592__clpB
b0796__ybiH	2	1	1	b0436__tig,b0438__clpX
b0800__ybiB	2	1	1	b0438__clpX,b3932__hslV
b0802__ybiJ	2	1	1	b0437__clpP,b3686__ibpB
b0819__ybiS	2	0	2	b0437__clpP,b0438__clpX
b0837__yliI	2	1	1	b1000__cbpA,b2069__yegD
b0848__ybjM	2	2	0	b0436__tig,b1000__cbpA
b0870__ltaE	2	1	1	b0882__clpA,b1000__cbpA
b0873__hcp	2	2	0	b0436__tig,b3932__hslV
b0885__aat	2	1	1	b0436__tig,b1000__cbpA
b0891__lolA	2	2	0	b0882__clpA,b1000__cbpA
b0893__serS	2	2	0	b0882__clpA,b1000__cbpA
b0905__ycaO	2	0	2	b0473__htpG,b3931__hslU
b0908__aroA	2	2	0	b0436__tig,b0882__clpA
b0917__ycaR	2	2	0	b0473__htpG,b1000__cbpA
b0923__mukE	2	1	1	b1000__cbpA,b2527__hscB
b0924__mukB	2	2	0	b0473__htpG,b1000__cbpA
b0926__ycbK	2	1	1	b0882__clpA,b3686__ibpB
b0927__ycbL	2	1	1	b0437__clpP,b0473__htpG
b0932__pepN	2	0	2	b0437__clpP,b3686__ibpB
b0940__ycbS	2	0	2	b0473__htpG,b3687__ibpA
b0943__ycbV	2	1	1	b1000__cbpA,b3931__hslU
b0945__pyrD	2	0	2	b0437__clpP,b0438__clpX
b0955__ycbZ	2	1	1	b0436__tig,b3687__ibpA
b0956__ycbG	2	2	0	b0882__clpA,b1000__cbpA
b0958__sulA	2	2	0	b0882__clpA,b1000__cbpA
b0961__yccF	2	2	0	b1000__cbpA,b3932__hslV
b0962__helD	2	1	1	b1000__cbpA,b3686__ibpB
b0969__yccK	2	1	1	b0436__tig,b0438__clpX
b0979__appB	2	1	1	b1000__cbpA,b3687__ibpA
b1010__rutC	2	1	1	b3687__ibpA,b3932__hslV
b1020__phoH	2	2	0	b0882__clpA,b1000__cbpA
b1033__ghrA	2	2	0	b0882__clpA,b1000__cbpA
b1034__ycdX	2	1	1	b1000__cbpA,b2592__clpB
b1037__csgG	2	2	0	b0436__tig,b1000__cbpA
b1038__csgF	2	1	1	b0437__clpP,b1000__cbpA
b1042__csgA	2	2	0	b0882__clpA,b1000__cbpA
b1045__ymdB	2	1	1	b0473__htpG,b1000__cbpA
b1048__mdoG	2	1	1	b1000__cbpA,b3686__ibpB
b1053__mdtG	2	1	1	b0882__clpA,b1000__cbpA
b1066__rimJ	2	2	0	b0436__tig,b1000__cbpA
b1070__flgN	2	2	0	b0436__tig,b0882__clpA
b1078__flgG	2	2	0	b0882__clpA,b1000__cbpA
b1081__flgJ	2	2	0	b0882__clpA,b1000__cbpA
b1082__flgK	2	2	0	b0882__clpA,b1000__cbpA
b1101__ptsG	2	0	2	b0438__clpX,b2069__yegD
b1102__fhuE	2	2	0	b0436__tig,b1000__cbpA
b1104__ycfL	2	0	2	b3686__ibpB,b3687__ibpA
b1123__potD	2	0	2	b0437__clpP,b0438__clpX
b1147__ymfL	2	2	0	b0473__htpG,b1000__cbpA
b1158__pin	2	0	2	b0437__clpP,b0438__clpX
b1162__ycgE	2	1	1	b1000__cbpA,b2069__yegD
b1172__ymgG	2	1	1	b1000__cbpA,b3932__hslV
b1191__cvrA	2	1	1	b0438__clpX,b3931__hslU
b1198__dhaH	2	0	2	b0438__clpX,b3932__hslV
b1202__ycgV	2	1	1	b1000__cbpA,b2069__yegD
b1203__ychF	2	0	2	b0437__clpP,b0438__clpX
b1220__ychP	2	1	1	b2069__yegD,b2592__clpB
b1243__oppA	2	0	2	b0437__clpP,b0439__lon
b1247__oppF	2	0	2	b0436__tig,b3686__ibpB
b1251__yciI	2	2	0	b0436__tig,b1000__cbpA
b1270__btuR	2	1	1	b0436__tig,b3687__ibpA
b1275.1__yciX	2	1	1	b0436__tig,b0882__clpA
b1278__pgpB	2	1	1	b1000__cbpA,b3686__ibpB
b1288__fabI	2	0	2	b3686__ibpB,b3687__ibpA
b1291__sapD	2	0	2	b0438__clpX,b0882__clpA
b1298__puuD	2	1	1	b0436__tig,b0473__htpG
b1299__puuR	2	1	1	b0437__clpP,b1000__cbpA
b1315__ycjS	2	2	0	b1000__cbpA,b3686__ibpB
b1319__ompG	2	2	0	b1000__cbpA,b2069__yegD
b1328__ycjZ	2	2	0	b0882__clpA,b1000__cbpA
b1330__ynaI	2	0	2	b0473__htpG,b1000__cbpA
b1335__ogt	2	1	1	b1000__cbpA,b3687__ibpA
b1337__abgB	2	0	2	b0437__clpP,b0438__clpX
b1339__abgR	2	1	1	b0437__clpP,b1000__cbpA
b1348__lar	2	0	2	b0437__clpP,b1000__cbpA
b1351__racC	2	2	0	b1000__cbpA,b3686__ibpB
b1357__ydaS	2	1	1	b0436__tig,b3687__ibpA
b1361__ydaW	2	0	2	b0438__clpX,b1000__cbpA
b1375__ynaE	2	1	1	b0882__clpA,b3932__hslV
b1380__ldhA	2	2	0	b0436__tig,b1000__cbpA
b1383__ydbL	2	0	2	b0473__htpG,b3931__hslU
b1388__paaA	2	1	1	b0882__clpA,b2069__yegD
b1390__paaC	2	1	1	b0437__clpP,b0882__clpA
b1394__paaG	2	0	2	b0438__clpX,b1000__cbpA
b1396__paaI	2	1	1	b0650__hscC,b2069__yegD
b1397__paaJ	2	1	1	b0438__clpX,b0882__clpA
b1405__ydbA_2	2	0	2	b0473__htpG,b3931__hslU
b1416__gapC_2	2	0	2	b0437__clpP,b3687__ibpA
b1443__ydcV	2	0	2	b1000__cbpA,b3932__hslV
b1448__yncA	2	0	2	b2069__yegD,b3687__ibpA
b1454__yncG	2	2	0	b0882__clpA,b1000__cbpA
b1463__nhoA	2	2	0	b1000__cbpA,b2069__yegD
b1465__narV	2	0	2	b1000__cbpA,b3686__ibpB
b1471__yddK	2	2	0	b3931__hslU,b3932__hslV
b1482__osmC	2	2	0	b0882__clpA,b1000__cbpA
b1491__yddW	2	1	1	b0437__clpP,b2069__yegD
b1505__ydeT	2	1	1	b0436__tig,b0437__clpP
b1510__ydeK	2	0	2	b0438__clpX,b0882__clpA
b1519__tam	2	0	2	b0437__clpP,b0438__clpX
b1532__marB	2	0	2	b0437__clpP,b0438__clpX
b1538__dcp	2	0	2	b0437__clpP,b0438__clpX
b1542__ydfI	2	0	2	b0437__clpP,b0438__clpX
b1549__ydfO	2	0	2	b1000__cbpA,b3932__hslV
b1552__cspI	2	0	2	b0437__clpP,b0438__clpX
b1556__essQ	2	0	2	b0438__clpX,b3931__hslU
b1557__cspB	2	0	2	b0437__clpP,b0438__clpX
b1564__relB	2	0	2	b0437__clpP,b0438__clpX
b1566__flxA	2	1	1	b0437__clpP,b3686__ibpB
b1580__rspB	2	0	2	b3931__hslU,b3932__hslV
b1584__speG	2	2	0	b0436__tig,b0882__clpA
b1593__ynfK	2	2	0	b1000__cbpA,b3932__hslV
b1594__dgsA	2	0	2	b0437__clpP,b2069__yegD
b1595__ynfL	2	1	1	b0436__tig,b0882__clpA
b1601__tqsA	2	2	0	b0437__clpP,b2592__clpB
b1608__rstA	2	2	0	b0436__tig,b1000__cbpA
b1611__fumC	2	0	2	b3686__ibpB,b3687__ibpA
b1612__fumA	2	1	1	b0436__tig,b0437__clpP
b1632__rsxE	2	0	2	b0437__clpP,b1000__cbpA
b1635__gst	2	0	2	b0882__clpA,b3687__ibpA
b1639__ydhA	2	0	2	b1000__cbpA,b3687__ibpA
b1667__ydhR	2	0	2	b3686__ibpB,b3687__ibpA
b1671__ydhX	2	2	0	b0436__tig,b3932__hslV
b1681__sufD	2	1	1	b2527__hscB,b3932__hslV
b1684__sufA	2	1	1	b2526__hscA,b3687__ibpA
b1690__ydiM	2	1	1	b0473__htpG,b1000__cbpA
b1696__ydiP	2	0	2	b0473__htpG,b3687__ibpA
b1710__btuE	2	0	2	b0437__clpP,b1000__cbpA
b1718__infC	2	0	2	b3686__ibpB,b3932__hslV
b1720__arpB_1	2	0	2	b0473__htpG,b1000__cbpA
b1736__chbA	2	0	2	b0437__clpP,b0438__clpX
b1739__osmE	2	0	2	b0473__htpG,b0882__clpA
b1744__astE	2	2	0	b0436__tig,b0882__clpA
b1750__ydjX	2	0	2	b0438__clpX,b3687__ibpA
b1751__ydjY	2	0	2	b3931__hslU,b3932__hslV
b1752__ydjZ	2	0	2	b0437__clpP,b0438__clpX
b1753__ynjA	2	2	0	b0438__clpX,b2526__hscA
b1755__ynjC	2	0	2	b0438__clpX,b3932__hslV
b1772__ydjH	2	0	2	b3931__hslU,b3932__hslV
b1779__gapA	2	1	1	b1000__cbpA,b3932__hslV
b1782__mipA	2	1	1	b0436__tig,b3687__ibpA
b1784__yeaH	2	2	0	b0882__clpA,b1000__cbpA
b1785__yeaI	2	1	1	b0437__clpP,b2069__yegD
b1787__yeaK	2	1	1	b1000__cbpA,b3686__ibpB
b1791__yeaN	2	0	2	b0882__clpA,b3932__hslV
b1794__yeaP	2	0	2	b0437__clpP,b3932__hslV
b1798__leuE	2	0	2	b0473__htpG,b1000__cbpA
b1799__yeaT	2	1	1	b0436__tig,b3686__ibpB
b1801__yeaV	2	1	1	b1000__cbpA,b2592__clpB
b1818__manY	2	0	2	b0473__htpG,b0650__hscC
b1825__yebO	2	2	0	b0436__tig,b1000__cbpA
b1827__kdgR	2	2	0	b0438__clpX,b1000__cbpA
b1844__exoX	2	1	1	b0436__tig,b0438__clpX
b1845__ptrB	2	1	1	b0438__clpX,b1000__cbpA
b1852__zwf	2	0	2	b0437__clpP,b3687__ibpA
b1863__ruvC	2	0	2	b0438__clpX,b0473__htpG
b1874__cutC	2	1	1	b0436__tig,b0438__clpX
b1885__tap	2	1	1	b0436__tig,b0437__clpP
b1895__uspC	2	0	2	b0437__clpP,b0438__clpX
b1914__uvrY	2	0	2	b3686__ibpB,b3687__ibpA
b1921__fliZ	2	1	1	b0436__tig,b1000__cbpA
b1961__dcm	2	1	1	b3686__ibpB,b3931__hslU
b1992__cobS	2	1	1	b0437__clpP,b0882__clpA
b2020__hisD	2	2	0	b0436__tig,b0882__clpA
b2026__hisI	2	2	0	b0882__clpA,b1000__cbpA
b2037__rfbX	2	2	0	b0882__clpA,b1000__cbpA
b2038__rfbC	2	1	1	b0438__clpX,b2069__yegD
b2039__rfbA	2	0	2	b0438__clpX,b3687__ibpA
b2045__wcaK	2	2	0	b2526__hscA,b3931__hslU
b2046__wzxC	2	0	2	b1000__cbpA,b2069__yegD
b2048__cpsG	2	0	2	b2069__yegD,b3686__ibpB
b2058__wcaB	2	2	0	b0436__tig,b0882__clpA
b2075__mdtB	2	2	0	b0882__clpA,b1000__cbpA
b2082__ogrK	2	0	2	b0437__clpP,b0882__clpA
b2090__gatR_2	2	2	0	b1000__cbpA,b2069__yegD
b2091__gatD	2	1	1	b0437__clpP,b2069__yegD
b2101__yegW	2	1	1	b0438__clpX,b2069__yegD
b2103__thiD	2	2	0	b1000__cbpA,b2069__yegD
b2104__thiM	2	0	2	b0439__lon,b0882__clpA
b2109__yehB	2	2	0	b1000__cbpA,b2592__clpB
b2115__molR_1	2	1	1	b0882__clpA,b2069__yegD
b2124__yehS	2	1	1	b0882__clpA,b3931__hslU
b2129__yehX	2	2	0	b1000__cbpA,b2069__yegD
b2134__pbpG	2	2	0	b1000__cbpA,b2069__yegD
b2145__yeiS	2	1	1	b0882__clpA,b1000__cbpA
b2160__yeiI	2	0	2	b3931__hslU,b3932__hslV
b2166__yeiC	2	0	2	b0473__htpG,b3686__ibpB
b2167__fruA	2	1	1	b1000__cbpA,b2069__yegD
b2182__bcr	2	1	1	b0473__htpG,b0882__clpA
b2190__yejO	2	1	1	b3686__ibpB,b3931__hslU
b2206__napA	2	0	2	b0015__dnaJ,b0439__lon
b2221__atoD	2	2	0	b1000__cbpA,b2069__yegD
b2231__gyrA	2	1	1	b2069__yegD,b3686__ibpB
b2239__glpQ	2	0	2	b2069__yegD,b3932__hslV
b2251__nudI	2	0	2	b0473__htpG,b1000__cbpA
b2259__pmrD	2	2	0	b0436__tig,b1000__cbpA
b2260__menE	2	0	2	b0437__clpP,b2069__yegD
b2262__menB	2	1	1	b0882__clpA,b3686__ibpB
b2267__elaA	2	0	2	b3931__hslU,b3932__hslV
b2268__elaC	2	2	0	b0436__tig,b0882__clpA
b2269__elaD	2	1	1	b0882__clpA,b3931__hslU
b2271__yfbL	2	0	2	b2069__yegD,b3687__ibpA
b2274__yfbO	2	0	2	b0438__clpX,b0882__clpA
b2278__nuoL	2	1	1	b0436__tig,b3932__hslV
b2285__nuoE	2	0	2	b3686__ibpB,b3687__ibpA
b2287__nuoB	2	1	1	b0437__clpP,b0438__clpX
b2292__yfbS	2	0	2	b0473__htpG,b1000__cbpA
b2298__yfcC	2	0	2	b1000__cbpA,b3931__hslU
b2309__hisJ	2	2	0	b0436__tig,b2069__yegD
b2313__cvpA	2	0	2	b0437__clpP,b0438__clpX
b2315__folC	2	2	0	b0882__clpA,b1000__cbpA
b2320__pdxB	2	1	1	b0436__tig,b3686__ibpB
b2328__mepA	2	0	2	b0882__clpA,b3686__ibpB
b2329__aroC	2	0	2	b1000__cbpA,b3931__hslU
b2331__yfcN	2	2	0	b1000__cbpA,b3686__ibpB
b2340__sixA	2	2	0	b0436__tig,b0882__clpA
b2342__fadI	2	1	1	b0437__clpP,b2069__yegD
b2345__yfdF	2	0	2	b0473__htpG,b3687__ibpA
b2346__vacJ	2	0	2	b0437__clpP,b3932__hslV
b2347__yfdC	2	0	2	b0438__clpX,b2069__yegD
b2368__emrK	2	0	2	b0437__clpP,b0438__clpX
b2373__oxc	2	2	0	b0436__tig,b0882__clpA
b2385__ypdF	2	0	2	b1000__cbpA,b3932__hslV
b2389__yfeO	2	1	1	b1000__cbpA,b3686__ibpB
b2423__cysW	2	1	1	b0436__tig,b0438__clpX
b2434__ypeA	2	0	2	b0473__htpG,b3931__hslU
b2436__hemF	2	2	0	b0882__clpA,b2526__hscA
b2439__eutL	2	1	1	b0437__clpP,b3932__hslV
b2464__talA	2	0	2	b0437__clpP,b1000__cbpA
b2465__tktB	2	1	1	b0436__tig,b2069__yegD
b2467__nudK	2	0	2	b0473__htpG,b0882__clpA
b2479__gcvR	2	1	1	b0436__tig,b0438__clpX
b2488__hyfH	2	0	2	b0473__htpG,b3687__ibpA
b2493__yfgO	2	0	2	b0438__clpX,b0882__clpA
b2503__yfgF	2	0	2	b0473__htpG,b1000__cbpA
b2504__yfgG	2	1	1	b0882__clpA,b2069__yegD
b2505__yfgH	2	0	2	b3931__hslU,b3932__hslV
b2510__yfgJ	2	2	0	b1000__cbpA,b2526__hscA
b2512__yfgL	2	2	0	b0436__tig,b1000__cbpA
b2521__sseA	2	0	2	b3931__hslU,b3932__hslV
b2531__iscR	2	2	0	b0436__tig,b2592__clpB
b2537__hcaR	2	0	2	b1000__cbpA,b3931__hslU
b2539__hcaF	2	0	2	b0437__clpP,b2592__clpB
b2551__glyA	2	1	1	b0882__clpA,b3931__hslU
b2552__hmp	2	0	2	b0437__clpP,b0438__clpX
b2563__acpS	2	2	0	b2527__hscB,b2592__clpB
b2566__era	2	2	0	b2527__hscB,b2592__clpB
b2570__rseC	2	2	0	b1000__cbpA,b2592__clpB
b2576__srmB	2	1	1	b0437__clpP,b2592__clpB
b2577__yfiE	2	2	0	b0436__tig,b2592__clpB
b2594__rluD	2	0	2	b0438__clpX,b1000__cbpA
b2599__pheA	2	2	0	b0436__tig,b0882__clpA
b2607__trmD	2	0	2	b3686__ibpB,b3687__ibpA
b2616__recN	2	1	1	b1000__cbpA,b3932__hslV
b2634__yfjR	2	1	1	b2592__clpB,b3686__ibpB
b2641__ypjM	2	1	1	b2069__yegD,b2592__clpB
b2643__yfjX	2	1	1	b2592__clpB,b3686__ibpB
b2654__ygaQ	2	1	1	b0882__clpA,b1000__cbpA
b2660__ygaF	2	0	2	b0437__clpP,b1000__cbpA
b2669__stpA	2	1	1	b0436__tig,b3932__hslV
b2674__nrdI	2	1	1	b2069__yegD,b2592__clpB
b2678__proW	2	0	2	b0438__clpX,b1000__cbpA
b2682__ygaZ	2	1	1	b0437__clpP,b2592__clpB
b2686__emrB	2	2	0	b1000__cbpA,b2592__clpB
b2702__srlA	2	0	2	b0438__clpX,b3931__hslU
b2705__srlD	2	2	0	b3686__ibpB,b3687__ibpA
b2711__flrR	2	0	2	b0438__clpX,b1000__cbpA
b2725__hycA	2	0	2	b2592__clpB,b3686__ibpB
b2729__hypD	2	0	2	b0438__clpX,b2592__clpB
b2733__mutS	2	0	2	b3931__hslU,b3932__hslV
b2735__ygbI	2	0	2	b0882__clpA,b3687__ibpA
b2736__ygbJ	2	0	2	b0437__clpP,b1000__cbpA
b2737__ygbK	2	0	2	b0437__clpP,b2069__yegD
b2740__ygbN	2	1	1	b1000__cbpA,b2069__yegD
b2746__ispF	2	0	2	b3686__ibpB,b3687__ibpA
b2750__cysC	2	0	2	b0882__clpA,b2069__yegD
b2754__ygbF	2	1	1	b0439__lon,b0882__clpA
b2755__ygbT	2	1	1	b1000__cbpA,b3401__hslO
b2759__ygcK	2	0	2	b0438__clpX,b3931__hslU
b2764__cysJ	2	1	1	b2526__hscA,b2592__clpB
b2768__ygcP	2	0	2	b1000__cbpA,b3687__ibpA
b2781__mazG	2	0	2	b0437__clpP,b0438__clpX
b2782__chpA	2	0	2	b0437__clpP,b0438__clpX
b2794__queF	2	1	1	b1000__cbpA,b2069__yegD
b2804__fucU	2	0	2	b3931__hslU,b3932__hslV
b2810__csdA	2	0	2	b0882__clpA,b2527__hscB
b2818__argA	2	2	0	b0436__tig,b0882__clpA
b2840__ygeA	2	2	0	b1000__cbpA,b2069__yegD
b2846__yqeH	2	1	1	b0436__tig,b1000__cbpA
b2847__yqeI	2	1	1	b0437__clpP,b1000__cbpA
b2867__xdhB	2	0	2	b2069__yegD,b0882__clpA
b2879__ssnA	2	0	2	b0437__clpP,b3931__hslU
b2887__ygfT	2	0	2	b2069__yegD,b2592__clpB
b2895__fldB	2	2	0	b0436__tig,b0882__clpA
b2913__serA	2	1	1	b0438__clpX,b0882__clpA
b2921__ygfI	2	0	2	b0437__clpP,b2592__clpB
b2934__cmtB	2	1	1	b0436__tig,b1000__cbpA
b2949__yqgF	2	0	2	b3931__hslU,b3932__hslV
b2955__yggW	2	0	2	b0438__clpX,b0473__htpG
b2983__yghQ	2	2	0	b0882__clpA,b1000__cbpA
b2985__yghS	2	1	1	b0473__htpG,b0882__clpA
b2987__pitB	2	1	1	b0436__tig,b0438__clpX
b2988__gss	2	0	2	b0437__clpP,b3931__hslU
b3012__dkgA	2	2	0	b0882__clpA,b1000__cbpA
b3014__yqhH	2	0	2	b0437__clpP,b0473__htpG
b3021__ygiT	2	2	0	b0882__clpA,b3178__ftsH
b3028__mdaB	2	0	2	b0437__clpP,b3931__hslU
b3042__yqiC	2	0	2	b1000__cbpA,b2592__clpB
b3053__glnE	2	1	1	b0437__clpP,b3686__ibpB
b3056__cca	2	0	2	b1000__cbpA,b3932__hslV
b3061__ttdA	2	0	2	b0437__clpP,b2592__clpB
b3062__ttdB	2	2	0	b1000__cbpA,b3932__hslV
b3073__ygjG	2	0	2	b1000__cbpA,b2069__yegD
b3081__fadH	2	0	2	b0438__clpX,b2592__clpB
b3082__ygjM	2	0	2	b0438__clpX,b1000__cbpA
b3088__alx	2	0	2	b0438__clpX,b1000__cbpA
b3105__yhaJ	2	1	1	b0438__clpX,b2592__clpB
b3106__yhaK	2	1	1	b0437__clpP,b1000__cbpA
b3114__tdcE	2	1	1	b0438__clpX,b2069__yegD
b3126__garL	2	2	0	b0436__tig,b2592__clpB
b3128__garD	2	1	1	b0438__clpX,b3931__hslU
b3132__kbaZ	2	1	1	b0436__tig,b1000__cbpA
b3134__agaW	2	1	1	b0882__clpA,b3932__hslV
b3137__kbaY	2	1	1	b0436__tig,b1000__cbpA
b3160__yhbW	2	0	2	b0437__clpP,b0473__htpG
b3173__yhbX	2	0	2	b0473__htpG,b3931__hslU
b3179__rrmJ	2	0	2	b0436__tig,b0882__clpA
b3202__rpoN	2	2	0	b3178__ftsH,b4142__groS
b3209__elbB	2	1	1	b0438__clpX,b1000__cbpA
b3219__yhcF	2	0	2	b0438__clpX,b1000__cbpA
b3220__yhcG	2	2	0	b3178__ftsH,b4142__groS
b3224__nanT	2	0	2	b2069__yegD,b3686__ibpB
b3226__nanR	2	2	0	b0438__clpX,b1000__cbpA
b3261__fis	2	0	2	b0437__clpP,b1000__cbpA
b3265__acrE	2	0	2	b0882__clpA,b2592__clpB
b3281__aroE	2	1	1	b0438__clpX,b0882__clpA
b3287__def	2	1	1	b0438__clpX,b1000__cbpA
b3293__yhdN	2	0	2	b0438__clpX,b0473__htpG
b3318__rplW	2	0	2	b0882__clpA,b3687__ibpA
b3323__gspA	2	1	1	b0437__clpP,b1000__cbpA
b3325__gspD	2	0	2	b0438__clpX,b1000__cbpA
b3326__gspE	2	1	1	b2592__clpB,b3687__ibpA
b3344__yheM	2	0	2	b0882__clpA,b2069__yegD
b3350__kefB	2	0	2	b0438__clpX,b1000__cbpA
b3351__kefG	2	0	2	b0437__clpP,b1000__cbpA
b3355__prkB	2	0	2	b0437__clpP,b0473__htpG
b3356__yhfA	2	0	2	b0473__htpG,b3931__hslU
b3360__pabA	2	1	1	b0438__clpX,b0882__clpA
b3362__yhfG	2	1	1	b0437__clpP,b1000__cbpA
b3371__frlB	2	1	1	b0882__clpA,b1000__cbpA
b3375__frlR	2	2	0	b0436__tig,b0882__clpA
b3376__yhfS	2	0	2	b0437__clpP,b2069__yegD
b3387__dam	2	0	2	b2592__clpB,b3932__hslV
b3408__feoA	2	0	2	b3686__ibpB,b3931__hslU
b3416__malQ	2	0	2	b0439__lon,b3687__ibpA
b3431__glgX	2	0	2	b0437__clpP,b2592__clpB
b3440__yhhX	2	0	2	b0438__clpX,b3686__ibpB
b3447__ggt	2	0	2	b3931__hslU,b3932__hslV
b3450__ugpC	2	0	2	b0438__clpX,b2592__clpB
b3451__ugpE	2	0	2	b0438__clpX,b0882__clpA
b3452__ugpA	2	0	2	b0438__clpX,b3931__hslU
b3457__livH	2	0	2	b0437__clpP,b0438__clpX
b3460__livJ	2	0	2	b0438__clpX,b0882__clpA
b3466__yhhL	2	1	1	b0438__clpX,b0882__clpA
b3478__nikC	2	1	1	b0437__clpP,b1000__cbpA
b3492__yhiN	2	1	1	b2069__yegD,b3686__ibpB
b3501__arsR	2	0	2	b0438__clpX,b2069__yegD
b3504__yhiS	2	1	1	b0882__clpA,b3932__hslV
b3525__yhjH	2	0	2	b0437__clpP,b0438__clpX
b3528__dctA	2	0	2	b2069__yegD,b2592__clpB
b3542__dppC	2	0	2	b0438__clpX,b1000__cbpA
b3560__glyQ	2	0	2	b3686__ibpB,b3932__hslV
b3569__xylR	2	0	2	b0437__clpP,b2592__clpB
b3593__rhsA	2	0	2	b3931__hslU,b3932__hslV
b3610__grxC	2	0	2	b1000__cbpA,b2592__clpB
b3612__gpmI	2	0	2	b1000__cbpA,b3687__ibpA
b3631__rfaG	2	0	2	b0436__tig,b3931__hslU
b3636__rpmG	2	0	2	b0437__clpP,b0438__clpX
b3668__uhpB	2	1	1	b0438__clpX,b3932__hslV
b3669__uhpA	2	2	0	b3686__ibpB,b3687__ibpA
b3673__emrD	2	1	1	b1000__cbpA,b3686__ibpB
b3674__yidF	2	0	2	b3931__hslU,b3932__hslV
b3683__glvC	2	1	1	b0882__clpA,b3932__hslV
b3698__yidB	2	0	2	b0437__clpP,b0438__clpX
b3706__trmE	2	0	2	b0437__clpP,b1000__cbpA
b3707__tnaC	2	1	1	b0882__clpA,b1000__cbpA
b3708__tnaA	2	2	0	b3686__ibpB,b3687__ibpA
b3712__yieE	2	1	1	b3686__ibpB,b3931__hslU
b3716__cbrB	2	1	1	b0438__clpX,b3686__ibpB
b3721__bglB	2	1	1	b2592__clpB,b3686__ibpB
b3727__pstC	2	0	2	b0437__clpP,b1000__cbpA
b3740__gidB	2	1	1	b3686__ibpB,b3932__hslV
b3741__gidA	2	2	0	b2592__clpB,b3686__ibpB
b3745__viaA	2	1	1	b1000__cbpA,b2526__hscA
b3748__rbsD	2	1	1	b0437__clpP,b3686__ibpB
b3749__rbsA	2	0	2	b0437__clpP,b1000__cbpA
b3752__rbsK	2	0	2	b0438__clpX,b1000__cbpA
b3755__yieP	2	0	2	b1000__cbpA,b2592__clpB
b3766__ilvL	2	0	2	b0882__clpA,b2592__clpB
b3777__yifN	2	2	0	b0436__tig,b3932__hslV
b3781__trxA	2	1	1	b0473__htpG,b0882__clpA
b3792__wzxE	2	1	1	b0437__clpP,b2069__yegD
b3807__cyaY	2	1	1	b0438__clpX,b3686__ibpB
b3820__yigI	2	1	1	b0882__clpA,b2592__clpB
b3893__fdoH	2	0	2	b1000__cbpA,b2592__clpB
b3906__rhaR	2	0	2	b0437__clpP,b1000__cbpA
b3918__cdh	2	1	1	b2069__yegD,b3932__hslV
b3925__glpX	2	0	2	b0437__clpP,b1000__cbpA
b3929__rraA	2	2	0	b0436__tig,b0882__clpA
b3939__metB	2	1	1	b0882__clpA,b1000__cbpA
b3941__metF	2	2	0	b0882__clpA,b3931__hslU
b3989__htrC	2	2	0	b3931__hslU,b3932__hslV
b3994__thiC	2	2	0	b0436__tig,b0882__clpA
b4000__hupA	2	0	2	b0437__clpP,b3686__ibpB
b4003__zraS	2	2	0	b0438__clpX,b1000__cbpA
b4006__purH	2	1	1	b0882__clpA,b2069__yegD
b4013__metA	2	1	1	b0437__clpP,b0882__clpA
b4025__pgi	2	0	2	b1000__cbpA,b2592__clpB
b4027__yjbF	2	0	2	b0438__clpX,b1000__cbpA
b4034__malE	2	1	1	b0436__tig,b0438__clpX
b4035__malK	2	0	2	b0438__clpX,b1000__cbpA
b4037__malM	2	2	0	b1000__cbpA,b3932__hslV
b4055__aphA	2	1	1	b0882__clpA,b2069__yegD
b4063__soxR	2	1	1	b0436__tig,b3687__ibpA
b4117__adiA	2	0	2	b1000__cbpA,b2592__clpB
b4118__melR	2	2	0	b0436__tig,b1000__cbpA
b4120__melB	2	1	1	b0438__clpX,b3686__ibpB
b4139__aspA	2	1	1	b1000__cbpA,b2069__yegD
b4140__fxsA	2	1	1	b0438__clpX,b1000__cbpA
b4152__frdC	2	2	0	b0436__tig,b1000__cbpA
b4153__frdB	2	2	0	b0436__tig,b1000__cbpA
b4159__yjeP	2	0	2	b0438__clpX,b0882__clpA
b4172__hfq	2	2	0	b0436__tig,b0882__clpA
b4185__yjfM	2	1	1	b2069__yegD,b2592__clpB
b4189__yjfO	2	1	1	b1000__cbpA,b3931__hslU
b4207__fklB	2	0	2	b0438__clpX,b3931__hslU
b4213__cpdB	2	1	1	b0437__clpP,b3932__hslV
b4230__ytfT	2	1	1	b1000__cbpA,b3931__hslU
b4241__treR	2	2	0	b0436__tig,b1000__cbpA
b4242__mgtA	2	2	0	b0436__tig,b1000__cbpA
b4252__yjgK	2	1	1	b1000__cbpA,b3931__hslU
b4264__idnR	2	0	2	b0437__clpP,b3687__ibpA
b4268__idnK	2	0	2	b1000__cbpA,b2069__yegD
b4303__sgcQ	2	1	1	b1000__cbpA,b3686__ibpB
b4312__fimB	2	1	1	b0436__tig,b0437__clpP
b4317__fimD	2	1	1	b0436__tig,b0437__clpP
b4321__gntP	2	0	2	b0437__clpP,b1000__cbpA
b4328__iadA	2	0	2	b2069__yegD,b3686__ibpB
b4371__rsmC	2	1	1	b0438__clpX,b1000__cbpA
b4375__prfC	2	0	2	b0438__clpX,b3931__hslU
b4386__lplA	2	2	0	b0436__tig,b0882__clpA
b4393__trpR	2	2	0	b0436__tig,b0473__htpG
b4400__creD	2	1	1	b0436__tig,b0438__clpX
b4455__hokA	2	0	2	b0882__clpA,b2069__yegD
b4460__araH	2	2	0	b0436__tig,b1000__cbpA
b4465__yggP	2	1	1	b0438__clpX,b3686__ibpB
b4469__ygiQ	2	0	2	b2592__clpB,b3932__hslV
b4473__smf	2	0	2	b0437__clpP,b0438__clpX
b4485__ytfR	2	0	2	b0438__clpX,b0882__clpA
b4490__ycdN	2	2	0	b0438__clpX,b1000__cbpA
b4493__gapC	2	1	1	b1000__cbpA,b3686__ibpB
b4521__ymgH	2	0	2	b0473__htpG,b3686__ibpB
b4526__ydaE	2	1	1	b1000__cbpA,b2592__clpB
b4548__ypjJ	2	1	1	b0436__tig,b0882__clpA
b4561__insM	2	1	1	b0437__clpP,b0473__htpG
b4567__yjjZ	2	0	2	b0438__clpX,b0882__clpA
b4574__yciX	2	1	1	b0436__tig,b2069__yegD
JW5447__fucT	1	0	1	b0473__htpG
JW5661__yzpK	1	0	1	b2069__yegD
b0002__thrA	1	1	0	b0015__dnaJ
b0003__thrB	1	1	0	b0882__clpA
b0004__thrC	1	0	1	b0882__clpA
b0007__yaaJ	1	1	0	b0437__clpP
b0009__mog	1	0	1	b0437__clpP
b0040__caiT	1	0	1	b0437__clpP
b0044__fixX	1	1	0	b1000__cbpA
b0048__folA	1	0	1	b3932__hslV
b0051__ksgA	1	1	0	b3686__ibpB
b0066__thiQ	1	1	0	b1000__cbpA
b0067__thiP	1	0	1	b0882__clpA
b0069__sgrR	1	1	0	b0437__clpP
b0080__fruR	1	0	1	b0438__clpX
b0081__mraZ	1	0	1	b0473__htpG
b0091__murC	1	0	1	b0882__clpA
b0096__lpxC	1	0	1	b3686__ibpB
b0104__guaC	1	0	1	b1000__cbpA
b0108__ppdD	1	1	0	b0473__htpG
b0113__pdhR	1	0	1	b2592__clpB
b0116__lpd	1	1	0	b2526__hscA
b0120__speD	1	0	1	b0882__clpA
b0123__cueO	1	1	0	b3686__ibpB
b0124__gcd	1	1	0	b0436__tig
b0125__hpt	1	0	1	b3686__ibpB
b0128__yadH	1	1	0	b0882__clpA
b0130__yadE	1	0	1	b0437__clpP
b0131__panD	1	0	1	b0882__clpA
b0138__yadM	1	1	0	b2592__clpB
b0139__htrE	1	1	0	b0882__clpA
b0144__yadB	1	1	0	b2526__hscA
b0150__fhuA	1	1	0	b0436__tig
b0152__fhuD	1	0	1	b2069__yegD
b0156__yadR	1	0	1	b3686__ibpB
b0158__btuF	1	1	0	b3686__ibpB
b0160__dgt	1	1	0	b1000__cbpA
b0162__cdaR	1	1	0	b0473__htpG
b0163__yaeH	1	0	1	b0437__clpP
b0164__yaeI	1	0	1	b2069__yegD
b0168__map	1	1	0	b1000__cbpA
b0170__tsf	1	0	1	b3932__hslV
b0171__pyrH	1	1	0	b1000__cbpA
b0177__yaeT	1	0	1	b3686__ibpB
b0178__hlpA	1	1	0	b0882__clpA
b0179__lpxD	1	1	0	b1000__cbpA
b0184__dnaE	1	0	1	b3686__ibpB
b0187__yaeR	1	0	1	b0473__htpG
b0191__yaeJ	1	1	0	b3931__hslU
b0194__proS	1	0	1	b3932__hslV
b0197__metQ	1	1	0	b0473__htpG
b0199__metN	1	0	1	b0438__clpX
b0218__yafU	1	0	1	b3932__hslV
b0220__ivy	1	1	0	b0436__tig
b0223__yafJ	1	1	0	b0436__tig
b0226__dinJ	1	1	0	b3932__hslV
b0227__yafL	1	1	0	b3932__hslV
b0231__dinB	1	1	0	b2592__clpB
b0233__yafO	1	0	1	b0437__clpP
b0241__phoE	1	1	0	b0882__clpA
b0247__ykfG	1	1	0	b1000__cbpA
b0250__ykfB	1	0	1	b2069__yegD
b0253__ykfA	1	1	0	b0436__tig
b0254__perR	1	1	0	b0436__tig
b0262__afuC	1	0	1	b0437__clpP
b0263__afuB	1	0	1	b2069__yegD
b0268__yagE	1	0	1	b0437__clpP
b0277__yagK	1	0	1	b1000__cbpA
b0279__yagM	1	1	0	b0436__tig
b0280__yagN	1	1	0	b0436__tig
b0281__intF	1	0	1	b0438__clpX
b0284__yagR	1	0	1	b0437__clpP
b0285__yagS	1	0	1	b0437__clpP
b0289__yagV	1	0	1	b1000__cbpA
b0290__yagW	1	1	0	b0473__htpG
b0292__matC	1	1	0	b0882__clpA
b0300__ykgA	1	1	0	b2526__hscA
b0301__ykgB	1	0	1	b2592__clpB
b0303__ykgI	1	1	0	b0436__tig
b0304__ykgC	1	1	0	b3932__hslV
b0305__ykgD	1	0	1	b0437__clpP
b0310__ykgH	1	0	1	b3687__ibpA
b0315__yahA	1	0	1	b3687__ibpA
b0321__yahG	1	0	1	b2592__clpB
b0322__yahH	1	0	1	b3932__hslV
b0323__yahI	1	1	0	b0473__htpG
b0330__prpR	1	0	1	b0437__clpP
b0333__prpC	1	1	0	b0473__htpG
b0335__prpE	1	0	1	b3931__hslU
b0338__cynR	1	0	1	b0437__clpP
b0348__mhpB	1	0	1	b1000__cbpA
b0351__mhpF	1	0	1	b2592__clpB
b0352__mhpE	1	0	1	b0882__clpA
b0357__frmR	1	0	1	b2592__clpB
b0359__yaiX	1	1	0	b2526__hscA
b0362__yaiF	1	0	1	b3932__hslV
b0370__ykiB	1	1	0	b1000__cbpA
b0371__yaiT	1	0	1	b3931__hslU
b0375__yaiV	1	0	1	b3686__ibpB
b0379__yaiY	1	0	1	b3687__ibpA
b0384__psiF	1	1	0	b3932__hslV
b0393__rdgC	1	0	1	b2592__clpB
b0397__sbcC	1	0	1	b0438__clpX
b0405__queA	1	0	1	b3686__ibpB
b0414__ribD	1	1	0	b1000__cbpA
b0421__ispA	1	1	0	b1000__cbpA
b0430__cyoC	1	0	1	b1000__cbpA
b0432__cyoA	1	0	1	b1000__cbpA
b0441__ppiD	1	1	0	b0882__clpA
b0444__queC	1	0	1	b3686__ibpB
b0445__ybaE	1	0	1	b0882__clpA
b0447__ybaO	1	1	0	b3932__hslV
b0452__tesB	1	1	0	b0438__clpX
b0453__ybaY	1	0	1	b1000__cbpA
b0454__ybaZ	1	1	0	b3931__hslU
b0456__ybaA	1	1	0	b1000__cbpA
b0465__kefA	1	1	0	b0438__clpX
b0469__apt	1	0	1	b0882__clpA
b0470__dnaX	1	0	1	b3932__hslV
b0471__ybaB	1	1	0	b0437__clpP
b0472__recR	1	1	0	b1000__cbpA
b0474__adk	1	1	0	b1000__cbpA
b0476__aes	1	1	0	b0438__clpX
b0477__gsk	1	0	1	b0882__clpA
b0484__copA	1	1	0	b0436__tig
b0489__qmcA	1	0	1	b2592__clpB
b0490__ybbL	1	1	0	b0437__clpP
b0491__ybbM	1	1	0	b0473__htpG
b0498__ybbC	1	1	0	b2069__yegD
b0500__ybbD	1	0	1	b0882__clpA
b0503__ybbB	1	0	1	b0882__clpA
b0504__allS	1	0	1	b1000__cbpA
b0514__glxK	1	0	1	b1000__cbpA
b0515__ylbA	1	0	1	b0882__clpA
b0518__fdrA	1	1	0	b0436__tig
b0519__ylbE_2	1	1	0	b3932__hslV
b0523__purE	1	0	1	b0882__clpA
b0524__lpxH	1	0	1	b3932__hslV
b0525__ppiB	1	1	0	b0437__clpP
b0526__cysS	1	1	0	b0882__clpA
b0532__sfmD	1	1	0	b1000__cbpA
b0542__renD	1	0	1	b0437__clpP
b0543__emrE	1	1	0	b1000__cbpA
b0545__ybcL	1	1	0	b1000__cbpA
b0547__ybcN	1	1	0	b1000__cbpA
b0553__nmpC	1	1	0	b3932__hslV
b0558__ybcV	1	0	1	b0438__clpX
b0559__ybcW	1	1	0	b0438__clpX
b0563__ylcE	1	0	1	b3687__ibpA
b0566__envY	1	0	1	b0437__clpP
b0567__ybcH	1	0	1	b0473__htpG
b0568__nfrA	1	1	0	b0436__tig
b0570__cusS	1	1	0	b0882__clpA
b0571__cusR	1	1	0	b0436__tig
b0575__cusA	1	0	1	b0437__clpP
b0577__ybdG	1	0	1	b0438__clpX
b0610__rnk	1	0	1	b0437__clpP
b0613__citG	1	1	0	b0436__tig
b0616__citE	1	1	0	b0436__tig
b0617__citD	1	0	1	b2592__clpB
b0618__citC	1	1	0	b0436__tig
b0619__citA	1	0	1	b1000__cbpA
b0623__cspE	1	0	1	b2069__yegD
b0629__ybeF	1	0	1	b0437__clpP
b0632__dacA	1	1	0	b0436__tig
b0633__rlpA	1	1	0	b0882__clpA
b0643__ybeL	1	0	1	b1000__cbpA
b0645__ybeR	1	1	0	b0882__clpA
b0662__ubiF	1	1	0	b0436__tig
b0686__ybfF	1	1	0	b3932__hslV
b0687__seqA	1	0	1	b3931__hslU
b0691__ybfH	1	0	1	b3932__hslV
b0692__potE	1	0	1	b1000__cbpA
b0693.1__ybfK	1	1	0	b1000__cbpA
b0699__ybfA	1	1	0	b0438__clpX
b0703__ybfO	1	1	0	b1000__cbpA
b0706__ybfD	1	0	1	b3686__ibpB
b0715__abrB	1	1	0	b0436__tig
b0716__ybgO	1	1	0	b0437__clpP
b0717__ybgP	1	1	0	b0882__clpA
b0723__sdhA	1	1	0	b0473__htpG
b0724__sdhB	1	1	0	b0473__htpG
b0727__sucB	1	1	0	b0436__tig
b0728__sucC	1	1	0	b1000__cbpA
b0731__mngA	1	1	0	b0437__clpP
b0733__cydA	1	1	0	b1000__cbpA
b0735__ybgE	1	1	0	b0437__clpP
b0737__tolQ	1	1	0	b0882__clpA
b0738__tolR	1	1	0	b0438__clpX
b0741__pal	1	1	0	b0436__tig
b0750__nadA	1	1	0	b0882__clpA
b0760__modF	1	0	1	b1000__cbpA
b0761__modE	1	0	1	b1000__cbpA
b0769__ybhH	1	0	1	b2069__yegD
b0773__ybhB	1	1	0	b3686__ibpB
b0774__bioA	1	0	1	b0438__clpX
b0777__bioC	1	1	0	b0882__clpA
b0778__bioD	1	1	0	b0882__clpA
b0789__ybhO	1	1	0	b1000__cbpA
b0792__ybhR	1	0	1	b0882__clpA
b0803__ybiI	1	0	1	b3686__ibpB
b0806__ybiM	1	0	1	b1000__cbpA
b0813__rhtA	1	0	1	b0437__clpP
b0814__ompX	1	0	1	b0438__clpX
b0821__ybiU	1	1	0	b0437__clpP
b0824__ybiY	1	0	1	b0438__clpX
b0827__moeA	1	1	0	b0882__clpA
b0828__iaaA	1	1	0	b0882__clpA
b0832__gsiD	1	0	1	b1000__cbpA
b0833__yliE	1	1	0	b3932__hslV
b0834__yliF	1	0	1	b0473__htpG
b0835__yliG	1	1	0	b0437__clpP
b0836__bssR	1	0	1	b0438__clpX
b0840__deoR	1	1	0	b0436__tig
b0843__ybjH	1	1	0	b3686__ibpB
b0845__ybjJ	1	1	0	b3932__hslV
b0849__grxA	1	1	0	b0882__clpA
b0851__nfsA	1	1	0	b0436__tig
b0852__rimK	1	0	1	b0437__clpP
b0854__potF	1	0	1	b0438__clpX
b0859__rumB	1	0	1	b3686__ibpB
b0862__artQ	1	0	1	b1000__cbpA
b0865__ybjP	1	0	1	b3687__ibpA
b0866__ybjQ	1	0	1	b2069__yegD
b0867__ybjR	1	0	1	b0437__clpP
b0868__ybjS	1	0	1	b0882__clpA
b0875__aqpZ	1	1	0	b2069__yegD
b0876__ybjD	1	1	0	b0437__clpP
b0884__infA	1	1	0	b1000__cbpA
b0886__cydC	1	1	0	b1000__cbpA
b0889__lrp	1	0	1	b0438__clpX
b0892__rarA	1	1	0	b1000__cbpA
b0894__dmsA	1	1	0	b3932__hslV
b0900__ycaN	1	0	1	b2069__yegD
b0901__ycaK	1	0	1	b3687__ibpA
b0903__pflB	1	0	1	b0437__clpP
b0907__serC	1	1	0	b0882__clpA
b0913__ycaI	1	1	0	b1000__cbpA
b0920__ycbC	1	1	0	b1000__cbpA
b0928__aspC	1	1	0	b0882__clpA
b0931__pncB	1	1	0	b0882__clpA
b0933__ssuB	1	0	1	b0438__clpX
b0936__ssuA	1	1	0	b0436__tig
b0938__ycbQ	1	1	0	b1000__cbpA
b0939__ycbR	1	1	0	b0882__clpA
b0941__ycbT	1	1	0	b1000__cbpA
b0942__ycbU	1	1	0	b1000__cbpA
b0944__ycbF	1	1	0	b1000__cbpA
b0946__ycbW	1	1	0	b0882__clpA
b0948__rlmL	1	1	0	b3932__hslV
b0950__pqiA	1	1	0	b1000__cbpA
b0960__yccS	1	1	0	b1000__cbpA
b0965__yccU	1	0	1	b0438__clpX
b0967__yccW	1	1	0	b1000__cbpA
b0968__yccX	1	1	0	b1000__cbpA
b0970__yccA	1	1	0	b1000__cbpA
b0972__hyaA	1	1	0	b1000__cbpA
b0973__hyaB	1	1	0	b1000__cbpA
b0974__hyaC	1	1	0	b1000__cbpA
b0975__hyaD	1	1	0	b1000__cbpA
b0976__hyaE	1	1	0	b1000__cbpA
b0977__hyaF	1	1	0	b1000__cbpA
b0979.1__yccB	1	1	0	b0436__tig
b0982__etp	1	1	0	b1000__cbpA
b0987__gfcA	1	1	0	b1000__cbpA
b0989__cspH	1	1	0	b1000__cbpA
b0991__ymcE	1	1	0	b1000__cbpA
b0996__torC	1	0	1	b0437__clpP
b1004__wrbA	1	1	0	b0882__clpA
b1015__putP	1	1	0	b1000__cbpA
b1016__ycdN_1	1	1	0	b1000__cbpA
b1019__ycdB	1	1	0	b1000__cbpA
b1023__pgaB	1	1	0	b1000__cbpA
b1025__ycdT	1	1	0	b1000__cbpA
b1028__ymdE	1	1	0	b1000__cbpA
b1035__ycdY	1	1	0	b1000__cbpA
b1036__ycdZ	1	1	0	b1000__cbpA
b1040__csgD	1	0	1	b3686__ibpB
b1041__csgB	1	1	0	b0882__clpA
b1046__ymdC	1	1	0	b1000__cbpA
b1050__yceK	1	1	0	b1000__cbpA
b1051__msyB	1	1	0	b0436__tig
b1057__yceJ	1	1	0	b1000__cbpA
b1063__yceB	1	1	0	b1000__cbpA
b1064__grxB	1	0	1	b0438__clpX
b1067__yceH	1	1	0	b1000__cbpA
b1068__mviM	1	1	0	b1000__cbpA
b1074__flgC	1	1	0	b0882__clpA
b1075__flgD	1	1	0	b0882__clpA
b1076__flgE	1	1	0	b0882__clpA
b1079__flgH	1	1	0	b1000__cbpA
b1080__flgI	1	1	0	b0882__clpA
b1083__flgL	1	1	0	b1000__cbpA
b1084__rne	1	1	0	b1000__cbpA
b1088__yceD	1	1	0	b1000__cbpA
b1089__rpmF	1	0	1	b0882__clpA
b1090__plsX	1	1	0	b0436__tig
b1092__fabD	1	1	0	b1000__cbpA
b1096__pabC	1	1	0	b1000__cbpA
b1103__hinT	1	1	0	b1000__cbpA
b1105__ycfM	1	1	0	b1000__cbpA
b1106__thiK	1	0	1	b3687__ibpA
b1107__nagZ	1	1	0	b0882__clpA
b1109__ndh	1	1	0	b3686__ibpB
b1110__ycfJ	1	1	0	b0882__clpA
b1111__ycfQ	1	1	0	b1000__cbpA
b1112__bhsA	1	1	0	b0437__clpP
b1113__ycfS	1	0	1	b0438__clpX
b1115__ycfT	1	1	0	b1000__cbpA
b1122__ymfA	1	1	0	b1000__cbpA
b1127__pepT	1	1	0	b1000__cbpA
b1130__phoP	1	1	0	b1000__cbpA
b1134__nudJ	1	0	1	b0437__clpP
b1138__ymfE	1	0	1	b0438__clpX
b1141__xisE	1	1	0	b1000__cbpA
b1143__ymfI	1	1	0	b1000__cbpA
b1144__ymfJ	1	0	1	b0437__clpP
b1148__ymfM	1	1	0	b1000__cbpA
b1149__ymfN	1	1	0	b1000__cbpA
b1154__ycfK	1	1	0	b1000__cbpA
b1155__ymfS	1	1	0	b0473__htpG
b1157__stfE	1	0	1	b1000__cbpA
b1160__elbA	1	0	1	b1000__cbpA
b1165__ymgA	1	1	0	b0436__tig
b1167__ymgC	1	1	0	b0437__clpP
b1169__ycgH_1	1	1	0	b1000__cbpA
b1171__ymgD	1	1	0	b1000__cbpA
b1173__ycgI	1	1	0	b0436__tig
b1176__minC	1	1	0	b0882__clpA
b1177__ycgJ	1	0	1	b0438__clpX
b1179__ycgL	1	0	1	b3686__ibpB
b1182__hlyE	1	1	0	b1000__cbpA
b1184__umuC	1	1	0	b3931__hslU
b1185__dsbB	1	0	1	b0882__clpA
b1186__nhaB	1	0	1	b2069__yegD
b1188__ycgB	1	1	0	b1000__cbpA
b1195__ymgE	1	0	1	b1000__cbpA
b1197__treA	1	1	0	b1000__cbpA
b1200__dhaK	1	0	1	b2592__clpB
b1205__ychH	1	1	0	b1000__cbpA
b1206__ychM	1	0	1	b0473__htpG
b1209__lolB	1	0	1	b3932__hslV
b1213__ychQ	1	1	0	b1000__cbpA
b1214__ychA	1	1	0	b1000__cbpA
b1215__kdsA	1	1	0	b1000__cbpA
b1216__chaA	1	0	1	b1000__cbpA
b1218__chaC	1	1	0	b1000__cbpA
b1222__narX	1	0	1	b0437__clpP
b1223__narK	1	1	0	b1000__cbpA
b1226__narJ	1	1	0	b1000__cbpA
b1232__purU	1	1	0	b1000__cbpA
b1233__ychJ	1	0	1	b0473__htpG
b1234__rssA	1	0	1	b0437__clpP
b1241__adhE	1	0	1	b0882__clpA
b1242__ychE	1	1	0	b0882__clpA
b1244__oppB	1	1	0	b1000__cbpA
b1245__oppC	1	1	0	b1000__cbpA
b1246__oppD	1	0	1	b0437__clpP
b1249__cls	1	0	1	b3687__ibpA
b1250__kch	1	0	1	b2069__yegD
b1253__yciA	1	1	0	b0438__clpX
b1255__yciC	1	0	1	b2592__clpB
b1256__ompW	1	1	0	b1000__cbpA
b1257__yciE	1	1	0	b0438__clpX
b1258__yciF	1	0	1	b0438__clpX
b1261__trpB	1	1	0	b0882__clpA
b1263__trpD	1	0	1	b3931__hslU
b1265__trpL	1	1	0	b1000__cbpA
b1269__rluB	1	1	0	b1000__cbpA
b1271__yciK	1	0	1	b2592__clpB
b1275__cysB	1	0	1	b3931__hslU
b1279__yciS	1	1	0	b0436__tig
b1284__yciT	1	1	0	b3932__hslV
b1285__gmr	1	0	1	b0473__htpG
b1294__sapA	1	0	1	b0438__clpX
b1302__puuE	1	1	0	b0436__tig
b1308__pspE	1	0	1	b3686__ibpB
b1309__ycjM	1	1	0	b1000__cbpA
b1313__ycjQ	1	0	1	b2069__yegD
b1314__ycjR	1	0	1	b0473__htpG
b1317__ycjU	1	0	1	b0437__clpP
b1320__ycjW	1	1	0	b1000__cbpA
b1321__ycjX	1	1	0	b0438__clpX
b1324__tpx	1	1	0	b0436__tig
b1325__ycjG	1	0	1	b2069__yegD
b1326__mpaA	1	0	1	b2069__yegD
b1327__ycjY	1	1	0	b1000__cbpA
b1334__fnr	1	0	1	b3932__hslV
b1343__dbpA	1	1	0	b0436__tig
b1345__intR	1	0	1	b0438__clpX
b1346__ydaQ	1	0	1	b0438__clpX
b1347__ydaC	1	1	0	b0473__htpG
b1352__kil	1	1	0	b1000__cbpA
b1353__sieB	1	0	1	b0437__clpP
b1355__ydaG	1	0	1	b0438__clpX
b1360__ydaV	1	0	1	b0438__clpX
b1366__ydaY	1	1	0	b0882__clpA
b1372__stfR	1	0	1	b3686__ibpB
b1376__uspF	1	0	1	b0438__clpX
b1377__ompN	1	1	0	b1000__cbpA
b1379__hslJ	1	0	1	b0438__clpX
b1386__tynA	1	1	0	b1000__cbpA
b1387__maoC	1	0	1	b1000__cbpA
b1392__paaE	1	1	0	b0436__tig
b1401__ydbA	1	0	1	b3931__hslU
b1406__ydbC	1	1	0	b0436__tig
b1415__aldA	1	1	0	b1000__cbpA
b1417__gapC_1	1	1	0	b0436__tig
b1418__cybB	1	1	0	b0436__tig
b1421__trg	1	1	0	b1000__cbpA
b1422__ydcI	1	1	0	b1000__cbpA
b1423__ydcJ	1	1	0	b2069__yegD
b1424__mdoD	1	1	0	b1000__cbpA
b1428__ydcK	1	0	1	b1000__cbpA
b1436__yncJ	1	1	0	b0437__clpP
b1441__ydcT	1	0	1	b0438__clpX
b1442__ydcU	1	1	0	b2592__clpB
b1446__ydcY	1	1	0	b1000__cbpA
b1455__yncH	1	1	0	b0882__clpA
b1456__rhsE	1	0	1	b0438__clpX
b1458__yncI	1	0	1	b0473__htpG
b1468__narZ	1	0	1	b0437__clpP
b1472__yddL	1	0	1	b3932__hslV
b1473__yddG	1	1	0	b1000__cbpA
b1478__adhP	1	0	1	b1000__cbpA
b1479__sfcA	1	1	0	b0014__dnaK
b1489__dos	1	0	1	b0882__clpA
b1495__yddB	1	0	1	b0438__clpX
b1502__ydeQ	1	0	1	b3686__ibpB
b1506__yneL	1	1	0	b0436__tig
b1507__hipA	1	0	1	b0438__clpX
b1511__lsrK	1	0	1	b0437__clpP
b1515.1__ydeZ	1	1	0	b3932__hslV
b1516__lsrB	1	1	0	b0436__tig
b1522__yneF	1	0	1	b0438__clpX
b1524__yneH	1	1	0	b0882__clpA
b1525__yneI	1	0	1	b1000__cbpA
b1528__ydeA	1	0	1	b0882__clpA
b1529__marC	1	0	1	b0437__clpP
b1531__marA	1	0	1	b3932__hslV
b1539__ydfG	1	0	1	b1000__cbpA
b1540__ydfH	1	1	0	b0882__clpA
b1543__ydfJ	1	0	1	b0437__clpP
b1547__stfQ	1	0	1	b0437__clpP
b1554__ydfQ	1	0	1	b0438__clpX
b1558__cspF	1	0	1	b0437__clpP
b1559__ydfT	1	0	1	b0437__clpP
b1561__rem	1	0	1	b0437__clpP
b1562__hokD	1	0	1	b0437__clpP
b1569__dicC	1	1	0	b0882__clpA
b1571__ydfA	1	1	0	b1000__cbpA
b1573__ydfC	1	1	0	b1000__cbpA
b1576__ydfD	1	1	0	b1000__cbpA
b1577__ydfE	1	1	0	b2526__hscA
b1583__ynfB	1	1	0	b1000__cbpA
b1588__ynfF	1	1	0	b0436__tig
b1597__asr	1	0	1	b3931__hslU
b1599__mdtI	1	0	1	b0882__clpA
b1603__pntA	1	1	0	b0882__clpA
b1619__hdhA	1	0	1	b0882__clpA
b1628__rsxB	1	0	1	b0437__clpP
b1631__rsxG	1	1	0	b1000__cbpA
b1637__tyrS	1	0	1	b3932__hslV
b1644__ydhJ	1	0	1	b0473__htpG
b1648__ydhL	1	1	0	b1000__cbpA
b1649__ydhM	1	0	1	b0882__clpA
b1653__lhr	1	0	1	b0437__clpP
b1657__ydhP	1	0	1	b3687__ibpA
b1659__ydhB	1	0	1	b0473__htpG
b1673__ydhV	1	1	0	b1000__cbpA
b1674__ydhY	1	0	1	b0473__htpG
b1677__lpp	1	1	0	b0436__tig
b1678__ynhG	1	1	0	b0882__clpA
b1685__ydiH	1	1	0	b1000__cbpA
b1686__ydiI	1	1	0	b0882__clpA
b1687__ydiJ	1	0	1	b1000__cbpA
b1688__ydiK	1	0	1	b3932__hslV
b1692__ydiB	1	0	1	b0473__htpG
b1699__ydiS	1	0	1	b4142__groS
b1704__aroH	1	1	0	b0882__clpA
b1708__nlpC	1	0	1	b3931__hslU
b1709__btuD	1	1	0	b2592__clpB
b1717__rpmI	1	1	0	b0437__clpP
b1724__ydiZ	1	0	1	b3687__ibpA
b1725__yniA	1	1	0	b1000__cbpA
b1727__yniC	1	1	0	b1000__cbpA
b1728__ydjM	1	1	0	b1000__cbpA
b1731__cedA	1	1	0	b1000__cbpA
b1734__chbF	1	0	1	b3932__hslV
b1737__chbC	1	0	1	b2526__hscA
b1738__chbB	1	1	0	b1000__cbpA
b1741__cho	1	1	0	b1000__cbpA
b1746__astD	1	1	0	b0436__tig
b1748__astC	1	1	0	b0882__clpA
b1749__xthA	1	0	1	b0438__clpX
b1756__ynjD	1	0	1	b0882__clpA
b1759__nudG	1	0	1	b2592__clpB
b1767__ansA	1	0	1	b3686__ibpB
b1770__ydjF	1	0	1	b3687__ibpA
b1781__yeaE	1	1	0	b1000__cbpA
b1783__yeaG	1	1	0	b3932__hslV
b1789__yeaL	1	0	1	b3687__ibpA
b1790__yeaM	1	0	1	b3687__ibpA
b1793__yoaF	1	0	1	b3686__ibpB
b1797__yeaR	1	1	0	b1000__cbpA
b1805__fadD	1	1	0	b3932__hslV
b1809__yoaB	1	0	1	b0438__clpX
b1810__yoaC	1	0	1	b0438__clpX
b1815__yoaD	1	0	1	b3932__hslV
b1816__yoaE	1	0	1	b3931__hslU
b1820__yobD	1	0	1	b3686__ibpB
b1822__rrmA	1	1	0	b0436__tig
b1828__yebQ	1	0	1	b0882__clpA
b1831__proQ	1	0	1	b0437__clpP
b1833__yebS	1	0	1	b0438__clpX
b1839__yebY	1	0	1	b0882__clpA
b1846__yebE	1	0	1	b2069__yegD
b1850__eda	1	0	1	b2069__yegD
b1853__yebK	1	0	1	b0882__clpA
b1856__yebA	1	1	0	b1000__cbpA
b1861__ruvA	1	0	1	b0473__htpG
b1865__nudB	1	1	0	b3178__ftsH
b1868__yecE	1	1	0	b1000__cbpA
b1869__yecN	1	0	1	b0438__clpX
b1873__torY	1	1	0	b1000__cbpA
b1878__flhE	1	1	0	b0473__htpG
b1879__flhA	1	1	0	b0438__clpX
b1881__cheZ	1	1	0	b0436__tig
b1884__cheR	1	1	0	b0882__clpA
b1886__tar	1	0	1	b0438__clpX
b1887__cheW	1	1	0	b0882__clpA
b1896__otsA	1	1	0	b0436__tig
b1902__ftnB	1	0	1	b0473__htpG
b1913__uvrC	1	1	0	b0436__tig
b1920__fliY	1	0	1	b0438__clpX
b1924__fliD	1	1	0	b0882__clpA
b1925__fliS	1	0	1	b3686__ibpB
b1926__fliT	1	0	1	b0438__clpX
b1931__yedK	1	0	1	b0473__htpG
b1932__yedL	1	1	0	b2526__hscA
b1933__yedN_2	1	0	1	b3687__ibpA
b1942__fliJ	1	1	0	b1000__cbpA
b1946__fliN	1	0	1	b0438__clpX
b1948__fliP	1	0	1	b2069__yegD
b1951__rcsA	1	0	1	b0882__clpA
b1952__dsrB	1	1	0	b2526__hscA
b1966__yedS_3	1	0	1	b0438__clpX
b1968__yedV	1	1	0	b0436__tig
b1972__yedZ	1	0	1	b1000__cbpA
b1974__yodB	1	1	0	b1000__cbpA
b1978__yeeJ	1	1	0	b1000__cbpA
b1990__erfK	1	0	1	b3687__ibpA
b1991__cobT	1	1	0	b0882__clpA
b1993__cobU	1	0	1	b3686__ibpB
b1998__yoeE	1	1	0	b2069__yegD
b2001__yeeR	1	1	0	b0436__tig
b2007__yeeX	1	1	0	b1000__cbpA
b2011__sbcB	1	1	0	b0436__tig
b2014__yeeF	1	0	1	b2592__clpB
b2018__hisL	1	1	0	b1000__cbpA
b2022__hisB	1	1	0	b0436__tig
b2032__wbbK	1	0	1	b3932__hslV
b2033__wbbJ	1	0	1	b3931__hslU
b2034__wbbI	1	1	0	b2069__yegD
b2041__rfbB	1	0	1	b3686__ibpB
b2053__gmd	1	0	1	b0437__clpP
b2054__wcaF	1	1	0	b2069__yegD
b2057__wcaC	1	1	0	b2069__yegD
b2060__wzc	1	1	0	b2069__yegD
b2061__wzb	1	1	0	b1000__cbpA
b2064__asmA	1	0	1	b0438__clpX
b2072__yegK	1	0	1	b1000__cbpA
b2074__mdtA	1	0	1	b0438__clpX
b2076__mdtC	1	0	1	b0473__htpG
b2079__baeR	1	1	0	b2069__yegD
b2080__yegP	1	1	0	b2069__yegD
b2085__yegR	1	1	0	b2069__yegD
b2095__gatZ	1	0	1	b1000__cbpA
b2097__fbaB	1	1	0	b2069__yegD
b2106__rcnA	1	1	0	b0473__htpG
b2108__yehA	1	0	1	b0438__clpX
b2113__mrp	1	1	0	b0436__tig
b2117__molR_3	1	0	1	b1000__cbpA
b2126__yehU	1	0	1	b0882__clpA
b2131__osmF	1	0	1	b1000__cbpA
b2132__bglX	1	1	0	b2069__yegD
b2136__yohD	1	0	1	b0882__clpA
b2141__yohJ	1	1	0	b0438__clpX
b2143__cdd	1	0	1	b0438__clpX
b2146__yeiT	1	1	0	b0436__tig
b2147__yeiA	1	1	0	b2069__yegD
b2150__mglB	1	1	0	b2069__yegD
b2152__yeiB	1	0	1	b0437__clpP
b2154__yeiG	1	1	0	b1000__cbpA
b2157__yeiE	1	1	0	b1000__cbpA
b2161__nupX	1	1	0	b1000__cbpA
b2164__yeiM	1	1	0	b0436__tig
b2165__yeiN	1	1	0	b1000__cbpA
b2169__fruB	1	1	0	b0436__tig
b2170__setB	1	0	1	b0438__clpX
b2177__yejA	1	1	0	b2592__clpB
b2180__yejF	1	1	0	b3932__hslV
b2184__yejH	1	0	1	b2069__yegD
b2187__yejL	1	1	0	b1000__cbpA
b2188__yejM	1	0	1	b3932__hslV
b2193__narP	1	0	1	b0437__clpP
b2196__ccmF	1	1	0	b3686__ibpB
b2197__ccmE	1	0	1	b0438__clpX
b2198__ccmD	1	0	1	b0438__clpX
b2200__ccmB	1	1	0	b0438__clpX
b2201__ccmA	1	0	1	b0473__htpG
b2204__napH	1	0	1	b2592__clpB
b2211__yojI	1	0	1	b0437__clpP
b2214__apbE	1	1	0	b0882__clpA
b2215__ompC	1	0	1	b0437__clpP
b2229__yfaT	1	1	0	b1000__cbpA
b2241__glpA	1	1	0	b1000__cbpA
b2243__glpC	1	1	0	b1000__cbpA
b2245__yfaU	1	1	0	b1000__cbpA
b2246__yfaV	1	1	0	b0436__tig
b2252__ais	1	1	0	b2069__yegD
b2254__arnC	1	0	1	b0473__htpG
b2258__yfbJ	1	1	0	b2527__hscB
b2263__yfbB	1	0	1	b0437__clpP
b2264__menD	1	1	0	b0882__clpA
b2265__menF	1	0	1	b0882__clpA
b2270__yfbK	1	1	0	b1000__cbpA
b2273__yfbN	1	0	1	b0882__clpA
b2284__nuoF	1	0	1	b1000__cbpA
b2286__nuoC	1	1	0	b2592__clpB
b2291__yfbR	1	1	0	b1000__cbpA
b2297__pta	1	1	0	b3687__ibpA
b2299__yfcD	1	1	0	b3686__ibpB
b2300__yfcE	1	1	0	b0015__dnaJ
b2306__hisP	1	1	0	b2069__yegD
b2316__accD	1	1	0	b0436__tig
b2318__truA	1	1	0	b0436__tig
b2323__fabB	1	0	1	b3932__hslV
b2325__yfcL	1	1	0	b1000__cbpA
b2332__yfcO	1	0	1	b0438__clpX
b2335__yfcR	1	1	0	b0437__clpP
b2337__yfcT	1	1	0	b0436__tig
b2349__intS	1	1	0	b0436__tig
b2352__yfdI	1	0	1	b0882__clpA
b2358__yfdO	1	1	0	b1000__cbpA
b2359__yfdP	1	1	0	b0882__clpA
b2360__yfdQ	1	1	0	b1000__cbpA
b2362__yfdS	1	1	0	b0882__clpA
b2364__dsdC	1	0	1	b3687__ibpA
b2365__dsdX	1	0	1	b0438__clpX
b2378__ddg	1	1	0	b0436__tig
b2380__ypdA	1	0	1	b3931__hslU
b2381__ypdB	1	1	0	b1000__cbpA
b2383__fryA	1	0	1	b0438__clpX
b2384__ypdE	1	1	0	b0436__tig
b2388__glk	1	0	1	b3687__ibpA
b2392__mntH	1	0	1	b0438__clpX
b2393__nupC	1	1	0	b1000__cbpA
b2398__yfeC	1	1	0	b0437__clpP
b2408__yfeN	1	1	0	b2526__hscA
b2409__yfeR	1	1	0	b0436__tig
b2413__cysZ	1	1	0	b0436__tig
b2414__cysK	1	1	0	b0436__tig
b2416__ptsI	1	1	0	b0436__tig
b2417__crr	1	1	0	b1000__cbpA
b2418__pdxK	1	0	1	b0882__clpA
b2419__yfeK	1	1	0	b1000__cbpA
b2420__yfeS	1	1	0	b0882__clpA
b2421__cysM	1	1	0	b0882__clpA
b2425__cysP	1	0	1	b2069__yegD
b2426__ucpA	1	1	0	b0882__clpA
b2427__yfeT	1	0	1	b0473__htpG
b2429__murP	1	0	1	b0438__clpX
b2432__yfeY	1	1	0	b1000__cbpA
b2435__amiA	1	0	1	b0882__clpA
b2441__eutB	1	1	0	b0436__tig
b2453__eutG	1	0	1	b0438__clpX
b2454__eutJ	1	0	1	b3686__ibpB
b2456__cchB	1	1	0	b0436__tig
b2457__cchA	1	0	1	b0438__clpX
b2463__maeB	1	0	1	b3687__ibpA
b2466__ypfG	1	0	1	b3932__hslV
b2468__aegA	1	0	1	b0438__clpX
b2469__narQ	1	0	1	b1000__cbpA
b2470__acrD	1	0	1	b0438__clpX
b2477__nlpB	1	1	0	b1000__cbpA
b2483__hyfC	1	1	0	b1000__cbpA
b2484__hyfD	1	0	1	b0438__clpX
b2486__hyfF	1	0	1	b0882__clpA
b2487__hyfG	1	1	0	b0436__tig
b2489__hyfI	1	1	0	b1000__cbpA
b2501__ppk	1	1	0	b2592__clpB
b2502__ppx	1	0	1	b0882__clpA
b2515__ispG	1	1	0	b2527__hscB
b2518__ndk	1	0	1	b2069__yegD
b2520__yfhM	1	0	1	b0438__clpX
b2530__iscS	1	0	1	b0882__clpA
b2538__hcaE	1	1	0	b2526__hscA
b2540__hcaC	1	1	0	b1000__cbpA
b2541__hcaB	1	0	1	b0882__clpA
b2543__yphA	1	0	1	b0882__clpA
b2546__yphD	1	0	1	b1000__cbpA
b2553__glnB	1	1	0	b0882__clpA
b2555__yfhG	1	1	0	b2592__clpB
b2561__yfhH	1	0	1	b3931__hslU
b2564__pdxJ	1	0	1	b1000__cbpA
b2565__recO	1	0	1	b0438__clpX
b2571__rseB	1	1	0	b2592__clpB
b2574__nadB	1	0	1	b0882__clpA
b2575__yfiC	1	0	1	b3931__hslU
b2578__eamB	1	1	0	b2592__clpB
b2579__yfiD	1	1	0	b2592__clpB
b2580__ung	1	0	1	b3932__hslV
b2581__yfiF	1	1	0	b2592__clpB
b2583__yfiP	1	1	0	b2592__clpB
b2597__raiA	1	0	1	b0437__clpP
b2598__pheL	1	0	1	b2069__yegD
b2604__yfiN	1	1	0	b0436__tig
b2605__yfiB	1	0	1	b2069__yegD
b2619__yfjG	1	1	0	b2592__clpB
b2622__intA	1	1	0	b2069__yegD
b2623__yfjH	1	1	0	b2592__clpB
b2624__alpA	1	1	0	b2592__clpB
b2630__rnlA	1	1	0	b2592__clpB
b2631__yfjO	1	1	0	b2592__clpB
b2632__yfjP	1	1	0	b2592__clpB
b2638__yfjU	1	1	0	b3932__hslV
b2645__yfjZ	1	1	0	b2592__clpB
b2646__ypjF	1	1	0	b2592__clpB
b2659__csiD	1	1	0	b2592__clpB
b2661__gabD	1	0	1	b0882__clpA
b2662__gabT	1	1	0	b2069__yegD
b2665__ygaU	1	0	1	b0882__clpA
b2672__ygaM	1	0	1	b0438__clpX
b2675__nrdE	1	1	0	b2592__clpB
b2683__ygaH	1	1	0	b3687__ibpA
b2685__emrA	1	1	0	b1000__cbpA
b2687__luxS	1	1	0	b1000__cbpA
b2690__yqaB	1	0	1	b3687__ibpA
b2700__ygaD	1	0	1	b0438__clpX
b2701__mltB	1	0	1	b0437__clpP
b2704__srlB	1	1	0	b0436__tig
b2707__srlR	1	1	0	b1000__cbpA
b2708__gutQ	1	1	0	b2592__clpB
b2710__flrD	1	0	1	b1000__cbpA
b2712__hypF	1	0	1	b0437__clpP
b2715__ascF	1	0	1	b0473__htpG
b2716__ascB	1	0	1	b0437__clpP
b2720__hycF	1	0	1	b0437__clpP
b2722__hycD	1	0	1	b3931__hslU
b2726__hypA	1	1	0	b1000__cbpA
b2727__hypB	1	1	0	b2592__clpB
b2728__hypC	1	1	0	b2592__clpB
b2731__fhlA	1	0	1	b3931__hslU
b2738__ygbL	1	1	0	b3686__ibpB
b2739__ygbM	1	0	1	b3687__ibpA
b2741__rpoS	1	0	1	b0438__clpX
b2744__surE	1	0	1	b0438__clpX
b2756__ygcH	1	1	0	b0438__clpX
b2761__ygcB	1	1	0	b2526__hscA
b2766__ygcN	1	1	0	b0436__tig
b2770__ygcR	1	0	1	b0882__clpA
b2776__ygcE	1	0	1	b0473__htpG
b2777__ygcF	1	0	1	b0473__htpG
b2784__relA	1	0	1	b3686__ibpB
b2786__barA	1	1	0	b0436__tig
b2787__gudD	1	0	1	b0438__clpX
b2791__truC	1	0	1	b0437__clpP
b2793__syd	1	1	0	b0882__clpA
b2797__sdaB	1	1	0	b3686__ibpB
b2799__fucO	1	0	1	b3931__hslU
b2805__fucR	1	0	1	b1000__cbpA
b2807__ygdD	1	1	0	b3687__ibpA
b2809__ygdI	1	0	1	b0438__clpX
b2821__ptr	1	0	1	b2069__yegD
b2823__ppdC	1	1	0	b3686__ibpB
b2826__ppdA	1	0	1	b3932__hslV
b2830__nudH	1	0	1	b0473__htpG
b2832__ygdQ	1	0	1	b3931__hslU
b2834__tas	1	1	0	b2592__clpB
b2836__aas	1	0	1	b2069__yegD
b2841__araE	1	0	1	b0438__clpX
b2843__kduI	1	0	1	b0438__clpX
b2845__yqeG	1	1	0	b0436__tig
b2852__ygeH	1	1	0	b0436__tig
b2854__pbl	1	0	1	b0438__clpX
b2855__ygeK	1	1	0	b2592__clpB
b2857__ygeM	1	0	1	b3931__hslU
b2871__ygeX	1	1	0	b0882__clpA
b2872__ygeY	1	0	1	b0882__clpA
b2876__yqeC	1	1	0	b0882__clpA
b2877__ygfJ	1	1	0	b2592__clpB
b2880__ygfM	1	1	0	b2592__clpB
b2881__xdhD	1	0	1	b3931__hslU
b2886__ygfS	1	0	1	b2069__yegD
b2888__ygfU	1	1	0	b0882__clpA
b2893__dsbC	1	1	0	b4142__groS
b2894__xerD	1	0	1	b0438__clpX
b2896__ygfX	1	0	1	b0473__htpG
b2897__ygfY	1	0	1	b0473__htpG
b2899__yqfA	1	0	1	b0438__clpX
b2905__gcvT	1	0	1	b0882__clpA
b2906__visC	1	1	0	b0436__tig
b2907__ubiH	1	1	0	b2069__yegD
b2910__zapA	1	1	0	b1000__cbpA
b2912__ygfA	1	0	1	b1000__cbpA
b2914__rpiA	1	1	0	b1000__cbpA
b2916__argP	1	1	0	b0436__tig
b2918__argK	1	0	1	b1000__cbpA
b2920__scpC	1	1	0	b3687__ibpA
b2926__pgk	1	0	1	b3932__hslV
b2933__cmtA	1	1	0	b0436__tig
b2940__yqgC	1	1	0	b1000__cbpA
b2943__galP	1	0	1	b2069__yegD
b2946__rsmE	1	0	1	b1000__cbpA
b2951__yggS	1	1	0	b1000__cbpA
b2953__yggU	1	0	1	b0438__clpX
b2956__yggM	1	1	0	b1000__cbpA
b2961__mutY	1	1	0	b0436__tig
b2964__nupG	1	0	1	b2069__yegD
b2969__yghE	1	1	0	b0882__clpA
b2970__yghF	1	0	1	b0438__clpX
b2975__glcA	1	0	1	b0882__clpA
b2976__glcB	1	0	1	b0437__clpP
b2995__hybB	1	0	1	b2069__yegD
b2997__hybO	1	0	1	b2592__clpB
b2998__yghW	1	0	1	b0438__clpX
b2999__yghX	1	0	1	b2592__clpB
b3003__yghA	1	0	1	b2592__clpB
b3005__exbD	1	1	0	b0436__tig
b3008__metC	1	0	1	b0438__clpX
b3009__yghB	1	1	0	b0436__tig
b3011__yqhD	1	0	1	b0437__clpP
b3018__plsC	1	0	1	b3932__hslV
b3020__ygiS	1	0	1	b3931__hslU
b3023__ygiV	1	0	1	b0438__clpX
b3025__qseB	1	0	1	b0882__clpA
b3026__qseC	1	1	0	b0436__tig
b3027__ygiZ	1	0	1	b3931__hslU
b3034__nudF	1	0	1	b0438__clpX
b3037__ygiB	1	0	1	b0438__clpX
b3038__ygiC	1	0	1	b2592__clpB
b3048__yqiI	1	0	1	b3932__hslV
b3049__glgS	1	0	1	b0437__clpP
b3050__yqiJ	1	0	1	b0438__clpX
b3063__ttdT	1	0	1	b0438__clpX
b3064__ygjD	1	0	1	b0439__lon
b3070__yqjH	1	0	1	b0438__clpX
b3071__yqjI	1	1	0	b0436__tig
b3072__aer	1	1	0	b4142__groS
b3075__ebgR	1	0	1	b1000__cbpA
b3078__ygjI	1	0	1	b0473__htpG
b3080__ygjK	1	0	1	b0438__clpX
b3085__ygjP	1	1	0	b3686__ibpB
b3089__sstT	1	0	1	b0473__htpG
b3093__exuT	1	1	0	b0436__tig
b3096__yqjB	1	0	1	b0438__clpX
b3102__yqjG	1	0	1	b1000__cbpA
b3103__yhaH	1	1	0	b2592__clpB
b3110__yhaO	1	0	1	b3932__hslV
b3115__tdcD	1	0	1	b2069__yegD
b3119__tdcR	1	0	1	b0882__clpA
b3120__yhaB	1	0	1	b0438__clpX
b3124__garK	1	0	1	b2069__yegD
b3138__agaB	1	1	0	b0436__tig
b3141__agaI	1	1	0	b0436__tig
b3146__yraL	1	1	0	b3178__ftsH
b3147__yraM	1	0	1	b0473__htpG
b3159__yhbV	1	0	1	b0882__clpA
b3162__deaD	1	0	1	b0437__clpP
b3163__nlpI	1	1	0	b0438__clpX
b3164__pnp	1	0	1	b0436__tig
b3169__nusA	1	1	0	b1000__cbpA
b3170__yhbC	1	0	1	b0438__clpX
b3172__argG	1	0	1	b0438__clpX
b3190__yrbA	1	0	1	b0437__clpP
b3193__yrbD	1	0	1	b3686__ibpB
b3197__kdsD	1	0	1	b0882__clpA
b3200__lptA	1	0	1	b3686__ibpB
b3203__hpf	1	0	1	b0437__clpP
b3205__yhbJ	1	0	1	b2069__yegD
b3208__mtgA	1	0	1	b0882__clpA
b3211__yhcC	1	0	1	b2592__clpB
b3227__dcuD	1	1	0	b0436__tig
b3229__sspA	1	0	1	b0438__clpX
b3234__degQ	1	0	1	b2069__yegD
b3236__mdh	1	1	0	b0436__tig
b3237__argR	1	0	1	b0438__clpX
b3253__yhdH	1	0	1	b3931__hslU
b3260__dusB	1	0	1	b0438__clpX
b3263__yhdU	1	0	1	b2069__yegD
b3264__envR	1	1	0	b0436__tig
b3266__acrF	1	1	0	b1000__cbpA
b3270__yhdY	1	1	0	b0882__clpA
b3279__yrdA	1	0	1	b0882__clpA
b3284__smg	1	1	0	b2592__clpB
b3289__rsmB	1	0	1	b2592__clpB
b3290__trkA	1	0	1	b0882__clpA
b3292__zntR	1	0	1	b3687__ibpA
b3329__gspH	1	0	1	b0882__clpA
b3331__gspJ	1	0	1	b0438__clpX
b3334__gspM	1	0	1	b3932__hslV
b3337__bfd	1	0	1	b3686__ibpB
b3345__yheN	1	0	1	b2069__yegD
b3347__fkpA	1	0	1	b0882__clpA
b3349__slyD	1	0	1	b0882__clpA
b3352__yheS	1	0	1	b1000__cbpA
b3353__yheT	1	1	0	b2069__yegD
b3359__argD	1	1	0	b0436__tig
b3363__ppiA	1	1	0	b4142__groS
b3364__tsgA	1	1	0	b0436__tig
b3366__nirD	1	0	1	b2592__clpB
b3382__yhfY	1	1	0	b0882__clpA
b3385__gph	1	0	1	b0437__clpP
b3389__aroB	1	0	1	b0882__clpA
b3390__aroK	1	0	1	b0437__clpP
b3400__hslR	1	1	0	b1000__cbpA
b3404__envZ	1	1	0	b0436__tig
b3405__ompR	1	0	1	b0438__clpX
b3406__greB	1	0	1	b0438__clpX
b3409__feoB	1	0	1	b2069__yegD
b3413__gntX	1	1	0	b2069__yegD
b3415__gntT	1	0	1	b0438__clpX
b3429__glgA	1	0	1	b2592__clpB
b3438__gntR	1	1	0	b1000__cbpA
b3441__yhhY	1	0	1	b3931__hslU
b3442__yhhZ	1	0	1	b3931__hslU
b3446__yrhB	1	0	1	b3931__hslU
b3448__yhhA	1	0	1	b2592__clpB
b3462__ftsX	1	0	1	b3932__hslV
b3463__ftsE	1	0	1	b3932__hslV
b3467__yhhM	1	0	1	b3931__hslU
b3468__yhhN	1	0	1	b0438__clpX
b3472__dcrB	1	0	1	b2592__clpB
b3473__yhhS	1	0	1	b2592__clpB
b3479__nikD	1	0	1	b0438__clpX
b3480__nikE	1	1	0	b0436__tig
b3481__nikR	1	0	1	b2592__clpB
b3489__yhiK	1	1	0	b0882__clpA
b3490__yhiL	1	1	0	b0436__tig
b3494__uspB	1	0	1	b0438__clpX
b3495__uspA	1	0	1	b0437__clpP
b3502__arsB	1	0	1	b0437__clpP
b3503__arsC	1	0	1	b0438__clpX
b3506__slp	1	0	1	b0437__clpP
b3507__dctR	1	0	1	b0438__clpX
b3512__gadE	1	0	1	b3932__hslV
b3515__gadW	1	0	1	b2592__clpB
b3516__gadX	1	0	1	b1000__cbpA
b3519__treF	1	1	0	b3932__hslV
b3522__yhjD	1	1	0	b0439__lon
b3523__yhjE	1	0	1	b3931__hslU
b3524__yhjG	1	0	1	b1000__cbpA
b3527__yhjJ	1	1	0	b0437__clpP
b3544__dppA	1	0	1	b0882__clpA
b3547__yhjX	1	0	1	b0882__clpA
b3550__yiaC	1	1	0	b0436__tig
b3553__tiaE	1	0	1	b1000__cbpA
b3566__xylF	1	0	1	b0438__clpX
b3572__avtA	1	0	1	b1000__cbpA
b3580__lyxK	1	0	1	b0437__clpP
b3583__sgbE	1	0	1	b0882__clpA
b3584__yiaT	1	1	0	b0436__tig
b3588__aldB	1	0	1	b0437__clpP
b3589__yiaY	1	0	1	b1000__cbpA
b3590__selB	1	1	0	b3932__hslV
b3592__yibF	1	0	1	b1000__cbpA
b3599__mtlA	1	0	1	b0438__clpX
b3600__mtlD	1	0	1	b2592__clpB
b3605__lldD	1	1	0	b2592__clpB
b3606__yibK	1	0	1	b0438__clpX
b3607__cysE	1	1	0	b0436__tig
b3609__secB	1	1	0	b3686__ibpB
b3619__rfaD	1	1	0	b0438__clpX
b3624__rfaZ	1	0	1	b3932__hslV
b3626__rfaJ	1	0	1	b0437__clpP
b3627__rfaI	1	0	1	b0438__clpX
b3629__rfaS	1	0	1	b2069__yegD
b3630__rfaP	1	0	1	b3931__hslU
b3640__dut	1	0	1	b3932__hslV
b3641__ttk	1	1	0	b0882__clpA
b3642__pyrE	1	0	1	b1000__cbpA
b3643__rph	1	0	1	b2069__yegD
b3645__dinD	1	0	1	b0437__clpP
b3647__ligB	1	0	1	b0438__clpX
b3649__rpoZ	1	1	0	b4142__groS
b3652__recG	1	0	1	b0438__clpX
b3653__gltS	1	0	1	b0437__clpP
b3657__yicJ	1	0	1	b3686__ibpB
b3661__nlpA	1	0	1	b1000__cbpA
b3662__nepI	1	0	1	b2592__clpB
b3665__ade	1	0	1	b2592__clpB
b3670__ilvN	1	0	1	b1000__cbpA
b3671__ilvB	1	1	0	b0882__clpA
b3672__ivbL	1	1	0	b0436__tig
b3679__yidK	1	0	1	b3932__hslV
b3681__glvG	1	1	0	b3686__ibpB
b3684__yidP	1	0	1	b1000__cbpA
b3685__yidE	1	0	1	b0437__clpP
b3691__dgoT	1	0	1	b0882__clpA
b3710__mdtL	1	1	0	b3686__ibpB
b3711__yidZ	1	0	1	b0437__clpP
b3713__yieF	1	1	0	b3686__ibpB
b3719__yieL	1	0	1	b2592__clpB
b3720__bglH	1	0	1	b1000__cbpA
b3723__bglG	1	1	0	b2526__hscA
b3724__phoU	1	1	0	b3686__ibpB
b3725__pstB	1	1	0	b1000__cbpA
b3726__pstA	1	1	0	b2526__hscA
b3728__pstS	1	1	0	b3686__ibpB
b3730__glmU	1	0	1	b3932__hslV
b3744__asnA	1	1	0	b0882__clpA
b3747__trkD	1	0	1	b1000__cbpA
b3750__rbsC	1	0	1	b1000__cbpA
b3751__rbsB	1	0	1	b3932__hslV
b3764__yifE	1	0	1	b0882__clpA
b3765__yifB	1	0	1	b3931__hslU
b3769__ilvM	1	1	0	b0882__clpA
b3770__ilvE	1	1	0	b0882__clpA
b3771__ilvD	1	1	0	b0882__clpA
b3775__ppiC	1	1	0	b0436__tig
b3778__rep	1	0	1	b1000__cbpA
b3780__rhlB	1	1	0	b2592__clpB
b3788__rffG	1	0	1	b0882__clpA
b3802__hemY	1	0	1	b0882__clpA
b3803__hemX	1	0	1	b0438__clpX
b3808__yzcX	1	0	1	b0882__clpA
b3811__xerC	1	1	0	b1000__cbpA
b3825__pldB	1	0	1	b0882__clpA
b3826__yigL	1	0	1	b1000__cbpA
b3827__yigM	1	0	1	b0882__clpA
b3829__metE	1	1	0	b0882__clpA
b3835__ubiB	1	0	1	b3686__ibpB
b3838__tatB	1	1	0	b1000__cbpA
b3839__tatC	1	1	0	b1000__cbpA
b3846__fadB	1	0	1	b0437__clpP
b3849__trkH	1	0	1	b0438__clpX
b3858__yihD	1	0	1	b0437__clpP
b3860__dsbA	1	1	0	b0438__clpX
b3866__yihI	1	1	0	b3931__hslU
b3867__hemN	1	1	0	b1000__cbpA
b3873__yihM	1	1	0	b3686__ibpB
b3874__yihN	1	0	1	b0438__clpX
[truncated: 160 more rows]
