# Supplementary material for: Quantitative Genome-Wide Genetic Interaction Screens Reveal Global Epistatic Relationships of Protein Complexes in Escherichia coli
Source: PLoS Genet. 2014 Feb 20;10(2):e1004120. doi: 10.1371/journal.pgen.1004120 (PMC3930520; doi:10.1371/journal.pgen.1004120)
Supplement: Table S9 — Correlation coefficient scores for each gene across all other genes in the E. coli genome. (XLSX) [file pgen.1004120.s030.xlsx]

## Sheet: Significant_Recipient_CPCC
Supplementary Table S9| Correlation coefficient score for each gene across all other genes in the E. coli genome
Buum_Gene1	Bnum_Gene2	PCC* score
b0006__yaaA	b0007__yaaJ	0.442167
b0006__yaaA	b0011__yaaW	0.490345
b0007__yaaJ	b0011__yaaW	0.516314
b0004__thrC	b0012__htgA	0.40982
b0004__thrC	b0013__yaaI	0.377066
b0005__yaaX	b0013__yaaI	0.534039
b0004__thrC	b0014__dnaK	0.333247
b0013__yaaI	b0014__dnaK	0.347033
b0023__rpsT	b0024__yaaY	0.378253
b0023__rpsT	b0025__ribF	0.369367
b0005__yaaX	b0033.1__yaaV	0.307458
b0013__yaaI	b0033.1__yaaV	0.492104
b0004__thrC	b0033__carB	0.403934
b0001__thrL	b0034__caiF	0.396572
b0004__thrC	b0035__caiE	0.392005
b0012__htgA	b0035__caiE	0.589109
b0024__yaaY	b0036__caiD	0.324349
b0033__carB	b0036__caiD	0.399111
b0003__thrB	b0037__caiC	0.463624
b0004__thrC	b0037__caiC	0.348273
b0006__yaaA	b0038__caiB	0.307683
b0032__carA	b0038__caiB	0.354125
b0011__yaaW	b0041__fixA	0.335472
b0040__caiT	b0042__fixB	0.415473
b0001__thrL	b0043__fixC	0.36249
b0030__rihC	b0044__fixX	0.433641
b0025__ribF	b0046__kefF	0.352488
b0030__rihC	b0046__kefF	0.475991
b0044__fixX	b0046__kefF	0.32382
b0045__yaaU	b0047__kefC	0.495667
b0025__ribF	b0048__folA	0.378053
b0040__caiT	b0049__apaH	0.326307
b0042__fixB	b0049__apaH	0.414343
b0023__rpsT	b0051__ksgA	0.337839
b0024__yaaY	b0051__ksgA	0.381867
b0033.1__yaaV	b0051__ksgA	0.306216
b0033__carB	b0051__ksgA	0.33369
b0036__caiD	b0051__ksgA	0.316498
b0049__apaH	b0051__ksgA	0.310831
b0030__rihC	b0052__pdxA	0.316575
b0035__caiE	b0052__pdxA	0.316487
b0030__rihC	b0055__djlA	0.330831
b0001__thrL	b0056__yabP	0.334806
b0012__htgA	b0058__rluA	0.452108
b0009__mog	b0060__polB	-0.321322
b0030__rihC	b0060__polB	0.397477
b0038__caiB	b0060__polB	0.376482
b0030__rihC	b0064__araC	0.494117
b0046__kefF	b0064__araC	0.404241
b0013__yaaI	b0065__yabI	0.418981
b0030__rihC	b0065__yabI	0.315177
b0033.1__yaaV	b0065__yabI	0.321444
b0046__kefF	b0065__yabI	0.337134
b0006__yaaA	b0066__thiQ	0.486467
b0007__yaaJ	b0066__thiQ	0.482435
b0011__yaaW	b0066__thiQ	0.579428
b0007__yaaJ	b0067__thiP	0.615156
b0009__mog	b0067__thiP	-0.321837
b0011__yaaW	b0067__thiP	0.465432
b0055__djlA	b0067__thiP	-0.314336
b0066__thiQ	b0067__thiP	0.364127
b0049__apaH	b0069__sgrR	-0.353936
b0037__caiC	b0071__leuD	0.360293
b0052__pdxA	b0071__leuD	0.437207
b0071__leuD	b0072__leuC	0.352956
b0004__thrC	b0073__leuB	0.478537
b0012__htgA	b0073__leuB	0.415071
b0035__caiE	b0073__leuB	0.402121
b0058__rluA	b0073__leuB	0.382452
b0050__apaG	b0074__leuA	0.305045
b0071__leuD	b0074__leuA	0.472011
b0072__leuC	b0074__leuA	0.514408
b0020__nhaR	b0076__leuO	0.451643
b0037__caiC	b0078__ilvH	0.330775
b0052__pdxA	b0078__ilvH	0.336288
b0071__leuD	b0078__ilvH	0.366002
b0020__nhaR	b0080__fruR	0.379796
b0076__leuO	b0080__fruR	0.532121
b0030__rihC	b0081__mraZ	0.310059
b0051__ksgA	b0081__mraZ	0.382834
b0029__ispH	b0085__murE	0.416649
b0029__ispH	b0086__murF	0.319286
b0085__murE	b0086__murF	0.384114
b0025__ribF	b0088__murD	0.492319
b0029__ispH	b0088__murD	0.505396
b0048__folA	b0088__murD	0.369286
b0085__murE	b0088__murD	0.437728
b0086__murF	b0088__murD	0.358016
b0029__ispH	b0090__murG	0.479344
b0085__murE	b0090__murG	0.390387
b0086__murF	b0090__murG	0.443323
b0088__murD	b0090__murG	0.413765
b0025__ribF	b0091__murC	0.448229
b0048__folA	b0091__murC	0.420095
b0085__murE	b0091__murC	0.408715
b0088__murD	b0091__murC	0.430555
b0029__ispH	b0094__ftsA	0.32695
b0029__ispH	b0095__ftsZ	0.331882
b0085__murE	b0095__ftsZ	0.517093
b0029__ispH	b0096__lpxC	0.59731
b0085__murE	b0096__lpxC	0.501351
b0086__murF	b0096__lpxC	0.487933
b0088__murD	b0096__lpxC	0.558996
b0090__murG	b0096__lpxC	0.531985
b0094__ftsA	b0096__lpxC	0.434798
b0095__ftsZ	b0096__lpxC	0.373785
b0090__murG	b0098__secA	0.350338
b0096__lpxC	b0098__secA	0.372139
b0013__yaaI	b0101__yacG	0.348666
b0033.1__yaaV	b0101__yacG	0.390194
b0013__yaaI	b0102__yacF	0.482978
b0024__yaaY	b0102__yacF	0.316557
b0033.1__yaaV	b0102__yacF	0.467904
b0058__rluA	b0102__yacF	0.443202
b0082__mraW	b0102__yacF	0.326725
b0042__fixB	b0104__guaC	0.37788
b0049__apaH	b0104__guaC	0.34378
b0043__fixC	b0107__hofB	0.358299
b0066__thiQ	b0107__hofB	0.335578
b0078__ilvH	b0107__hofB	0.333052
b0001__thrL	b0108__ppdD	0.317106
b0043__fixC	b0108__ppdD	0.367047
b0046__kefF	b0108__ppdD	0.305324
b0011__yaaW	b0109__nadC	0.321055
b0052__pdxA	b0109__nadC	0.568081
b0071__leuD	b0109__nadC	0.61543
b0072__leuC	b0109__nadC	0.306358
b0074__leuA	b0109__nadC	0.372101
b0078__ilvH	b0109__nadC	0.383774
b0098__secA	b0109__nadC	0.311619
b0034__caiF	b0110__ampD	0.316931
b0019__nhaA	b0111__ampE	0.379234
b0053__surA	b0111__ampE	0.315164
b0073__leuB	b0111__ampE	0.341967
b0102__yacF	b0111__ampE	0.315742
b0001__thrL	b0112__aroP	0.340856
b0007__yaaJ	b0112__aroP	0.303623
b0012__htgA	b0112__aroP	0.317522
b0041__fixA	b0112__aroP	0.306628
b0065__yabI	b0112__aroP	0.323092
b0066__thiQ	b0112__aroP	0.307456
b0067__thiP	b0112__aroP	0.320606
b0107__hofB	b0112__aroP	0.468752
b0009__mog	b0113__pdhR	0.333213
b0050__apaG	b0113__pdhR	-0.307145
b0019__nhaA	b0114__aceE	0.424624
b0033.1__yaaV	b0114__aceE	0.405557
b0049__apaH	b0114__aceE	0.315823
b0058__rluA	b0114__aceE	0.30305
b0059__hepA	b0114__aceE	0.315842
b0102__yacF	b0114__aceE	0.314234
b0019__nhaA	b0116__lpd	0.359457
b0114__aceE	b0116__lpd	0.390499
b0012__htgA	b0117__yacH	0.309697
b0013__yaaI	b0117__yacH	0.350183
b0033.1__yaaV	b0117__yacH	0.402858
b0058__rluA	b0117__yacH	0.335499
b0065__yabI	b0117__yacH	0.307289
b0101__yacG	b0117__yacH	0.486971
b0102__yacF	b0117__yacH	0.464336
b0108__ppdD	b0118__acnB	0.312611
b0115__aceF	b0118__acnB	0.423288
b0013__yaaI	b0119__yacL	0.413729
b0033.1__yaaV	b0119__yacL	0.348584
b0058__rluA	b0119__yacL	0.315467
b0082__mraW	b0119__yacL	0.369243
b0102__yacF	b0119__yacL	0.504677
b0006__yaaA	b0120__speD	0.419257
b0041__fixA	b0120__speD	0.304929
b0041__fixA	b0121__speE	-0.310638
b0045__yaaU	b0121__speE	0.336031
b0047__kefC	b0121__speE	0.348569
b0013__yaaI	b0122__yacC	0.485042
b0024__yaaY	b0122__yacC	0.371392
b0033.1__yaaV	b0122__yacC	0.389492
b0035__caiE	b0122__yacC	0.317226
b0046__kefF	b0122__yacC	0.30051
b0053__surA	b0122__yacC	0.312781
b0058__rluA	b0122__yacC	0.304882
b0065__yabI	b0122__yacC	0.316514
b0101__yacG	b0122__yacC	0.37176
b0102__yacF	b0122__yacC	0.535004
b0117__yacH	b0122__yacC	0.368071
b0119__yacL	b0122__yacC	0.408936
b0005__yaaX	b0123__cueO	0.367237
b0009__mog	b0123__cueO	0.317503
b0023__rpsT	b0123__cueO	0.385171
b0036__caiD	b0123__cueO	0.316515
b0051__ksgA	b0123__cueO	0.303473
b0064__araC	b0123__cueO	0.36597
b0081__mraZ	b0123__cueO	0.389224
b0113__pdhR	b0124__gcd	-0.391818
b0121__speE	b0124__gcd	0.534652
b0033__carB	b0125__hpt	-0.311235
b0041__fixA	b0125__hpt	0.300312
b0019__nhaA	b0126__can	0.409975
b0036__caiD	b0126__can	0.350773
b0050__apaG	b0126__can	0.302462
b0088__murD	b0126__can	0.337311
b0096__lpxC	b0126__can	0.404102
b0111__ampE	b0126__can	0.305397
b0114__aceE	b0126__can	0.35883
b0124__gcd	b0126__can	0.338407
b0007__yaaJ	b0127__yadG	0.300531
b0045__yaaU	b0127__yadG	0.373273
b0047__kefC	b0127__yadG	0.398622
b0065__yabI	b0127__yadG	0.379762
b0068__tbpA	b0127__yadG	0.37072
b0107__hofB	b0127__yadG	0.389908
b0112__aroP	b0127__yadG	0.4742
b0117__yacH	b0127__yadG	0.303584
b0005__yaaX	b0128__yadH	0.311096
b0023__rpsT	b0128__yadH	0.328064
b0045__yaaU	b0128__yadH	0.32695
b0047__kefC	b0128__yadH	0.3964
b0060__polB	b0128__yadH	0.315068
b0064__araC	b0128__yadH	0.381456
b0107__hofB	b0128__yadH	0.367924
b0123__cueO	b0128__yadH	0.304117
b0004__thrC	b0130__yadE	0.303169
b0008__talB	b0130__yadE	0.331476
b0012__htgA	b0130__yadE	0.329988
b0013__yaaI	b0130__yadE	0.467661
b0033.1__yaaV	b0130__yadE	0.514319
b0053__surA	b0130__yadE	0.306891
b0058__rluA	b0130__yadE	0.370671
b0065__yabI	b0130__yadE	0.352977
b0102__yacF	b0130__yadE	0.483982
b0117__yacH	b0130__yadE	0.379214
b0122__yacC	b0130__yadE	0.44403
b0004__thrC	b0131__panD	0.443582
b0012__htgA	b0131__panD	0.40573
b0013__yaaI	b0131__panD	0.306518
b0035__caiE	b0131__panD	0.338021
b0058__rluA	b0131__panD	0.424269
b0073__leuB	b0131__panD	0.305979
b0074__leuA	b0131__panD	0.35486
b0109__nadC	b0131__panD	0.350502
b0001__thrL	b0132__yadD	0.332262
b0013__yaaI	b0132__yadD	0.301958
b0025__ribF	b0132__yadD	0.419826
b0046__kefF	b0132__yadD	0.35227
b0065__yabI	b0132__yadD	0.378601
b0107__hofB	b0132__yadD	0.33374
b0004__thrC	b0133__panC	0.344624
b0035__caiE	b0133__panC	0.429503
b0037__caiC	b0133__panC	0.385588
b0052__pdxA	b0133__panC	0.336329
b0065__yabI	b0133__panC	0.317197
b0071__leuD	b0133__panC	0.501571
b0072__leuC	b0133__panC	0.375457
b0074__leuA	b0133__panC	0.482809
b0109__nadC	b0133__panC	0.565361
b0111__ampE	b0133__panC	0.300731
b0131__panD	b0133__panC	0.32747
b0004__thrC	b0134__panB	0.353915
b0052__pdxA	b0134__panB	0.347611
b0071__leuD	b0134__panB	0.417767
b0074__leuA	b0134__panB	0.441876
b0109__nadC	b0134__panB	0.397274
b0120__speD	b0134__panB	0.340389
b0131__panD	b0134__panB	0.34913
b0133__panC	b0134__panB	0.440195
b0006__yaaA	b0135__yadC	0.49398
b0007__yaaJ	b0135__yadC	0.375133
b0011__yaaW	b0135__yadC	0.421567
b0030__rihC	b0135__yadC	0.42322
b0046__kefF	b0135__yadC	0.371944
b0064__araC	b0135__yadC	0.368044
b0066__thiQ	b0135__yadC	0.355467
b0081__mraZ	b0135__yadC	0.359176
b0120__speD	b0135__yadC	0.315459
b0123__cueO	b0135__yadC	0.329243
b0134__panB	b0135__yadC	0.31795
b0005__yaaX	b0136__yadK	0.422258
b0013__yaaI	b0136__yadK	0.456797
b0065__yabI	b0136__yadK	0.422394
b0066__thiQ	b0136__yadK	0.338578
b0013__yaaI	b0137__yadL	0.428998
b0033.1__yaaV	b0137__yadL	0.485836
b0117__yacH	b0137__yadL	0.381237
b0130__yadE	b0137__yadL	0.479171
b0136__yadK	b0137__yadL	0.491807
b0064__araC	b0138__yadM	0.312523
b0123__cueO	b0138__yadM	0.395898
b0128__yadH	b0138__yadM	0.35213
b0011__yaaW	b0139__htrE	0.309024
b0041__fixA	b0139__htrE	0.311582
b0052__pdxA	b0139__htrE	0.308312
b0071__leuD	b0139__htrE	0.32143
b0078__ilvH	b0139__htrE	0.416863
b0109__nadC	b0139__htrE	0.325726
b0014__dnaK	b0140__ecpD	0.323102
b0024__yaaY	b0140__ecpD	0.320174
b0049__apaH	b0140__ecpD	0.328591
b0114__aceE	b0140__ecpD	0.334657
b0117__yacH	b0140__ecpD	0.347308
b0123__cueO	b0140__ecpD	0.375549
b0006__yaaA	b0141__yadN	0.373291
b0009__mog	b0141__yadN	-0.337125
b0011__yaaW	b0141__yadN	0.55176
b0037__caiC	b0141__yadN	0.335732
b0041__fixA	b0141__yadN	0.45736
b0066__thiQ	b0141__yadN	0.463223
b0067__thiP	b0141__yadN	0.385539
b0069__sgrR	b0141__yadN	0.300738
b0078__ilvH	b0141__yadN	0.300561
b0108__ppdD	b0141__yadN	0.303364
b0109__nadC	b0141__yadN	0.332247
b0112__aroP	b0141__yadN	0.446152
b0120__speD	b0141__yadN	0.30972
b0135__yadC	b0141__yadN	0.426662
b0139__htrE	b0141__yadN	0.413767
b0019__nhaA	b0145__dksA	0.357192
b0036__caiD	b0145__dksA	0.375498
b0041__fixA	b0145__dksA	-0.308011
b0073__leuB	b0145__dksA	0.30568
b0126__can	b0145__dksA	0.446281
b0049__apaH	b0146__sfsA	0.386729
b0012__htgA	b0147__ligT	0.423039
b0058__rluA	b0147__ligT	0.36044
b0007__yaaJ	b0148__hrpB	0.308024
b0009__mog	b0148__hrpB	-0.326024
b0066__thiQ	b0148__hrpB	0.308521
b0113__pdhR	b0148__hrpB	-0.331279
b0121__speE	b0148__hrpB	0.464206
b0124__gcd	b0148__hrpB	0.569365
b0004__thrC	b0149__mrcB	0.312647
b0005__yaaX	b0149__mrcB	0.328091
b0051__ksgA	b0149__mrcB	0.380837
b0059__hepA	b0149__mrcB	0.333443
b0114__aceE	b0149__mrcB	0.323294
b0123__cueO	b0149__mrcB	0.317735
b0127__yadG	b0149__mrcB	0.378016
b0130__yadE	b0149__mrcB	0.319895
b0060__polB	b0150__fhuA	0.320013
b0109__nadC	b0150__fhuA	0.311798
b0112__aroP	b0150__fhuA	0.312559
b0121__speE	b0150__fhuA	0.306571
b0124__gcd	b0150__fhuA	0.380437
b0127__yadG	b0150__fhuA	0.355284
b0148__hrpB	b0150__fhuA	0.444135
b0149__mrcB	b0150__fhuA	0.328852
b0007__yaaJ	b0151__fhuC	0.37338
b0034__caiF	b0151__fhuC	0.341015
b0047__kefC	b0151__fhuC	0.418934
b0065__yabI	b0151__fhuC	0.301837
b0067__thiP	b0151__fhuC	0.353166
b0078__ilvH	b0151__fhuC	0.31367
b0107__hofB	b0151__fhuC	0.357903
b0112__aroP	b0151__fhuC	0.653722
b0127__yadG	b0151__fhuC	0.518678
b0150__fhuA	b0151__fhuC	0.322647
b0004__thrC	b0153__fhuB	0.376043
b0013__yaaI	b0153__fhuB	0.400788
b0023__rpsT	b0153__fhuB	0.331601
b0033__carB	b0153__fhuB	0.394664
b0036__caiD	b0153__fhuB	0.331736
b0047__kefC	b0153__fhuB	0.312936
b0051__ksgA	b0153__fhuB	0.386218
b0065__yabI	b0153__fhuB	0.369937
b0112__aroP	b0153__fhuB	0.444683
b0123__cueO	b0153__fhuB	0.390046
b0127__yadG	b0153__fhuB	0.486253
b0130__yadE	b0153__fhuB	0.408245
b0149__mrcB	b0153__fhuB	0.468637
b0150__fhuA	b0153__fhuB	0.310462
b0151__fhuC	b0153__fhuB	0.509732
b0006__yaaA	b0155__clcA	0.345408
b0007__yaaJ	b0155__clcA	0.403733
b0009__mog	b0155__clcA	-0.331428
b0011__yaaW	b0155__clcA	0.364391
b0038__caiB	b0155__clcA	0.420045
b0043__fixC	b0155__clcA	0.303279
b0066__thiQ	b0155__clcA	0.420434
b0067__thiP	b0155__clcA	0.395971
b0132__yadD	b0155__clcA	0.325489
b0151__fhuC	b0155__clcA	0.389007
b0029__ispH	b0156__yadR	0.322418
b0085__murE	b0156__yadR	0.348873
b0088__murD	b0156__yadR	0.421322
b0090__murG	b0156__yadR	0.408633
b0091__murC	b0156__yadR	0.316028
b0095__ftsZ	b0156__yadR	0.379207
b0096__lpxC	b0156__yadR	0.470861
b0114__aceE	b0156__yadR	0.302079
b0116__lpd	b0156__yadR	0.327492
b0126__can	b0156__yadR	0.517596
b0008__talB	b0157__yadS	0.320034
b0013__yaaI	b0157__yadS	0.4912
b0033.1__yaaV	b0157__yadS	0.652168
b0046__kefF	b0157__yadS	0.361787
b0065__yabI	b0157__yadS	0.450888
b0102__yacF	b0157__yadS	0.433927
b0117__yacH	b0157__yadS	0.406821
b0119__yacL	b0157__yadS	0.342582
b0122__yacC	b0157__yadS	0.447585
b0130__yadE	b0157__yadS	0.513436
b0132__yadD	b0157__yadS	0.339855
b0136__yadK	b0157__yadS	0.415433
b0137__yadL	b0157__yadS	0.48015
b0153__fhuB	b0157__yadS	0.329384
b0005__yaaX	b0158__btuF	0.353519
b0012__htgA	b0158__btuF	0.336438
b0013__yaaI	b0158__btuF	0.579684
b0033.1__yaaV	b0158__btuF	0.45608
b0065__yabI	b0158__btuF	0.404032
b0102__yacF	b0158__btuF	0.470428
b0117__yacH	b0158__btuF	0.390811
b0119__yacL	b0158__btuF	0.371727
b0122__yacC	b0158__btuF	0.606328
b0130__yadE	b0158__btuF	0.477935
b0137__yadL	b0158__btuF	0.386021
b0153__fhuB	b0158__btuF	0.301251
b0157__yadS	b0158__btuF	0.488792
b0009__mog	b0160__dgt	-0.41483
b0033__carB	b0160__dgt	-0.347044
b0078__ilvH	b0160__dgt	0.340087
b0114__aceE	b0161__degP	0.366774
b0121__speE	b0161__degP	0.5075
b0124__gcd	b0161__degP	0.412388
b0148__hrpB	b0161__degP	0.350349
b0150__fhuA	b0161__degP	0.314618
b0013__yaaI	b0162__cdaR	0.398595
b0030__rihC	b0162__cdaR	0.325883
b0033.1__yaaV	b0162__cdaR	0.347119
b0065__yabI	b0162__cdaR	0.394637
b0101__yacG	b0162__cdaR	0.426778
b0104__guaC	b0162__cdaR	0.388451
b0109__nadC	b0162__cdaR	0.324796
b0112__aroP	b0162__cdaR	0.328007
b0117__yacH	b0162__cdaR	0.441659
b0127__yadG	b0162__cdaR	0.354059
b0130__yadE	b0162__cdaR	0.313415
b0131__panD	b0162__cdaR	0.361845
b0132__yadD	b0162__cdaR	0.409731
b0151__fhuC	b0162__cdaR	0.342593
b0155__clcA	b0162__cdaR	0.490019
b0006__yaaA	b0163__yaeH	0.306434
b0013__yaaI	b0163__yaeH	0.483904
b0033.1__yaaV	b0163__yaeH	0.395841
b0101__yacG	b0163__yaeH	0.504404
b0117__yacH	b0163__yaeH	0.483894
b0136__yadK	b0163__yaeH	0.371409
b0137__yadL	b0163__yaeH	0.339992
b0162__cdaR	b0163__yaeH	0.379087
b0009__mog	b0167__glnD	0.343326
b0023__rpsT	b0167__glnD	0.526618
b0024__yaaY	b0167__glnD	0.380311
b0025__ribF	b0167__glnD	0.354025
b0051__ksgA	b0167__glnD	0.303563
b0094__ftsA	b0167__glnD	-0.305605
b0114__aceE	b0167__glnD	0.358409
b0122__yacC	b0167__glnD	0.351464
b0123__cueO	b0167__glnD	0.394097
b0140__ecpD	b0167__glnD	0.327966
b0149__mrcB	b0167__glnD	0.30273
b0158__btuF	b0167__glnD	0.355247
b0029__ispH	b0168__map	0.598411
b0085__murE	b0168__map	0.398083
b0086__murF	b0168__map	0.334901
b0088__murD	b0168__map	0.554744
b0090__murG	b0168__map	0.404714
b0094__ftsA	b0168__map	0.435659
b0095__ftsZ	b0168__map	0.334396
b0096__lpxC	b0168__map	0.554703
b0156__yadR	b0168__map	0.331101
b0023__rpsT	b0170__tsf	0.350669
b0025__ribF	b0170__tsf	0.512704
b0048__folA	b0170__tsf	0.474053
b0085__murE	b0170__tsf	0.322594
b0088__murD	b0170__tsf	0.441346
b0091__murC	b0170__tsf	0.442699
b0104__guaC	b0170__tsf	0.308673
b0029__ispH	b0171__pyrH	0.318273
b0048__folA	b0171__pyrH	0.349457
b0088__murD	b0171__pyrH	0.375041
b0090__murG	b0171__pyrH	0.343357
b0096__lpxC	b0171__pyrH	0.365716
b0156__yadR	b0171__pyrH	0.461644
b0168__map	b0171__pyrH	0.330944
b0170__tsf	b0171__pyrH	0.315407
b0029__ispH	b0172__frr	0.331893
b0037__caiC	b0172__frr	0.323143
b0064__araC	b0172__frr	0.304018
b0086__murF	b0172__frr	0.34819
b0090__murG	b0172__frr	0.402688
b0095__ftsZ	b0172__frr	0.345264
b0096__lpxC	b0172__frr	0.427754
b0098__secA	b0172__frr	0.358702
b0126__can	b0172__frr	0.386764
b0156__yadR	b0172__frr	0.430402
b0168__map	b0172__frr	0.372894
b0029__ispH	b0174__ispU	0.346403
b0037__caiC	b0174__ispU	0.33653
b0086__murF	b0174__ispU	0.488483
b0088__murD	b0174__ispU	0.390529
b0090__murG	b0174__ispU	0.435682
b0094__ftsA	b0174__ispU	0.357327
b0096__lpxC	b0174__ispU	0.470015
b0098__secA	b0174__ispU	0.3007
b0109__nadC	b0174__ispU	0.314899
b0156__yadR	b0174__ispU	0.331742
b0160__dgt	b0174__ispU	0.439425
b0168__map	b0174__ispU	0.319826
b0171__pyrH	b0174__ispU	0.347434
b0172__frr	b0174__ispU	0.352179
b0029__ispH	b0177__yaeT	0.313978
b0085__murE	b0177__yaeT	0.319197
b0095__ftsZ	b0177__yaeT	0.426209
b0096__lpxC	b0177__yaeT	0.416275
b0126__can	b0177__yaeT	0.335656
b0156__yadR	b0177__yaeT	0.497105
b0168__map	b0177__yaeT	0.352913
b0172__frr	b0177__yaeT	0.545213
b0020__nhaR	b0178__hlpA	0.331233
b0076__leuO	b0178__hlpA	0.326192
b0078__ilvH	b0178__hlpA	0.372662
b0029__ispH	b0179__lpxD	0.451029
b0085__murE	b0179__lpxD	0.421752
b0086__murF	b0179__lpxD	0.515131
b0088__murD	b0179__lpxD	0.342997
b0090__murG	b0179__lpxD	0.5447
b0094__ftsA	b0179__lpxD	0.568357
b0096__lpxC	b0179__lpxD	0.659903
b0098__secA	b0179__lpxD	0.340369
b0113__pdhR	b0179__lpxD	-0.32748
b0124__gcd	b0179__lpxD	0.309316
b0156__yadR	b0179__lpxD	0.345528
b0158__btuF	b0179__lpxD	-0.302994
b0168__map	b0179__lpxD	0.447413
b0171__pyrH	b0179__lpxD	0.337802
b0172__frr	b0179__lpxD	0.407215
b0174__ispU	b0179__lpxD	0.465091
b0029__ispH	b0180__fabZ	0.541094
b0085__murE	b0180__fabZ	0.326832
b0086__murF	b0180__fabZ	0.493377
b0090__murG	b0180__fabZ	0.455028
b0094__ftsA	b0180__fabZ	0.489198
b0095__ftsZ	b0180__fabZ	0.43771
b0096__lpxC	b0180__fabZ	0.572756
b0098__secA	b0180__fabZ	0.373806
b0156__yadR	b0180__fabZ	0.38868
b0158__btuF	b0180__fabZ	-0.380253
b0168__map	b0180__fabZ	0.534017
b0171__pyrH	b0180__fabZ	0.394618
b0172__frr	b0180__fabZ	0.476715
b0174__ispU	b0180__fabZ	0.471221
b0179__lpxD	b0180__fabZ	0.622332
b0029__ispH	b0181__lpxA	0.560754
b0065__yabI	b0181__lpxA	-0.30653
b0085__murE	b0181__lpxA	0.477324
b0086__murF	b0181__lpxA	0.397765
b0088__murD	b0181__lpxA	0.356388
b0090__murG	b0181__lpxA	0.506838
b0094__ftsA	b0181__lpxA	0.376931
b0095__ftsZ	b0181__lpxA	0.584227
b0096__lpxC	b0181__lpxA	0.552856
b0156__yadR	b0181__lpxA	0.432951
b0157__yadS	b0181__lpxA	-0.307321
b0158__btuF	b0181__lpxA	-0.344128
b0168__map	b0181__lpxA	0.532246
b0172__frr	b0181__lpxA	0.476189
b0174__ispU	b0181__lpxA	0.368466
b0177__yaeT	b0181__lpxA	0.464087
b0179__lpxD	b0181__lpxA	0.536322
b0180__fabZ	b0181__lpxA	0.684101
b0029__ispH	b0182__lpxB	0.607965
b0037__caiC	b0182__lpxB	0.300905
b0085__murE	b0182__lpxB	0.478262
b0086__murF	b0182__lpxB	0.470967
b0088__murD	b0182__lpxB	0.441717
b0090__murG	b0182__lpxB	0.5706
b0091__murC	b0182__lpxB	0.320084
b0094__ftsA	b0182__lpxB	0.385279
b0095__ftsZ	b0182__lpxB	0.400202
b0096__lpxC	b0182__lpxB	0.656323
b0098__secA	b0182__lpxB	0.511522
b0126__can	b0182__lpxB	0.382216
b0156__yadR	b0182__lpxB	0.556808
b0168__map	b0182__lpxB	0.446582
b0171__pyrH	b0182__lpxB	0.385499
b0172__frr	b0182__lpxB	0.509638
b0174__ispU	b0182__lpxB	0.541302
b0177__yaeT	b0182__lpxB	0.352822
b0179__lpxD	b0182__lpxB	0.57614
b0180__fabZ	b0182__lpxB	0.614639
b0181__lpxA	b0182__lpxB	0.527906
b0077__ilvI	b0183__rnhB	0.375307
b0160__dgt	b0183__rnhB	0.320844
b0029__ispH	b0184__dnaE	0.375913
b0085__murE	b0184__dnaE	0.310134
b0086__murF	b0184__dnaE	0.300225
b0090__murG	b0184__dnaE	0.370989
b0096__lpxC	b0184__dnaE	0.352153
b0098__secA	b0184__dnaE	0.348276
b0156__yadR	b0184__dnaE	0.491508
b0168__map	b0184__dnaE	0.442563
b0171__pyrH	b0184__dnaE	0.388954
b0172__frr	b0184__dnaE	0.478877
b0177__yaeT	b0184__dnaE	0.357697
b0179__lpxD	b0184__dnaE	0.386934
b0180__fabZ	b0184__dnaE	0.5237
b0181__lpxA	b0184__dnaE	0.403363
b0182__lpxB	b0184__dnaE	0.459603
b0060__polB	b0186__ldcC	0.327647
b0065__yabI	b0186__ldcC	0.33659
b0112__aroP	b0186__ldcC	0.369106
b0120__speD	b0186__ldcC	0.382961
b0141__yadN	b0186__ldcC	0.363147
b0151__fhuC	b0186__ldcC	0.315171
b0107__hofB	b0187__yaeR	-0.32051
b0183__rnhB	b0187__yaeR	-0.308036
b0006__yaaA	b0189__rof	0.306083
b0007__yaaJ	b0189__rof	0.46551
b0011__yaaW	b0189__rof	0.30608
b0033.1__yaaV	b0189__rof	0.315011
b0051__ksgA	b0189__rof	0.311965
b0066__thiQ	b0189__rof	0.401052
b0067__thiP	b0189__rof	0.335665
b0112__aroP	b0189__rof	0.355317
b0130__yadE	b0189__rof	0.359491
b0133__panC	b0189__rof	0.33307
b0136__yadK	b0189__rof	0.385746
b0141__yadN	b0189__rof	0.329907
b0151__fhuC	b0189__rof	0.30141
b0155__clcA	b0189__rof	0.364815
b0005__yaaX	b0190__yaeQ	0.333279
b0012__htgA	b0190__yaeQ	0.336233
b0013__yaaI	b0190__yaeQ	0.421098
b0114__aceE	b0190__yaeQ	0.320287
b0117__yacH	b0190__yaeQ	0.322577
b0122__yacC	b0190__yaeQ	0.33256
b0130__yadE	b0190__yaeQ	0.419677
b0131__panD	b0190__yaeQ	0.301319
b0140__ecpD	b0190__yaeQ	0.307553
b0153__fhuB	b0190__yaeQ	0.358173
b0158__btuF	b0190__yaeQ	0.457857
b0006__yaaA	b0191__yaeJ	0.408012
b0007__yaaJ	b0191__yaeJ	0.564369
b0011__yaaW	b0191__yaeJ	0.460213
b0066__thiQ	b0191__yaeJ	0.536044
b0067__thiP	b0191__yaeJ	0.362957
b0071__leuD	b0191__yaeJ	0.300102
b0133__panC	b0191__yaeJ	0.314647
b0135__yadC	b0191__yaeJ	0.364817
b0136__yadK	b0191__yaeJ	0.471118
b0141__yadN	b0191__yaeJ	0.391856
b0151__fhuC	b0191__yaeJ	0.305895
b0189__rof	b0191__yaeJ	0.49711
b0107__hofB	b0192__nlpE	0.35193
b0124__gcd	b0192__nlpE	0.433173
b0127__yadG	b0192__nlpE	0.386111
b0139__htrE	b0192__nlpE	0.303054
b0148__hrpB	b0192__nlpE	0.455544
b0149__mrcB	b0192__nlpE	0.324198
b0150__fhuA	b0192__nlpE	0.535483
b0162__cdaR	b0192__nlpE	0.307934
b0019__nhaA	b0193__yaeF	0.316357
b0049__apaH	b0193__yaeF	0.343909
b0065__yabI	b0193__yaeF	0.322841
b0101__yacG	b0193__yaeF	0.393475
b0111__ampE	b0193__yaeF	0.3219
b0114__aceE	b0193__yaeF	0.425311
b0117__yacH	b0193__yaeF	0.393812
b0122__yacC	b0193__yaeF	0.322811
b0126__can	b0193__yaeF	0.403094
b0133__panC	b0193__yaeF	0.301281
b0162__cdaR	b0193__yaeF	0.471566
b0167__glnD	b0193__yaeF	0.306327
b0029__ispH	b0194__proS	0.477419
b0086__murF	b0194__proS	0.411343
b0088__murD	b0194__proS	0.518953
b0090__murG	b0194__proS	0.468738
b0094__ftsA	b0194__proS	0.315519
b0096__lpxC	b0194__proS	0.459692
b0126__can	b0194__proS	0.371837
b0156__yadR	b0194__proS	0.453238
b0168__map	b0194__proS	0.526562
b0170__tsf	b0194__proS	0.312618
b0171__pyrH	b0194__proS	0.439617
b0172__frr	b0194__proS	0.405102
b0174__ispU	b0194__proS	0.44936
b0179__lpxD	b0194__proS	0.447439
b0180__fabZ	b0194__proS	0.517883
b0181__lpxA	b0194__proS	0.505693
b0182__lpxB	b0194__proS	0.532936
b0184__dnaE	b0194__proS	0.533284
b0008__talB	b0195__yaeB	0.372362
b0033.1__yaaV	b0195__yaeB	0.487945
b0051__ksgA	b0195__yaeB	0.306311
b0112__aroP	b0195__yaeB	0.415507
b0130__yadE	b0195__yaeB	0.432062
b0136__yadK	b0195__yaeB	0.335057
b0137__yadL	b0195__yaeB	0.415134
b0144__yadB	b0195__yaeB	0.327081
b0148__hrpB	b0195__yaeB	0.328341
b0151__fhuC	b0195__yaeB	0.365829
b0157__yadS	b0195__yaeB	0.485355
b0189__rof	b0195__yaeB	0.5712
b0191__yaeJ	b0195__yaeB	0.303811
b0003__thrB	b0196__rcsF	0.431441
b0020__nhaR	b0196__rcsF	0.343597
b0052__pdxA	b0196__rcsF	0.310382
b0127__yadG	b0196__rcsF	0.30648
b0139__htrE	b0196__rcsF	0.351033
b0143__pcnB	b0196__rcsF	0.328848
b0006__yaaA	b0197__metQ	0.360575
b0007__yaaJ	b0197__metQ	0.44784
b0011__yaaW	b0197__metQ	0.56537
b0041__fixA	b0197__metQ	0.334208
b0049__apaH	b0197__metQ	-0.347827
b0066__thiQ	b0197__metQ	0.570528
b0067__thiP	b0197__metQ	0.355355
b0071__leuD	b0197__metQ	0.3381
b0076__leuO	b0197__metQ	0.314548
b0109__nadC	b0197__metQ	0.346412
b0112__aroP	b0197__metQ	0.337215
b0139__htrE	b0197__metQ	0.328988
b0141__yadN	b0197__metQ	0.471408
b0155__clcA	b0197__metQ	0.304758
b0160__dgt	b0197__metQ	0.303729
b0178__hlpA	b0197__metQ	0.306319
b0191__yaeJ	b0197__metQ	0.537097
b0056__yabP	b0198__metI	0.445961
b0125__hpt	b0198__metI	0.375921
b0013__yaaI	b0199__metN	0.431366
b0033.1__yaaV	b0199__metN	0.348215
b0047__kefC	b0199__metN	0.475222
b0102__yacF	b0199__metN	0.358377
b0127__yadG	b0199__metN	0.363039
b0130__yadE	b0199__metN	0.349825
b0153__fhuB	b0199__metN	0.49103
b0158__btuF	b0199__metN	0.462791
b0190__yaeQ	b0199__metN	0.335902
b0122__yacC	b0200__gmhB	0.334482
b0139__htrE	b0207__dkgB	0.310977
b0160__dgt	b0207__dkgB	0.34929
b0174__ispU	b0207__dkgB	0.312496
b0180__fabZ	b0207__dkgB	0.361026
b0191__yaeJ	b0207__dkgB	0.364019
b0192__nlpE	b0207__dkgB	0.32217
b0197__metQ	b0207__dkgB	0.372147
b0114__aceE	b0208__yafC	-0.340422
b0004__thrC	b0209__yafD	0.316483
b0065__yabI	b0209__yafD	0.352938
b0136__yadK	b0209__yafD	0.30644
b0163__yaeH	b0209__yafD	0.357314
b0006__yaaA	b0210__yafE	0.334916
b0007__yaaJ	b0210__yafE	0.415567
b0066__thiQ	b0210__yafE	0.443406
b0137__yadL	b0210__yafE	0.304556
b0189__rof	b0210__yafE	0.346204
b0191__yaeJ	b0210__yafE	0.42228
b0195__yaeB	b0210__yafE	0.321421
b0004__thrC	b0211__mltD	0.323978
b0012__htgA	b0211__mltD	0.43629
b0035__caiE	b0211__mltD	0.398259
b0114__aceE	b0211__mltD	0.315155
b0130__yadE	b0211__mltD	0.345529
b0131__panD	b0211__mltD	0.412623
b0153__fhuB	b0211__mltD	0.366905
b0158__btuF	b0211__mltD	0.301777
b0059__hepA	b0212__gloB	0.409851
b0186__ldcC	b0212__gloB	0.342926
b0005__yaaX	b0213__yafS	0.382884
b0013__yaaI	b0213__yafS	0.411672
b0023__rpsT	b0213__yafS	0.318259
b0053__surA	b0213__yafS	0.323387
b0081__mraZ	b0213__yafS	0.337753
b0101__yacG	b0213__yafS	0.340889
b0119__yacL	b0213__yafS	0.43958
b0122__yacC	b0213__yafS	0.364564
b0136__yadK	b0213__yafS	0.360688
b0158__btuF	b0213__yafS	0.349561
b0163__yaeH	b0213__yafS	0.324968
b0209__yafD	b0213__yafS	0.399082
b0145__dksA	b0214__rnhA	0.304945
b0140__ecpD	b0215__dnaQ	0.309957
b0145__dksA	b0215__dnaQ	0.328726
b0149__mrcB	b0215__dnaQ	0.338199
b0214__rnhA	b0215__dnaQ	0.367851
b0005__yaaX	b0217__yafT	0.335074
b0013__yaaI	b0217__yafT	0.337322
b0033.1__yaaV	b0217__yafT	0.336006
b0059__hepA	b0217__yafT	0.300105
b0119__yacL	b0217__yafT	0.353601
b0122__yacC	b0217__yafT	0.37258
b0130__yadE	b0217__yafT	0.343989
b0136__yadK	b0217__yafT	0.353477
b0137__yadL	b0217__yafT	0.385338
b0158__btuF	b0217__yafT	0.37763
b0213__yafS	b0217__yafT	0.417042
b0006__yaaA	b0220__ivy	0.420338
b0007__yaaJ	b0220__ivy	0.594258
b0011__yaaW	b0220__ivy	0.408729
b0066__thiQ	b0220__ivy	0.527317
b0067__thiP	b0220__ivy	0.438781
b0136__yadK	b0220__ivy	0.311144
b0148__hrpB	b0220__ivy	0.345548
b0151__fhuC	b0220__ivy	0.337085
b0189__rof	b0220__ivy	0.339742
b0191__yaeJ	b0220__ivy	0.517652
b0197__metQ	b0220__ivy	0.41263
b0210__yafE	b0220__ivy	0.390405
b0012__htgA	b0221__fadE	0.320641
b0013__yaaI	b0221__fadE	0.315277
b0101__yacG	b0221__fadE	0.347291
b0137__yadL	b0221__fadE	0.302398
b0147__ligT	b0221__fadE	0.304799
b0153__fhuB	b0221__fadE	0.320074
b0159__pfs	b0221__fadE	-0.341667
b0163__yaeH	b0221__fadE	0.35169
b0193__yaeF	b0221__fadE	0.307765
b0114__aceE	b0222__lpcA	-0.325657
b0208__yafC	b0222__lpcA	0.407269
b0007__yaaJ	b0223__yafJ	0.443206
b0059__hepA	b0223__yafJ	0.341909
b0066__thiQ	b0223__yafJ	0.30115
b0136__yadK	b0223__yafJ	0.322978
b0189__rof	b0223__yafJ	0.517427
b0191__yaeJ	b0223__yafJ	0.435799
b0195__yaeB	b0223__yafJ	0.361086
b0210__yafE	b0223__yafJ	0.345581
b0220__ivy	b0223__yafJ	0.525875
b0005__yaaX	b0224__yafK	0.460286
b0013__yaaI	b0224__yafK	0.42043
b0123__cueO	b0224__yafK	0.475367
b0125__hpt	b0224__yafK	-0.360079
b0136__yadK	b0224__yafK	0.416516
b0138__yadM	b0224__yafK	0.358285
b0217__yafT	b0224__yafK	0.470983
b0005__yaaX	b0225__yafQ	0.302676
b0013__yaaI	b0225__yafQ	0.580564
b0033.1__yaaV	b0225__yafQ	0.591128
b0051__ksgA	b0225__yafQ	0.423116
b0065__yabI	b0225__yafQ	0.373153
b0102__yacF	b0225__yafQ	0.39839
b0117__yacH	b0225__yafQ	0.321042
b0119__yacL	b0225__yafQ	0.310256
b0122__yacC	b0225__yafQ	0.319841
b0130__yadE	b0225__yafQ	0.588182
b0132__yadD	b0225__yafQ	0.330493
b0136__yadK	b0225__yafQ	0.461481
b0137__yadL	b0225__yafQ	0.558934
b0149__mrcB	b0225__yafQ	0.361965
b0153__fhuB	b0225__yafQ	0.387426
b0157__yadS	b0225__yafQ	0.637271
b0158__btuF	b0225__yafQ	0.444228
b0163__yaeH	b0225__yafQ	0.345851
b0189__rof	b0225__yafQ	0.338008
b0190__yaeQ	b0225__yafQ	0.434333
b0195__yaeB	b0225__yafQ	0.566602
b0199__metN	b0225__yafQ	0.415396
b0217__yafT	b0225__yafQ	0.354924
b0224__yafK	b0225__yafQ	0.335657
b0006__yaaA	b0226__dinJ	0.309669
b0007__yaaJ	b0226__dinJ	0.343071
b0011__yaaW	b0226__dinJ	0.302965
b0066__thiQ	b0226__dinJ	0.464917
b0135__yadC	b0226__dinJ	0.310146
b0149__mrcB	b0226__dinJ	0.320234
b0155__clcA	b0226__dinJ	0.32885
b0191__yaeJ	b0226__dinJ	0.334752
b0210__yafE	b0226__dinJ	0.422463
b0220__ivy	b0226__dinJ	0.391921
b0224__yafK	b0226__dinJ	0.316883
b0013__yaaI	b0227__yafL	0.303067
b0033.1__yaaV	b0227__yafL	0.30114
b0127__yadG	b0227__yafL	0.332257
b0128__yadH	b0227__yafL	0.340779
b0144__yadB	b0227__yafL	0.327833
b0145__dksA	b0227__yafL	0.306516
b0163__yaeH	b0227__yafL	0.314048
b0192__nlpE	b0227__yafL	0.306893
b0221__fadE	b0227__yafL	0.325037
b0224__yafK	b0227__yafL	0.303789
b0004__thrC	b0228__yafM	0.35484
b0005__yaaX	b0228__yafM	0.495069
b0012__htgA	b0228__yafM	0.394175
b0013__yaaI	b0228__yafM	0.527199
b0033__carB	b0228__yafM	0.305569
b0065__yabI	b0228__yafM	0.385782
b0112__aroP	b0228__yafM	0.346689
b0123__cueO	b0228__yafM	0.34702
b0125__hpt	b0228__yafM	-0.32333
b0130__yadE	b0228__yafM	0.413461
b0136__yadK	b0228__yafM	0.506854
b0137__yadL	b0228__yafM	0.428357
b0144__yadB	b0228__yafM	0.315859
b0149__mrcB	b0228__yafM	0.383998
b0153__fhuB	b0228__yafM	0.444041
b0157__yadS	b0228__yafM	0.342995
b0158__btuF	b0228__yafM	0.431601
b0190__yaeQ	b0228__yafM	0.466922
b0191__yaeJ	b0228__yafM	0.315833
b0195__yaeB	b0228__yafM	0.334269
b0210__yafE	b0228__yafM	0.304252
b0217__yafT	b0228__yafM	0.339077
b0221__fadE	b0228__yafM	0.332274
b0224__yafK	b0228__yafM	0.557995
b0225__yafQ	b0228__yafM	0.478631
b0226__dinJ	b0228__yafM	0.419908
b0227__yafL	b0228__yafM	0.305168
b0007__yaaJ	b0229__fhiA	0.342532
b0011__yaaW	b0229__fhiA	0.344827
b0066__thiQ	b0229__fhiA	0.374032
b0148__hrpB	b0229__fhiA	0.405323
b0189__rof	b0229__fhiA	0.313082
b0192__nlpE	b0229__fhiA	0.375871
b0195__yaeB	b0229__fhiA	0.331332
b0038__caiB	b0230__mbhA	0.368274
b0047__kefC	b0230__mbhA	0.321824
b0060__polB	b0230__mbhA	0.412207
b0112__aroP	b0230__mbhA	0.322283
b0147__ligT	b0230__mbhA	0.366325
b0160__dgt	b0230__mbhA	0.300239
b0186__ldcC	b0230__mbhA	0.3103
b0033__carB	b0231__dinB	-0.398211
b0036__caiD	b0231__dinB	-0.325503
b0040__caiT	b0231__dinB	-0.321596
b0042__fixB	b0231__dinB	-0.305083
b0049__apaH	b0231__dinB	-0.303603
b0051__ksgA	b0231__dinB	-0.393328
b0122__yacC	b0231__dinB	-0.339681
b0149__mrcB	b0231__dinB	-0.437224
b0155__clcA	b0231__dinB	0.302419
b0167__glnD	b0231__dinB	-0.323181
b0178__hlpA	b0232__yafN	0.347252
b0005__yaaX	b0233__yafO	0.338857
b0013__yaaI	b0233__yafO	0.447216
b0033.1__yaaV	b0233__yafO	0.550712
b0051__ksgA	b0233__yafO	0.357398
b0081__mraZ	b0233__yafO	0.310861
b0130__yadE	b0233__yafO	0.517121
b0136__yadK	b0233__yafO	0.331814
b0137__yadL	b0233__yafO	0.516703
b0153__fhuB	b0233__yafO	0.345885
b0157__yadS	b0233__yafO	0.461547
b0158__btuF	b0233__yafO	0.473825
b0163__yaeH	b0233__yafO	0.307177
b0190__yaeQ	b0233__yafO	0.361241
b0195__yaeB	b0233__yafO	0.386135
b0199__metN	b0233__yafO	0.349635
b0213__yafS	b0233__yafO	0.365183
b0217__yafT	b0233__yafO	0.493564
b0224__yafK	b0233__yafO	0.523849
b0225__yafQ	b0233__yafO	0.581101
b0227__yafL	b0233__yafO	0.349467
b0228__yafM	b0233__yafO	0.379292
b0005__yaaX	b0234__yafP	0.372114
b0013__yaaI	b0234__yafP	0.565816
b0033.1__yaaV	b0234__yafP	0.33812
b0065__yabI	b0234__yafP	0.331453
b0066__thiQ	b0234__yafP	0.319923
b0102__yacF	b0234__yafP	0.317307
b0117__yacH	b0234__yafP	0.344761
b0119__yacL	b0234__yafP	0.386074
b0130__yadE	b0234__yafP	0.406367
b0136__yadK	b0234__yafP	0.495275
b0137__yadL	b0234__yafP	0.54055
b0157__yadS	b0234__yafP	0.368835
b0158__btuF	b0234__yafP	0.310761
b0163__yaeH	b0234__yafP	0.417548
b0197__metQ	b0234__yafP	0.316187
b0213__yafS	b0234__yafP	0.426123
b0217__yafT	b0234__yafP	0.42935
b0224__yafK	b0234__yafP	0.312601
b0225__yafQ	b0234__yafP	0.424145
b0227__yafL	b0234__yafP	0.331428
b0228__yafM	b0234__yafP	0.522267
b0233__yafO	b0234__yafP	0.331532
b0004__thrC	b0235__ykfJ	0.314722
b0005__yaaX	b0235__ykfJ	0.373384
b0013__yaaI	b0235__ykfJ	0.590437
b0033.1__yaaV	b0235__ykfJ	0.323254
b0044__fixX	b0235__ykfJ	0.325689
b0102__yacF	b0235__ykfJ	0.413945
b0119__yacL	b0235__ykfJ	0.316006
b0122__yacC	b0235__ykfJ	0.415795
b0130__yadE	b0235__ykfJ	0.371801
b0136__yadK	b0235__ykfJ	0.32672
b0157__yadS	b0235__ykfJ	0.322851
b0158__btuF	b0235__ykfJ	0.452624
b0163__yaeH	b0235__ykfJ	0.439735
b0199__metN	b0235__ykfJ	0.305924
b0213__yafS	b0235__ykfJ	0.42753
b0217__yafT	b0235__ykfJ	0.434365
b0224__yafK	b0235__ykfJ	0.388839
b0225__yafQ	b0235__ykfJ	0.376272
b0228__yafM	b0235__ykfJ	0.427349
b0233__yafO	b0235__ykfJ	0.385975
b0234__yafP	b0235__ykfJ	0.469257
b0068__tbpA	b0236__prfH	0.403214
b0077__ilvI	b0236__prfH	0.306594
b0233__yafO	b0236__prfH	-0.310616
b0005__yaaX	b0237__pepD	0.347266
b0049__apaH	b0237__pepD	0.329957
b0059__hepA	b0237__pepD	0.490942
b0114__aceE	b0237__pepD	0.485049
b0121__speE	b0237__pepD	0.326365
b0149__mrcB	b0237__pepD	0.326509
b0161__degP	b0237__pepD	0.517023
b0217__yafT	b0237__pepD	0.324547
b0222__lpcA	b0237__pepD	-0.309518
b0224__yafK	b0237__pepD	0.365231
b0233__yafO	b0237__pepD	0.326511
b0030__rihC	b0238__gpt	0.305747
b0040__caiT	b0238__gpt	0.340147
b0044__fixX	b0238__gpt	0.311181
b0049__apaH	b0238__gpt	0.398153
b0005__yaaX	b0239__frsA	0.362241
b0013__yaaI	b0239__frsA	0.432466
b0033.1__yaaV	b0239__frsA	0.44423
b0044__fixX	b0239__frsA	0.306601
b0058__rluA	b0239__frsA	0.367802
b0082__mraW	b0239__frsA	0.302468
b0102__yacF	b0239__frsA	0.563212
b0117__yacH	b0239__frsA	0.325384
b0119__yacL	b0239__frsA	0.414559
b0130__yadE	b0239__frsA	0.336827
b0137__yadL	b0239__frsA	0.316742
b0158__btuF	b0239__frsA	0.326798
b0163__yaeH	b0239__frsA	0.321246
b0213__yafS	b0239__frsA	0.361438
b0217__yafT	b0239__frsA	0.363057
b0225__yafQ	b0239__frsA	0.329954
b0227__yafL	b0239__frsA	0.349182
b0233__yafO	b0239__frsA	0.338208
b0234__yafP	b0239__frsA	0.450174
b0235__ykfJ	b0239__frsA	0.452828
b0127__yadG	b0240__crl	0.386546
b0162__cdaR	b0240__crl	0.317939
b0192__nlpE	b0240__crl	0.416054
b0196__rcsF	b0240__crl	0.358299
b0211__mltD	b0240__crl	0.312189
b0042__fixB	b0241__phoE	0.351003
b0003__thrB	b0242__proB	0.309324
b0037__caiC	b0242__proB	0.325631
b0052__pdxA	b0242__proB	0.337042
b0071__leuD	b0242__proB	0.43367
b0074__leuA	b0242__proB	0.340193
b0109__nadC	b0242__proB	0.377502
b0164__yaeI	b0242__proB	0.303576
b0003__thrB	b0243__proA	0.499061
b0037__caiC	b0243__proA	0.528513
b0072__leuC	b0243__proA	0.317173
b0172__frr	b0243__proA	0.328537
b0207__dkgB	b0243__proA	0.382275
b0033.1__yaaV	b0245__ykfI	0.322485
b0053__surA	b0245__ykfI	0.362065
b0058__rluA	b0245__ykfI	0.309435
b0081__mraZ	b0245__ykfI	0.360343
b0101__yacG	b0245__ykfI	0.351351
b0102__yacF	b0245__ykfI	0.328164
b0114__aceE	b0245__ykfI	0.351007
b0117__yacH	b0245__ykfI	0.335847
b0122__yacC	b0245__ykfI	0.321333
b0213__yafS	b0245__ykfI	0.346312
b0233__yafO	b0245__ykfI	0.34297
b0239__frsA	b0245__ykfI	0.312154
b0012__htgA	b0246__yafW	0.483928
b0013__yaaI	b0246__yafW	0.48513
b0024__yaaY	b0246__yafW	0.355573
b0033.1__yaaV	b0246__yafW	0.379069
b0035__caiE	b0246__yafW	0.503175
b0065__yabI	b0246__yafW	0.34785
b0101__yacG	b0246__yafW	0.301905
b0102__yacF	b0246__yafW	0.329674
b0111__ampE	b0246__yafW	0.322451
b0114__aceE	b0246__yafW	0.333512
b0117__yacH	b0246__yafW	0.40542
b0122__yacC	b0246__yafW	0.534996
b0130__yadE	b0246__yafW	0.489037
b0131__panD	b0246__yafW	0.33097
b0137__yadL	b0246__yafW	0.333869
b0153__fhuB	b0246__yafW	0.367876
b0157__yadS	b0246__yafW	0.395509
b0158__btuF	b0246__yafW	0.615553
b0162__cdaR	b0246__yafW	0.407483
b0163__yaeH	b0246__yafW	0.316978
b0167__glnD	b0246__yafW	0.368533
b0190__yaeQ	b0246__yafW	0.566888
b0193__yaeF	b0246__yafW	0.323633
b0199__metN	b0246__yafW	0.370414
b0211__mltD	b0246__yafW	0.344149
b0217__yafT	b0246__yafW	0.337943
b0221__fadE	b0246__yafW	0.339425
b0225__yafQ	b0246__yafW	0.395741
b0228__yafM	b0246__yafW	0.379386
b0233__yafO	b0246__yafW	0.404415
b0234__yafP	b0246__yafW	0.307211
b0235__ykfJ	b0246__yafW	0.36249
b0051__ksgA	b0247__ykfG	0.372777
b0136__yadK	b0247__ykfG	0.35177
b0137__yadL	b0247__ykfG	0.306286
b0148__hrpB	b0247__ykfG	0.303225
b0191__yaeJ	b0247__ykfG	0.313647
b0192__nlpE	b0247__ykfG	0.332919
b0195__yaeB	b0247__ykfG	0.315585
b0210__yafE	b0247__ykfG	0.486133
b0220__ivy	b0247__ykfG	0.349229
b0222__lpcA	b0247__ykfG	0.302649
b0223__yafJ	b0247__ykfG	0.30353
b0226__dinJ	b0247__ykfG	0.355898
b0227__yafL	b0247__ykfG	0.347714
b0132__yadD	b0248__yafX	0.338816
b0155__clcA	b0248__yafX	0.334945
b0013__yaaI	b0249__ykfF	0.412381
b0046__kefF	b0249__ykfF	0.330021
b0065__yabI	b0249__ykfF	0.404367
b0117__yacH	b0249__ykfF	0.315404
b0122__yacC	b0249__ykfF	0.309673
b0132__yadD	b0249__ykfF	0.401275
b0136__yadK	b0249__ykfF	0.383267
b0137__yadL	b0249__ykfF	0.416469
b0157__yadS	b0249__ykfF	0.357385
b0162__cdaR	b0249__ykfF	0.35551
b0213__yafS	b0249__ykfF	0.345045
b0225__yafQ	b0249__ykfF	0.430664
b0228__yafM	b0249__ykfF	0.33852
b0233__yafO	b0249__ykfF	0.363976
b0234__yafP	b0249__ykfF	0.361409
b0235__ykfJ	b0249__ykfF	0.330208
b0248__yafX	b0249__ykfF	0.338664
b0006__yaaA	b0250__ykfB	0.34894
b0066__thiQ	b0250__ykfB	0.329592
b0174__ispU	b0250__ykfB	0.32942
b0197__metQ	b0250__ykfB	0.317742
b0207__dkgB	b0250__ykfB	0.307973
b0226__dinJ	b0250__ykfB	0.328024
b0049__apaH	b0253__ykfA	0.330031
b0059__hepA	b0253__ykfA	0.378666
b0117__yacH	b0253__ykfA	0.309981
b0148__hrpB	b0253__ykfA	0.319098
b0150__fhuA	b0253__ykfA	0.352304
b0161__degP	b0253__ykfA	0.44935
b0237__pepD	b0253__ykfA	0.418952
b0020__nhaR	b0254__perR	0.396374
b0076__leuO	b0254__perR	0.380553
b0080__fruR	b0254__perR	0.520979
b0005__yaaX	b0258__ykfC	0.366884
b0013__yaaI	b0258__ykfC	0.324899
b0023__rpsT	b0258__ykfC	0.337891
b0101__yacG	b0258__ykfC	0.362741
b0163__yaeH	b0258__ykfC	0.336306
b0213__yafS	b0258__ykfC	0.359034
b0217__yafT	b0258__ykfC	0.370858
b0224__yafK	b0258__ykfC	0.376341
b0233__yafO	b0258__ykfC	0.421451
b0235__ykfJ	b0258__ykfC	0.322508
b0012__htgA	b0260__mmuP	0.627325
b0035__caiE	b0260__mmuP	0.516501
b0037__caiC	b0260__mmuP	0.310566
b0052__pdxA	b0260__mmuP	0.300194
b0058__rluA	b0260__mmuP	0.419159
b0073__leuB	b0260__mmuP	0.369629
b0131__panD	b0260__mmuP	0.313837
b0147__ligT	b0260__mmuP	0.450229
b0160__dgt	b0260__mmuP	0.314304
b0211__mltD	b0260__mmuP	0.319496
b0221__fadE	b0260__mmuP	0.308677
b0009__mog	b0261__mmuM	0.402511
b0023__rpsT	b0261__mmuM	0.311159
b0033__carB	b0261__mmuM	0.334904
b0049__apaH	b0261__mmuM	0.441521
b0051__ksgA	b0261__mmuM	0.312503
b0069__sgrR	b0261__mmuM	-0.363602
b0081__mraZ	b0261__mmuM	0.340988
b0114__aceE	b0261__mmuM	0.322467
b0123__cueO	b0261__mmuM	0.302979
b0167__glnD	b0261__mmuM	0.465537
b0215__dnaQ	b0261__mmuM	0.324282
b0231__dinB	b0261__mmuM	-0.302851
b0237__pepD	b0261__mmuM	0.34505
b0077__ilvI	b0262__afuC	0.38049
b0236__prfH	b0262__afuC	0.314649
b0007__yaaJ	b0263__afuB	0.331632
b0037__caiC	b0263__afuB	0.37026
b0059__hepA	b0263__afuB	0.525839
b0133__panC	b0263__afuB	0.351637
b0189__rof	b0263__afuB	0.41304
b0210__yafE	b0263__afuB	0.407747
b0212__gloB	b0263__afuB	0.398753
b0223__yafJ	b0263__afuB	0.498805
b0237__pepD	b0263__afuB	0.307634
b0013__yaaI	b0266__yagB	0.351194
b0025__ribF	b0266__yagB	0.377687
b0046__kefF	b0266__yagB	0.3165
b0113__pdhR	b0266__yagB	0.341754
b0117__yacH	b0266__yagB	0.358798
b0122__yacC	b0266__yagB	0.317415
b0158__btuF	b0266__yagB	0.3551
b0163__yaeH	b0266__yagB	0.30205
b0181__lpxA	b0266__yagB	-0.362001
b0190__yaeQ	b0266__yagB	0.337015
b0211__mltD	b0266__yagB	0.360035
b0246__yafW	b0266__yagB	0.44052
b0009__mog	b0267__yagA	0.37534
b0033.1__yaaV	b0267__yagA	0.309241
b0049__apaH	b0267__yagA	0.342663
b0051__ksgA	b0267__yagA	0.431425
b0081__mraZ	b0267__yagA	0.540786
b0140__ecpD	b0267__yagA	0.314801
b0158__btuF	b0267__yagA	0.346823
b0167__glnD	b0267__yagA	0.382628
b0190__yaeQ	b0267__yagA	0.344695
b0215__dnaQ	b0267__yagA	0.302016
b0233__yafO	b0267__yagA	0.418603
b0237__pepD	b0267__yagA	0.377328
b0240__crl	b0267__yagA	0.317941
b0261__mmuM	b0267__yagA	0.524616
b0262__afuC	b0267__yagA	0.319885
b0009__mog	b0268__yagE	0.361683
b0023__rpsT	b0268__yagE	0.32559
b0033__carB	b0268__yagE	0.330765
b0049__apaH	b0268__yagE	0.347149
b0051__ksgA	b0268__yagE	0.366995
b0081__mraZ	b0268__yagE	0.33349
b0104__guaC	b0268__yagE	0.375786
b0123__cueO	b0268__yagE	0.591911
b0140__ecpD	b0268__yagE	0.386566
b0153__fhuB	b0268__yagE	0.399034
b0167__glnD	b0268__yagE	0.428417
b0224__yafK	b0268__yagE	0.343148
b0231__dinB	b0268__yagE	-0.408182
b0261__mmuM	b0268__yagE	0.522231
b0267__yagA	b0268__yagE	0.457845
b0049__apaH	b0269__yagF	0.30252
b0091__murC	b0269__yagF	0.340665
b0104__guaC	b0269__yagF	0.437635
b0122__yacC	b0269__yagF	0.311824
b0123__cueO	b0269__yagF	0.417497
b0140__ecpD	b0269__yagF	0.400974
b0153__fhuB	b0269__yagF	0.350627
b0167__glnD	b0269__yagF	0.393253
b0199__metN	b0269__yagF	0.326524
b0240__crl	b0269__yagF	0.362631
b0261__mmuM	b0269__yagF	0.528961
b0267__yagA	b0269__yagF	0.43485
b0268__yagE	b0269__yagF	0.742174
b0009__mog	b0271__yagH	0.373987
b0012__htgA	b0271__yagH	0.387838
b0035__caiE	b0271__yagH	0.332468
b0038__caiB	b0271__yagH	-0.309366
b0086__murF	b0271__yagH	-0.320953
b0113__pdhR	b0271__yagH	0.357766
b0114__aceE	b0271__yagH	0.329364
b0123__cueO	b0271__yagH	0.415312
b0140__ecpD	b0271__yagH	0.458235
b0146__sfsA	b0271__yagH	0.386517
b0158__btuF	b0271__yagH	0.313899
b0167__glnD	b0271__yagH	0.340683
b0179__lpxD	b0271__yagH	-0.301269
b0180__fabZ	b0271__yagH	-0.33284
b0190__yaeQ	b0271__yagH	0.317409
b0211__mltD	b0271__yagH	0.367557
b0231__dinB	b0271__yagH	-0.300289
b0246__yafW	b0271__yagH	0.322034
b0261__mmuM	b0271__yagH	0.345574
b0266__yagB	b0271__yagH	0.378996
b0267__yagA	b0271__yagH	0.326744
b0268__yagE	b0271__yagH	0.414203
b0269__yagF	b0271__yagH	0.390227
b0038__caiB	b0272__yagI	-0.324654
b0123__cueO	b0272__yagI	0.487328
b0140__ecpD	b0272__yagI	0.459761
b0167__glnD	b0272__yagI	0.343326
b0224__yafK	b0272__yagI	0.301202
b0237__pepD	b0272__yagI	0.325189
b0261__mmuM	b0272__yagI	0.375214
b0267__yagA	b0272__yagI	0.32745
b0268__yagE	b0272__yagI	0.565415
b0269__yagF	b0272__yagI	0.472841
b0271__yagH	b0272__yagI	0.468221
b0004__thrC	b0273__argF	0.344217
b0009__mog	b0273__argF	0.409168
b0049__apaH	b0273__argF	0.379117
b0069__sgrR	b0273__argF	-0.320545
b0104__guaC	b0273__argF	0.359245
b0114__aceE	b0273__argF	0.333351
b0122__yacC	b0273__argF	0.32626
b0123__cueO	b0273__argF	0.382705
b0133__panC	b0273__argF	0.323103
b0140__ecpD	b0273__argF	0.348693
b0149__mrcB	b0273__argF	0.334965
b0153__fhuB	b0273__argF	0.324935
b0158__btuF	b0273__argF	0.403804
b0167__glnD	b0273__argF	0.423247
b0190__yaeQ	b0273__argF	0.329922
b0211__mltD	b0273__argF	0.358107
b0219__yafV	b0273__argF	-0.314985
b0231__dinB	b0273__argF	-0.341974
b0237__pepD	b0273__argF	0.367137
b0240__crl	b0273__argF	0.310646
b0246__yafW	b0273__argF	0.388945
b0261__mmuM	b0273__argF	0.677961
b0266__yagB	b0273__argF	0.312237
b0267__yagA	b0273__argF	0.518974
b0268__yagE	b0273__argF	0.490133
b0269__yagF	b0273__argF	0.470959
b0271__yagH	b0273__argF	0.435184
b0272__yagI	b0273__argF	0.5001
b0025__ribF	b0276__yagJ	0.312634
b0113__pdhR	b0276__yagJ	0.315477
b0114__aceE	b0276__yagJ	0.312155
b0158__btuF	b0276__yagJ	0.39859
b0167__glnD	b0276__yagJ	0.324298
b0180__fabZ	b0276__yagJ	-0.300658
b0246__yafW	b0276__yagJ	0.361959
b0266__yagB	b0276__yagJ	0.647175
b0271__yagH	b0276__yagJ	0.432481
b0273__argF	b0276__yagJ	0.34952
b0113__pdhR	b0277__yagK	0.429495
b0179__lpxD	b0277__yagK	-0.30012
b0266__yagB	b0277__yagK	0.540367
b0271__yagH	b0277__yagK	0.323871
b0273__argF	b0277__yagK	0.328474
b0276__yagJ	b0277__yagK	0.533967
b0056__yabP	b0278__yagL	0.356729
b0253__ykfA	b0280__yagN	0.328976
b0019__nhaA	b0281__intF	0.365419
b0049__apaH	b0281__intF	0.327224
b0053__surA	b0281__intF	0.300479
b0111__ampE	b0281__intF	0.679627
b0114__aceE	b0281__intF	0.323752
b0126__can	b0281__intF	0.343116
b0158__btuF	b0281__intF	0.325948
b0190__yaeQ	b0281__intF	0.309087
b0193__yaeF	b0281__intF	0.4643
b0246__yafW	b0281__intF	0.378736
b0005__yaaX	b0282__yagP	0.388885
b0013__yaaI	b0282__yagP	0.458262
b0019__nhaA	b0282__yagP	0.320537
b0023__rpsT	b0282__yagP	0.340136
b0033.1__yaaV	b0282__yagP	0.322212
b0101__yacG	b0282__yagP	0.317345
b0102__yacF	b0282__yagP	0.323469
b0104__guaC	b0282__yagP	0.331607
b0114__aceE	b0282__yagP	0.471204
b0122__yacC	b0282__yagP	0.431667
b0123__cueO	b0282__yagP	0.304539
b0130__yadE	b0282__yagP	0.43493
b0140__ecpD	b0282__yagP	0.349023
b0149__mrcB	b0282__yagP	0.335854
b0153__fhuB	b0282__yagP	0.365651
b0158__btuF	b0282__yagP	0.589097
b0162__cdaR	b0282__yagP	0.362
b0167__glnD	b0282__yagP	0.421393
b0190__yaeQ	b0282__yagP	0.521378
b0193__yaeF	b0282__yagP	0.445587
b0199__metN	b0282__yagP	0.398545
b0211__mltD	b0282__yagP	0.405854
b0221__fadE	b0282__yagP	0.381313
b0224__yafK	b0282__yagP	0.327237
b0225__yafQ	b0282__yagP	0.300532
b0228__yafM	b0282__yagP	0.358454
b0233__yafO	b0282__yagP	0.475319
b0237__pepD	b0282__yagP	0.400308
b0246__yafW	b0282__yagP	0.53731
b0261__mmuM	b0282__yagP	0.443939
b0267__yagA	b0282__yagP	0.364714
b0268__yagE	b0282__yagP	0.477196
b0269__yagF	b0282__yagP	0.43618
b0272__yagI	b0282__yagP	0.365659
b0273__argF	b0282__yagP	0.533651
b0281__intF	b0282__yagP	0.358004
b0004__thrC	b0283__yagQ	0.303164
b0005__yaaX	b0283__yagQ	0.424003
b0009__mog	b0283__yagQ	0.311057
b0012__htgA	b0283__yagQ	0.358929
b0013__yaaI	b0283__yagQ	0.579804
b0023__rpsT	b0283__yagQ	0.332352
b0033.1__yaaV	b0283__yagQ	0.353837
b0035__caiE	b0283__yagQ	0.331898
b0053__surA	b0283__yagQ	0.336949
b0058__rluA	b0283__yagQ	0.303791
b0101__yacG	b0283__yagQ	0.354541
b0102__yacF	b0283__yagQ	0.413776
b0114__aceE	b0283__yagQ	0.362658
b0117__yacH	b0283__yagQ	0.342808
b0119__yacL	b0283__yagQ	0.309912
b0122__yacC	b0283__yagQ	0.624392
b0123__cueO	b0283__yagQ	0.404443
b0130__yadE	b0283__yagQ	0.481255
b0136__yadK	b0283__yagQ	0.300133
b0153__fhuB	b0283__yagQ	0.319586
b0157__yadS	b0283__yagQ	0.383682
b0158__btuF	b0283__yagQ	0.625558
b0167__glnD	b0283__yagQ	0.463342
b0190__yaeQ	b0283__yagQ	0.491322
b0193__yaeF	b0283__yagQ	0.324042
b0199__metN	b0283__yagQ	0.343218
b0211__mltD	b0283__yagQ	0.316398
b0213__yafS	b0283__yagQ	0.453174
b0217__yafT	b0283__yagQ	0.427025
b0224__yafK	b0283__yagQ	0.399956
b0225__yafQ	b0283__yagQ	0.413403
b0228__yafM	b0283__yagQ	0.369628
b0233__yafO	b0283__yagQ	0.487852
b0235__ykfJ	b0283__yagQ	0.475097
b0237__pepD	b0283__yagQ	0.335513
b0246__yafW	b0283__yagQ	0.579948
b0258__ykfC	b0283__yagQ	0.371444
b0261__mmuM	b0283__yagQ	0.387381
b0266__yagB	b0283__yagQ	0.3669
b0267__yagA	b0283__yagQ	0.315775
b0268__yagE	b0283__yagQ	0.347419
b0269__yagF	b0283__yagQ	0.323385
b0271__yagH	b0283__yagQ	0.335025
b0273__argF	b0283__yagQ	0.4193
b0276__yagJ	b0283__yagQ	0.345618
b0281__intF	b0283__yagQ	0.33937
b0282__yagP	b0283__yagQ	0.596814
b0009__mog	b0284__yagR	0.332791
b0049__apaH	b0284__yagR	0.378072
b0069__sgrR	b0284__yagR	-0.326141
b0114__aceE	b0284__yagR	0.302473
b0146__sfsA	b0284__yagR	0.330157
b0164__yaeI	b0284__yagR	0.305701
b0186__ldcC	b0284__yagR	-0.325204
b0187__yaeR	b0284__yagR	0.369191
b0254__perR	b0284__yagR	-0.318309
b0261__mmuM	b0284__yagR	0.336012
b0267__yagA	b0284__yagR	0.509198
b0273__argF	b0284__yagR	0.385375
b0277__yagK	b0284__yagR	0.36355
b0033.1__yaaV	b0285__yagS	0.394158
b0042__fixB	b0285__yagS	0.339254
b0130__yadE	b0285__yagS	0.358941
b0158__btuF	b0285__yagS	0.363959
b0190__yaeQ	b0285__yagS	0.324059
b0195__yaeB	b0285__yagS	0.350109
b0225__yafQ	b0285__yagS	0.326198
b0233__yafO	b0285__yagS	0.393913
b0246__yafW	b0285__yagS	0.301448
b0267__yagA	b0285__yagS	0.367141
b0282__yagP	b0285__yagS	0.314501
b0284__yagR	b0285__yagS	0.37798
b0023__rpsT	b0286__yagT	0.357682
b0038__caiB	b0286__yagT	-0.307042
b0123__cueO	b0286__yagT	0.458064
b0138__yadM	b0286__yagT	0.332491
b0140__ecpD	b0286__yagT	0.300331
b0167__glnD	b0286__yagT	0.350027
b0268__yagE	b0286__yagT	0.454005
b0271__yagH	b0286__yagT	0.486228
b0272__yagI	b0286__yagT	0.513136
b0273__argF	b0286__yagT	0.308395
b0091__murC	b0288__ykgJ	0.305539
b0158__btuF	b0288__ykgJ	0.322729
b0266__yagB	b0288__ykgJ	0.308266
b0267__yagA	b0288__ykgJ	0.30333
b0283__yagQ	b0288__ykgJ	0.322705
b0019__nhaA	b0289__yagV	0.453022
b0049__apaH	b0289__yagV	0.501849
b0069__sgrR	b0289__yagV	-0.308426
b0101__yacG	b0289__yagV	0.332915
b0114__aceE	b0289__yagV	0.438869
b0116__lpd	b0289__yagV	0.347502
b0133__panC	b0289__yagV	0.301319
b0167__glnD	b0289__yagV	0.333034
b0193__yaeF	b0289__yagV	0.495424
b0222__lpcA	b0289__yagV	-0.318027
b0238__gpt	b0289__yagV	0.335419
b0261__mmuM	b0289__yagV	0.453806
b0267__yagA	b0289__yagV	0.31195
b0271__yagH	b0289__yagV	0.399849
b0273__argF	b0289__yagV	0.403249
b0276__yagJ	b0289__yagV	0.350781
b0281__intF	b0289__yagV	0.374371
b0282__yagP	b0289__yagV	0.341178
b0283__yagQ	b0289__yagV	0.304801
b0284__yagR	b0289__yagV	0.441682
b0009__mog	b0290__yagW	0.357748
b0049__apaH	b0290__yagW	0.313216
b0055__djlA	b0290__yagW	0.380798
b0113__pdhR	b0290__yagW	0.33661
b0122__yacC	b0290__yagW	0.338807
b0180__fabZ	b0290__yagW	-0.313016
b0181__lpxA	b0290__yagW	-0.312407
b0211__mltD	b0290__yagW	0.336578
b0266__yagB	b0290__yagW	0.580565
b0267__yagA	b0290__yagW	0.320996
b0271__yagH	b0290__yagW	0.435523
b0273__argF	b0290__yagW	0.334009
b0276__yagJ	b0290__yagW	0.467354
b0277__yagK	b0290__yagW	0.415386
b0283__yagQ	b0290__yagW	0.385178
b0284__yagR	b0290__yagW	0.339801
b0288__ykgJ	b0290__yagW	0.366893
b0289__yagV	b0290__yagW	0.316142
b0025__ribF	b0291__yagX	0.317732
b0009__mog	b0292__matC	0.304275
b0025__ribF	b0292__matC	0.306434
b0046__kefF	b0292__matC	0.325552
b0113__pdhR	b0292__matC	0.44289
b0158__btuF	b0292__matC	0.304956
b0179__lpxD	b0292__matC	-0.326534
b0180__fabZ	b0292__matC	-0.328736
b0211__mltD	b0292__matC	0.312739
b0266__yagB	b0292__matC	0.679501
b0271__yagH	b0292__matC	0.463466
b0276__yagJ	b0292__matC	0.588233
b0277__yagK	b0292__matC	0.560921
b0283__yagQ	b0292__matC	0.331753
b0286__yagT	b0292__matC	0.301381
b0288__ykgJ	b0292__matC	0.392639
b0290__yagW	b0292__matC	0.639236
b0049__apaH	b0293__matB	0.316116
b0115__aceF	b0293__matB	0.398848
b0158__btuF	b0293__matB	0.327873
b0181__lpxA	b0293__matB	-0.347825
b0266__yagB	b0293__matB	0.329568
b0276__yagJ	b0293__matB	0.302905
b0277__yagK	b0293__matB	0.348899
b0290__yagW	b0293__matB	0.392631
b0292__matC	b0293__matB	0.337674
b0004__thrC	b0294__matA	0.339627
b0019__nhaA	b0294__matA	0.352027
b0065__yabI	b0294__matA	0.377989
b0101__yacG	b0294__matA	0.349833
b0114__aceE	b0294__matA	0.394528
b0117__yacH	b0294__matA	0.334343
b0122__yacC	b0294__matA	0.330653
b0126__can	b0294__matA	0.321825
b0153__fhuB	b0294__matA	0.351147
b0162__cdaR	b0294__matA	0.391222
b0193__yaeF	b0294__matA	0.495234
b0196__rcsF	b0294__matA	0.346042
b0221__fadE	b0294__matA	0.421851
b0246__yafW	b0294__matA	0.323824
b0249__ykfF	b0294__matA	0.300244
b0282__yagP	b0294__matA	0.461
b0289__yagV	b0294__matA	0.427981
b0023__rpsT	b0295__ykgL	0.329659
b0049__apaH	b0295__ykgL	0.475197
b0069__sgrR	b0295__ykgL	-0.361697
b0081__mraZ	b0295__ykgL	0.313599
b0099__mutT	b0295__ykgL	0.316301
b0101__yacG	b0295__ykgL	0.369828
b0114__aceE	b0295__ykgL	0.34318
b0126__can	b0295__ykgL	0.332757
b0167__glnD	b0295__ykgL	0.312446
b0193__yaeF	b0295__ykgL	0.492892
b0215__dnaQ	b0295__ykgL	0.356137
b0221__fadE	b0295__ykgL	0.314014
b0237__pepD	b0295__ykgL	0.312644
b0240__crl	b0295__ykgL	0.348829
b0245__ykfI	b0295__ykgL	0.310011
b0261__mmuM	b0295__ykgL	0.486177
b0267__yagA	b0295__ykgL	0.425315
b0268__yagE	b0295__ykgL	0.474168
b0269__yagF	b0295__ykgL	0.456168
b0272__yagI	b0295__ykgL	0.321499
b0273__argF	b0295__ykgL	0.383243
b0282__yagP	b0295__ykgL	0.506972
b0289__yagV	b0295__ykgL	0.579155
b0294__matA	b0295__ykgL	0.463335
b0004__thrC	b0297__eaeH	0.422257
b0012__htgA	b0297__eaeH	0.554139
b0013__yaaI	b0297__eaeH	0.479833
b0023__rpsT	b0297__eaeH	0.310702
b0035__caiE	b0297__eaeH	0.563304
b0058__rluA	b0297__eaeH	0.327587
b0073__leuB	b0297__eaeH	0.40954
b0102__yacF	b0297__eaeH	0.339828
b0114__aceE	b0297__eaeH	0.354062
b0117__yacH	b0297__eaeH	0.34648
b0122__yacC	b0297__eaeH	0.372884
b0130__yadE	b0297__eaeH	0.367267
b0131__panD	b0297__eaeH	0.363487
b0153__fhuB	b0297__eaeH	0.384658
b0158__btuF	b0297__eaeH	0.464683
b0190__yaeQ	b0297__eaeH	0.49872
b0199__metN	b0297__eaeH	0.341955
b0211__mltD	b0297__eaeH	0.491876
b0221__fadE	b0297__eaeH	0.426842
b0225__yafQ	b0297__eaeH	0.346762
b0228__yafM	b0297__eaeH	0.42858
b0234__yafP	b0297__eaeH	0.325693
b0246__yafW	b0297__eaeH	0.533642
b0260__mmuP	b0297__eaeH	0.469259
b0266__yagB	b0297__eaeH	0.356714
b0271__yagH	b0297__eaeH	0.358043
b0273__argF	b0297__eaeH	0.366084
b0282__yagP	b0297__eaeH	0.476165
b0283__yagQ	b0297__eaeH	0.445313
b0294__matA	b0297__eaeH	0.305531
b0019__nhaA	b0300__ykgA	0.358157
b0035__caiE	b0300__ykgA	0.306414
b0036__caiD	b0300__ykgA	0.309946
b0049__apaH	b0300__ykgA	0.351422
b0101__yacG	b0300__ykgA	0.308423
b0114__aceE	b0300__ykgA	0.388149
b0116__lpd	b0300__ykgA	0.314149
b0126__can	b0300__ykgA	0.444384
b0145__dksA	b0300__ykgA	0.364039
b0156__yadR	b0300__ykgA	0.348711
b0167__glnD	b0300__ykgA	0.342416
b0193__yaeF	b0300__ykgA	0.521864
b0261__mmuM	b0300__ykgA	0.387343
b0272__yagI	b0300__ykgA	0.313552
b0282__yagP	b0300__ykgA	0.397245
b0283__yagQ	b0300__ykgA	0.301732
b0289__yagV	b0300__ykgA	0.486199
b0294__matA	b0300__ykgA	0.569207
b0295__ykgL	b0300__ykgA	0.446766
b0009__mog	b0301__ykgB	0.360122
b0011__yaaW	b0301__ykgB	-0.312717
b0013__yaaI	b0301__ykgB	0.413631
b0025__ribF	b0301__ykgB	0.33026
b0049__apaH	b0301__ykgB	0.405142
b0055__djlA	b0301__ykgB	0.344051
b0065__yabI	b0301__ykgB	0.379955
b0101__yacG	b0301__ykgB	0.329215
b0117__yacH	b0301__ykgB	0.323414
b0122__yacC	b0301__ykgB	0.411727
b0123__cueO	b0301__ykgB	0.312255
b0140__ecpD	b0301__ykgB	0.35252
b0158__btuF	b0301__ykgB	0.526436
b0167__glnD	b0301__ykgB	0.511387
b0179__lpxD	b0301__ykgB	-0.304943
b0180__fabZ	b0301__ykgB	-0.3283
b0190__yaeQ	b0301__ykgB	0.429816
b0193__yaeF	b0301__ykgB	0.38903
b0211__mltD	b0301__ykgB	0.342775
b0233__yafO	b0301__ykgB	0.38948
b0235__ykfJ	b0301__ykgB	0.333845
b0237__pepD	b0301__ykgB	0.370453
b0246__yafW	b0301__ykgB	0.473732
b0249__ykfF	b0301__ykgB	0.32069
b0253__ykfA	b0301__ykgB	0.301053
b0258__ykfC	b0301__ykgB	0.403227
b0261__mmuM	b0301__ykgB	0.451283
b0262__afuC	b0301__ykgB	0.329554
b0266__yagB	b0301__ykgB	0.416973
b0267__yagA	b0301__ykgB	0.527702
b0268__yagE	b0301__ykgB	0.459498
b0269__yagF	b0301__ykgB	0.450973
b0271__yagH	b0301__ykgB	0.494703
b0272__yagI	b0301__ykgB	0.403886
b0273__argF	b0301__ykgB	0.4412
b0276__yagJ	b0301__ykgB	0.421884
b0280__yagN	b0301__ykgB	0.304026
b0281__intF	b0301__ykgB	0.328992
b0282__yagP	b0301__ykgB	0.481027
b0283__yagQ	b0301__ykgB	0.590518
b0285__yagS	b0301__ykgB	0.399005
b0288__ykgJ	b0301__ykgB	0.330621
b0289__yagV	b0301__ykgB	0.478115
b0290__yagW	b0301__ykgB	0.457504
b0292__matC	b0301__ykgB	0.378602
b0293__matB	b0301__ykgB	0.308024
b0295__ykgL	b0301__ykgB	0.475788
b0300__ykgA	b0301__ykgB	0.326041
b0145__dksA	b0303__ykgI	0.304413
b0156__yadR	b0303__ykgI	0.337399
b0280__yagN	b0303__ykgI	0.337092
b0300__ykgA	b0303__ykgI	0.325389
b0004__thrC	b0304__ykgC	0.350385
b0012__htgA	b0304__ykgC	0.383927
b0035__caiE	b0304__ykgC	0.495201
b0058__rluA	b0304__ykgC	0.373892
b0073__leuB	b0304__ykgC	0.399423
b0131__panD	b0304__ykgC	0.388311
b0190__yaeQ	b0304__ykgC	0.360635
b0211__mltD	b0304__ykgC	0.461534
b0246__yafW	b0304__ykgC	0.359588
b0260__mmuP	b0304__ykgC	0.4453
b0263__afuB	b0304__ykgC	0.344013
b0282__yagP	b0304__ykgC	0.341931
b0297__eaeH	b0304__ykgC	0.464249
b0059__hepA	b0305__ykgD	0.312049
b0139__htrE	b0305__ykgD	-0.347039
b0161__degP	b0305__ykgD	0.305804
b0211__mltD	b0305__ykgD	0.337165
b0237__pepD	b0305__ykgD	0.327926
b0297__eaeH	b0305__ykgD	0.338929
b0049__apaH	b0306__ykgE	0.315845
b0167__glnD	b0306__ykgE	0.34147
b0193__yaeF	b0306__ykgE	0.305058
b0261__mmuM	b0306__ykgE	0.379632
b0267__yagA	b0306__ykgE	0.310715
b0269__yagF	b0306__ykgE	0.344384
b0271__yagH	b0306__ykgE	0.326842
b0273__argF	b0306__ykgE	0.386038
b0283__yagQ	b0306__ykgE	0.320251
b0284__yagR	b0306__ykgE	0.301379
b0289__yagV	b0306__ykgE	0.416487
b0291__yagX	b0306__ykgE	0.30648
b0294__matA	b0306__ykgE	0.330661
b0295__ykgL	b0306__ykgE	0.380454
b0300__ykgA	b0306__ykgE	0.341557
b0301__ykgB	b0306__ykgE	0.317646
b0007__yaaJ	b0307__ykgF	0.334778
b0135__yadC	b0307__ykgF	0.326441
b0220__ivy	b0307__ykgF	0.31401
b0223__yafJ	b0307__ykgF	0.30631
b0263__afuB	b0307__ykgF	0.352023
b0009__mog	b0308__ykgG	0.322064
b0049__apaH	b0308__ykgG	0.383424
b0059__hepA	b0308__ykgG	0.325776
b0069__sgrR	b0308__ykgG	-0.361867
b0114__aceE	b0308__ykgG	0.534749
b0116__lpd	b0308__ykgG	0.327578
b0140__ecpD	b0308__ykgG	0.344395
b0145__dksA	b0308__ykgG	0.311723
b0149__mrcB	b0308__ykgG	0.315989
b0161__degP	b0308__ykgG	0.397501
b0167__glnD	b0308__ykgG	0.47826
b0190__yaeQ	b0308__ykgG	0.300257
b0193__yaeF	b0308__ykgG	0.381403
b0197__metQ	b0308__ykgG	-0.334988
b0215__dnaQ	b0308__ykgG	0.429725
b0222__lpcA	b0308__ykgG	-0.345938
b0231__dinB	b0308__ykgG	-0.330161
b0237__pepD	b0308__ykgG	0.501255
b0261__mmuM	b0308__ykgG	0.515092
b0267__yagA	b0308__ykgG	0.410538
b0268__yagE	b0308__ykgG	0.350849
b0269__yagF	b0308__ykgG	0.317606
b0271__yagH	b0308__ykgG	0.400089
b0272__yagI	b0308__ykgG	0.377377
b0273__argF	b0308__ykgG	0.475982
b0276__yagJ	b0308__ykgG	0.332176
b0282__yagP	b0308__ykgG	0.457011
b0283__yagQ	b0308__ykgG	0.351478
b0284__yagR	b0308__ykgG	0.315413
b0285__yagS	b0308__ykgG	0.326623
b0286__yagT	b0308__ykgG	0.307569
b0289__yagV	b0308__ykgG	0.525104
b0294__matA	b0308__ykgG	0.389331
b0295__ykgL	b0308__ykgG	0.510727
b0300__ykgA	b0308__ykgG	0.445597
b0301__ykgB	b0308__ykgG	0.436667
b0306__ykgE	b0308__ykgG	0.470243
b0049__apaH	b0310__ykgH	0.317648
b0059__hepA	b0310__ykgH	0.313241
b0101__yacG	b0310__ykgH	0.304953
b0218__yafU	b0310__ykgH	0.329657
b0258__ykfC	b0310__ykgH	0.340711
b0272__yagI	b0310__ykgH	0.318316
b0273__argF	b0310__ykgH	0.34433
b0280__yagN	b0310__ykgH	0.35239
b0282__yagP	b0310__ykgH	0.329707
b0283__yagQ	b0310__ykgH	0.307806
b0301__ykgB	b0310__ykgH	0.387242
b0035__caiE	b0311__betA	0.30183
b0211__mltD	b0311__betA	0.317
b0266__yagB	b0311__betA	0.430247
b0276__yagJ	b0311__betA	0.374901
b0277__yagK	b0311__betA	0.385928
b0292__matC	b0311__betA	0.322648
b0297__eaeH	b0311__betA	0.330168
b0305__ykgD	b0311__betA	0.30005
b0003__thrB	b0312__betB	0.419446
b0037__caiC	b0312__betB	0.313732
b0059__hepA	b0312__betB	0.507866
b0212__gloB	b0312__betB	0.429323
b0222__lpcA	b0312__betB	-0.36674
b0243__proA	b0312__betB	0.389389
b0263__afuB	b0312__betB	0.565996
b0273__argF	b0312__betB	0.318731
b0308__ykgG	b0312__betB	0.349799
b0156__yadR	b0313__betI	0.403858
b0303__ykgI	b0313__betI	0.42514
b0117__yacH	b0315__yahA	0.306322
b0189__rof	b0315__yahA	0.31233
b0261__mmuM	b0315__yahA	0.311838
b0263__afuB	b0315__yahA	0.353097
b0307__ykgF	b0315__yahA	0.419091
b0308__ykgG	b0315__yahA	0.312
b0006__yaaA	b0316__yahB	0.449309
b0007__yaaJ	b0316__yahB	0.472191
b0011__yaaW	b0316__yahB	0.488211
b0066__thiQ	b0316__yahB	0.43761
b0067__thiP	b0316__yahB	0.460203
b0120__speD	b0316__yahB	0.317683
b0135__yadC	b0316__yahB	0.345006
b0141__yadN	b0316__yahB	0.357176
b0191__yaeJ	b0316__yahB	0.480315
b0197__metQ	b0316__yahB	0.386411
b0220__ivy	b0316__yahB	0.446838
b0223__yafJ	b0316__yahB	0.345818
b0307__ykgF	b0316__yahB	0.372592
b0049__apaH	b0317__yahC	0.396076
b0222__lpcA	b0317__yahC	-0.310341
b0237__pepD	b0317__yahC	0.307472
b0261__mmuM	b0317__yahC	0.308134
b0269__yagF	b0317__yahC	0.301448
b0279__yagM	b0317__yahC	0.338568
b0295__ykgL	b0317__yahC	0.33179
b0307__ykgF	b0317__yahC	0.41415
b0308__ykgG	b0317__yahC	0.302361
b0315__yahA	b0317__yahC	0.321126
b0004__thrC	b0319__yahE	0.373348
b0012__htgA	b0319__yahE	0.313313
b0013__yaaI	b0319__yahE	0.332878
b0019__nhaA	b0319__yahE	0.408187
b0049__apaH	b0319__yahE	0.367818
b0055__djlA	b0319__yahE	0.406592
b0114__aceE	b0319__yahE	0.424383
b0123__cueO	b0319__yahE	0.35697
b0140__ecpD	b0319__yahE	0.341482
b0153__fhuB	b0319__yahE	0.310894
b0158__btuF	b0319__yahE	0.367498
b0167__glnD	b0319__yahE	0.320375
b0190__yaeQ	b0319__yahE	0.349289
b0193__yaeF	b0319__yahE	0.322524
b0211__mltD	b0319__yahE	0.362243
b0228__yafM	b0319__yahE	0.36099
b0238__gpt	b0319__yahE	0.358044
b0246__yafW	b0319__yahE	0.468896
b0261__mmuM	b0319__yahE	0.424685
b0266__yagB	b0319__yahE	0.408465
b0267__yagA	b0319__yahE	0.356106
b0268__yagE	b0319__yahE	0.326714
b0271__yagH	b0319__yahE	0.415051
b0272__yagI	b0319__yahE	0.321858
b0273__argF	b0319__yahE	0.411874
b0276__yagJ	b0319__yahE	0.472596
b0277__yagK	b0319__yahE	0.305517
b0282__yagP	b0319__yahE	0.399782
b0283__yagQ	b0319__yahE	0.428573
b0289__yagV	b0319__yahE	0.438279
b0290__yagW	b0319__yahE	0.515242
b0292__matC	b0319__yahE	0.476216
b0293__matB	b0319__yahE	0.366083
b0294__matA	b0319__yahE	0.372391
b0295__ykgL	b0319__yahE	0.359
b0300__ykgA	b0319__yahE	0.347445
b0301__ykgB	b0319__yahE	0.383036
b0304__ykgC	b0319__yahE	0.354421
b0306__ykgE	b0319__yahE	0.312288
b0308__ykgG	b0319__yahE	0.396226
b0310__ykgH	b0319__yahE	0.334455
b0315__yahA	b0319__yahE	0.365846
b0307__ykgF	b0320__yahF	0.611298
b0315__yahA	b0320__yahF	0.329316
b0317__yahC	b0320__yahF	0.373133
b0117__yacH	b0321__yahG	0.373783
b0158__btuF	b0321__yahG	0.355675
b0163__yaeH	b0321__yahG	0.352818
b0228__yafM	b0321__yahG	0.302888
b0266__yagB	b0321__yahG	0.428348
b0276__yagJ	b0321__yahG	0.366881
b0277__yagK	b0321__yahG	0.368918
b0290__yagW	b0321__yahG	0.342627
b0292__matC	b0321__yahG	0.352046
b0293__matB	b0321__yahG	0.363902
b0319__yahE	b0321__yahG	0.426974
b0011__yaaW	b0322__yahH	-0.348971
b0019__nhaA	b0322__yahH	0.320034
b0053__surA	b0322__yahH	0.303768
b0069__sgrR	b0322__yahH	-0.40053
b0164__yaeI	b0322__yahH	0.323591
b0167__glnD	b0322__yahH	0.323589
b0193__yaeF	b0322__yahH	0.43302
b0221__fadE	b0322__yahH	0.308268
b0222__lpcA	b0322__yahH	-0.3111
b0237__pepD	b0322__yahH	0.341206
b0258__ykfC	b0322__yahH	0.328935
b0261__mmuM	b0322__yahH	0.481318
b0267__yagA	b0322__yahH	0.396194
b0273__argF	b0322__yahH	0.419676
b0281__intF	b0322__yahH	0.317458
b0282__yagP	b0322__yahH	0.389183
b0283__yagQ	b0322__yahH	0.372327
b0284__yagR	b0322__yahH	0.315785
b0289__yagV	b0322__yahH	0.475654
b0294__matA	b0322__yahH	0.336979
b0295__ykgL	b0322__yahH	0.506662
b0300__ykgA	b0322__yahH	0.423605
b0301__ykgB	b0322__yahH	0.476787
b0303__ykgI	b0322__yahH	0.371255
b0306__ykgE	b0322__yahH	0.43321
b0308__ykgG	b0322__yahH	0.515837
b0310__ykgH	b0322__yahH	0.344314
b0019__nhaA	b0323__yahI	0.383779
b0114__aceE	b0323__yahI	0.310631
b0116__lpd	b0323__yahI	0.318905
b0235__ykfJ	b0323__yahI	0.3051
b0271__yagH	b0323__yahI	0.32403
b0276__yagJ	b0323__yahI	0.392823
b0289__yagV	b0323__yahI	0.346235
b0290__yagW	b0323__yahI	0.300208
b0292__matC	b0323__yahI	0.354623
b0319__yahE	b0323__yahI	0.362727
b0004__thrC	b0324__yahJ	0.307953
b0009__mog	b0324__yahJ	0.314742
b0013__yaaI	b0324__yahJ	0.308347
b0049__apaH	b0324__yahJ	0.461298
b0074__leuA	b0324__yahJ	0.334642
b0222__lpcA	b0324__yahJ	-0.334872
b0237__pepD	b0324__yahJ	0.323087
b0261__mmuM	b0324__yahJ	0.405207
b0267__yagA	b0324__yahJ	0.360998
b0268__yagE	b0324__yahJ	0.326123
b0272__yagI	b0324__yahJ	0.308302
b0273__argF	b0324__yahJ	0.470199
b0281__intF	b0324__yahJ	0.461432
b0282__yagP	b0324__yahJ	0.38322
b0283__yagQ	b0324__yahJ	0.352634
b0289__yagV	b0324__yahJ	0.404802
b0295__ykgL	b0324__yahJ	0.333317
b0301__ykgB	b0324__yahJ	0.360374
b0305__ykgD	b0324__yahJ	0.30431
b0317__yahC	b0324__yahJ	0.338644
b0319__yahE	b0324__yahJ	0.348798
b0040__caiT	b0325__yahK	0.362993
b0042__fixB	b0325__yahK	0.338682
b0049__apaH	b0325__yahK	0.385078
b0069__sgrR	b0325__yahK	-0.328934
b0117__yacH	b0325__yahK	0.354297
b0122__yacC	b0325__yahK	0.3196
b0140__ecpD	b0325__yahK	0.302128
b0189__rof	b0325__yahK	0.366768
b0190__yaeQ	b0325__yahK	0.311565
b0261__mmuM	b0325__yahK	0.38388
b0269__yagF	b0325__yahK	0.30549
b0280__yagN	b0325__yahK	0.333513
b0283__yagQ	b0325__yahK	0.331107
b0300__ykgA	b0325__yahK	0.36542
b0301__ykgB	b0325__yahK	0.313859
b0307__ykgF	b0325__yahK	0.334703
b0308__ykgG	b0325__yahK	0.322629
b0315__yahA	b0325__yahK	0.443073
b0317__yahC	b0325__yahK	0.518171
b0319__yahE	b0325__yahK	0.355315
b0320__yahF	b0325__yahK	0.341435
b0324__yahJ	b0325__yahK	0.371035
b0059__hepA	b0326__yahL	0.618773
b0114__aceE	b0326__yahL	0.424804
b0121__speE	b0326__yahL	0.42736
b0150__fhuA	b0326__yahL	0.39562
b0161__degP	b0326__yahL	0.43822
b0212__gloB	b0326__yahL	0.398835
b0222__lpcA	b0326__yahL	-0.338219
b0237__pepD	b0326__yahL	0.512177
b0253__ykfA	b0326__yahL	0.480094
b0263__afuB	b0326__yahL	0.464782
b0308__ykgG	b0326__yahL	0.524046
b0312__betB	b0326__yahL	0.48425
b0035__caiE	b0327__yahM	0.413869
b0114__aceE	b0327__yahM	0.36914
b0122__yacC	b0327__yahM	0.329097
b0158__btuF	b0327__yahM	0.322245
b0167__glnD	b0327__yahM	0.338727
b0193__yaeF	b0327__yahM	0.30435
b0211__mltD	b0327__yahM	0.446661
b0240__crl	b0327__yahM	0.316973
b0246__yafW	b0327__yahM	0.371188
b0261__mmuM	b0327__yahM	0.478358
b0266__yagB	b0327__yahM	0.325585
b0269__yagF	b0327__yahM	0.337276
b0271__yagH	b0327__yahM	0.353116
b0273__argF	b0327__yahM	0.49092
b0276__yagJ	b0327__yahM	0.301313
b0281__intF	b0327__yahM	0.314193
b0282__yagP	b0327__yahM	0.452906
b0283__yagQ	b0327__yahM	0.382943
b0289__yagV	b0327__yahM	0.390408
b0294__matA	b0327__yahM	0.30166
b0295__ykgL	b0327__yahM	0.460967
b0297__eaeH	b0327__yahM	0.336164
b0300__ykgA	b0327__yahM	0.40309
b0301__ykgB	b0327__yahM	0.443091
b0308__ykgG	b0327__yahM	0.363407
b0310__ykgH	b0327__yahM	0.420562
b0319__yahE	b0327__yahM	0.332012
b0322__yahH	b0327__yahM	0.361266
b0324__yahJ	b0327__yahM	0.376341
b0123__cueO	b0328__yahN	0.346524
b0128__yadH	b0328__yahN	0.352062
b0019__nhaA	b0329__yahO	0.315765
b0036__caiD	b0329__yahO	0.323337
b0114__aceE	b0329__yahO	0.402174
b0124__gcd	b0329__yahO	0.305419
b0126__can	b0329__yahO	0.45454
b0145__dksA	b0329__yahO	0.379816
b0156__yadR	b0329__yahO	0.35868
b0161__degP	b0329__yahO	0.330873
b0190__yaeQ	b0329__yahO	0.327626
b0193__yaeF	b0329__yahO	0.35123
b0267__yagA	b0329__yahO	0.373833
b0272__yagI	b0329__yahO	0.334184
b0282__yagP	b0329__yahO	0.328414
b0287__yagU	b0329__yahO	0.4163
b0294__matA	b0329__yahO	0.357321
b0300__ykgA	b0329__yahO	0.411973
b0303__ykgI	b0329__yahO	0.317585
b0313__betI	b0329__yahO	0.349149
b0319__yahE	b0329__yahO	0.3025
b0059__hepA	b0330__prpR	0.428537
b0114__aceE	b0330__prpR	0.575951
b0121__speE	b0330__prpR	0.466831
b0140__ecpD	b0330__prpR	0.316967
[truncated: 232,952+ more rows]
