# Supplementary material for: Quantitative Genome-Wide Genetic Interaction Screens Reveal Global Epistatic Relationships of Protein Complexes in Escherichia coli
Source: PLoS Genet. 2014 Feb 20;10(2):e1004120. doi: 10.1371/journal.pgen.1004120 (PMC3930520; doi:10.1371/journal.pgen.1004120)
Supplement: Table S10 — Number of GIs of each chaperone mutant with one or more chaperone-containing protein complexes (sheet 1-I). Presence or absence of epistatic association of a chaperone gene deletion mutant with one or more chaperone-containing protein complexes (sheet 1-II). Overlap of GIs among the chaperone-containing protein complexes (sheet 2). Functional cross-talks between different chaperone families (sheet 3). List of complexes compiled from EcoCyc (sheet 4) and Hu et al (sheet 5) study. (XLS) [file pgen.1004120.s031.xls]

## Sheet: Sheet 1(I)- Figure 6C
Supplementary Table S10 | Number of GIs of each chaperone mutant with one or more chaperone-containing protein complexes
Chaperone mutants screened (either as donor or recipient)	Number of chaperone-containing protein complexes*	Alleviating GIs	Aggravating GIs	Total GIs
groS	3	1	0	1
clpA	11	5	6	11
clpB	10	1	6	7
clpX	9	14	1	15
hslU	5	5	1	6
cbpA	17	8	16	24
dnaJ	4	0	2	2
hscB	4	0	5	5
dnaK	4	1	1	2
htpG	5	6	2	8
clpP	14	11	4	15
hslV	12	8	2	10
ftsH	2	1	0	1
ibpA	10	9	0	9
ibpB	9	8	1	9
tig	7	1	10	11
*Numbers represent chaperone complexes with epistatic associations.

## Sheet: Sheet 1(II)- Figure 6C
Supplementary Table S10 | Presence or absence of epistatic association of a chaperone gene deletion mutant with one or more chaperone-containing protein complexes
Complex ID	Chaperone mutants screened (either as donor or recipient)
	hslV	clpB	clpA	dnaK	ftsH	dnaJ	ibpB	groS	ibpA	tig	cbpA	htpG	clpP	clpX	hslU	hscB
CpxID123	1	0	0	0	0	1	1	0	0	0	1	1	1	1	0	1
CpxID16	1	0	1	0	0	0	1	0	1	0	1	0	1	1	1	1
CpxID2	1	1	0	0	0	0	1	0	1	0	1	1	1	1	1	0
CpxID309	1	0	0	0	0	0	1	0	0	0	1	0	1	0	0	0
CpxID336	0	0	0	0	1	0	0	0	0	1	1	1	1	1	0	0
CpxID3	1	1	1	0	0	0	1	0	1	1	1	1	1	1	1	1
CpxID37	0	1	1	0	0	0	1	0	1	0	0	0	1	0	1	0
CPLX9PC-5763	0	0	1	0	0	0	0	0	0	0	1	0	0	0	0	0
CPLX9PC-6163	1	1	1	1	0	1	0	0	1	0	1	0	1	0	0	0
CPLX9PC-6164	1	1	1	0	0	0	0	1	1	0	1	0	0	0	0	0
CPLX9PC-6165	1	1	1	1	0	1	0	1	1	0	1	0	1	0	0	0
CpxID53	0	1	0	1	0	1	1	0	1	1	1	0	1	1	0	0
CpxID54	1	1	1	0	0	0	0	0	1	1	1	0	0	1	0	0
CPLX9PC-8459	1	0	0	0	0	0	1	0	0	0	1	0	1	0	0	0
CPLX9PC-9049	0	0	0	0	1	0	0	0	0	0	1	1	1	0	0	0
CpxID61	0	0	1	0	0	0	0	0	0	1	1	0	1	1	0	0
CpxID8	1	1	1	1	0	0	1	1	1	1	1	0	0	1	1	1
CpxID93	1	1	1	0	0	0	0	0	0	1	1	0	1	0	0	0
"1" represents a genetic association of a chaperone mutant with one or more members of the chaperone containing protein complex (Complex ID), whereas "0" indicates no association

## Sheet: Sheet 2- Figure 6D
Supplmentary Table S10| Overlap of GIs among the chaperone-containing protein complexes
Chaperone containing Complex 1	Chaperone containing Complex 2	J-Index*
CpxID123	CpxID123	1
CpxID16	CpxID16	1
CpxID213	CpxID213	1
CpxID333	CpxID333	1
CpxID336	CpxID336	1
CpxID37	CpxID37	1
CpxID3	CpxID3	1
CPLX9PC-5763	CPLX9PC-5763	1
CPLX9PC-6163	CPLX9PC-6163	1
CPLX9PC-6164	CPLX9PC-6164	1
CPLX9PC-6165	CPLX9PC-6165	1
CpxID53	CpxID53	1
CpxID54	CpxID54	1
CPLX9PC-9049	CPLX9PC-9049	1
CpxID61	CpxID61	1
CpxID8	CpxID8	1
CpxID93	CpxID93	1
CpxID213	CPLX9PC-9049	0.7
CpxID336	CPLX9PC-9049	0.7
CPLX9PC-9049	CpxID213	0.7
CPLX9PC-9049	CpxID336	0.7
CPLX9PC-6163	CPLX9PC-6165	0.676471
CPLX9PC-6164	CPLX9PC-6165	0.676471
CPLX9PC-6165	CPLX9PC-6163	0.676471
CPLX9PC-6165	CPLX9PC-6164	0.676471
CPLX9PC-6163	CpxID54	0.521739
CPLX9PC-6164	CpxID54	0.521739
CPLX9PC-6164	CpxID8	0.521739
CpxID54	CPLX9PC-6163	0.521739
CpxID54	CPLX9PC-6164	0.521739
CpxID8	CPLX9PC-6164	0.521739
CPLX9PC-6163	CpxID53	0.478261
CpxID53	CPLX9PC-6163	0.478261
CpxID213	CpxID336	0.4
CpxID336	CpxID213	0.4
CPLX9PC-6163	CPLX9PC-6164	0.352941
CPLX9PC-6164	CPLX9PC-6163	0.352941
CPLX9PC-6165	CpxID54	0.352941
CPLX9PC-6165	CpxID8	0.352941
CpxID54	CPLX9PC-6165	0.352941
CpxID8	CPLX9PC-6165	0.352941
CPLX9PC-6165	CpxID53	0.323529
CpxID53	CPLX9PC-6165	0.323529
CpxID54	CpxID93	0.285714
CpxID93	CpxID54	0.285714
CpxID16	CpxID61	0.272727
CpxID61	CpxID16	0.272727
CpxID333	CPLX9PC-5763	0.25
CPLX9PC-5763	CpxID333	0.25
CPLX9PC-6164	CpxID93	0.208333
CpxID93	CPLX9PC-6164	0.208333
CpxID123	CPLX9PC-6165	0.204545
CPLX9PC-6165	CpxID123	0.204545
CpxID123	CPLX9PC-6164	0.2
CpxID16	CpxID333	0.2
CpxID333	CpxID16	0.2
CPLX9PC-6164	CpxID123	0.2
CpxID61	CpxID93	0.2
CpxID93	CpxID61	0.2
CpxID16	CPLX9PC-6164	0.192308
CPLX9PC-6164	CpxID16	0.192308
CPLX9PC-6163	CPLX9PC-9049	0.178571
CPLX9PC-9049	CPLX9PC-6163	0.178571
CpxID16	CpxID54	0.176471
CpxID54	CpxID16	0.176471
CpxID16	CPLX9PC-6165	0.166667
CpxID3	CPLX9PC-9049	0.166667
CPLX9PC-6165	CpxID16	0.166667
CpxID53	CPLX9PC-9049	0.166667
CPLX9PC-9049	CpxID3	0.166667
CPLX9PC-9049	CpxID53	0.166667
CPLX9PC-6163	CpxID93	0.16
CpxID93	CPLX9PC-6163	0.16
CPLX9PC-6165	CPLX9PC-9049	0.157895
CPLX9PC-9049	CPLX9PC-6165	0.157895
CpxID37	CPLX9PC-6165	0.15
CpxID37	CpxID53	0.15
CPLX9PC-6165	CpxID37	0.15
CpxID53	CpxID37	0.15
CpxID123	CpxID8	0.148148
CpxID16	CPLX9PC-6163	0.148148
CPLX9PC-6163	CpxID16	0.148148
CpxID8	CpxID123	0.148148
CpxID333	CpxID3	0.142857
CpxID37	CpxID8	0.142857
CpxID3	CpxID333	0.142857
CPLX9PC-6165	CpxID93	0.142857
CpxID8	CpxID37	0.142857
CpxID93	CPLX9PC-6165	0.142857
CpxID123	CpxID61	0.136364
CpxID123	CpxID93	0.136364
CpxID61	CpxID123	0.136364
CpxID93	CpxID123	0.136364
CpxID123	CPLX9PC-6163	0.135135
CPLX9PC-6163	CpxID123	0.135135
CpxID123	CpxID336	0.130435
CpxID336	CpxID123	0.130435
CpxID123	CpxID16	0.125
CpxID16	CpxID123	0.125
CpxID336	CpxID53	0.125
CpxID53	CpxID336	0.125
CpxID54	CpxID61	0.125
CpxID61	CpxID54	0.125
CpxID213	CpxID54	0.117647
CpxID336	CpxID37	0.117647
CpxID37	CpxID336	0.117647
CpxID54	CpxID213	0.117647
CpxID123	CPLX9PC-9049	0.115385
CPLX9PC-6163	CpxID61	0.115385
CPLX9PC-6164	CpxID61	0.115385
CPLX9PC-9049	CpxID123	0.115385
CpxID61	CPLX9PC-6163	0.115385
CpxID61	CPLX9PC-6164	0.115385
CpxID16	CpxID8	0.111111
CpxID213	CPLX9PC-6163	0.111111
CpxID213	CPLX9PC-6164	0.111111
CpxID333	CpxID61	0.111111
CpxID336	CPLX9PC-6163	0.111111
CpxID3	CpxID93	0.111111
CPLX9PC-6163	CpxID213	0.111111
CPLX9PC-6163	CpxID336	0.111111
CPLX9PC-6164	CpxID213	0.111111
CPLX9PC-6165	CpxID61	0.111111
CpxID61	CpxID333	0.111111
CpxID61	CPLX9PC-6165	0.111111
CpxID8	CpxID16	0.111111
CpxID93	CpxID3	0.111111
CpxID213	CPLX9PC-6165	0.108108
CpxID336	CPLX9PC-6165	0.108108
CPLX9PC-6165	CpxID213	0.108108
CPLX9PC-6165	CpxID336	0.108108
CpxID123	CpxID54	0.107143
CpxID54	CpxID123	0.107143
CpxID213	CpxID3	0.1
CpxID336	CpxID3	0.1
CpxID37	CPLX9PC-9049	0.1
CpxID3	CpxID213	0.1
CpxID3	CpxID336	0.1
CPLX9PC-6164	CPLX9PC-9049	0.1
CpxID54	CPLX9PC-9049	0.1
CPLX9PC-9049	CpxID37	0.1
CPLX9PC-9049	CPLX9PC-6164	0.1
CPLX9PC-9049	CpxID54	0.1
CpxID37	CPLX9PC-6163	0.09375
CpxID37	CPLX9PC-6164	0.09375
CPLX9PC-6163	CpxID37	0.09375
CPLX9PC-6164	CpxID37	0.09375
CpxID123	CpxID213	0.0833333
CpxID213	CpxID123	0.0833333
CpxID213	CpxID93	0.0833333
CpxID336	CpxID93	0.0833333
CPLX9PC-5763	CpxID8	0.0833333
CpxID8	CPLX9PC-5763	0.0833333
CpxID93	CpxID213	0.0833333
CpxID93	CpxID336	0.0833333
CpxID3	CPLX9PC-6163	0.08
CPLX9PC-6163	CpxID3	0.08
CpxID16	CpxID93	0.0769231
CpxID93	CpxID16	0.0769231
CpxID123	CpxID53	0.0714286
CpxID333	CpxID53	0.0714286
CpxID336	CPLX9PC-6164	0.0714286
CpxID3	CpxID53	0.0714286
CPLX9PC-6164	CpxID336	0.0714286
CpxID53	CpxID123	0.0714286
CpxID53	CpxID333	0.0714286
CpxID53	CpxID3	0.0714286
CpxID123	CpxID37	0.0689655
CpxID37	CpxID123	0.0689655
CpxID333	CpxID8	0.0666667
CpxID37	CpxID3	0.0666667
CpxID3	CpxID37	0.0666667
CpxID3	CpxID54	0.0666667
CpxID54	CpxID3	0.0666667
CPLX9PC-9049	CpxID93	0.0666667
CpxID8	CpxID333	0.0666667
CpxID93	CPLX9PC-9049	0.0666667
CpxID53	CpxID61	0.0625
CpxID61	CpxID53	0.0625
CpxID213	CpxID53	0.0588235
CpxID53	CpxID213	0.0588235
CpxID61	CpxID8	0.0588235
CpxID8	CpxID61	0.0588235
CpxID8	CpxID93	0.0588235
CpxID93	CpxID8	0.0588235
CpxID16	CpxID53	0.0555556
CpxID213	CpxID8	0.0555556
CpxID333	CPLX9PC-6165	0.0555556
CpxID336	CpxID54	0.0555556
CpxID336	CpxID8	0.0555556
CpxID3	CPLX9PC-6165	0.0555556
CPLX9PC-6165	CpxID333	0.0555556
CPLX9PC-6165	CpxID3	0.0555556
CpxID53	CpxID16	0.0555556
CpxID54	CpxID336	0.0555556
CpxID8	CpxID213	0.0555556
CpxID8	CpxID336	0.0555556
CpxID16	CpxID37	0.0526316
CpxID37	CpxID16	0.0526316
CPLX9PC-9049	CpxID8	0.047619
CpxID8	CPLX9PC-9049	0.047619
CpxID123	CpxID3	0.0454545
CpxID3	CpxID123	0.0454545
CPLX9PC-5763	CPLX9PC-6164	0.0434783
CPLX9PC-6164	CPLX9PC-5763	0.0434783
CpxID54	CpxID8	0.0434783
CpxID8	CpxID54	0.0434783
CpxID333	CPLX9PC-6163	0.0384615
CpxID333	CPLX9PC-6164	0.0384615
CpxID3	CPLX9PC-6164	0.0384615
CPLX9PC-6163	CpxID333	0.0384615
CPLX9PC-6164	CpxID333	0.0384615
CPLX9PC-6164	CpxID3	0.0384615
CPLX9PC-5763	CPLX9PC-6165	0.0294118
CPLX9PC-6163	CpxID8	0.0294118
CPLX9PC-6165	CPLX9PC-5763	0.0294118
CpxID8	CPLX9PC-6163	0.0294118
CpxID123	CpxID333	0
CpxID123	CPLX9PC-5763	0
CpxID16	CpxID213	0
CpxID16	CpxID336	0
CpxID16	CpxID3	0
CpxID16	CPLX9PC-5763	0
CpxID16	CPLX9PC-9049	0
CpxID213	CpxID16	0
CpxID213	CpxID333	0
CpxID213	CpxID37	0
CpxID213	CPLX9PC-5763	0
CpxID213	CpxID61	0
CpxID333	CpxID123	0
CpxID333	CpxID213	0
CpxID333	CpxID336	0
CpxID333	CpxID37	0
CpxID333	CpxID54	0
CpxID333	CPLX9PC-9049	0
CpxID333	CpxID93	0
CpxID336	CpxID16	0
CpxID336	CpxID333	0
CpxID336	CPLX9PC-5763	0
CpxID336	CpxID61	0
CpxID37	CpxID213	0
CpxID37	CpxID333	0
CpxID37	CPLX9PC-5763	0
CpxID37	CpxID54	0
CpxID37	CpxID61	0
CpxID37	CpxID93	0
CpxID3	CpxID16	0
CpxID3	CPLX9PC-5763	0
CpxID3	CpxID61	0
CpxID3	CpxID8	0
CPLX9PC-5763	CpxID123	0
CPLX9PC-5763	CpxID16	0
CPLX9PC-5763	CpxID213	0
CPLX9PC-5763	CpxID336	0
CPLX9PC-5763	CpxID37	0
CPLX9PC-5763	CpxID3	0
CPLX9PC-5763	CPLX9PC-6163	0
CPLX9PC-5763	CpxID53	0
CPLX9PC-5763	CpxID54	0
CPLX9PC-5763	CPLX9PC-9049	0
CPLX9PC-5763	CpxID61	0
CPLX9PC-5763	CpxID93	0
CPLX9PC-6163	CPLX9PC-5763	0
CPLX9PC-6164	CpxID53	0
CpxID53	CPLX9PC-5763	0
CpxID53	CPLX9PC-6164	0
CpxID53	CpxID54	0
CpxID53	CpxID8	0
CpxID53	CpxID93	0
CpxID54	CpxID333	0
CpxID54	CpxID37	0
CpxID54	CPLX9PC-5763	0
CpxID54	CpxID53	0
CPLX9PC-9049	CpxID16	0
CPLX9PC-9049	CpxID333	0
CPLX9PC-9049	CPLX9PC-5763	0
CPLX9PC-9049	CpxID61	0
CpxID61	CpxID213	0
CpxID61	CpxID336	0
CpxID61	CpxID37	0
CpxID61	CpxID3	0
CpxID61	CPLX9PC-5763	0
CpxID61	CPLX9PC-9049	0
CpxID8	CpxID3	0
CpxID8	CpxID53	0
CpxID93	CpxID333	0
CpxID93	CpxID37	0
CpxID93	CPLX9PC-5763	0
CpxID93	CpxID53	0
Complex names begining with CpxID are from Hu et al (see sheet 5),
while complex names represented as CPLX9PC are from Ecocyc complexes (see sheet 4)
*J-Index - Jaccard Index

## Sheet: Sheet 3 - Figure 6E
Supplmentary Table S10| Functional cross-talks between different chaperone families
Chaperone Family 1	Chaperone Family 2	Chaperone Family 1 Size	Chaperone Family 2 Size	Total	Aggravating	Alleviating	Expected	Observed/Expected	Possible interactions between families	P-value	P-value ≤ 0.05	P-value ≤ 0.09
Small Heat Shock	Small Heat Shock	3	3	6	4	2	3	2	6	1.01033e-05	Y	Y
Hsp100	Hsp100	4	4	8	5	3	6	1.33333	12	5.56335e-05	Y	Y
Hsp100	Hsp90	4	1	6	4	2	10	0.6	8	0.000207348	Y	Y
Hsp100	Trigger factor	4	1	6	6	0	10	0.6	8	0.000207348	Y	Y
Hsp100	Proteases	4	4	13	7	6	28	0.464286	32	0.000228088	Y	Y
Hsp100	Small Heat Shock	4	3	10	6	4	21	0.47619	24	0.000969163	Y	Y
Proteases	Small Heat Shock	4	3	9	1	8	21	0.428571	24	0.00386663	Y	Y
Hsp90	Proteases	1	4	4	2	2	10	0.4	8	0.017855	Y	Y
Hsp90	Small Heat Shock	1	3	3	1	2	6	0.5	6	0.0406265	Y	Y
Hsp100	Hsp40	4	4	8	5	3	28	0.285714	32	0.052679	Y	Y
Hsp40	Proteases	4	4	8	5	3	28	0.285714	32	0.052679	Y	Y
Hsp40	Hsp40	4	4	4	4	0	6	0.666667	12	0.0669922		Y
Proteases	Proteases	4	4	4	1	3	6	0.666667	12	0.0669922		Y
Hsp40	Hsp90	4	1	3	3	0	10	0.3	8	0.0827416		Y
Hsp70	Trigger factor	4	1	3	2	1	10	0.3	8	0.0827416		Y
Proteases	Trigger factor	4	1	3	3	0	10	0.3	8	0.0827416		Y
Hsp100	Hsp70	4	4	7	4	3	28	0.25	32	0.0980553		Y
Hsp40	Small Heat Shock	4	3	5	0	5	21	0.238095	24	0.147405
Hsp70	Small Heat Shock	4	3	5	1	4	21	0.238095	24	0.147405
Hsp70	Hsp70	4	4	3	1	2	6	0.5	12	0.171588
Hsp10	Small Heat Shock	1	3	2	0	2	6	0.333333	6	0.175426
Small Heat Shock	Trigger factor	3	1	2	0	2	6	0.333333	6	0.175426
Hsp40	Hsp70	4	4	4	2	2	28	0.142857	32	0.195481
Hsp70	Proteases	4	4	4	2	2	28	0.142857	32	0.195481
Hsp10	Proteases	1	4	2	0	2	10	0.2	8	0.237578
Hsp90	Trigger factor	1	1	1	1	0	1	1	2	0.254365
Hsp10	Hsp100	1	4	1	0	1	10	0.1	8	0.386467
Hsp10	Hsp40	1	4	1	1	0	10	0.1	8	0.386467
Hsp10	Hsp70	1	4	1	1	0	10	0.1	8	0.386467
Hsp40	Trigger factor	4	1	1	0	1	10	0.1	8	0.386467
Hsp70	Hsp90	4	1	1	0	1	10	0.1	8	0.386467

## Sheet: Sheet 4 - Ecocyc complexes
Supplmentary Table S10| List of complexes compiled from Ecocyc
Protein	ComplexID	ComplexDescription	Complex Size	Essentiality	Complex Size -essential	Complex Size -non-essential
fdoG__b3894__JW3865	CPLX9PC-1231	formate dehydrogenase-O	3	non-essential	0	3
fdoH__b3893__JW3864	CPLX9PC-1231	formate dehydrogenase-O	3	non-essential	0	3
fdoI__b3892__JW3863	CPLX9PC-1231	formate dehydrogenase-O	3	non-essential	0	3
glcD__b2979__JW2946	CPLX9PC-1429	glycolate oxidase	3	non-essential	0	3
glcE__b4468__JW5487	CPLX9PC-1429	glycolate oxidase	3	non-essential	0	3
glcF__b4467__JW5486	CPLX9PC-1429	glycolate oxidase	3	non-essential	0	3
yefM__b2017__JW5835	CPLX9PC-1609	YefM-YoeB antitoxin/toxin complex and DNA-binding transcriptional repressor	2	essential	1	1
yoeB__b4539__JW5331	CPLX9PC-1609	YefM-YoeB antitoxin/toxin complex and DNA-binding transcriptional repressor	2	non-essential	1	1
dnaX__b0470__JW0459	CPLX9PC-1854	DNA polymerase III, preinitiation complex	3	essential	3	0
holA__b0640__JW0635	CPLX9PC-1854	DNA polymerase III, preinitiation complex	3	essential	3	0
holB__b1099__JW1085	CPLX9PC-1854	DNA polymerase III, preinitiation complex	3	essential	3	0
ecnA__b4410__JW5737	CPLX9PC-2171	entericidin toxin-antitoxin complex	2	non-essential	0	2
ecnB__b4411__JW4108	CPLX9PC-2171	entericidin toxin-antitoxin complex	2	non-essential	0	2
narH__b1225__JW1216	CPLX9PC-2301	nitrate reductase A	3	non-essential	0	3
narI__b1227__JW1218	CPLX9PC-2301	nitrate reductase A	3	non-essential	0	3
narZ__b1468__JW1463	CPLX9PC-2301	nitrate reductase A	3	non-essential	0	3
narH__b1225__JW1216	CPLX9PC-2302	NarGH catalytic dimer of nitrate reductase A	2	non-essential	0	2
narZ__b1468__JW1463	CPLX9PC-2302	NarGH catalytic dimer of nitrate reductase A	2	non-essential	0	2
bglJ__b4366__JW5955	CPLX9PC-2327	RcsB-BglJ DNA-binding transcriptional activator	2	non-essential	0	2
rcsB__b2217__JW2205	CPLX9PC-2327	RcsB-BglJ DNA-binding transcriptional activator	2	non-essential	0	2
holC__b4259__JW4216	CPLX9PC-2524	DNA polymerase III, &psi;-&chi; subunit	2	non-essential	0	2
holD__b4372__JW4334	CPLX9PC-2524	DNA polymerase III, &psi;-&chi; subunit	2	non-essential	0	2
fruA__b2167__JW2154	CPLX9PC-28134	fructose PTS transporter	4	non-essential	0	4
fruB__b2169__JW2156	CPLX9PC-28134	fructose PTS transporter	4	non-essential	0	4
ptsH__b2415__JW2408	CPLX9PC-28134	fructose PTS transporter	4	non-essential	0	4
ptsI__b2416__JW2409	CPLX9PC-28134	fructose PTS transporter	4	non-essential	0	4
ptsH__b2415__JW2408	CPLX9PC-28137	L-ascorbate transporting phosphotransferase system	5	non-essential	0	5
ptsI__b2416__JW2409	CPLX9PC-28137	L-ascorbate transporting phosphotransferase system	5	non-essential	0	5
ulaA__b4193__JW5744	CPLX9PC-28137	L-ascorbate transporting phosphotransferase system	5	non-essential	0	5
ulaB__b4194__JW4152	CPLX9PC-28137	L-ascorbate transporting phosphotransferase system	5	non-essential	0	5
ulaC__b4195__JW4153	CPLX9PC-28137	L-ascorbate transporting phosphotransferase system	5	non-essential	0	5
gatA__b2094__JW2078+JW2081	CPLX9PC-28139	galactitol PTS permease	6	non-essential	0	6
gatA_v2__b2094__JW2081	CPLX9PC-28139	galactitol PTS permease	6	non-essential	0	6
gatB__b2093__JW2077	CPLX9PC-28139	galactitol PTS permease	6	non-essential	0	6
gatC__b2092__JW2076	CPLX9PC-28139	galactitol PTS permease	6	non-essential	0	6
ptsH__b2415__JW2408	CPLX9PC-28139	galactitol PTS permease	6	non-essential	0	6
ptsI__b2416__JW2409	CPLX9PC-28139	galactitol PTS permease	6	non-essential	0	6
araF__b1901__JW1889	CPLX9PC-28141	arabinose ABC transporter	3	non-essential	0	3
araG__b1900__JW1888	CPLX9PC-28141	arabinose ABC transporter	3	non-essential	0	3
araH__b4460__JW1887	CPLX9PC-28141	arabinose ABC transporter	3	non-essential	0	3
manY__b1818__JW1807	CPLX9PC-28143	predicted transporter complex of D-mannose	2	non-essential	0	2
manZ__b1819__JW1808	CPLX9PC-28143	predicted transporter complex of D-mannose	2	non-essential	0	2
glvB__b3682__JW3659	CPLX9PC-28145	EIIBCGlv	4	non-essential	0	4
glvC__b3683__JW3660	CPLX9PC-28145	EIIBCGlv	4	non-essential	0	4
ptsH__b2415__JW2408	CPLX9PC-28145	EIIBCGlv	4	non-essential	0	4
ptsI__b2416__JW2409	CPLX9PC-28145	EIIBCGlv	4	non-essential	0	4
agaB__b3138__JW3107	CPLX9PC-28147	EIIAga	5	non-essential	0	5
agaC__b3139__JW3108	CPLX9PC-28147	EIIAga	5	non-essential	0	5
agaD__b3140__JW3109	CPLX9PC-28147	EIIAga	5	non-essential	0	5
ptsH__b2415__JW2408	CPLX9PC-28147	EIIAga	5	non-essential	0	5
ptsI__b2416__JW2409	CPLX9PC-28147	EIIAga	5	non-essential	0	5
cmtA__b2933__JW2900	CPLX9PC-28149	CmtAB mannitol PTS permease	4	non-essential	0	4
cmtB__b2934__JW2901	CPLX9PC-28149	CmtAB mannitol PTS permease	4	non-essential	0	4
ptsH__b2415__JW2408	CPLX9PC-28149	CmtAB mannitol PTS permease	4	non-essential	0	4
ptsI__b2416__JW2409	CPLX9PC-28149	CmtAB mannitol PTS permease	4	non-essential	0	4
ptsH__b2415__JW2408	CPLX9PC-28151	glucitol/sorbitol PTS permease	5	non-essential	0	5
ptsI__b2416__JW2409	CPLX9PC-28151	glucitol/sorbitol PTS permease	5	non-essential	0	5
srlA__b2702__JW5429	CPLX9PC-28151	glucitol/sorbitol PTS permease	5	non-essential	0	5
srlB__b2704__JW2673	CPLX9PC-28151	glucitol/sorbitol PTS permease	5	non-essential	0	5
srlE__b2703__JW5430	CPLX9PC-28151	glucitol/sorbitol PTS permease	5	non-essential	0	5
mdlA__b0448__JW0438	CPLX9PC-28153	predicted ATP-driven transporter complex of multidrug	2	non-essential	0	2
mdlB__b0449__JW5061	CPLX9PC-28153	predicted ATP-driven transporter complex of multidrug	2	non-essential	0	2
fdnG__b1474__JW1470	CPLX9PC-3057	trimer complex of formate dehydrogenase-N &alpha;, &beta; and &gamma; subunits	3	non-essential	0	3
fdnH__b1475__JW1471	CPLX9PC-3057	trimer complex of formate dehydrogenase-N &alpha;, &beta; and &gamma; subunits	3	non-essential	0	3
fdnI__b1476__JW1472	CPLX9PC-3057	trimer complex of formate dehydrogenase-N &alpha;, &beta; and &gamma; subunits	3	non-essential	0	3
tbpA__b0068__JW0067	CPLX9PC-4233	thiamin ABC transporter	3	non-essential	0	3
thiP__b0067__JW0066	CPLX9PC-4233	thiamin ABC transporter	3	non-essential	0	3
thiQ__b0066__JW0065	CPLX9PC-4233	thiamin ABC transporter	3	non-essential	0	3
yadG__b0127__JW0123	CPLX9PC-4244	YadG/YadH ABC transporter	2	non-essential	0	2
yadH__b0128__JW0124	CPLX9PC-4244	YadG/YadH ABC transporter	2	non-essential	0	2
exbB__b3006__JW2974	CPLX9PC-4248	ferrichrome uptake system	7	non-essential	0	7
exbD__b3005__JW2973	CPLX9PC-4248	ferrichrome uptake system	7	non-essential	0	7
fhuA__b0150__JW0146	CPLX9PC-4248	ferrichrome uptake system	7	non-essential	0	7
fhuB__b0153__JW0149	CPLX9PC-4248	ferrichrome uptake system	7	non-essential	0	7
fhuC__b0151__JW0147	CPLX9PC-4248	ferrichrome uptake system	7	non-essential	0	7
fhuD__b0152__JW0148	CPLX9PC-4248	ferrichrome uptake system	7	non-essential	0	7
tonB__b1252__JW5195	CPLX9PC-4248	ferrichrome uptake system	7	non-essential	0	7
exbB__b3006__JW2974	CPLX9PC-4249	Outer Membrane Ferrichrome Transport System	4	non-essential	0	4
exbD__b3005__JW2973	CPLX9PC-4249	Outer Membrane Ferrichrome Transport System	4	non-essential	0	4
fhuA__b0150__JW0146	CPLX9PC-4249	Outer Membrane Ferrichrome Transport System	4	non-essential	0	4
tonB__b1252__JW5195	CPLX9PC-4249	Outer Membrane Ferrichrome Transport System	4	non-essential	0	4
fhuB__b0153__JW0149	CPLX9PC-4253	iron (III) hydroxamate ABC transporter	3	non-essential	0	3
fhuC__b0151__JW0147	CPLX9PC-4253	iron (III) hydroxamate ABC transporter	3	non-essential	0	3
fhuD__b0152__JW0148	CPLX9PC-4253	iron (III) hydroxamate ABC transporter	3	non-essential	0	3
btuB__b3966__JW3938	CPLX9PC-4260	vitamin B12 transport system	7	non-essential	0	7
btuC__b1711__JW1701	CPLX9PC-4260	vitamin B12 transport system	7	non-essential	0	7
btuD__b1709__JW1699	CPLX9PC-4260	vitamin B12 transport system	7	non-essential	0	7
btuF__b0158__JW0154	CPLX9PC-4260	vitamin B12 transport system	7	non-essential	0	7
exbB__b3006__JW2974	CPLX9PC-4260	vitamin B12 transport system	7	non-essential	0	7
exbD__b3005__JW2973	CPLX9PC-4260	vitamin B12 transport system	7	non-essential	0	7
tonB__b1252__JW5195	CPLX9PC-4260	vitamin B12 transport system	7	non-essential	0	7
btuC__b1711__JW1701	CPLX9PC-4261	vitamin B12 ABC transporter	3	non-essential	0	3
btuD__b1709__JW1699	CPLX9PC-4261	vitamin B12 ABC transporter	3	non-essential	0	3
btuF__b0158__JW0154	CPLX9PC-4261	vitamin B12 ABC transporter	3	non-essential	0	3
metI__b0198__JW0194	CPLX9PC-4265	L- and D-methionine uptake ABC permease	3	non-essential	0	3
metN__b0199__JW0195	CPLX9PC-4265	L- and D-methionine uptake ABC permease	3	non-essential	0	3
metQ__b0197__JW0193	CPLX9PC-4265	L- and D-methionine uptake ABC permease	3	non-essential	0	3
tauA__b0365__JW0357	CPLX9PC-4286	taurine ABC transporter	3	non-essential	0	3
tauB__b0366__JW0358	CPLX9PC-4286	taurine ABC transporter	3	non-essential	0	3
tauC__b0367__JW0359	CPLX9PC-4286	taurine ABC transporter	3	non-essential	0	3
acrA__b0463__JW0452	CPLX9PC-4307	AcrAB-TolC multidrug efflux transport system	3	non-essential	0	3
acrB__b0462__JW0451	CPLX9PC-4307	AcrAB-TolC multidrug efflux transport system	3	non-essential	0	3
tolC__b3035__JW5503	CPLX9PC-4307	AcrAB-TolC multidrug efflux transport system	3	non-essential	0	3
alsA__b4087__JW4048	CPLX9PC-431	D-allose ABC transporter	4	non-essential	0	4
alsB__b4088__JW4049	CPLX9PC-431	D-allose ABC transporter	4	non-essential	0	4
alsC__b4086__JW4047	CPLX9PC-431	D-allose ABC transporter	4	non-essential	0	4
rpiB__b4090__JW4051	CPLX9PC-431	D-allose ABC transporter	4	non-essential	0	4
acrA__b0463__JW0452	CPLX9PC-4310	AcrAD-TolC multidrug efflux transport system	3	non-essential	0	3
acrD__b2470__JW2454	CPLX9PC-4310	AcrAD-TolC multidrug efflux transport system	3	non-essential	0	3
tolC__b3035__JW5503	CPLX9PC-4310	AcrAD-TolC multidrug efflux transport system	3	non-essential	0	3
ybbA__b0495__JW0484	CPLX9PC-4321	YbbA/YbbP ABC transporter	2	non-essential	0	2
ybbP__b0496__JW0485	CPLX9PC-4321	YbbA/YbbP ABC transporter	2	non-essential	0	2
cusA__b0575__JW0564	CPLX9PC-4326	copper/silver transporting efflux system	4	non-essential	0	4
cusB__b0574__JW0563	CPLX9PC-4326	copper/silver transporting efflux system	4	non-essential	0	4
cusC__b0572__JW0561	CPLX9PC-4326	copper/silver transporting efflux system	4	non-essential	0	4
cusF__b0573__JW0562	CPLX9PC-4326	copper/silver transporting efflux system	4	non-essential	0	4
exbB__b3006__JW2974	CPLX9PC-4335	Ferric Enterobactin Transport System	8	non-essential	0	8
exbD__b3005__JW2973	CPLX9PC-4335	Ferric Enterobactin Transport System	8	non-essential	0	8
fepA__b0584__JW5086	CPLX9PC-4335	Ferric Enterobactin Transport System	8	non-essential	0	8
fepB__b0592__JW0584	CPLX9PC-4335	Ferric Enterobactin Transport System	8	non-essential	0	8
fepC__b0588__JW0580	CPLX9PC-4335	Ferric Enterobactin Transport System	8	non-essential	0	8
fepD__b0590__JW0582	CPLX9PC-4335	Ferric Enterobactin Transport System	8	non-essential	0	8
fepG__b0589__JW0581	CPLX9PC-4335	Ferric Enterobactin Transport System	8	non-essential	0	8
tonB__b1252__JW5195	CPLX9PC-4335	Ferric Enterobactin Transport System	8	non-essential	0	8
exbB__b3006__JW2974	CPLX9PC-4336	Outer Membrane Ferric Enterobactin Transport System	4	non-essential	0	4
exbD__b3005__JW2973	CPLX9PC-4336	Outer Membrane Ferric Enterobactin Transport System	4	non-essential	0	4
fepA__b0584__JW5086	CPLX9PC-4336	Outer Membrane Ferric Enterobactin Transport System	4	non-essential	0	4
tonB__b1252__JW5195	CPLX9PC-4336	Outer Membrane Ferric Enterobactin Transport System	4	non-essential	0	4
fepB__b0592__JW0584	CPLX9PC-4340	ferric enterobactin ABC transporter	4	non-essential	0	4
fepC__b0588__JW0580	CPLX9PC-4340	ferric enterobactin ABC transporter	4	non-essential	0	4
fepD__b0590__JW0582	CPLX9PC-4340	ferric enterobactin ABC transporter	4	non-essential	0	4
fepG__b0589__JW0581	CPLX9PC-4340	ferric enterobactin ABC transporter	4	non-essential	0	4
entS__b0591__JW0583	CPLX9PC-4345	EntS-TolC Enterobactin Efflux Transport System	2	non-essential	0	2
tolC__b3035__JW5503	CPLX9PC-4345	EntS-TolC Enterobactin Efflux Transport System	2	non-essential	0	2
gltI__b0655__JW5092	CPLX9PC-4350	GltIJKL glutamate ABC transporter	4	non-essential	0	4
gltJ__b0654__JW0649	CPLX9PC-4350	GltIJKL glutamate ABC transporter	4	non-essential	0	4
gltK__b0653__JW0648	CPLX9PC-4350	GltIJKL glutamate ABC transporter	4	non-essential	0	4
gltL__b0652__JW0647	CPLX9PC-4350	GltIJKL glutamate ABC transporter	4	non-essential	0	4
nagE__b0679__JW0665	CPLX9PC-4358	N-acetylglucosamine PTS permease	3	non-essential	0	3
ptsH__b2415__JW2408	CPLX9PC-4358	N-acetylglucosamine PTS permease	3	non-essential	0	3
ptsI__b2416__JW2409	CPLX9PC-4358	N-acetylglucosamine PTS permease	3	non-essential	0	3
mngA__b0731__JW0720	CPLX9PC-4365	2-<I>O</I>-&alpha;-mannosyl-D-glycerate transporting phosphotransferase system	3	non-essential	0	3
ptsH__b2415__JW2408	CPLX9PC-4365	2-<I>O</I>-&alpha;-mannosyl-D-glycerate transporting phosphotransferase system	3	non-essential	0	3
ptsI__b2416__JW2409	CPLX9PC-4365	2-<I>O</I>-&alpha;-mannosyl-D-glycerate transporting phosphotransferase system	3	non-essential	0	3
modA__b0763__JW0746	CPLX9PC-4372	molybdate ABC transporter	3	non-essential	0	3
modB__b0764__JW0747	CPLX9PC-4372	molybdate ABC transporter	3	non-essential	0	3
modC__b0765__JW0748	CPLX9PC-4372	molybdate ABC transporter	3	non-essential	0	3
ybhF__b0794__JW5104	CPLX9PC-4378	YbhF/YbhR/YbhS ABC transporter	3	non-essential	0	3
ybhR__b0792__JW5803	CPLX9PC-4378	YbhF/YbhR/YbhS ABC transporter	3	non-essential	0	3
ybhS__b0793__JW0777	CPLX9PC-4378	YbhF/YbhR/YbhS ABC transporter	3	non-essential	0	3
glnH__b0811__JW0796	CPLX9PC-4386	glutamine ABC transporter	3	non-essential	0	3
glnP__b0810__JW0795	CPLX9PC-4386	glutamine ABC transporter	3	non-essential	0	3
glnQ__b0809__JW0794	CPLX9PC-4386	glutamine ABC transporter	3	non-essential	0	3
gsiA__b0829__JW5897	CPLX9PC-4396	gsiABCD glutathione ABC transporter	4	non-essential	0	4
gsiB__b0830__JW5111	CPLX9PC-4396	gsiABCD glutathione ABC transporter	4	non-essential	0	4
gsiC__b0831__JW0815	CPLX9PC-4396	gsiABCD glutathione ABC transporter	4	non-essential	0	4
gsiD__b0832__JW0816	CPLX9PC-4396	gsiABCD glutathione ABC transporter	4	non-essential	0	4
potF__b0854__JW0838	CPLX9PC-4406	putrescine ABC transporter	4	non-essential	0	4
potG__b0855__JW5818	CPLX9PC-4406	putrescine ABC transporter	4	non-essential	0	4
potH__b0856__JW0840	CPLX9PC-4406	putrescine ABC transporter	4	non-essential	0	4
potI__b0857__JW0841	CPLX9PC-4406	putrescine ABC transporter	4	non-essential	0	4
artI__b0863__JW0847	CPLX9PC-4412	arginine ABC transporter	5	non-essential	0	5
artJ__b0860__JW0844	CPLX9PC-4412	arginine ABC transporter	5	non-essential	0	5
artM__b0861__JW0845	CPLX9PC-4412	arginine ABC transporter	5	non-essential	0	5
artP__b0864__JW0848	CPLX9PC-4412	arginine ABC transporter	5	non-essential	0	5
artQ__b0862__JW0846	CPLX9PC-4412	arginine ABC transporter	5	non-essential	0	5
macA__b0878__JW0862	CPLX9PC-4420	MacAB-TolC Macrolide Efflux Transport System	3	non-essential	0	3
macB__b0879__JW0863	CPLX9PC-4420	MacAB-TolC Macrolide Efflux Transport System	3	non-essential	0	3
tolC__b3035__JW5503	CPLX9PC-4420	MacAB-TolC Macrolide Efflux Transport System	3	non-essential	0	3
ssuA__b0936__JW0919	CPLX9PC-4426	aliphatic sulfonate ABC transporter	3	non-essential	0	3
ssuB__b0933__JW0916	CPLX9PC-4426	aliphatic sulfonate ABC transporter	3	non-essential	0	3
ssuC__b0934__JW5121	CPLX9PC-4426	aliphatic sulfonate ABC transporter	3	non-essential	0	3
csgE__b1039__JW1022	CPLX9PC-4435	Curli Secretion and Assembly Complex	3	non-essential	0	3
csgF__b1038__JW1021	CPLX9PC-4435	Curli Secretion and Assembly Complex	3	non-essential	0	3
csgG__b1037__JW1020	CPLX9PC-4435	Curli Secretion and Assembly Complex	3	non-essential	0	3
crr__b2417__JW2410	CPLX9PC-4443	enzyme II <sup>glc</sup>	4	non-essential	0	4
ptsG__b1101__JW1087	CPLX9PC-4443	enzyme II <sup>glc</sup>	4	non-essential	0	4
ptsH__b2415__JW2408	CPLX9PC-4443	enzyme II <sup>glc</sup>	4	non-essential	0	4
ptsI__b2416__JW2409	CPLX9PC-4443	enzyme II <sup>glc</sup>	4	non-essential	0	4
lolC__b1116__JW5161	CPLX9PC-4448	LolCDE ABC lipoprotein transporter	3	essential	3	0
lolD__b1117__JW5162	CPLX9PC-4448	LolCDE ABC lipoprotein transporter	3	essential	3	0
lolE__b1118__JW1104	CPLX9PC-4448	LolCDE ABC lipoprotein transporter	3	essential	3	0
potA__b1126__JW1112	CPLX9PC-4452	putrescine/spermidine ABC transporter	4	non-essential	0	4
potB__b1125__JW1111	CPLX9PC-4452	putrescine/spermidine ABC transporter	4	non-essential	0	4
potC__b1124__JW1110	CPLX9PC-4452	putrescine/spermidine ABC transporter	4	non-essential	0	4
potD__b1123__JW1109	CPLX9PC-4452	putrescine/spermidine ABC transporter	4	non-essential	0	4
dhaH__b1198__JW5185	CPLX9PC-4462	dihydroxyacetone kinase	3	non-essential	0	3
dhaK__b1200__JW5187	CPLX9PC-4462	dihydroxyacetone kinase	3	non-essential	0	3
dhaL__b1199__JW5186	CPLX9PC-4462	dihydroxyacetone kinase	3	non-essential	0	3
oppA__b1243__JW1235	CPLX9PC-4473	oligopeptide ABC transporter	5	non-essential	0	5
oppB__b1244__JW1236	CPLX9PC-4473	oligopeptide ABC transporter	5	non-essential	0	5
oppC__b1245__JW1237	CPLX9PC-4473	oligopeptide ABC transporter	5	non-essential	0	5
oppD__b1246__JW1238	CPLX9PC-4473	oligopeptide ABC transporter	5	non-essential	0	5
oppF__b1247__JW1239	CPLX9PC-4473	oligopeptide ABC transporter	5	non-essential	0	5
mppA__b1329__JW1322	CPLX9PC-4476	murein tripeptide ABC transporter	5	non-essential	0	5
oppB__b1244__JW1236	CPLX9PC-4476	murein tripeptide ABC transporter	5	non-essential	0	5
oppC__b1245__JW1237	CPLX9PC-4476	murein tripeptide ABC transporter	5	non-essential	0	5
oppD__b1246__JW1238	CPLX9PC-4476	murein tripeptide ABC transporter	5	non-essential	0	5
oppF__b1247__JW1239	CPLX9PC-4476	murein tripeptide ABC transporter	5	non-essential	0	5
sapA__b1294__JW1287	CPLX9PC-4483	peptide uptake ABC transporter	5	non-essential	0	5
sapB__b1293__JW1286	CPLX9PC-4483	peptide uptake ABC transporter	5	non-essential	0	5
sapC__b1292__JW1285	CPLX9PC-4483	peptide uptake ABC transporter	5	non-essential	0	5
sapD__b1291__JW1284	CPLX9PC-4483	peptide uptake ABC transporter	5	non-essential	0	5
sapF__b1290__JW1283	CPLX9PC-4483	peptide uptake ABC transporter	5	non-essential	0	5
ycjN__b1310__JW1303	CPLX9PC-4492	YcjN/YcjO/YcjP ABC transporter	3	non-essential	0	3
ycjO__b1311__JW1304	CPLX9PC-4492	YcjN/YcjO/YcjP ABC transporter	3	non-essential	0	3
ycjP__b1312__JW1305	CPLX9PC-4492	YcjN/YcjO/YcjP ABC transporter	3	non-essential	0	3
ydcS__b1440__JW1435	CPLX9PC-4505	YdcS/YdcT/YdcV/YdcU ABC transporter	4	non-essential	0	4
ydcT__b1441__JW1436	CPLX9PC-4505	YdcS/YdcT/YdcV/YdcU ABC transporter	4	non-essential	0	4
ydcU__b1442__JW1437	CPLX9PC-4505	YdcS/YdcT/YdcV/YdcU ABC transporter	4	non-essential	0	4
ydcV__b1443__JW1438	CPLX9PC-4505	YdcS/YdcT/YdcV/YdcU ABC transporter	4	non-essential	0	4
ddpA__b1487__JW5240	CPLX9PC-4518	YddO/YddP/YddQ/YddR/YddS ABC transporter	5	non-essential	0	5
ddpB__b1486__JW1481	CPLX9PC-4518	YddO/YddP/YddQ/YddR/YddS ABC transporter	5	non-essential	0	5
ddpC__b1485__JW1480	CPLX9PC-4518	YddO/YddP/YddQ/YddR/YddS ABC transporter	5	non-essential	0	5
ddpD__b1484__JW1479	CPLX9PC-4518	YddO/YddP/YddQ/YddR/YddS ABC transporter	5	non-essential	0	5
ddpF__b1483__JW1478	CPLX9PC-4518	YddO/YddP/YddQ/YddR/YddS ABC transporter	5	non-essential	0	5
ego__b1513__JW1506	CPLX9PC-4526	LsrA/LsrC/LsrD/LsrB ABC transporter	4	non-essential	0	4
lsrB__b1516__JW1509	CPLX9PC-4526	LsrA/LsrC/LsrD/LsrB ABC transporter	4	non-essential	0	4
lsrC__b1514__JW1507	CPLX9PC-4526	LsrA/LsrC/LsrD/LsrB ABC transporter	4	non-essential	0	4
lsrD__b1515__JW1508	CPLX9PC-4526	LsrA/LsrC/LsrD/LsrB ABC transporter	4	non-essential	0	4
mdtI__b1599__JW1591	CPLX9PC-4539	MdtJI spermidine SMR transporter	2	non-essential	0	2
mdtJ__b1600__JW1592	CPLX9PC-4539	MdtJI spermidine SMR transporter	2	non-essential	0	2
crr__b2417__JW2410	CPLX9PC-4546	EIIBCMalX	4	non-essential	0	4
malX__b1621__JW1613	CPLX9PC-4546	EIIBCMalX	4	non-essential	0	4
ptsH__b2415__JW2408	CPLX9PC-4546	EIIBCMalX	4	non-essential	0	4
ptsI__b2416__JW2409	CPLX9PC-4546	EIIBCMalX	4	non-essential	0	4
chbA__b1736__JW1725	CPLX9PC-4561	EIIChb	5	non-essential	0	5
chbB__b1738__JW1727	CPLX9PC-4561	EIIChb	5	non-essential	0	5
chbC__b1737__JW1726	CPLX9PC-4561	EIIChb	5	non-essential	0	5
ptsH__b2415__JW2408	CPLX9PC-4561	EIIChb	5	non-essential	0	5
ptsI__b2416__JW2409	CPLX9PC-4561	EIIChb	5	non-essential	0	5
rnlA__b2630__JW2611	CPLX9PC-4564	RnlA-RnlB toxin-antitoxin complex	2	non-essential	0	2
yfjO__b2631__JW5418	CPLX9PC-4564	RnlA-RnlB toxin-antitoxin complex	2	non-essential	0	2
ynjC__b1755__JW5285	CPLX9PC-4566	YnjC/YnjD ABC transporter	2	non-essential	0	2
ynjD__b1756__JW5286	CPLX9PC-4566	YnjC/YnjD ABC transporter	2	non-essential	0	2
manX__b1817__JW1806	CPLX9PC-4575	mannose PTS permease	5	non-essential	0	5
manY__b1818__JW1807	CPLX9PC-4575	mannose PTS permease	5	non-essential	0	5
manZ__b1819__JW1808	CPLX9PC-4575	mannose PTS permease	5	non-essential	0	5
ptsH__b2415__JW2408	CPLX9PC-4575	mannose PTS permease	5	non-essential	0	5
ptsI__b2416__JW2409	CPLX9PC-4575	mannose PTS permease	5	non-essential	0	5
znuA__b1857__JW5831	CPLX9PC-4587	ZnuA/ZnuB/ZnuC ABC transporter	3	non-essential	0	3
znuB__b1859__JW1848	CPLX9PC-4587	ZnuA/ZnuB/ZnuC ABC transporter	3	non-essential	0	3
znuC__b1858__JW1847	CPLX9PC-4587	ZnuA/ZnuB/ZnuC ABC transporter	3	non-essential	0	3
flgB__b1073__JW1060	CPLX9PC-4592	Flagellum	27	non-essential	0	27
flgC__b1074__JW1061	CPLX9PC-4592	Flagellum	27	non-essential	0	27
flgE__b1076__JW1063	CPLX9PC-4592	Flagellum	27	non-essential	0	27
flgF__b1077__JW1064	CPLX9PC-4592	Flagellum	27	non-essential	0	27
flgG__b1078__JW1065	CPLX9PC-4592	Flagellum	27	non-essential	0	27
flgH__b1079__JW5153	CPLX9PC-4592	Flagellum	27	non-essential	0	27
flgI__b1080__JW1067	CPLX9PC-4592	Flagellum	27	non-essential	0	27
flgK__b1082__JW1069	CPLX9PC-4592	Flagellum	27	non-essential	0	27
flgL__b1083__JW1070	CPLX9PC-4592	Flagellum	27	non-essential	0	27
flhA__b1879__JW1868	CPLX9PC-4592	Flagellum	27	non-essential	0	27
flhB__b1880__JW1869	CPLX9PC-4592	Flagellum	27	non-essential	0	27
fliC__b1923__JW1908	CPLX9PC-4592	Flagellum	27	non-essential	0	27
fliD__b1924__JW1909	CPLX9PC-4592	Flagellum	27	non-essential	0	27
fliE__b1937__JW1921	CPLX9PC-4592	Flagellum	27	non-essential	0	27
fliF__b1938__JW1922	CPLX9PC-4592	Flagellum	27	non-essential	0	27
fliG__b1939__JW1923	CPLX9PC-4592	Flagellum	27	non-essential	0	27
fliH__b1940__JW1924	CPLX9PC-4592	Flagellum	27	non-essential	0	27
fliI__b1941__JW1925	CPLX9PC-4592	Flagellum	27	non-essential	0	27
fliJ__b1942__JW1926	CPLX9PC-4592	Flagellum	27	non-essential	0	27
fliM__b1945__JW1929	CPLX9PC-4592	Flagellum	27	non-essential	0	27
fliN__b1946__JW1930	CPLX9PC-4592	Flagellum	27	non-essential	0	27
fliO__b1947__JW5316	CPLX9PC-4592	Flagellum	27	non-essential	0	27
fliP__b1948__JW1932	CPLX9PC-4592	Flagellum	27	non-essential	0	27
fliQ__b1949__JW1933	CPLX9PC-4592	Flagellum	27	non-essential	0	27
fliR__b1950__JW1934	CPLX9PC-4592	Flagellum	27	non-essential	0	27
motA__b1890__JW1879	CPLX9PC-4592	Flagellum	27	non-essential	0	27
motB__b1889__JW1878	CPLX9PC-4592	Flagellum	27	non-essential	0	27
flhA__b1879__JW1868	CPLX9PC-4593	Flagellar Export Apparatus	9	non-essential	0	9
flhB__b1880__JW1869	CPLX9PC-4593	Flagellar Export Apparatus	9	non-essential	0	9
fliH__b1940__JW1924	CPLX9PC-4593	Flagellar Export Apparatus	9	non-essential	0	9
fliI__b1941__JW1925	CPLX9PC-4593	Flagellar Export Apparatus	9	non-essential	0	9
fliJ__b1942__JW1926	CPLX9PC-4593	Flagellar Export Apparatus	9	non-essential	0	9
fliO__b1947__JW5316	CPLX9PC-4593	Flagellar Export Apparatus	9	non-essential	0	9
fliP__b1948__JW1932	CPLX9PC-4593	Flagellar Export Apparatus	9	non-essential	0	9
fliQ__b1949__JW1933	CPLX9PC-4593	Flagellar Export Apparatus	9	non-essential	0	9
fliR__b1950__JW1934	CPLX9PC-4593	Flagellar Export Apparatus	9	non-essential	0	9
mdtA__b2074__JW5338	CPLX9PC-4613	MdtABC-TolC multidrug efflux transport system	4	non-essential	0	4
mdtB__b2075__JW2060	CPLX9PC-4613	MdtABC-TolC multidrug efflux transport system	4	non-essential	0	4
mdtC__b2076__JW2061	CPLX9PC-4613	MdtABC-TolC multidrug efflux transport system	4	non-essential	0	4
tolC__b3035__JW5503	CPLX9PC-4613	MdtABC-TolC multidrug efflux transport system	4	non-essential	0	4
osmF__b2131__JW2119	CPLX9PC-4625	YehW/YehX/YehY/YehZ ABC transporter	4	non-essential	0	4
yehW__b2128__JW2116	CPLX9PC-4625	YehW/YehX/YehY/YehZ ABC transporter	4	non-essential	0	4
yehX__b2129__JW2117	CPLX9PC-4625	YehW/YehX/YehY/YehZ ABC transporter	4	non-essential	0	4
yehY__b2130__JW2118	CPLX9PC-4625	YehW/YehX/YehY/YehZ ABC transporter	4	non-essential	0	4
mglA__b2149__JW2136	CPLX9PC-4630	galactose ABC transporter	3	non-essential	0	3
mglB__b2150__JW2137	CPLX9PC-4630	galactose ABC transporter	3	non-essential	0	3
mglC__b2148__JW2135	CPLX9PC-4630	galactose ABC transporter	3	non-essential	0	3
yejA__b2177__JW2165	CPLX9PC-4646	YejA/YejB/YejE/YejF ABC transporter	4	non-essential	0	4
yejB__b2178__JW2166	CPLX9PC-4646	YejA/YejB/YejE/YejF ABC transporter	4	non-essential	0	4
yejE__b2179__JW2167	CPLX9PC-4646	YejA/YejB/YejE/YejF ABC transporter	4	non-essential	0	4
yejF__b2180__JW2168	CPLX9PC-4646	YejA/YejB/YejE/YejF ABC transporter	4	non-essential	0	4
ccmA__b2201__JW5366	CPLX9PC-4655	CcmABCDE protoheme IX ABC transporter	5	non-essential	0	5
ccmB__b2200__JW2188	CPLX9PC-4655	CcmABCDE protoheme IX ABC transporter	5	non-essential	0	5
ccmC__b2199__JW2187	CPLX9PC-4655	CcmABCDE protoheme IX ABC transporter	5	non-essential	0	5
ccmD__b2198__JW2186	CPLX9PC-4655	CcmABCDE protoheme IX ABC transporter	5	non-essential	0	5
ccmE__b2197__JW2185	CPLX9PC-4655	CcmABCDE protoheme IX ABC transporter	5	non-essential	0	5
ccmC__b2199__JW2187	CPLX9PC-4656	CcmCDE protoheme IX reservoir complex	3	non-essential	0	3
ccmD__b2198__JW2186	CPLX9PC-4656	CcmCDE protoheme IX reservoir complex	3	non-essential	0	3
ccmE__b2197__JW2185	CPLX9PC-4656	CcmCDE protoheme IX reservoir complex	3	non-essential	0	3
hisJ__b2309__JW2306	CPLX9PC-4666	histidine ABC transporter	4	non-essential	0	4
hisM__b2307__JW2304	CPLX9PC-4666	histidine ABC transporter	4	non-essential	0	4
hisP__b2306__JW2303	CPLX9PC-4666	histidine ABC transporter	4	non-essential	0	4
hisQ__b2308__JW2305	CPLX9PC-4666	histidine ABC transporter	4	non-essential	0	4
argT__b2310__JW2307	CPLX9PC-4667	lysine/arginine/ornithine ABC Transporter	4	non-essential	0	4
hisM__b2307__JW2304	CPLX9PC-4667	lysine/arginine/ornithine ABC Transporter	4	non-essential	0	4
hisP__b2306__JW2303	CPLX9PC-4667	lysine/arginine/ornithine ABC Transporter	4	non-essential	0	4
hisQ__b2308__JW2305	CPLX9PC-4667	lysine/arginine/ornithine ABC Transporter	4	non-essential	0	4
emrK__b2368__JW2365	CPLX9PC-4683	EmrKY-TolC putative multidrug efflux transport system	3	non-essential	0	3
emrY__b2367__JW2364	CPLX9PC-4683	EmrKY-TolC putative multidrug efflux transport system	3	non-essential	0	3
tolC__b3035__JW5503	CPLX9PC-4683	EmrKY-TolC putative multidrug efflux transport system	3	non-essential	0	3
crr__b2417__JW2410	CPLX9PC-4705	trehalose PTS permease	4	non-essential	0	4
ptsH__b2415__JW2408	CPLX9PC-4705	trehalose PTS permease	4	non-essential	0	4
ptsI__b2416__JW2409	CPLX9PC-4705	trehalose PTS permease	4	non-essential	0	4
treB__b4240__JW4199	CPLX9PC-4705	trehalose PTS permease	4	non-essential	0	4
crr__b2417__JW2410	CPLX9PC-4706	N-acetylmuramic acid PTS permease	4	non-essential	0	4
murP__b2429__JW2422	CPLX9PC-4706	N-acetylmuramic acid PTS permease	4	non-essential	0	4
ptsH__b2415__JW2408	CPLX9PC-4706	N-acetylmuramic acid PTS permease	4	non-essential	0	4
ptsI__b2416__JW2409	CPLX9PC-4706	N-acetylmuramic acid PTS permease	4	non-essential	0	4
cysA__b2422__JW2415	CPLX9PC-4710	thiosulfate ABC transporter	5	non-essential	0	5
cysJ__b2764__JW2734	CPLX9PC-4710	thiosulfate ABC transporter	5	non-essential	0	5
cysP__b2425__JW2418	CPLX9PC-4710	thiosulfate ABC transporter	5	non-essential	0	5
cysU__b2424__JW2417	CPLX9PC-4710	thiosulfate ABC transporter	5	non-essential	0	5
cysW__b2423__JW2416	CPLX9PC-4710	thiosulfate ABC transporter	5	non-essential	0	5
cysA__b2422__JW2415	CPLX9PC-4711	sulfate ABC transporter	4	non-essential	0	4
cysU__b2424__JW2417	CPLX9PC-4711	sulfate ABC transporter	4	non-essential	0	4
cysW__b2423__JW2416	CPLX9PC-4711	sulfate ABC transporter	4	non-essential	0	4
sbp__b3917__JW3888	CPLX9PC-4711	sulfate ABC transporter	4	non-essential	0	4
yphD__b2546__JW2530	CPLX9PC-4728	YphD/YphE/YphF ABC transporter	3	non-essential	0	3
yphE__b2547__JW2531	CPLX9PC-4728	YphD/YphE/YphF ABC transporter	3	non-essential	0	3
yphF__b2548__JW2532	CPLX9PC-4728	YphD/YphE/YphF ABC transporter	3	non-essential	0	3
proV__b2677__JW2652	CPLX9PC-4740	proline ABC transporter	3	non-essential	0	3
proW__b2678__JW2653	CPLX9PC-4740	proline ABC transporter	3	non-essential	0	3
proX__b2679__JW2654	CPLX9PC-4740	proline ABC transporter	3	non-essential	0	3
ygaH__b2683__JW2658	CPLX9PC-4747	YgaZ/YgaH L-valine exporter complex	2	non-essential	0	2
ygaZ__b2682__JW2657	CPLX9PC-4747	YgaZ/YgaH L-valine exporter complex	2	non-essential	0	2
emrA__b2685__JW2660	CPLX9PC-4750	EmrAB-TolC multidrug efflux transport system	3	non-essential	0	3
emrB__b2686__JW2661	CPLX9PC-4750	EmrAB-TolC multidrug efflux transport system	3	non-essential	0	3
tolC__b3035__JW5503	CPLX9PC-4750	EmrAB-TolC multidrug efflux transport system	3	non-essential	0	3
ascF__b2715__JW5435	CPLX9PC-4759	EIIAsc	3	non-essential	0	3
ptsH__b2415__JW2408	CPLX9PC-4759	EIIAsc	3	non-essential	0	3
ptsI__b2416__JW2409	CPLX9PC-4759	EIIAsc	3	non-essential	0	3
acrE__b3265__JW3233	CPLX9PC-4795	AcrEF-TolC multidrug efflux transport system	3	non-essential	0	3
acrF__b3266__JW3234	CPLX9PC-4795	AcrEF-TolC multidrug efflux transport system	3	non-essential	0	3
tolC__b3035__JW5503	CPLX9PC-4795	AcrEF-TolC multidrug efflux transport system	3	non-essential	0	3
mdtE__b3513__JW3481	CPLX9PC-4796	MdtEF-Tolc multidrug efflux transport system	3	non-essential	0	3
mdtF__b3514__JW3482	CPLX9PC-4796	MdtEF-Tolc multidrug efflux transport system	3	non-essential	0	3
tolC__b3035__JW5503	CPLX9PC-4796	MdtEF-Tolc multidrug efflux transport system	3	non-essential	0	3
yrbB__b3191__JW5535	CPLX9PC-4823	phospholipid ABC transporter	5	essential	1	4
yrbC__b3192__JW3159	CPLX9PC-4823	phospholipid ABC transporter	5	non-essential	1	4
yrbD__b3193__JW3160	CPLX9PC-4823	phospholipid ABC transporter	5	non-essential	1	4
yrbE__b3194__JW3161	CPLX9PC-4823	phospholipid ABC transporter	5	non-essential	1	4
yrbF__b3195__JW3162	CPLX9PC-4823	phospholipid ABC transporter	5	non-essential	1	4
lptB__b3201__JW3168	CPLX9PC-4829	LptABCFG ABC transporter	5	non-essential	4	1
lptA__b3200__JW3167	CPLX9PC-4829	LptABCFG ABC transporter	5	essential	4	1
yjgP__b4261__JW4218	CPLX9PC-4829	LptABCFG ABC transporter	5	essential	4	1
yjgQ__b4262__JW5760	CPLX9PC-4829	LptABCFG ABC transporter	5	essential	4	1
yrbK__b3199__JW3166	CPLX9PC-4829	LptABCFG ABC transporter	5	essential	4	1
aaeA__b3241__JW3210	CPLX9PC-4837	AaeAB Hydroxylated, Aromatic Carboxylic Acid Efflux Transport System	2	non-essential	0	2
aaeB__b3240__JW3209	CPLX9PC-4837	AaeAB Hydroxylated, Aromatic Carboxylic Acid Efflux Transport System	2	non-essential	0	2
yhdW__b3268__JW3236	CPLX9PC-4846	YhdW/YhdX/YhdY/YhdZ ABC transporter	4	non-essential	0	4
yhdX__b3269__JW5544	CPLX9PC-4846	YhdW/YhdX/YhdY/YhdZ ABC transporter	4	non-essential	0	4
yhdY__b3270__JW5545	CPLX9PC-4846	YhdW/YhdX/YhdY/YhdZ ABC transporter	4	non-essential	0	4
yhdZ__b3271__JW3239	CPLX9PC-4846	YhdW/YhdX/YhdY/YhdZ ABC transporter	4	non-essential	0	4
ugpA__b3452__JW3417	CPLX9PC-4869	glycerol-3-P ABC transporter	4	non-essential	0	4
ugpB__b3453__JW3418	CPLX9PC-4869	glycerol-3-P ABC transporter	4	non-essential	0	4
ugpC__b3450__JW3415	CPLX9PC-4869	glycerol-3-P ABC transporter	4	non-essential	0	4
ugpE__b3451__JW3416	CPLX9PC-4869	glycerol-3-P ABC transporter	4	non-essential	0	4
livF__b3454__JW3419	CPLX9PC-4875	leucine ABC transporter	5	non-essential	0	5
livG__b3455__JW3420	CPLX9PC-4875	leucine ABC transporter	5	non-essential	0	5
livH__b3457__JW3422	CPLX9PC-4875	leucine ABC transporter	5	non-essential	0	5
livK__b3458__JW3423	CPLX9PC-4875	leucine ABC transporter	5	non-essential	0	5
livM__b3456__JW3421	CPLX9PC-4875	leucine ABC transporter	5	non-essential	0	5
livF__b3454__JW3419	CPLX9PC-4876	branched chain amino acids ABC transporter	5	non-essential	0	5
livG__b3455__JW3420	CPLX9PC-4876	branched chain amino acids ABC transporter	5	non-essential	0	5
livH__b3457__JW3422	CPLX9PC-4876	branched chain amino acids ABC transporter	5	non-essential	0	5
livJ__b3460__JW3425	CPLX9PC-4876	branched chain amino acids ABC transporter	5	non-essential	0	5
livM__b3456__JW3421	CPLX9PC-4876	branched chain amino acids ABC transporter	5	non-essential	0	5
ftsE__b3463__JW3428	CPLX9PC-4887	FtsE/FtsX ABC transporter	2	essential	2	0
ftsX__b3462__JW3427	CPLX9PC-4887	FtsE/FtsX ABC transporter	2	essential	2	0
nikA__b3476__JW3441	CPLX9PC-4894	nickel ABC transporter	5	non-essential	0	5
nikB__b3477__JW3442	CPLX9PC-4894	nickel ABC transporter	5	non-essential	0	5
nikC__b3478__JW3443	CPLX9PC-4894	nickel ABC transporter	5	non-essential	0	5
nikD__b3479__JW3444	CPLX9PC-4894	nickel ABC transporter	5	non-essential	0	5
nikE__b3480__JW3445	CPLX9PC-4894	nickel ABC transporter	5	non-essential	0	5
dppA__b3544__JW3513	CPLX9PC-4920	dipeptide ABC transporter	5	non-essential	0	5
dppB__b3543__JW3512	CPLX9PC-4920	dipeptide ABC transporter	5	non-essential	0	5
dppC__b3542__JW3511	CPLX9PC-4920	dipeptide ABC transporter	5	non-essential	0	5
dppD__b3541__JW3510	CPLX9PC-4920	dipeptide ABC transporter	5	non-essential	0	5
dppF__b3540__JW3509	CPLX9PC-4920	dipeptide ABC transporter	5	non-essential	0	5
xylF__b3566__JW3538	CPLX9PC-4928	XylF/XylG/XylH xylose ABC transporter	3	non-essential	0	3
xylG__b3567__JW3539	CPLX9PC-4928	XylF/XylG/XylH xylose ABC transporter	3	non-essential	0	3
xylH__b3568__JW3540	CPLX9PC-4928	XylF/XylG/XylH xylose ABC transporter	3	non-essential	0	3
yiaM__b3577__JW3549	CPLX9PC-4933	YiaMNO Binding Protein-dependent Secondary (TRAP) Transporter	3	non-essential	0	3
yiaN__b3578__JW5651	CPLX9PC-4933	YiaMNO Binding Protein-dependent Secondary (TRAP) Transporter	3	non-essential	0	3
yiaO__b3579__JW3551	CPLX9PC-4933	YiaMNO Binding Protein-dependent Secondary (TRAP) Transporter	3	non-essential	0	3
mtlA__b3599__JW3573	CPLX9PC-4939	mannitol PTS permease	3	non-essential	0	3
ptsH__b2415__JW2408	CPLX9PC-4939	mannitol PTS permease	3	non-essential	0	3
ptsI__b2416__JW2409	CPLX9PC-4939	mannitol PTS permease	3	non-essential	0	3
secA__b0098__JW0096	CPLX9PC-4943	Sec Protein Secretion Complex	9	essential	6	3
secD__b0408__JW0398	CPLX9PC-4943	Sec Protein Secretion Complex	9	essential	6	3
secE__b3981__JW3944	CPLX9PC-4943	Sec Protein Secretion Complex	9	essential	6	3
secF__b0409__JW0399	CPLX9PC-4943	Sec Protein Secretion Complex	9	essential	6	3
secY__b3300__JW3262	CPLX9PC-4943	Sec Protein Secretion Complex	9	essential	6	3
yidC__b3705__JW3683	CPLX9PC-4943	Sec Protein Secretion Complex	9	essential	6	3
secB__b3609__JW3584	CPLX9PC-4943	Sec Protein Secretion Complex	9	non-essential	6	3
secG__b3175__JW3142	CPLX9PC-4943	Sec Protein Secretion Complex	9	non-essential	6	3
yajC__b0407__JW0397	CPLX9PC-4943	Sec Protein Secretion Complex	9	non-essential	6	3
bglF__b3722__JW3700	CPLX9PC-4963	EIIBgl	3	non-essential	0	3
ptsH__b2415__JW2408	CPLX9PC-4963	EIIBgl	3	non-essential	0	3
ptsI__b2416__JW2409	CPLX9PC-4963	EIIBgl	3	non-essential	0	3
pstA__b3726__JW3704	CPLX9PC-4967	phosphate ABC transporter	4	non-essential	0	4
pstB__b3725__JW3703	CPLX9PC-4967	phosphate ABC transporter	4	non-essential	0	4
pstC__b3727__JW3705	CPLX9PC-4967	phosphate ABC transporter	4	non-essential	0	4
pstS__b3728__JW3706	CPLX9PC-4967	phosphate ABC transporter	4	non-essential	0	4
rbsA__b3749__JW3728	CPLX9PC-4974	ribose ABC transporter	3	non-essential	0	3
rbsB__b3751__JW3730	CPLX9PC-4974	ribose ABC transporter	3	non-essential	0	3
rbsC__b3750__JW3729	CPLX9PC-4974	ribose ABC transporter	3	non-essential	0	3
frvA__b3900__JW3871	CPLX9PC-4993	EIIABCFrv	4	non-essential	0	4
frvB__b3899__JW5562	CPLX9PC-4993	EIIABCFrv	4	non-essential	0	4
ptsH__b2415__JW2408	CPLX9PC-4993	EIIABCFrv	4	non-essential	0	4
ptsI__b2416__JW2409	CPLX9PC-4993	EIIABCFrv	4	non-essential	0	4
frwB__b3950__JW3922	CPLX9PC-5006	EIIBCFrw	4	non-essential	0	4
frwC__b3949__JW3921	CPLX9PC-5006	EIIBCFrw	4	non-essential	0	4
ptsH__b2415__JW2408	CPLX9PC-5006	EIIBCFrw	4	non-essential	0	4
ptsI__b2416__JW2409	CPLX9PC-5006	EIIBCFrw	4	non-essential	0	4
btuB__b3966__JW3938	CPLX9PC-5010	vitamin B12 outer membrane transport complex	4	non-essential	0	4
exbB__b3006__JW2974	CPLX9PC-5010	vitamin B12 outer membrane transport complex	4	non-essential	0	4
exbD__b3005__JW2973	CPLX9PC-5010	vitamin B12 outer membrane transport complex	4	non-essential	0	4
tonB__b1252__JW5195	CPLX9PC-5010	vitamin B12 outer membrane transport complex	4	non-essential	0	4
btuB__b3966__JW3938	CPLX9PC-5011	The Colicin A Import System	8	non-essential	0	8
ompF__b0929__JW0912	CPLX9PC-5011	The Colicin A Import System	8	non-essential	0	8
pal__b0741__JW0731	CPLX9PC-5011	The Colicin A Import System	8	non-essential	0	8
tolA__b0739__JW0729	CPLX9PC-5011	The Colicin A Import System	8	non-essential	0	8
tolB__b0740__JW5100	CPLX9PC-5011	The Colicin A Import System	8	non-essential	0	8
tolQ__b0737__JW0727	CPLX9PC-5011	The Colicin A Import System	8	non-essential	0	8
tolR__b0738__JW0728	CPLX9PC-5011	The Colicin A Import System	8	non-essential	0	8
ybgF__b0742__JW0732	CPLX9PC-5011	The Colicin A Import System	8	non-essential	0	8
malE__b4034__JW3994	CPLX9PC-5018	maltose ABC transporter	4	non-essential	0	4
malF__b4033__JW3993	CPLX9PC-5018	maltose ABC transporter	4	non-essential	0	4
malG__b4032__JW3992	CPLX9PC-5018	maltose ABC transporter	4	non-essential	0	4
malK__b4035__JW3995	CPLX9PC-5018	maltose ABC transporter	4	non-essential	0	4
mdtN__b4082__JW4043	CPLX9PC-5033	SdsRQP multidrug efflux pump	3	non-essential	0	3
mdtO__b4081__JW4042	CPLX9PC-5033	SdsRQP multidrug efflux pump	3	non-essential	0	3
mdtP__b4080__JW4041	CPLX9PC-5033	SdsRQP multidrug efflux pump	3	non-essential	0	3
phnE__b4103__JW4064	CPLX9PC-5038	PhnC/PhnD/PhnE alkylphosphonate ABC transporter	3	non-essential	0	3
phnC__b4106__JW4067	CPLX9PC-5038	PhnC/PhnD/PhnE alkylphosphonate ABC transporter	3	non-essential	0	3
phnD__b4105__JW4066	CPLX9PC-5038	PhnC/PhnD/PhnE alkylphosphonate ABC transporter	3	non-essential	0	3
yjfF__b4231__JW5754	CPLX9PC-5070	galactose ABC transporter	4	non-essential	0	4
ytfQ__b4227__JW4186	CPLX9PC-5070	galactose ABC transporter	4	non-essential	0	4
ytfR__b4485__JW5752	CPLX9PC-5070	galactose ABC transporter	4	non-essential	0	4
ytfT__b4230__JW5753	CPLX9PC-5070	galactose ABC transporter	4	non-essential	0	4
exbB__b3006__JW2974	CPLX9PC-5084	ferric dicitrate uptake system	8	non-essential	0	8
exbD__b3005__JW2973	CPLX9PC-5084	ferric dicitrate uptake system	8	non-essential	0	8
fecA__b4291__JW4251	CPLX9PC-5084	ferric dicitrate uptake system	8	non-essential	0	8
fecB__b4290__JW4250	CPLX9PC-5084	ferric dicitrate uptake system	8	non-essential	0	8
fecC__b4289__JW4249	CPLX9PC-5084	ferric dicitrate uptake system	8	non-essential	0	8
fecD__b4288__JW4248	CPLX9PC-5084	ferric dicitrate uptake system	8	non-essential	0	8
fecE__b4287__JW4247	CPLX9PC-5084	ferric dicitrate uptake system	8	non-essential	0	8
tonB__b1252__JW5195	CPLX9PC-5084	ferric dicitrate uptake system	8	non-essential	0	8
fecB__b4290__JW4250	CPLX9PC-5085	iron dicitrate ABC transporter	4	non-essential	0	4
fecC__b4289__JW4249	CPLX9PC-5085	iron dicitrate ABC transporter	4	non-essential	0	4
fecD__b4288__JW4248	CPLX9PC-5085	iron dicitrate ABC transporter	4	non-essential	0	4
fecE__b4287__JW4247	CPLX9PC-5085	iron dicitrate ABC transporter	4	non-essential	0	4
exbB__b3006__JW2974	CPLX9PC-5092	Outer Membrane Ferric Citrate Transport System	4	non-essential	0	4
exbD__b3005__JW2973	CPLX9PC-5092	Outer Membrane Ferric Citrate Transport System	4	non-essential	0	4
fecA__b4291__JW4251	CPLX9PC-5092	Outer Membrane Ferric Citrate Transport System	4	non-essential	0	4
tonB__b1252__JW5195	CPLX9PC-5092	Outer Membrane Ferric Citrate Transport System	4	non-essential	0	4
fecA__b4291__JW4251	CPLX9PC-5093	FecAR Signal Transduction System	2	non-essential	0	2
fecR__b4292__JW4252	CPLX9PC-5093	FecAR Signal Transduction System	2	non-essential	0	2
yaeT__b0177__JW0172	CPLX9PC-5125	Outer Membrane Protein Assembly Complex	5	essential	2	3
yfiO__b2595__JW2577	CPLX9PC-5125	Outer Membrane Protein Assembly Complex	5	essential	2	3
nlpB__b2477__JW2462	CPLX9PC-5125	Outer Membrane Protein Assembly Complex	5	non-essential	2	3
smpA__b2617__JW2598	CPLX9PC-5125	Outer Membrane Protein Assembly Complex	5	non-essential	2	3
yfgL__b2512__JW2496	CPLX9PC-5125	Outer Membrane Protein Assembly Complex	5	non-essential	2	3
ompW__b1256__JW1248	CPLX9PC-5211	Colicin S4 Transport System	7	non-essential	0	7
pal__b0741__JW0731	CPLX9PC-5211	Colicin S4 Transport System	7	non-essential	0	7
tolA__b0739__JW0729	CPLX9PC-5211	Colicin S4 Transport System	7	non-essential	0	7
tolB__b0740__JW5100	CPLX9PC-5211	Colicin S4 Transport System	7	non-essential	0	7
tolQ__b0737__JW0727	CPLX9PC-5211	Colicin S4 Transport System	7	non-essential	0	7
tolR__b0738__JW0728	CPLX9PC-5211	Colicin S4 Transport System	7	non-essential	0	7
ybgF__b0742__JW0732	CPLX9PC-5211	Colicin S4 Transport System	7	non-essential	0	7
pal__b0741__JW0731	CPLX9PC-5212	The Tol-Pal Cell Envelope Complex	6	non-essential	0	6
tolA__b0739__JW0729	CPLX9PC-5212	The Tol-Pal Cell Envelope Complex	6	non-essential	0	6
tolB__b0740__JW5100	CPLX9PC-5212	The Tol-Pal Cell Envelope Complex	6	non-essential	0	6
tolQ__b0737__JW0727	CPLX9PC-5212	The Tol-Pal Cell Envelope Complex	6	non-essential	0	6
tolR__b0738__JW0728	CPLX9PC-5212	The Tol-Pal Cell Envelope Complex	6	non-essential	0	6
ybgF__b0742__JW0732	CPLX9PC-5212	The Tol-Pal Cell Envelope Complex	6	non-essential	0	6
ycdN__b4490__JW5141	CPLX9PC-5251	EfeU/EfeO/EfeB ferrous iron transporter; cryptic	3	non-essential	0	3
ycdB__b1019__JW1004	CPLX9PC-5251	EfeU/EfeO/EfeB ferrous iron transporter; cryptic	3	non-essential	0	3
ycdO__b1018__JW1003	CPLX9PC-5251	EfeU/EfeO/EfeB ferrous iron transporter; cryptic	3	non-essential	0	3
ygcH__b2756__JW2726	CPLX9PC-5560	CRISPR-associated complex for antiviral defense	5	non-essential	0	5
ygcI__b2757__JW5844	CPLX9PC-5560	CRISPR-associated complex for antiviral defense	5	non-essential	0	5
ygcJ__b2758__JW2728	CPLX9PC-5560	CRISPR-associated complex for antiviral defense	5	non-essential	0	5
ygcK__b2759__JW2729	CPLX9PC-5560	CRISPR-associated complex for antiviral defense	5	non-essential	0	5
ygcL__b2760__JW2730	CPLX9PC-5560	CRISPR-associated complex for antiviral defense	5	non-essential	0	5
sohA__b3129__JW3098	CPLX9PC-5630	PrlF-YhaV antitoxin-toxin complex	2	non-essential	0	2
yhaV__b3130__JW3099	CPLX9PC-5630	PrlF-YhaV antitoxin-toxin complex	2	non-essential	0	2
ptsH__b2415__JW2408	CPLX9PC-568	EIISgc	5	non-essential	0	5
ptsI__b2416__JW2409	CPLX9PC-568	EIISgc	5	non-essential	0	5
sgcA__b4302__JW4264	CPLX9PC-568	EIISgc	5	non-essential	0	5
sgcB__b4565__JW5967	CPLX9PC-568	EIISgc	5	non-essential	0	5
sgcC__b4304__JW4266	CPLX9PC-568	EIISgc	5	non-essential	0	5
grpE__b2614__JW2594	CPLX9PC-5763	DnaJ/DnaK/GrpE	3	essential	1	2
dnaJ__b0015__JW0014	CPLX9PC-5763	DnaJ/DnaK/GrpE	3	non-essential	1	2
dnaK__b0014__JW0013	CPLX9PC-5763	DnaJ/DnaK/GrpE	3	non-essential	1	2
carA__b0032__JW0030	CPLX9PC-5780	carbamoyl phosphate synthetase	2	non-essential	0	2
carB__b0033__JW0031	CPLX9PC-5780	carbamoyl phosphate synthetase	2	non-essential	0	2
imp__b0054__JW0053	CPLX9PC-5799	outer membrane LPS assembly complex	2	essential	2	0
rlpB__b0641__JW0636	CPLX9PC-5799	outer membrane LPS assembly complex	2	essential	2	0
leuC__b0072__JW0071	CPLX9PC-5814	isopropylmalate isomerase	2	non-essential	0	2
leuD__b0071__JW0070	CPLX9PC-5814	isopropylmalate isomerase	2	non-essential	0	2
ilvH__b0078__JW0077	CPLX9PC-5823	acetohydroxybutanoate synthase / acetolactate synthase	2	non-essential	0	2
ilvI__b0077__JW0076	CPLX9PC-5823	acetohydroxybutanoate synthase / acetolactate synthase	2	non-essential	0	2
aceE__b0114__JW0110	CPLX9PC-5865	pyruvate dehydrogenase multienzyme complex	3	non-essential	0	3
aceF__b0115__JW0111	CPLX9PC-5865	pyruvate dehydrogenase multienzyme complex	3	non-essential	0	3
lpd__b0116__JW0112	CPLX9PC-5865	pyruvate dehydrogenase multienzyme complex	3	non-essential	0	3
thiG__b3991__JW5549	CPLX9PC-5866	thiazole synthase	2	non-essential	0	2
thiH__b3990__JW3953	CPLX9PC-5866	thiazole synthase	2	non-essential	0	2
thiG__b3991__JW5549	CPLX9PC-5867	thiazole synthase	2	non-essential	0	2
thiH__b3990__JW3953	CPLX9PC-5867	thiazole synthase	2	non-essential	0	2
gcvH__b2904__JW2872	CPLX9PC-5871	glycine cleavage system	4	non-essential	0	4
gcvP__b2903__JW2871	CPLX9PC-5871	glycine cleavage system	4	non-essential	0	4
gcvT__b2905__JW2873	CPLX9PC-5871	glycine cleavage system	4	non-essential	0	4
lpd__b0116__JW0112	CPLX9PC-5871	glycine cleavage system	4	non-essential	0	4
lpd__b0116__JW0112	CPLX9PC-5872	2-oxoglutarate dehydrogenase complex	3	non-essential	0	3
sucA__b0726__JW0715	CPLX9PC-5872	2-oxoglutarate dehydrogenase complex	3	non-essential	0	3
sucB__b0727__JW0716	CPLX9PC-5872	2-oxoglutarate dehydrogenase complex	3	non-essential	0	3
panD__b0131__JW0127	CPLX9PC-5894	aspartate 1-decarboxylase	1	non-essential	0	1
dnaE__b0184__JW0179	CPLX9PC-5948	DNA polymerase III, holoenzyme	9	essential	5	4
dnaN__b3701__JW3678	CPLX9PC-5948	DNA polymerase III, holoenzyme	9	essential	5	4
dnaX__b0470__JW0459	CPLX9PC-5948	DNA polymerase III, holoenzyme	9	essential	5	4
holA__b0640__JW0635	CPLX9PC-5948	DNA polymerase III, holoenzyme	9	essential	5	4
holB__b1099__JW1085	CPLX9PC-5948	DNA polymerase III, holoenzyme	9	essential	5	4
dnaQ__b0215__JW0205	CPLX9PC-5948	DNA polymerase III, holoenzyme	9	non-essential	5	4
holC__b4259__JW4216	CPLX9PC-5948	DNA polymerase III, holoenzyme	9	non-essential	5	4
holD__b4372__JW4334	CPLX9PC-5948	DNA polymerase III, holoenzyme	9	non-essential	5	4
holE__b1842__JW1831	CPLX9PC-5948	DNA polymerase III, holoenzyme	9	non-essential	5	4
dnaE__b0184__JW0179	CPLX9PC-5949	DNA polymerase III, core enzyme	3	essential	1	2
dnaQ__b0215__JW0205	CPLX9PC-5949	DNA polymerase III, core enzyme	3	non-essential	1	2
holE__b1842__JW1831	CPLX9PC-5949	DNA polymerase III, core enzyme	3	non-essential	1	2
accA__b0185__JW0180	CPLX9PC-5951	acetyl-CoA carboxylase	4	essential	4	0
accB__b3255__JW3223	CPLX9PC-5951	acetyl-CoA carboxylase	4	essential	4	0
accC__b3256__JW3224	CPLX9PC-5951	acetyl-CoA carboxylase	4	essential	4	0
accD__b2316__JW2313	CPLX9PC-5951	acetyl-CoA carboxylase	4	essential	4	0
accA__b0185__JW0180	CPLX9PC-5952	acetyl-CoA carboxyltransferase	2	essential	2	0
accD__b2316__JW2313	CPLX9PC-5952	acetyl-CoA carboxyltransferase	2	essential	2	0
dinJ__b0226__JW0216	CPLX9PC-5987	DinJ-YafQ complex	2	non-essential	0	2
yafQ__b0225__JW0215	CPLX9PC-5987	DinJ-YafQ complex	2	non-essential	0	2
proA__b0243__JW0233	CPLX9PC-6005	&gamma;-glutamyl kinase-GP-reductase multienzyme complex	2	non-essential	0	2
proB__b0242__JW0232	CPLX9PC-6005	&gamma;-glutamyl kinase-GP-reductase multienzyme complex	2	non-essential	0	2
yagR__b0284__JW0278	CPLX9PC-6043	aldehyde ferredoxin oxidoreductase	3	non-essential	0	3
yagS__b0285__JW0279	CPLX9PC-6043	aldehyde ferredoxin oxidoreductase	3	non-essential	0	3
yagT__b0286__JW0280	CPLX9PC-6043	aldehyde ferredoxin oxidoreductase	3	non-essential	0	3
sbcC__b0397__JW0387	CPLX9PC-6119	SbcCD ATP-dependent dsDNA exonuclease	2	non-essential	0	2
sbcD__b0398__JW0388	CPLX9PC-6119	SbcCD ATP-dependent dsDNA exonuclease	2	non-essential	0	2
secD__b0408__JW0398	CPLX9PC-6128	SecD-SecF-YajC-YidC Secretion Complex	4	essential	3	1
secF__b0409__JW0399	CPLX9PC-6128	SecD-SecF-YajC-YidC Secretion Complex	4	essential	3	1
yidC__b3705__JW3683	CPLX9PC-6128	SecD-SecF-YajC-YidC Secretion Complex	4	essential	3	1
yajC__b0407__JW0397	CPLX9PC-6128	SecD-SecF-YajC-YidC Secretion Complex	4	non-essential	3	1
rpsJ__b3321__JW3283	CPLX9PC-6136	NusB-NusE complex	2	essential	1	1
nusB__b0416__JW0406	CPLX9PC-6136	NusB-NusE complex	2	non-essential	1	1
xseA__b2509__JW2493	CPLX9PC-6143	exonuclease VII	2	non-essential	0	2
xseB__b0422__JW0412	CPLX9PC-6143	exonuclease VII	2	non-essential	0	2
cyoA__b0432__JW0422	CPLX9PC-6152	cytochrome <i>bo</i> terminal oxidase	4	non-essential	0	4
cyoB__b0431__JW0421	CPLX9PC-6152	cytochrome <i>bo</i> terminal oxidase	4	non-essential	0	4
cyoC__b0430__JW0420	CPLX9PC-6152	cytochrome <i>bo</i> terminal oxidase	4	non-essential	0	4
cyoD__b0429__JW0419	CPLX9PC-6152	cytochrome <i>bo</i> terminal oxidase	4	non-essential	0	4
clpA__b0882__JW0866	CPLX9PC-6163	ClpAP	2	non-essential	0	2
clpP__b0437__JW0427	CPLX9PC-6163	ClpAP	2	non-essential	0	2
clpP__b0437__JW0427	CPLX9PC-6164	ClpXP	2	non-essential	0	2
clpX__b0438__JW0428	CPLX9PC-6164	ClpXP	2	non-essential	0	2
clpA__b0882__JW0866	CPLX9PC-6165	ClpAXP	3	non-essential	0	3
clpP__b0437__JW0427	CPLX9PC-6165	ClpAXP	3	non-essential	0	3
clpX__b0438__JW0428	CPLX9PC-6165	ClpAXP	3	non-essential	0	3
hupA__b4000__JW3964	CPLX9PC-6172	HU DNA-binding transcriptional dual regulator	2	non-essential	0	2
hupB__b0440__JW0430	CPLX9PC-6172	HU DNA-binding transcriptional dual regulator	2	non-essential	0	2
dnaB__b4052__JW4012	CPLX9PC-6191	primosome	6	essential	1	5
dnaG__b3066__JW3038	CPLX9PC-6191	primosome	6	non-essential	1	5
dnaT__b4362__JW4326	CPLX9PC-6191	primosome	6	non-essential	1	5
priA__b3935__JW3906	CPLX9PC-6191	primosome	6	non-essential	1	5
priB__b4201__JW4159	CPLX9PC-6191	primosome	6	non-essential	1	5
priC__b0467__JW0456	CPLX9PC-6191	primosome	6	non-essential	1	5
recF__b3700__JW3677	CPLX9PC-6195	RecFOR complex	3	non-essential	0	3
recO__b2565__JW2549	CPLX9PC-6195	RecFOR complex	3	non-essential	0	3
recR__b0472__JW0461	CPLX9PC-6195	RecFOR complex	3	non-essential	0	3
entD__b0583__JW5085	CPLX9PC-6284	cplx9pc-6284	4	essential	1	3
entB__b0595__JW0587	CPLX9PC-6284	cplx9pc-6284	4	non-essential	1	3
entE__b0594__JW0586	CPLX9PC-6284	cplx9pc-6284	4	non-essential	1	3
entF__b0586__JW0578	CPLX9PC-6284	cplx9pc-6284	4	non-essential	1	3
ahpC__b0605__JW0598	CPLX9PC-6306	alkylhydroperoxide reductase	2	non-essential	0	2
ahpF__b0606__JW0599	CPLX9PC-6306	alkylhydroperoxide reductase	2	non-essential	0	2
citD__b0617__JW0609	CPLX9PC-6317	citrate lyase, inactive	3	non-essential	0	3
citE__b0616__JW0608	CPLX9PC-6317	citrate lyase, inactive	3	non-essential	0	3
citF__b0615__JW5087	CPLX9PC-6317	citrate lyase, inactive	3	non-essential	0	3
tatA__b3836__JW3813	CPLX9PC-6328	TatABCE protein export complex	4	non-essential	0	4
tatB__b3838__JW5580	CPLX9PC-6328	TatABCE protein export complex	4	non-essential	0	4
tatC__b3839__JW3815	CPLX9PC-6328	TatABCE protein export complex	4	non-essential	0	4
tatE__b0627__JW0622	CPLX9PC-6328	TatABCE protein export complex	4	non-essential	0	4
dnaX__b0470__JW0459	CPLX9PC-6345	DNA polymerase III, preinitiation complex	5	essential	3	2
holA__b0640__JW0635	CPLX9PC-6345	DNA polymerase III, preinitiation complex	5	essential	3	2
holB__b1099__JW1085	CPLX9PC-6345	DNA polymerase III, preinitiation complex	5	essential	3	2
holC__b4259__JW4216	CPLX9PC-6345	DNA polymerase III, preinitiation complex	5	non-essential	3	2
holD__b4372__JW4334	CPLX9PC-6345	DNA polymerase III, preinitiation complex	5	non-essential	3	2
sdhA__b0723__JW0713	CPLX9PC-6395	succinate dehydrogenase	4	non-essential	0	4
sdhB__b0724__JW0714	CPLX9PC-6395	succinate dehydrogenase	4	non-essential	0	4
sdhC__b0721__JW0711	CPLX9PC-6395	succinate dehydrogenase	4	non-essential	0	4
sdhD__b0722__JW0712	CPLX9PC-6395	succinate dehydrogenase	4	non-essential	0	4
sucC__b0728__JW0717	CPLX9PC-6403	succinyl-CoA synthetase	2	non-essential	0	2
sucD__b0729__JW0718	CPLX9PC-6403	succinyl-CoA synthetase	2	non-essential	0	2
cydA__b0733__JW0722	CPLX9PC-6409	cytochrome <i>bd</i>-I terminal oxidase	2	essential	1	1
cydB__b0734__JW0723	CPLX9PC-6409	cytochrome <i>bd</i>-I terminal oxidase	2	non-essential	1	1
uvrA__b4058__JW4019	CPLX9PC-6442	UvrABC Nucleotide Excision Repair Complex	4	non-essential	0	4
uvrB__b0779__JW0762	CPLX9PC-6442	UvrABC Nucleotide Excision Repair Complex	4	non-essential	0	4
uvrC__b1913__JW1898	CPLX9PC-6442	UvrABC Nucleotide Excision Repair Complex	4	non-essential	0	4
uvrD__b3813__JW3786	CPLX9PC-6442	UvrABC Nucleotide Excision Repair Complex	4	non-essential	0	4
moaD__b0784__JW0767	CPLX9PC-6450	molybdopterin synthase	2	non-essential	0	2
moaE__b0785__JW0768	CPLX9PC-6450	molybdopterin synthase	2	non-essential	0	2
dmsA__b0894__JW5118	CPLX9PC-6471	dimethyl sulfoxide reductase	3	non-essential	0	3
dmsB__b0895__JW0878	CPLX9PC-6471	dimethyl sulfoxide reductase	3	non-essential	0	3
dmsC__b0896__JW0879	CPLX9PC-6471	dimethyl sulfoxide reductase	3	non-essential	0	3
iaaA__b0828__JW0812	CPLX9PC-6477	asparaginase III	1	non-essential	0	1
iaaA__b0828__JW0812	CPLX9PC-6478	asparaginase III &alpha;-&beta; complex	1	non-essential	0	1
cydC__b0886__JW0869	CPLX9PC-6528	glutathione ABC transporter CydDC	2	essential	1	1
cydD__b0887__JW0870	CPLX9PC-6528	glutathione ABC transporter CydDC	2	non-essential	1	1
xerC__b3811__JW3784	CPLX9PC-6536	Xer site-specific recombination system	2	non-essential	0	2
xerD__b2894__JW2862	CPLX9PC-6536	Xer site-specific recombination system	2	non-essential	0	2
dmsB__b0895__JW0878	CPLX9PC-6542	cplx9pc-6542	3	non-essential	0	3
dmsC__b0896__JW0879	CPLX9PC-6542	cplx9pc-6542	3	non-essential	0	3
ynfF__b1588__JW5260	CPLX9PC-6542	cplx9pc-6542	3	non-essential	0	3
ihfA__b1712__JW1702	CPLX9PC-6557	IHF DNA-binding transcriptional dual regulator	2	non-essential	0	2
ihfB__b0912__JW0895	CPLX9PC-6557	IHF DNA-binding transcriptional dual regulator	2	non-essential	0	2
mukB__b0924__JW0907	CPLX9PC-6566	MukBEF complex	3	essential	3	0
mukE__b0923__JW0906	CPLX9PC-6566	MukBEF complex	3	essential	3	0
mukF__b0922__JW0905	CPLX9PC-6566	MukBEF complex	3	essential	3	0
mukE__b0923__JW0906	CPLX9PC-6567	MukEF complex	2	essential	2	0
mukF__b0922__JW0905	CPLX9PC-6567	MukEF complex	2	essential	2	0
hyaA__b0972__JW0954	CPLX9PC-6617	hydrogenase 1	3	non-essential	0	3
hyaB__b0973__JW0955	CPLX9PC-6617	hydrogenase 1	3	non-essential	0	3
hyaC__b0974__JW0956	CPLX9PC-6617	hydrogenase 1	3	non-essential	0	3
appB__b0979__JW0961	CPLX9PC-6625	cytochrome <i>bd</i>-II terminal oxidase	2	non-essential	0	2
appC__b0978__JW0960	CPLX9PC-6625	cytochrome <i>bd</i>-II terminal oxidase	2	non-essential	0	2
torA__b0997__JW0982	CPLX9PC-6644	trimethylamine N-oxide reductase I	2	non-essential	0	2
torC__b0996__JW0981	CPLX9PC-6644	trimethylamine N-oxide reductase I	2	non-essential	0	2
flgB__b1073__JW1060	CPLX9PC-6708	Flagellar Motor Complex	13	non-essential	0	13
flgC__b1074__JW1061	CPLX9PC-6708	Flagellar Motor Complex	13	non-essential	0	13
flgF__b1077__JW1064	CPLX9PC-6708	Flagellar Motor Complex	13	non-essential	0	13
flgG__b1078__JW1065	CPLX9PC-6708	Flagellar Motor Complex	13	non-essential	0	13
flgH__b1079__JW5153	CPLX9PC-6708	Flagellar Motor Complex	13	non-essential	0	13
flgI__b1080__JW1067	CPLX9PC-6708	Flagellar Motor Complex	13	non-essential	0	13
fliE__b1937__JW1921	CPLX9PC-6708	Flagellar Motor Complex	13	non-essential	0	13
fliF__b1938__JW1922	CPLX9PC-6708	Flagellar Motor Complex	13	non-essential	0	13
fliG__b1939__JW1923	CPLX9PC-6708	Flagellar Motor Complex	13	non-essential	0	13
fliM__b1945__JW1929	CPLX9PC-6708	Flagellar Motor Complex	13	non-essential	0	13
fliN__b1946__JW1930	CPLX9PC-6708	Flagellar Motor Complex	13	non-essential	0	13
motA__b1890__JW1879	CPLX9PC-6708	Flagellar Motor Complex	13	non-essential	0	13
motB__b1889__JW1878	CPLX9PC-6708	Flagellar Motor Complex	13	non-essential	0	13
eno__b2779__JW2750	CPLX9PC-6723	degradosome	5	essential	2	3
rne__b1084__JW1071	CPLX9PC-6723	degradosome	5	essential	2	3
pnp__b3164__JW5851	CPLX9PC-6723	degradosome	5	non-essential	2	3
ppk__b2501__JW2486	CPLX9PC-6723	degradosome	5	non-essential	2	3
rhlB__b3780__JW3753	CPLX9PC-6723	degradosome	5	non-essential	2	3
pabA__b3360__JW3323	CPLX9PC-6738	para-aminobenzoate synthase multi-enzyme complex	3	non-essential	0	3
pabB__b1812__JW1801	CPLX9PC-6738	para-aminobenzoate synthase multi-enzyme complex	3	non-essential	0	3
pabC__b1096__JW1082	CPLX9PC-6738	para-aminobenzoate synthase multi-enzyme complex	3	non-essential	0	3
gltB__b3212__JW3179	CPLX9PC-6752	glutamate synthase	2	non-essential	0	2
gltD__b3213__JW3180	CPLX9PC-6752	glutamate synthase	2	non-essential	0	2
gltB__b3212__JW3179	CPLX9PC-6753	glutamate synthase	2	non-essential	0	2
gltD__b3213__JW3180	CPLX9PC-6753	glutamate synthase	2	non-essential	0	2
umuC__b1184__JW1173	CPLX9PC-6795	DNA polymerase V	2	non-essential	0	2
umuD__b1183__JW1172	CPLX9PC-6795	DNA polymerase V	2	non-essential	0	2
dadA__b1189__JW1178	CPLX9PC-6801	D-amino acid dehydrogenase	1	non-essential	0	1
narG__b1224__JW1215	CPLX9PC-6834	nitrate reductase A	3	non-essential	0	3
narH__b1225__JW1216	CPLX9PC-6834	nitrate reductase A	3	non-essential	0	3
narI__b1227__JW1218	CPLX9PC-6834	nitrate reductase A	3	non-essential	0	3
narG__b1224__JW1215	CPLX9PC-6835	NarGH catalytic dimer of nitrate reductase A	2	non-essential	0	2
narH__b1225__JW1216	CPLX9PC-6835	NarGH catalytic dimer of nitrate reductase A	2	non-essential	0	2
galF__b2042__JW2027	CPLX9PC-6843	cplx9pc-6843	2	non-essential	0	2
galU__b1236__JW1224	CPLX9PC-6843	cplx9pc-6843	2	non-essential	0	2
exbB__b3006__JW2974	CPLX9PC-6853	TonB energy transducing system	3	non-essential	0	3
exbD__b3005__JW2973	CPLX9PC-6853	TonB energy transducing system	3	non-essential	0	3
tonB__b1252__JW5195	CPLX9PC-6853	TonB energy transducing system	3	non-essential	0	3
trpA__b1260__JW1252	CPLX9PC-6860	tryptophan synthase	2	non-essential	0	2
trpB__b1261__JW1253	CPLX9PC-6860	tryptophan synthase	2	non-essential	0	2
trpD__b1263__JW1255	CPLX9PC-6865	anthranilate synthase	2	non-essential	0	2
trpE__b1264__JW1256	CPLX9PC-6865	anthranilate synthase	2	non-essential	0	2
abgA__b1338__JW5205	CPLX9PC-6938	<i>p</i>-aminobenzoyl-glutamate hydrolase	2	non-essential	0	2
abgB__b1337__JW1331	CPLX9PC-6938	<i>p</i>-aminobenzoyl-glutamate hydrolase	2	non-essential	0	2
paaA__b1388__JW1383	CPLX9PC-6978	ring 1,2-phenylacetyl-CoA epoxidase	4	non-essential	0	4
paaB__b1389__JW1384	CPLX9PC-6978	ring 1,2-phenylacetyl-CoA epoxidase	4	non-essential	0	4
paaC__b1390__JW1385	CPLX9PC-6978	ring 1,2-phenylacetyl-CoA epoxidase	4	non-essential	0	4
paaE__b1392__JW1387	CPLX9PC-6978	ring 1,2-phenylacetyl-CoA epoxidase	4	non-essential	0	4
cheA__b1888__JW1877	CPLX9PC-7008	MCP-III	3	non-essential	0	3
cheW__b1887__JW1876	CPLX9PC-7008	MCP-III	3	non-essential	0	3
trg__b1421__JW1417	CPLX9PC-7008	MCP-III	3	non-essential	0	3
narV__b1465__JW1460	CPLX9PC-7031	nitrate reductase Z	3	non-essential	0	3
narY__b1467__JW1462	CPLX9PC-7031	nitrate reductase Z	3	non-essential	0	3
narZ__b1468__JW1463	CPLX9PC-7031	nitrate reductase Z	3	non-essential	0	3
dos__b1489__JW1484	CPLX9PC-7047	DosC-DosP complex	2	non-essential	0	2
yddV__b1490__JW5241	CPLX9PC-7047	DosC-DosP complex	2	non-essential	0	2
hipA__b1507__JW1500	CPLX9PC-7062	HipB-HipA antitoxin/toxin complex and DNA-binding transcriptional repressor	2	non-essential	0	2
hipB__b1508__JW1501	CPLX9PC-7062	HipB-HipA antitoxin/toxin complex and DNA-binding transcriptional repressor	2	non-essential	0	2
relB__b1564__JW1556	CPLX9PC-7099	RelB-RelE antitoxin/toxin complex and DNA-binding transcriptional repressor	2	non-essential	0	2
relE__b1563__JW1555	CPLX9PC-7099	RelB-RelE antitoxin/toxin complex and DNA-binding transcriptional repressor	2	non-essential	0	2
ynfE__b1587__JW1579	CPLX9PC-7112	putative selenate reductase	4	non-essential	0	4
ynfF__b1588__JW5260	CPLX9PC-7112	putative selenate reductase	4	non-essential	0	4
ynfG__b1589__JW1581	CPLX9PC-7112	putative selenate reductase	4	non-essential	0	4
ynfH__b1590__JW5261	CPLX9PC-7112	putative selenate reductase	4	non-essential	0	4
pntA__b1603__JW1595	CPLX9PC-7124	pyridine nucleotide transhydrogenase	2	non-essential	0	2
pntB__b1602__JW1594	CPLX9PC-7124	pyridine nucleotide transhydrogenase	2	non-essential	0	2
sufB__b1683__JW5273	CPLX9PC-7199	SufBC<sub>2</sub>D Fe-S cluster scaffold complex	3	non-essential	0	3
sufC__b1682__JW1672	CPLX9PC-7199	SufBC<sub>2</sub>D Fe-S cluster scaffold complex	3	non-essential	0	3
sufD__b1681__JW1671	CPLX9PC-7199	SufBC<sub>2</sub>D Fe-S cluster scaffold complex	3	non-essential	0	3
pheS__b1714__JW5277	CPLX9PC-7226	phenylalanyl-tRNA synthetase	2	essential	2	0
pheT__b1713__JW1703	CPLX9PC-7226	phenylalanyl-tRNA synthetase	2	essential	2	0
pabA__b3360__JW3323	CPLX9PC-7308	aminodeoxychorismate synthase	2	non-essential	0	2
pabB__b1812__JW1801	CPLX9PC-7308	aminodeoxychorismate synthase	2	non-essential	0	2
ruvA__b1861__JW1850	CPLX9PC-7345	resolvasome	3	non-essential	0	3
ruvB__b1860__JW1849	CPLX9PC-7345	resolvasome	3	non-essential	0	3
ruvC__b1863__JW1852	CPLX9PC-7345	resolvasome	3	non-essential	0	3
torY__b1873__JW1862	CPLX9PC-7356	trimethylamine N-oxide reductase III	2	non-essential	0	2
torZ__b1872__JW1861	CPLX9PC-7356	trimethylamine N-oxide reductase III	2	non-essential	0	2
cysD__b2752__JW2722	CPLX9PC-7368	sulfate adenylyltransferase	2	non-essential	0	2
cysN__b2751__JW2721	CPLX9PC-7368	sulfate adenylyltransferase	2	non-essential	0	2
cysD__b2752__JW2722	CPLX9PC-7369	sulfate adenylyltransferase	2	non-essential	0	2
cysN__b2751__JW2721	CPLX9PC-7369	sulfate adenylyltransferase	2	non-essential	0	2
cheA__b1888__JW1877	CPLX9PC-7382	MCP-IV	3	non-essential	0	3
cheW__b1887__JW1876	CPLX9PC-7382	MCP-IV	3	non-essential	0	3
tap__b1885__JW1874	CPLX9PC-7382	MCP-IV	3	non-essential	0	3
cheA__b1888__JW1877	CPLX9PC-7384	MCP-II	3	non-essential	0	3
cheW__b1887__JW1876	CPLX9PC-7384	MCP-II	3	non-essential	0	3
tar__b1886__JW1875	CPLX9PC-7384	MCP-II	3	non-essential	0	3
cheA__b1888__JW1877	CPLX9PC-7386	MCP-I	3	non-essential	0	3
cheW__b1887__JW1876	CPLX9PC-7386	MCP-I	3	non-essential	0	3
tsr__b4355__JW4318	CPLX9PC-7386	MCP-I	3	non-essential	0	3
flhC__b1891__JW1880	CPLX9PC-7390	FlhDC DNA-binding transcriptional dual regulator	2	non-essential	0	2
flhD__b1892__JW1881	CPLX9PC-7390	FlhDC DNA-binding transcriptional dual regulator	2	non-essential	0	2
rpoA__b3295__JW3257	CPLX9PC-7408	RNA polymerase sigma 28	4	essential	3	1
rpoB__b3987__JW3950	CPLX9PC-7408	RNA polymerase sigma 28	4	essential	3	1
rpoC__b3988__JW3951	CPLX9PC-7408	RNA polymerase sigma 28	4	essential	3	1
fliA__b1922__JW1907	CPLX9PC-7408	RNA polymerase sigma 28	4	non-essential	3	1
fliG__b1939__JW1923	CPLX9PC-7420	Flagellar Motor Switch Complex	3	non-essential	0	3
fliM__b1945__JW1929	CPLX9PC-7420	Flagellar Motor Switch Complex	3	non-essential	0	3
fliN__b1946__JW1930	CPLX9PC-7420	Flagellar Motor Switch Complex	3	non-essential	0	3
rcsA__b1951__JW1935	CPLX9PC-7432	RcsAB DNA-binding transcriptional dual regulator	2	non-essential	0	2
rcsB__b2217__JW2205	CPLX9PC-7432	RcsAB DNA-binding transcriptional dual regulator	2	non-essential	0	2
hisF__b2025__JW2007	CPLX9PC-7474	imidazole glycerol phosphate synthase	2	non-essential	0	2
hisH__b2023__JW2005	CPLX9PC-7474	imidazole glycerol phosphate synthase	2	non-essential	0	2
rfbC__b2038__JW2023	CPLX9PC-7487	dTDP-L-rhamnose synthetase	2	non-essential	0	2
rfbD__b2040__JW2025	CPLX9PC-7487	dTDP-L-rhamnose synthetase	2	non-essential	0	2
wza__b2062__JW2047	CPLX9PC-7515	capsular polysaccharide export apparatus	2	non-essential	0	2
wzc__b2060__JW2045	CPLX9PC-7515	capsular polysaccharide export apparatus	2	non-essential	0	2
gatY__b2096__JW5343	CPLX9PC-7534	tagatose-1,6-bisphosphate aldolase 2	2	non-essential	0	2
gatZ__b2095__JW2082	CPLX9PC-7534	tagatose-1,6-bisphosphate aldolase 2	2	non-essential	0	2
yeiA__b2147__JW2134	CPLX9PC-7569	NAD-dependent dihydropyrimidine dehydrogenase	2	non-essential	0	2
yeiT__b2146__JW2133	CPLX9PC-7569	NAD-dependent dihydropyrimidine dehydrogenase	2	non-essential	0	2
ccmE__b2197__JW2185	CPLX9PC-7602	CcmEFGH holocytochrome <I>c</I> synthetase	4	non-essential	0	4
ccmF__b2196__JW2184	CPLX9PC-7602	CcmEFGH holocytochrome <I>c</I> synthetase	4	non-essential	0	4
ccmG__b2195__JW2183	CPLX9PC-7602	CcmEFGH holocytochrome <I>c</I> synthetase	4	non-essential	0	4
ccmH__b2194__JW2182	CPLX9PC-7602	CcmEFGH holocytochrome <I>c</I> synthetase	4	non-essential	0	4
aphA__b4055__JW4015	CPLX9PC-7608	periplasmic nitrate reductase	6	non-essential	0	6
napA__b2206__JW2194	CPLX9PC-7608	periplasmic nitrate reductase	6	non-essential	0	6
napB__b2203__JW5367	CPLX9PC-7608	periplasmic nitrate reductase	6	non-essential	0	6
napC__b2202__JW2190	CPLX9PC-7608	periplasmic nitrate reductase	6	non-essential	0	6
napG__b2205__JW2193	CPLX9PC-7608	periplasmic nitrate reductase	6	non-essential	0	6
napH__b2204__JW2192	CPLX9PC-7608	periplasmic nitrate reductase	6	non-essential	0	6
aphA__b4055__JW4015	CPLX9PC-7611	molybdoprotein complex	3	non-essential	0	3
napA__b2206__JW2194	CPLX9PC-7611	molybdoprotein complex	3	non-essential	0	3
napB__b2203__JW5367	CPLX9PC-7611	molybdoprotein complex	3	non-essential	0	3
napG__b2205__JW2193	CPLX9PC-7613	NapGH, alternative quinol dehydrogenase	2	non-essential	0	2
napH__b2204__JW2192	CPLX9PC-7613	NapGH, alternative quinol dehydrogenase	2	non-essential	0	2
gadE__b3512__JW3480	CPLX9PC-7633	GadE-RcsB DNA binding transcriptional activator	2	non-essential	0	2
rcsB__b2217__JW2205	CPLX9PC-7633	GadE-RcsB DNA binding transcriptional activator	2	non-essential	0	2
atoA__b2222__JW2216	CPLX9PC-7637	acetoacetyl-CoA transferase	2	non-essential	0	2
atoD__b2221__JW2215	CPLX9PC-7637	acetoacetyl-CoA transferase	2	non-essential	0	2
gyrA__b2231__JW2225	CPLX9PC-7642	DNA gyrase	2	essential	2	0
gyrB__b3699__JW5625	CPLX9PC-7642	DNA gyrase	2	essential	2	0
nrdA__b2234__JW2228	CPLX9PC-7647	ribonucleoside diphosphate reductase 1	2	essential	2	0
nrdB__b2235__JW2229	CPLX9PC-7647	ribonucleoside diphosphate reductase 1	2	essential	2	0
glpA__b2241__JW2235	CPLX9PC-7657	glycerol-3-phosphate-dehydrogenase, anaerobic	3	non-essential	0	3
glpB__b2242__JW2236	CPLX9PC-7657	glycerol-3-phosphate-dehydrogenase, anaerobic	3	non-essential	0	3
glpC__b2243__JW2237	CPLX9PC-7657	glycerol-3-phosphate-dehydrogenase, anaerobic	3	non-essential	0	3
nuoA__b2288__JW2283	CPLX9PC-7689	NADH:ubiquinone oxidoreductase I	13	non-essential	0	13
nuoB__b2287__JW5875	CPLX9PC-7689	NADH:ubiquinone oxidoreductase I	13	non-essential	0	13
nuoC__b2286__JW5375	CPLX9PC-7689	NADH:ubiquinone oxidoreductase I	13	non-essential	0	13
nuoE__b2285__JW2280	CPLX9PC-7689	NADH:ubiquinone oxidoreductase I	13	non-essential	0	13
nuoF__b2284__JW2279	CPLX9PC-7689	NADH:ubiquinone oxidoreductase I	13	non-essential	0	13
nuoG__b2283__JW2278	CPLX9PC-7689	NADH:ubiquinone oxidoreductase I	13	non-essential	0	13
nuoH__b2282__JW2277	CPLX9PC-7689	NADH:ubiquinone oxidoreductase I	13	non-essential	0	13
nuoI__b2281__JW2276	CPLX9PC-7689	NADH:ubiquinone oxidoreductase I	13	non-essential	0	13
nuoJ__b2280__JW2275	CPLX9PC-7689	NADH:ubiquinone oxidoreductase I	13	non-essential	0	13
nuoK__b2279__JW2274	CPLX9PC-7689	NADH:ubiquinone oxidoreductase I	13	non-essential	0	13
nuoL__b2278__JW2273	CPLX9PC-7689	NADH:ubiquinone oxidoreductase I	13	non-essential	0	13
nuoM__b2277__JW2272	CPLX9PC-7689	NADH:ubiquinone oxidoreductase I	13	non-essential	0	13
nuoN__b2276__JW2271	CPLX9PC-7689	NADH:ubiquinone oxidoreductase I	13	non-essential	0	13
nuoB__b2287__JW5875	CPLX9PC-7696	connecting fragment of NADH dehydrogenase I	3	non-essential	0	3
nuoC__b2286__JW5375	CPLX9PC-7696	connecting fragment of NADH dehydrogenase I	3	non-essential	0	3
nuoI__b2281__JW2276	CPLX9PC-7696	connecting fragment of NADH dehydrogenase I	3	non-essential	0	3
nuoE__b2285__JW2280	CPLX9PC-7699	soluble NADH dehydrogenase fragment	3	non-essential	0	3
nuoF__b2284__JW2279	CPLX9PC-7699	soluble NADH dehydrogenase fragment	3	non-essential	0	3
nuoG__b2283__JW2278	CPLX9PC-7699	soluble NADH dehydrogenase fragment	3	non-essential	0	3
fadI__b2342__JW2339	CPLX9PC-7764	anaerobic fatty acid oxidation complex	2	non-essential	0	2
fadJ__b2341__JW2338	CPLX9PC-7764	anaerobic fatty acid oxidation complex	2	non-essential	0	2
cysE__b3607__JW3582	CPLX9PC-7814	bifunctional CysEK cysteine biosynthesis complex	2	non-essential	0	2
cysK__b2414__JW2407	CPLX9PC-7814	bifunctional CysEK cysteine biosynthesis complex	2	non-essential	0	2
eutB__b2441__JW2434	CPLX9PC-7833	ethanolamine ammonia-lyase	2	non-essential	0	2
eutC__b2440__JW2433	CPLX9PC-7833	ethanolamine ammonia-lyase	2	non-essential	0	2
hyfA__b2481__JW2466	CPLX9PC-7864	hydrogenase 4	9	non-essential	0	9
hyfB__b2482__JW2467	CPLX9PC-7864	hydrogenase 4	9	non-essential	0	9
hyfC__b2483__JW2468	CPLX9PC-7864	hydrogenase 4	9	non-essential	0	9
hyfD__b2484__JW2469	CPLX9PC-7864	hydrogenase 4	9	non-essential	0	9
hyfE__b2485__JW2470	CPLX9PC-7864	hydrogenase 4	9	non-essential	0	9
hyfF__b2486__JW2471	CPLX9PC-7864	hydrogenase 4	9	non-essential	0	9
hyfG__b2487__JW2472	CPLX9PC-7864	hydrogenase 4	9	non-essential	0	9
hyfH__b2488__JW2473	CPLX9PC-7864	hydrogenase 4	9	non-essential	0	9
hyfI__b2489__JW5805	CPLX9PC-7864	hydrogenase 4	9	non-essential	0	9
hcaC__b2540__JW2524	CPLX9PC-7923	3-phenylpropionate dioxygenase system	4	non-essential	0	4
hcaD__b2542__JW2526	CPLX9PC-7923	3-phenylpropionate dioxygenase system	4	non-essential	0	4
hcaE__b2538__JW2522	CPLX9PC-7923	3-phenylpropionate dioxygenase system	4	non-essential	0	4
hcaF__b2539__JW2523	CPLX9PC-7923	3-phenylpropionate dioxygenase system	4	non-essential	0	4
hcaE__b2538__JW2522	CPLX9PC-7924	3-phenylpropionate dioxygenase system	2	non-essential	0	2
hcaF__b2539__JW2523	CPLX9PC-7924	3-phenylpropionate dioxygenase system	2	non-essential	0	2
rpoA__b3295__JW3257	CPLX9PC-7960	RNA polymerase sigma 24	4	essential	4	0
rpoB__b3987__JW3950	CPLX9PC-7960	RNA polymerase sigma 24	4	essential	4	0
rpoC__b3988__JW3951	CPLX9PC-7960	RNA polymerase sigma 24	4	essential	4	0
rpoE__b2573__JW2557	CPLX9PC-7960	RNA polymerase sigma 24	4	essential	4	0
nrdE__b2675__JW2650	CPLX9PC-8019	ribonucleoside-diphosphate reductase 2	2	non-essential	0	2
nrdF__b2676__JW2651	CPLX9PC-8019	ribonucleoside-diphosphate reductase 2	2	non-essential	0	2
hypA__b2726__JW2696	CPLX9PC-8059	HypA-HypB heterodimer	2	non-essential	0	2
hypB__b2727__JW2697	CPLX9PC-8059	HypA-HypB heterodimer	2	non-essential	0	2
mutH__b2831__JW2799	CPLX9PC-8066	MutHLS complex, methyl-directed mismatch repair	3	non-essential	0	3
mutL__b4170__JW4128	CPLX9PC-8066	MutHLS complex, methyl-directed mismatch repair	3	non-essential	0	3
mutS__b2733__JW2703	CPLX9PC-8066	MutHLS complex, methyl-directed mismatch repair	3	non-essential	0	3
cysI__b2763__JW2733	CPLX9PC-8095	sulfite reductase	2	non-essential	0	2
cysJ__b2764__JW2734	CPLX9PC-8095	sulfite reductase	2	non-essential	0	2
chpR__b2783__JW2754	CPLX9PC-8112	MazE-MazF complex	2	essential	1	1
chpA__b2782__JW2753	CPLX9PC-8112	MazE-MazF complex	2	non-essential	1	1
recB__b2820__JW2788	CPLX9PC-8147	RecBCD	3	non-essential	0	3
recC__b2822__JW2790	CPLX9PC-8147	RecBCD	3	non-essential	0	3
recD__b2819__JW2787	CPLX9PC-8147	RecBCD	3	non-essential	0	3
xdhA__b2866__JW5462	CPLX9PC-8180	xanthine dehydrogenase	3	non-essential	0	3
xdhB__b2867__JW2835	CPLX9PC-8180	xanthine dehydrogenase	3	non-essential	0	3
xdhC__b2868__JW2836	CPLX9PC-8180	xanthine dehydrogenase	3	non-essential	0	3
xdhD__b2881__JW2849	CPLX9PC-8194	putative selenate reductase	3	non-essential	0	3
ygfK__b2878__JW5923	CPLX9PC-8194	putative selenate reductase	3	non-essential	0	3
ygfM__b2880__JW2848	CPLX9PC-8194	putative selenate reductase	3	non-essential	0	3
hybA__b2996__JW2964	CPLX9PC-8290	hydrogenase 2	4	non-essential	0	4
hybB__b2995__JW5494	CPLX9PC-8290	hydrogenase 2	4	non-essential	0	4
hybC__b2994__JW2962	CPLX9PC-8290	hydrogenase 2	4	non-essential	0	4
hybO__b2997__JW2965	CPLX9PC-8290	hydrogenase 2	4	non-essential	0	4
parE__b3030__JW2998	CPLX9PC-8318	topoisomerase IV	2	essential	1	1
parC__b3019__JW2987	CPLX9PC-8318	topoisomerase IV	2	non-essential	1	1
ygiT__b3021__JW2989	CPLX9PC-8320	MqsA-MqsR antitoxin/toxin complex and DNA-binding transcriptional repressor	2	essential	1	1
mqsR__b3022__JW2990	CPLX9PC-8320	MqsA-MqsR antitoxin/toxin complex and DNA-binding transcriptional repressor	2	non-essential	1	1
ttdA__b3061__JW3033	CPLX9PC-8359	L-tartrate dehydratase	2	non-essential	0	2
ttdB__b3062__JW3034	CPLX9PC-8359	L-tartrate dehydratase	2	non-essential	0	2
rpoA__b3295__JW3257	CPLX9PC-8365	RNA polymerase sigma 70	4	essential	3	1
rpoB__b3987__JW3950	CPLX9PC-8365	RNA polymerase sigma 70	4	essential	3	1
rpoC__b3988__JW3951	CPLX9PC-8365	RNA polymerase sigma 70	4	essential	3	1
rpoD__b3067__JW3039	CPLX9PC-8365	RNA polymerase sigma 70	4	non-essential	3	1
ebgA__b3076__JW5511	CPLX9PC-8376	evolved &beta;-D-galactosidase	2	non-essential	0	2
ebgC__b3077__JW3048	CPLX9PC-8376	evolved &beta;-D-galactosidase	2	non-essential	0	2
kbaY__b3137__JW3106	CPLX9PC-8421	tagatose-1,6-bisphosphate aldolase 1	2	non-essential	0	2
kbaZ__b3132__JW3101	CPLX9PC-8421	tagatose-1,6-bisphosphate aldolase 1	2	non-essential	0	2
secE__b3981__JW3944	CPLX9PC-8455	SecEGY-Secretion Complex	3	essential	2	1
secY__b3300__JW3262	CPLX9PC-8455	SecEGY-Secretion Complex	3	essential	2	1
secG__b3175__JW3142	CPLX9PC-8455	SecEGY-Secretion Complex	3	non-essential	2	1
ftsH__b3178__JW3145	CPLX9PC-8459	HflB, integral membrane ATP-dependent zinc metallopeptidase	3	essential	1	2
hflC__b4175__JW4133	CPLX9PC-8459	HflB, integral membrane ATP-dependent zinc metallopeptidase	3	non-essential	1	2
hflK__b4174__JW4132	CPLX9PC-8459	HflB, integral membrane ATP-dependent zinc metallopeptidase	3	non-essential	1	2
rpoA__b3295__JW3257	CPLX9PC-8476	RNA polymerase sigma 54	4	essential	3	1
rpoB__b3987__JW3950	CPLX9PC-8476	RNA polymerase sigma 54	4	essential	3	1
rpoC__b3988__JW3951	CPLX9PC-8476	RNA polymerase sigma 54	4	essential	3	1
rpoN__b3202__JW3169	CPLX9PC-8476	RNA polymerase sigma 54	4	non-essential	3	1
mreB__b3251__JW3220	CPLX9PC-8511	longitudinal peptidoglycan synthesis/chromosome segregation-directing complex	3	essential	3	0
mreC__b3250__JW3219	CPLX9PC-8511	longitudinal peptidoglycan synthesis/chromosome segregation-directing complex	3	essential	3	0
mreD__b3249__JW3218	CPLX9PC-8511	longitudinal peptidoglycan synthesis/chromosome segregation-directing complex	3	essential	3	0
rpoA__b3295__JW3257	CPLX9PC-8540	RNA polymerase sigma 32	4	essential	4	0
rpoB__b3987__JW3950	CPLX9PC-8540	RNA polymerase sigma 32	4	essential	4	0
rpoC__b3988__JW3951	CPLX9PC-8540	RNA polymerase sigma 32	4	essential	4	0
rpoH__b3461__JW3426	CPLX9PC-8540	RNA polymerase sigma 32	4	essential	4	0
rpoA__b3295__JW3257	CPLX9PC-8541	RNA polymerase sigma 38	4	essential	3	1
rpoB__b3987__JW3950	CPLX9PC-8541	RNA polymerase sigma 38	4	essential	3	1
rpoC__b3988__JW3951	CPLX9PC-8541	RNA polymerase sigma 38	4	essential	3	1
rpoS__b2741__JW5437	CPLX9PC-8541	RNA polymerase sigma 38	4	non-essential	3	1
rpoA__b3295__JW3257	CPLX9PC-8542	RNA polymerase sigma 19	4	essential	3	1
rpoB__b3987__JW3950	CPLX9PC-8542	RNA polymerase sigma 19	4	essential	3	1
rpoC__b3988__JW3951	CPLX9PC-8542	RNA polymerase sigma 19	4	essential	3	1
fecI__b4293__JW4253	CPLX9PC-8542	RNA polymerase sigma 19	4	non-essential	3	1
rpoA__b3295__JW3257	CPLX9PC-8543	RNA polymerase, core enzyme	3	essential	3	0
rpoB__b3987__JW3950	CPLX9PC-8543	RNA polymerase, core enzyme	3	essential	3	0
rpoC__b3988__JW3951	CPLX9PC-8543	RNA polymerase, core enzyme	3	essential	3	0
gspC__b3324__JW3286	CPLX9PC-8549	GspC-O secreton complex	12	non-essential	0	12
gspD__b3325__JW5707	CPLX9PC-8549	GspC-O secreton complex	12	non-essential	0	12
gspE__b3326__JW3288	CPLX9PC-8549	GspC-O secreton complex	12	non-essential	0	12
gspF__b3327__JW3289	CPLX9PC-8549	GspC-O secreton complex	12	non-essential	0	12
gspG__b3328__JW3290	CPLX9PC-8549	GspC-O secreton complex	12	non-essential	0	12
gspH__b3329__JW3291	CPLX9PC-8549	GspC-O secreton complex	12	non-essential	0	12
gspI__b3330__JW5706	CPLX9PC-8549	GspC-O secreton complex	12	non-essential	0	12
gspJ__b3331__JW3293	CPLX9PC-8549	GspC-O secreton complex	12	non-essential	0	12
gspK__b3332__JW3294	CPLX9PC-8549	GspC-O secreton complex	12	non-essential	0	12
gspL__b3333__JW5705	CPLX9PC-8549	GspC-O secreton complex	12	non-essential	0	12
gspM__b3334__JW5704	CPLX9PC-8549	GspC-O secreton complex	12	non-essential	0	12
gspO__b3335__JW3297	CPLX9PC-8549	GspC-O secreton complex	12	non-essential	0	12
yheL__b3343__JW3305	CPLX9PC-8569	sulfur transfer protein complex	3	non-essential	0	3
yheM__b3344__JW3306	CPLX9PC-8569	sulfur transfer protein complex	3	non-essential	0	3
yheN__b3345__JW3307	CPLX9PC-8569	sulfur transfer protein complex	3	non-essential	0	3
nirB__b3365__JW3328	CPLX9PC-8586	nitrite reductase	2	non-essential	0	2
nirD__b3366__JW3329	CPLX9PC-8586	nitrite reductase	2	non-essential	0	2
malK__b4035__JW3995	CPLX9PC-8636	MalT-MalK	2	non-essential	0	2
malT__b3418__JW3381	CPLX9PC-8636	MalT-MalK	2	non-essential	0	2
glyQ__b3560__JW3531	CPLX9PC-8727	glycyl-tRNA synthetase	2	essential	1	1
glyS__b3559__JW3530	CPLX9PC-8727	glycyl-tRNA synthetase	2	non-essential	1	1
ilvB__b3671__JW3646	CPLX9PC-8830	acetolactate synthase / acetohydroxybutanoate synthase	2	non-essential	0	2
ilvN__b3670__JW3645	CPLX9PC-8830	acetolactate synthase / acetohydroxybutanoate synthase	2	non-essential	0	2
gidA__b3741__JW3719	CPLX9PC-8856	complex involved in modification of tRNA	2	non-essential	0	2
trmE__b3706__JW3684	CPLX9PC-8856	complex involved in modification of tRNA	2	non-essential	0	2
atpA__b3734__JW3712	CPLX9PC-8884	ATP synthase	8	non-essential	0	8
atpB__b3738__JW3716	CPLX9PC-8884	ATP synthase	8	non-essential	0	8
atpC__b3731__JW3709	CPLX9PC-8884	ATP synthase	8	non-essential	0	8
atpD__b3732__JW3710	CPLX9PC-8884	ATP synthase	8	non-essential	0	8
atpE__b3737__JW3715	CPLX9PC-8884	ATP synthase	8	non-essential	0	8
atpF__b3736__JW3714	CPLX9PC-8884	ATP synthase	8	non-essential	0	8
atpG__b3733__JW3711	CPLX9PC-8884	ATP synthase	8	non-essential	0	8
atpH__b3735__JW3713	CPLX9PC-8884	ATP synthase	8	non-essential	0	8
atpA__b3734__JW3712	CPLX9PC-8885	ATP synthase, F1 complex	5	non-essential	0	5
atpC__b3731__JW3709	CPLX9PC-8885	ATP synthase, F1 complex	5	non-essential	0	5
atpD__b3732__JW3710	CPLX9PC-8885	ATP synthase, F1 complex	5	non-essential	0	5
atpG__b3733__JW3711	CPLX9PC-8885	ATP synthase, F1 complex	5	non-essential	0	5
atpH__b3735__JW3713	CPLX9PC-8885	ATP synthase, F1 complex	5	non-essential	0	5
atpB__b3738__JW3716	CPLX9PC-8892	ATP synthase, F0 complex	3	non-essential	0	3
atpE__b3737__JW3715	CPLX9PC-8892	ATP synthase, F0 complex	3	non-essential	0	3
atpF__b3736__JW3714	CPLX9PC-8892	ATP synthase, F0 complex	3	non-essential	0	3
wzyE__b3793__JW3769	CPLX9PC-8927	Enterobacterial Common Antigen Biosynthesis Protein Complex	3	essential	1	2
wzxE__b3792__JW3766	CPLX9PC-8927	Enterobacterial Common Antigen Biosynthesis Protein Complex	3	non-essential	1	2
wzzE__b3785__JW5601	CPLX9PC-8927	Enterobacterial Common Antigen Biosynthesis Protein Complex	3	non-essential	1	2
fadA__b3845__JW5578	CPLX9PC-8979	aerobic fatty acid oxidation complex	2	non-essential	0	2
fadB__b3846__JW3822	CPLX9PC-8979	aerobic fatty acid oxidation complex	2	non-essential	0	2
fpr__b3924__JW3895	CPLX9PC-9040	anaerobic nucleoside-triphosphate reductase activating system	4	non-essential	0	4
fruB__b2169__JW2156	CPLX9PC-9040	anaerobic nucleoside-triphosphate reductase activating system	4	non-essential	0	4
nrdD__b4238__JW4197	CPLX9PC-9040	anaerobic nucleoside-triphosphate reductase activating system	4	non-essential	0	4
nrdG__b4237__JW4196	CPLX9PC-9040	anaerobic nucleoside-triphosphate reductase activating system	4	non-essential	0	4
hslU__b3931__JW3902	CPLX9PC-9049	HslVU protease	2	non-essential	0	2
hslV__b3932__JW3903	CPLX9PC-9049	HslVU protease	2	non-essential	0	2
nrfA__b4070__JW4031	CPLX9PC-9166	nitrite reductase complex	4	non-essential	0	4
nrfB__b4071__JW4032	CPLX9PC-9166	nitrite reductase complex	4	non-essential	0	4
nrfC__b4072__JW4033	CPLX9PC-9166	nitrite reductase complex	4	non-essential	0	4
nrfD__b4073__JW4034	CPLX9PC-9166	nitrite reductase complex	4	non-essential	0	4
groS__b4142__JW4102	CPLX9PC-9227	GroEL-GroES chaperonin complex	2	essential	1	1
groL__b4143__JW4103	CPLX9PC-9227	GroEL-GroES chaperonin complex	2	non-essential	1	1
frdA__b4154__JW4115	CPLX9PC-9237	fumarate reductase	4	non-essential	0	4
frdB__b4153__JW4114	CPLX9PC-9237	fumarate reductase	4	non-essential	0	4
frdC__b4152__JW4113	CPLX9PC-9237	fumarate reductase	4	non-essential	0	4
frdD__b4151__JW4112	CPLX9PC-9237	fumarate reductase	4	non-essential	0	4
hflC__b4175__JW4133	CPLX9PC-9256	HflK-HflC complex; regulator of FtsH protease	2	non-essential	0	2
hflK__b4174__JW4132	CPLX9PC-9256	HflK-HflC complex; regulator of FtsH protease	2	non-essential	0	2
chpS__b4224__JW5750	CPLX9PC-9296	ChpB-ChpS complex	2	essential	1	1
chpB__b4225__JW4184	CPLX9PC-9296	ChpB-ChpS complex	2	non-essential	1	1
pyrB__b4245__JW4204	CPLX9PC-9314	aspartate transcarbamylase	2	non-essential	0	2
pyrI__b4244__JW4203	CPLX9PC-9314	aspartate transcarbamylase	2	non-essential	0	2
fimA__b4314__JW4277	CPLX9PC-9355	fimbrial complex	5	non-essential	0	5
fimF__b4318__JW4281	CPLX9PC-9355	fimbrial complex	5	non-essential	0	5
fimG__b4319__JW4282	CPLX9PC-9355	fimbrial complex	5	non-essential	0	5
fimH__b4320__JW4283	CPLX9PC-9355	fimbrial complex	5	non-essential	0	5
sfmH__b0533__JW5071	CPLX9PC-9355	fimbrial complex	5	non-essential	0	5
mcrB__b4346__JW5871	CPLX9PC-9377	McrBC restriction endonuclease	2	non-essential	0	2
mcrC__b4345__JW5789	CPLX9PC-9377	McrBC restriction endonuclease	2	non-essential	0	2
hsdM__b4349__JW4312	CPLX9PC-9381	<I>Eco</I>KI restriction-modification system	3	non-essential	0	3
hsdR__b4350__JW4313	CPLX9PC-9381	<I>Eco</I>KI restriction-modification system	3	non-essential	0	3
hsdS__b4348__JW4311	CPLX9PC-9381	<I>Eco</I>KI restriction-modification system	3	non-essential	0	3
rrfA__b3855__JWR0096	CPLX9PC-9592	ribosome	59	non-essential	41	18
rrlA__b3854__JWR0095	CPLX9PC-9592	ribosome	59	non-essential	41	18
rrsA__b3851__JWR0092	CPLX9PC-9592	ribosome	59	non-essential	41	18
rplB__b3317__JW3279	CPLX9PC-9592	ribosome	59	essential	41	18
rplC__b3320__JW3282	CPLX9PC-9592	ribosome	59	essential	41	18
rplD__b3319__JW3281	CPLX9PC-9592	ribosome	59	essential	41	18
rplE__b3308__JW3270	CPLX9PC-9592	ribosome	59	essential	41	18
rplF__b3305__JW3267	CPLX9PC-9592	ribosome	59	essential	41	18
rplJ__b3985__JW3948	CPLX9PC-9592	ribosome	59	essential	41	18
rplL__b3986__JW3949	CPLX9PC-9592	ribosome	59	essential	41	18
rplM__b3231__JW3200	CPLX9PC-9592	ribosome	59	essential	41	18
rplN__b3310__JW3272	CPLX9PC-9592	ribosome	59	essential	41	18
rplO__b3301__JW3263	CPLX9PC-9592	ribosome	59	essential	41	18
rplP__b3313__JW3275	CPLX9PC-9592	ribosome	59	essential	41	18
rplQ__b3294__JW3256	CPLX9PC-9592	ribosome	59	essential	41	18
rplR__b3304__JW3266	CPLX9PC-9592	ribosome	59	essential	41	18
rplS__b2606__JW2587	CPLX9PC-9592	ribosome	59	essential	41	18
rplT__b1716__JW1706	CPLX9PC-9592	ribosome	59	essential	41	18
rplU__b3186__JW3153	CPLX9PC-9592	ribosome	59	essential	41	18
rplV__b3315__JW3277	CPLX9PC-9592	ribosome	59	essential	41	18
rplW__b3318__JW3280	CPLX9PC-9592	ribosome	59	essential	41	18
rplX__b3309__JW3271	CPLX9PC-9592	ribosome	59	essential	41	18
rpmA__b3185__JW3152	CPLX9PC-9592	ribosome	59	essential	41	18
rpmB__b3637__JW3612	CPLX9PC-9592	ribosome	59	essential	41	18
rpmC__b3312__JW3274	CPLX9PC-9592	ribosome	59	essential	41	18
rpmD__b3302__JW3264	CPLX9PC-9592	ribosome	59	essential	41	18
rpmH__b3703__JW3680	CPLX9PC-9592	ribosome	59	essential	41	18
rpsA__b0911__JW0894	CPLX9PC-9592	ribosome	59	essential	41	18
rpsB__b0169__JW0164	CPLX9PC-9592	ribosome	59	essential	41	18
rpsC__b3314__JW3276	CPLX9PC-9592	ribosome	59	essential	41	18
rpsD__b3296__JW3258	CPLX9PC-9592	ribosome	59	essential	41	18
rpsE__b3303__JW3265	CPLX9PC-9592	ribosome	59	essential	41	18
rpsG__b3341__JW3303	CPLX9PC-9592	ribosome	59	essential	41	18
rpsH__b3306__JW3268	CPLX9PC-9592	ribosome	59	essential	41	18
rpsI__b3230__JW3199	CPLX9PC-9592	ribosome	59	essential	41	18
rpsJ__b3321__JW3283	CPLX9PC-9592	ribosome	59	essential	41	18
rpsK__b3297__JW3259	CPLX9PC-9592	ribosome	59	essential	41	18
rpsL__b3342__JW3304	CPLX9PC-9592	ribosome	59	essential	41	18
rpsM__b3298__JW3260	CPLX9PC-9592	ribosome	59	essential	41	18
rpsN__b3307__JW3269	CPLX9PC-9592	ribosome	59	essential	41	18
rpsP__b2609__JW2590	CPLX9PC-9592	ribosome	59	essential	41	18
rpsQ__b3311__JW3273	CPLX9PC-9592	ribosome	59	essential	41	18
rpsR__b4202__JW4160	CPLX9PC-9592	ribosome	59	essential	41	18
rpsS__b3316__JW3278	CPLX9PC-9592	ribosome	59	essential	41	18
prfC__b4375__JW5873	CPLX9PC-9592	ribosome	59	non-essential	41	18
rplA__b3984__JW3947	CPLX9PC-9592	ribosome	59	non-essential	41	18
rplI__b4203__JW4161	CPLX9PC-9592	ribosome	59	non-essential	41	18
rplK__b3983__JW3946	CPLX9PC-9592	ribosome	59	non-essential	41	18
rplY__b2185__JW2173	CPLX9PC-9592	ribosome	59	non-essential	41	18
rpmE__b3936__JW3907	CPLX9PC-9592	ribosome	59	non-essential	41	18
rpmF__b1089__JW1075	CPLX9PC-9592	ribosome	59	non-essential	41	18
rpmG__b3636__JW3611	CPLX9PC-9592	ribosome	59	non-essential	41	18
rpmI__b1717__JW1707	CPLX9PC-9592	ribosome	59	non-essential	41	18
rpmJ__b3299__JW3261	CPLX9PC-9592	ribosome	59	non-essential	41	18
rpsF__b4200__JW4158	CPLX9PC-9592	ribosome	59	non-essential	41	18
rpsO__b3165__JW3134	CPLX9PC-9592	ribosome	59	non-essential	41	18
rpsT__b0023__JW0022	CPLX9PC-9592	ribosome	59	non-essential	41	18
rpsU__b3065__JW3037	CPLX9PC-9592	ribosome	59	non-essential	41	18
sra__b1480__JW5962	CPLX9PC-9592	ribosome	59	non-essential	41	18
kdpA__b0698__JW0686	CPLX9PC-9628	potassium ion P-type ATPase transporter	4	non-essential	0	4
kdpB__b0697__JW0685	CPLX9PC-9628	potassium ion P-type ATPase transporter	4	non-essential	0	4
kdpC__b0696__JW0684	CPLX9PC-9628	potassium ion P-type ATPase transporter	4	non-essential	0	4
kdpF__b4513__JW0687	CPLX9PC-9628	potassium ion P-type ATPase transporter	4	non-essential	0	4
rplJ__b3985__JW3948	CPLX9PC-9742	50S ribosomal protein complex L8	2	essential	2	0
rplL__b3986__JW3949	CPLX9PC-9742	50S ribosomal protein complex L8	2	essential	2	0
yfbJ__b2258__JW5373	CPLX9PC-9790	ArnE/ArnF undecaprenyl-phosphate-&alpha;-L-Ara4N flippase	2	non-essential	0	2
yfbW__b4544__JW2252	CPLX9PC-9790	ArnE/ArnF undecaprenyl-phosphate-&alpha;-L-Ara4N flippase	2	non-essential	0	2
hycB__b2724__JW2694	CPLX9PC-9901	hydrogenase 3	6	non-essential	0	6
hycC__b2723__JW2693	CPLX9PC-9901	hydrogenase 3	6	non-essential	0	6
hycD__b2722__JW2692	CPLX9PC-9901	hydrogenase 3	6	non-essential	0	6
hycE__b2721__JW2691	CPLX9PC-9901	hydrogenase 3	6	non-essential	0	6
hycF__b2720__JW2690	CPLX9PC-9901	hydrogenase 3	6	non-essential	0	6
hycG__b2719__JW2689	CPLX9PC-9901	hydrogenase 3	6	non-essential	0	6
fdhF__b4079__JW4040	CPLX9PC-9917	formate hydrogenlyase complex	7	non-essential	0	7
hycB__b2724__JW2694	CPLX9PC-9917	formate hydrogenlyase complex	7	non-essential	0	7
hycC__b2723__JW2693	CPLX9PC-9917	formate hydrogenlyase complex	7	non-essential	0	7
hycD__b2722__JW2692	CPLX9PC-9917	formate hydrogenlyase complex	7	non-essential	0	7
hycE__b2721__JW2691	CPLX9PC-9917	formate hydrogenlyase complex	7	non-essential	0	7
hycF__b2720__JW2690	CPLX9PC-9917	formate hydrogenlyase complex	7	non-essential	0	7
hycG__b2719__JW2689	CPLX9PC-9917	formate hydrogenlyase complex	7	non-essential	0	7

## Sheet: Sheet 5 - Hu et al complexes
Supplmentary Table S10| List of complexes compiled from Hu et al. (2009) study
Complex ID	Protein subunits within a complex
CpxID100 =>	uspA	ycaC	yecE	uspD	yjiA
CpxID101 =>	mdlA	ybdR	ybiC	yjjK	ymfD
CpxID102 =>	bcsB	serS	tag	yjfN
CpxID103 =>	araG	kefF	metQ	yahK	gfcA
CpxID105 =>	pheT	secD	yeaJ	yghQ	mdtO
CpxID107 =>	malS	mdtD	msbA	prmA	yejO
CpxID108 =>	cadB	napH	potC	rarA	yihN
CpxID109 =>	pabB	rsgA	wcaJ	yaiW	ybeR
CpxID10 =>	cedA	lfhA	rapA	manX	wecG	rpoA	rpoB	rpoC	rpoD	rpoN	rpoS	rpoZ	torR
CpxID110 =>	adk	cyoB	ybdL	ybgC
CpxID111 =>	ahpC	eno	pabC	pgk
CpxID112 =>	frlA	gshA	mpl	rraB
CpxID114 =>	allR	mhpR	yihQ	nudJ
CpxID115 =>	amiA	rnb	rnc	ymdB
CpxID116 =>	ftsP	yfbN	gpr	ytfL
CpxID117 =>	atpA	atpC	atpD	cirA
CpxID118 =>	bcsG	fucK	ppiB	rhsC
CpxID119 =>	elbB	nfuA	luxS	yqgE
CpxID11 =>	ampH	hemN	metG	pdxB	phnI	udk	ugpB	ybgI	ycgG	yebT	yedV	ygbT
CpxID120 =>	purA	purL	ybhR	yigB
CpxID121 =>	recO	rpsJ	rsuA	yneG
CpxID122 =>	bolA	dppB	grxD	yehY
CpxID123 =>	cbpA	cbpM	rbsK	yjfK
CpxID124 =>	deaD	fdhF	gmhB	hcp
CpxID125 =>	cca	evgA	purC	yidZ
CpxID126 =>	hslR	sbcC	yagG	mliC
CpxID127 =>	pepQ	rluD	ppsR	yfdP
CpxID128 =>	cysB	fadA	ubiF	rcbA
CpxID129 =>	guaC	mltD	pepD	pepP
CpxID12 =>	eutL	moaC	paaX	rplF	rplM	rplT	rpmB	rpmC	ubiC	ydcY	yjiE	ytjB
CpxID130 =>	creC	gloA	nikA	speA
CpxID131 =>	aroB	fusA	murI	nadE
CpxID133 =>	caiC	kduI	queA	uxuA
CpxID134 =>	fic	yeeR	yhfG	clsC
CpxID135 =>	fklB	glpF	proY	trkH
CpxID136 =>	cdd	ftsE	ynaA
CpxID137 =>	mrdB	murF	rihC	yceQ
CpxID138 =>	fimD	murG	yphH
CpxID139 =>	chbC	ilvA	katG	surA
CpxID13 =>	ebgA	eda	fkpB	flgI	frmA	intA	nuoI	puuP	ycgX	ydhU
CpxID141 =>	frvX	gpmM	mqsA	yhiI
CpxID142 =>	dppA	mtlD	ybbP
CpxID143 =>	hda	nfrA	yaiP	yejE
CpxID144 =>	degQ	murA	wzc	yhgF
CpxID145 =>	hipA	sohB	tehB	bluR
CpxID146 =>	mdfA	codA	mglB	trxC
CpxID147 =>	ompX	ugpA	ugpC	ybiO
CpxID148 =>	marA	rlmD	ybaZ	ydgA
CpxID149 =>	mcrB	mraZ	rlmB	nnr
CpxID14 =>	frmR	gnd	menB	ndh	oppB	hldD	rimJ	rph	torA	ubiH	ybjQ
CpxID150 =>	prfB	wecA	ulaA	ynfE
CpxID151 =>	fhuB	hcaB	lpxA	queF
CpxID152 =>	ccmB	lpxC	pyrH	thiE
CpxID154 =>	nrdD	nrdG	ybiS	rcnB
CpxID155 =>	fabH	pepA	pepB	pepE
CpxID156 =>	phr	rlmI	yjiC	sad
CpxID158 =>	mnmG	pbpG	tas
CpxID159 =>	thrS	thyA	wcaB	yjcC
CpxID15 =>	ansB	asmA	frr	oppA	smg	tpx	wbbK	ycfP	raiA	yjbJ	yqjD
CpxID160 =>	glnK	uvrC	yfgF	yfiB
CpxID161 =>	cpdB	garK	ybaK	ycjN
CpxID162 =>	ccmH	ybiB	ybjO	ygcP
CpxID165 =>	mutL	rpsA	yejL
CpxID166 =>	fabF	ycbZ	ydhX
CpxID167 =>	adiA	alkA	yahF
CpxID168 =>	rpsK	rpsT	ydcN
CpxID169 =>	apaH	hisB	gstB
CpxID16 =>	add	ftsZ	gatY	gatZ	ibpB	malT	mreB	ompC	phoP	pstB	recA
CpxID171 =>	malQ	minD	nagC
CpxID172 =>	argG	glyA	yneF
CpxID173 =>	aroE	yedE	tsaC
CpxID175 =>	astD	dinJ	mutH
CpxID176 =>	bglG	folP	ydiM
CpxID177 =>	fbaA	fldA	ispG
CpxID178 =>	mscK	malE	yidH
CpxID179 =>	cadA	ldcC	pgaC
CpxID17 =>	dctA	dsbA	dsbC	fliA	insE5	katE	kbaY	mltB	tap	gfcC
CpxID180 =>	carA	fkpA	lsrK
CpxID181 =>	hybD	prfC	wrbA
CpxID182 =>	csdA	gcd	ycfH
CpxID183 =>	csiE	glyS	nrdR
CpxID185 =>	cspC	recN	rhlE
CpxID186 =>	cspD	ddpB	dppD
CpxID187 =>	dacA	dam	glpD
CpxID188 =>	alsK	ddpD	dauA
CpxID18 =>	ftsK	glgC	gsk	idnT	narI	tnaA	valS	ybhF	ybhK	rhmD	yfdE
CpxID191 =>	degS	gltI	gltL
CpxID192 =>	typA	ybeY
CpxID194 =>	fumA	ilvB	lpxK
CpxID195 =>	atpB	dnaQ	fecB
CpxID196 =>	cbrA	dsbG	ydjI
CpxID198 =>	dusB	xthA	lptB
CpxID199 =>	entC	lplA	ybdH
CpxID19 =>	gadE	lldP	mgtA	rcsB	rcsD	tilS	yagA	etk	dctR	bcsQ	gfcD
CpxID1 =>	aidB	csrA	dapF	glnS	hfq	hrpA	iclR	minE	rppH	pnp	pssA	pykF	rhlB	rluB	rluC	rne	rnpA	rnr	spoT	thiC	yadG	ybcJ	ybeZ	ybjD	ybjX	rlmL	ycfL	gtrB	yfiF	nadK	trmI	ygiF	yhbP	yhbY	rlmJ	yibL	yjdI	rluE	yncE
CpxID200 =>	acrB	rsmG	nadC
CpxID203 =>	frdA	insL3	ydcZ
CpxID204 =>	ftsA	tdcE	yhhA
CpxID205 =>	glmM	infA	mscS
CpxID206 =>	glyQ	lldD	yicR
CpxID207 =>	dsdX	grpE	mntH
CpxID208 =>	gyrA	gyrB	mog
CpxID209 =>	bcsA	rsxG	tgt
CpxID20 =>	aas	acpP	acpS	cyoA	cyoE	fabG	glmU	xerD	bdcA	yqeF
CpxID210 =>	hinT	ydeP	yjhH
CpxID211 =>	hslJ	ilvI	pdxH
CpxID213 =>	hslU	metE	ydeN
CpxID216 =>	hypB	yfeA	glrK
CpxID217 =>	lnt	malX	pykA
CpxID21 =>	hupB	ihfA	nei	nfi	rdgC	seqA	uvrB	ybbO	tusE
CpxID220 =>	ligA	mreC	ykgC
CpxID221 =>	betB	ftnA	lolB
CpxID222 =>	ppiD	ycaM	yfgM
CpxID224 =>	oxc	ribB	ybaL
CpxID225 =>	bacA	lpxB	torC
CpxID227 =>	cysK	ldhA	treA
CpxID228 =>	manA	minC	quuQ
CpxID229 =>	mfd	tdcC	yffB
CpxID22 =>	gpsA	nth	rplW	rpmA	umuC	csrD	yhjD	yhjG	yjiY
CpxID230 =>	relE	smpB	ycbB
CpxID231 =>	moaD	moaE	mobB
CpxID232 =>	moeA	pfkA	yciF
CpxID233 =>	feaB	gltJ	ribE
CpxID236 =>	nagK	pinQ	zntR
CpxID237 =>	mutT	ruvA	ygfT
CpxID238 =>	aroK	tsaB	tsaD
CpxID239 =>	brnQ	erfK	pheS
CpxID23 =>	iraP	qmcA	ycjX	ydfG	ydiJ	yfgC	pncC	yjiN	yqcA
CpxID240 =>	ppiC	yehX	lhgO
CpxID241 =>	recB	recC	recD
CpxID242 =>	bfr	ygjI	yqjI
CpxID244 =>	srlR	ydaT	ynbC
CpxID245 =>	yohF	mlaB	mlaF
CpxID246 =>	caiT	pntA	ydjL
CpxID247 =>	dgt	ssnA	uvrD
CpxID248 =>	artM	wcaE	yeaO
CpxID249 =>	artQ	gluQ	ypjA
CpxID24 =>	bioA	lysS	pdxJ	plsX	rhaS	rhsA	tdcD	ygeV	ypdF
CpxID250 =>	ompN	tolR	ybeX
CpxID251 =>	fliM	yahJ	ycbL
CpxID258 =>	yfbU	yhcD
CpxID259 =>	aaeA	alkB	yhcC
CpxID25 =>	argS	hdeD	puuE	rbsB	sseA	tolB	yebC	yebE	znuA
CpxID260 =>	metC	yicI	ykfJ
CpxID261 =>	appC	csgD	yjjU
CpxID262 =>	feoB	fepG	curA
CpxID264 =>	radA	ymbA	yraR
CpxID265 =>	gadA	gadB
CpxID268 =>	acrD	ribF
CpxID26 =>	accB	agaR	cvpA	fruB	pbpC	ribD	yciI	ynfD
CpxID271 =>	alaS	gltX
CpxID276 =>	galR	recJ
CpxID277 =>	atpH	tyrR
CpxID278 =>	birA	glpB
CpxID279 =>	hyi	nanE
CpxID27 =>	lpxH	rplA	rplI	rplP	rplX	rplY	rpsF	torS
CpxID281 =>	secB
CpxID282 =>	miaB	yjjV
CpxID283 =>	emrE	fimA
CpxID289 =>	gltB	gltD
CpxID28 =>	groL	ispH	pth	pyrD	rfbC	ybbL	ycgR	yhdJ
CpxID290 =>	preA	preT
CpxID292 =>	coaD	yciA
CpxID293 =>	htrE	leuS
CpxID294 =>	murE	rseP
CpxID296 =>	hisS	skp
CpxID299 =>	cydC	cydD
CpxID29 =>	atpG	priA	recQ	rnhA	sbcB	ssb	topA	yigZ
CpxID2 =>	fbaB	ftsW	groS	kdsC	mazG	moaA	ogt	phoA	renD	ruvB	ruvC	wbbJ	yafD	yafZ	ybbN	bluF	cho	yedY	yfjK	yhbJ	yhbW	ylbG	tmcA	yqaB	znuC
CpxID300 =>	yafC	yfhH
CpxID301 =>	proQ	rpsQ
CpxID303 =>	dhaK	rbbA
CpxID306 =>	dxs	yqeI
CpxID308 =>	eutA	yfeX
CpxID309 =>	ftsH	hflC
CpxID30 =>	bioB	motA	norV	yjdM	rplN	secA	mnmA	ybiU
CpxID310 =>	gpmA	hflK
CpxID312 =>	ahpF	fes
CpxID315 =>	selB	serC
CpxID316 =>	tyrA	ubiX
CpxID318 =>	folB	patA
CpxID31 =>	hybC	hybG	hycE	hypC	hypD	hypE	hypF	ycaL
CpxID321 =>	fadB	cra
CpxID323 =>	ftsL	rluA
CpxID324 =>	atpF	ftsX
CpxID325 =>	cpxR	lysA
CpxID326 =>	glpK	motB
CpxID327 =>	greA	guaB
CpxID328 =>	mhpE	mhpF
CpxID329 =>	helD	ptsI
CpxID32 =>	ampE	cynT	dusC	entE	fumC	nfo	recG	ydiB
CpxID330 =>	macA	uidA
CpxID331 =>	yghU	yoaA
CpxID332 =>	hrpB
CpxID333 =>	dcuD	hscB
CpxID336 =>	gabP	hslV
CpxID339 =>	idnD	yecC
CpxID33 =>	deoD	lhr	nagB	potF	pstS	rimI	treC	udp
CpxID341 =>	ilvH	yieE
CpxID342 =>	aspS	ispU
CpxID343 =>	parC	waaQ
CpxID346 =>	qorA	rpoH
CpxID349 =>	kdsA	yihR
CpxID34 =>	hycG	metN	mntR	perR	wcaC	yhjB	yjhC	lpoA
CpxID354 =>	ycjQ	qorB
CpxID355 =>	menE	menF
CpxID358 =>	mutY	tdcB
CpxID359 =>	dcyD	ttdR
CpxID35 =>	basS	frdC	hyfR	pheA	prfA	waaU	yghE	yhgA
CpxID361 =>	nlpD	rpmD
CpxID363 =>	nrdB	rhsB
CpxID364 =>	nudF	yiaQ
CpxID365 =>	nudG	ygeA
CpxID366 =>	pcnB	rsmC
CpxID369 =>	pncA	tolA
CpxID36 =>	rplQ	rplR	rplS	rpsM	queE	yicH	ynhG
CpxID371 =>	aroA	poxB
CpxID373 =>	prmB	mcbR
CpxID374 =>	puuR	trpA
CpxID375 =>	hycC	rcsA
CpxID377 =>	relB	rep
CpxID378 =>	rpiB	ybhJ
CpxID37 =>	aspC	glf	glnB	glnE	kbl	tig	ydcP
CpxID382 =>	thiP	ydbK
CpxID385 =>	tktA	tktB
CpxID388 =>	mnmC	ypdE
CpxID38 =>	leuC	leuD	mrcB	panB	pgm	ppsA	talB
CpxID394 =>	fimZ	uvrY
CpxID395 =>	gadC	yajC
CpxID398 =>	yqiG	yqjG
CpxID39 =>	dapD	glnQ	hdeB	hpt	lspA	speC	zntA
CpxID3 =>	acrF	afuC	argP	can	clpB	cutA	era	fabB	ffh	hypA	lolD	metK	mutS	rmf	rlmE	tufB	ubiE	xylA	yaaA	ybeD	ydhQ	rsmD
CpxID400 =>	oppF	yaeR
CpxID403 =>	srlD	yajO
CpxID406 =>	ddpX	ycgM
CpxID409 =>	nrdH	patD
CpxID40 =>	dcm	mdh	sapF	mnmE	pgaD	yidA
CpxID414 =>	nanK	yeeZ
CpxID415 =>	gmhA	yegH
CpxID419 =>	prpR	alaC
CpxID41 =>	emrA	entF	fmt	galU	gatD	yfaY	ypdB
CpxID420 =>	lsrC	yfeW
CpxID426 =>	panF	acuI
CpxID42 =>	asnB	dnaE	dnaX	holC	holD	holE	trmD
CpxID430 =>	tdcF	ridA
CpxID437 =>	ydeR	ynfG
CpxID43 =>	fadH	narG	narH	narJ	narW	narY	narZ
CpxID440 =>	cydA	yqhD
CpxID441 =>	yqeA	yraN
CpxID443 =>	yqeB	ibaG
CpxID44 =>	aroG	fdhE	fdnG	fdnH	fdoG	iscR	sufE
CpxID45 =>	fis	kdgR	purR	xseB	yciT	yebV	yodD
CpxID46 =>	asnA	fliY	leuA	sucC	sucD	upp	yaiL
CpxID47 =>	hemY	pgi	phnG	phnH	phnJ	phnK	rbsA
CpxID48 =>	gloB	hsdM	hsdR	hsdS	ubiD	ung	yhiN
CpxID49 =>	arcA	pspE	xseA	glsA	yciU	yebS
CpxID4 =>	acnB	aldA	aldB	argT	dadX	dapB	deoA	folD	fur	gabD	gcvP	glcB	gldA	php	ppc	bamA	ybhP	yfcH
CpxID50 =>	dxr	lipA	speD	sucA	sucB	yheS
CpxID51 =>	aceA	aspA	blc	fabD	phoB	ptsH
CpxID52 =>	cobB	prs	recE	sxy	ydgJ	hofM
CpxID53 =>	barA	clpA	clpS	fabZ	proV	ybjE
CpxID54 =>	agaI	clpP	degP	kefC	mtlA	yegL
CpxID55 =>	hldE	ycjW	ygfK	yniA	yrdA
CpxID56 =>	cyoD	dmsA	dmsB	dmsD	folC	ynfF
CpxID57 =>	dnaB	dnaC	fimI	priC	thrA	rhmR
CpxID58 =>	holA	holB	nusB	ppx	ydcK	yehB
CpxID59 =>	focB	lysU	nlpI	yagJ	ydhJ	yhjX
CpxID5 =>	cyaY	dnaN	grxB	mgsA	msyB	trxA	ydhR	msrC	yghA	hpf	yhfA	chrR	yifE	yjbQ	ypeA	zwf
CpxID60 =>	folA	hsrA	opgB	proS	ssuD	ybhC
CpxID61 =>	gatB	ibpA	waaN	malK	ybiY	yjjL
CpxID62 =>	chpS	napD	pta	torD	yajQ	yjgH
CpxID63 =>	asr	fiu	glpC	trmH	trpR	yibA
CpxID64 =>	frlD	rng	rpe	selD	trg	glcA
CpxID65 =>	argA	hyfE	lepA	ydaN	psuG	yidX
CpxID66 =>	cfa	damX	dedA	iscU	pheP	ycfZ
CpxID67 =>	acpT	actP	atoD	waaA	ppa	ybgQ
CpxID68 =>	melB	phoR	tsr	wcaD	nupX	rlmN
CpxID69 =>	lysR	ulaR	ecpC	dtpD	pka	yhaJ
CpxID6 =>	fliI	fucU	nikR	plsC	rplK	rplL	rpmG	thiB	tmk	trmA	ybcK	yccU	ygeR
CpxID71 =>	accA	accC	accD	cysM	yhdY
CpxID72 =>	fixB	gss	rho	yiiM	yjiM
CpxID73 =>	lpxD	rnk	ydgI	yjfI
CpxID74 =>	eutQ	flxA	ispA	plsB	purT
CpxID75 =>	clcB	murC	yfcC	wecH	ytfT
CpxID76 =>	acrA	adhE	cheZ	gapA	metL
CpxID77 =>	rpsI	rpsL	rpsN	rpsO	thiI
CpxID78 =>	crr	cysI	cysJ	nuoC	ycbX
CpxID79 =>	astC	dcrB	gltA	osmY	yegS
CpxID7 =>	nikE	rplB	rplE	rplO	rplU	rpsC	rpsD	rpsH	rpsR	rpsS	rpsU	srmB	insQ
CpxID80 =>	abgT	frlR	gcl	topB	yjcD
CpxID81 =>	dps	glnP	nikB	pgaB	yjdC
CpxID82 =>	intB	pepT	pflB	tpiA	ycbJ
CpxID84 =>	evgS	ydcJ	ydcL	tusC
CpxID85 =>	aegA	murD	sgcE	sspB	hofO
CpxID86 =>	apt	ddlA	ddpA	ftsI	viaA
CpxID87 =>	dcuR	kdsB	nemR	yfbS	yjaH
CpxID88 =>	crp	nusG	ubiB	yacL	arnA
CpxID89 =>	cysA	proA	sfsA	yehT	yghO
CpxID8 =>	clpX	cyoC	deoB	efp	exbD	fabA	flu	mrcA	osmC	putA	rfbB	tonB	yjdJ
CpxID90 =>	cysP	dhaM	ssuE	stfR	yjeH
CpxID91 =>	maeB	nrdA	ycjZ	yeeN	ynbB
CpxID92 =>	exbB	hflX	nuoE	nuoF	nuoG
CpxID93 =>	htpG	hyfG	zapC	yeaI	yggR
CpxID94 =>	kdgK	menD	otsA	rspA	thrC
CpxID95 =>	maa	map	mdtB	uidR	yeaP
CpxID96 =>	mngA	sspA	thiG	tyrP	ybaT
CpxID97 =>	eutH	glmS	ispE	ynbD	yohD
CpxID98 =>	der	fadJ	fadI	yffL	fryA
CpxID99 =>	hyaA	hyaB	hyaD	hyaE	yghF
CpxID9 =>	cheW	cheY	coaE	fucO	napA	panC	parE	ushA	ydaV	yfcD	ygbK	yidK	yqcE
