# Supplementary material for: Quantitative Genome-Wide Genetic Interaction Screens Reveal Global Epistatic Relationships of Protein Complexes in Escherichia coli
Source: PLoS Genet. 2014 Feb 20;10(2):e1004120. doi: 10.1371/journal.pgen.1004120 (PMC3930520; doi:10.1371/journal.pgen.1004120)
Supplement: Table S11 — List of functional modules used in this study. (XLS) [file pgen.1004120.s032.xls]

## Sheet: Modules
Supplementary Table S11| List of functional modules used in this study
Module	Bnum	Gene	COG group	Description	EcoCyc categories	eSGA gene type	GIs as donor*	GIs as recipient*
1	b0180	fabZ	I	(3R)-hydroxymyristoyl ACP dehydratase	PWYS_FASYN-ELONG-PWY - PWYS_PWY0-862	Recipient		15
1	b3294	rplQ	J	50S ribosomal protein L17		NA
1	b4172	hfq	R	RNA-binding protein Hfq		Recipient		26
1	b0127	yadG	V	putative ATP-binding component of a transport system	PCs_ABC-21-CPLX	Recipient		6
1	b0143	pcnB	J	poly(A) polymerase I		Recipient		2
1	b3164	pnp	J	polynucleotide phosphorylase, has polyadenylase activity	PCs_CPLX0-2381 - TFs-RGPs_PC00004 - TFs-RGPs_PC00005 - TFs-RGPs_PD00196	Recipient		5
1	b1413	hrpA	L	helicase, ATP-dependent		Recipient		1
1	b0179	lpxD	M	UDP-3-O-[3-hydroxymyristoyl] glucosamine N-acyltransferase	PWYS_NAGLIPASYN-PWY	Recipient		8
1	b1269	yciL	J	pseudouridine synthase (makes pseudouridine2605 in 23 S RNA)		Recipient		7
1	b2585	pssA	I	phosphatidylserine synthase	PWYS_PHOSLIPSYN-PWY	NA
1	b2581	yfiF	J	putative tRNA/rRNA methyltransferase		Recipient		7
1	b0406	tgt	J	queuine tRNA-ribosyltransferase		Recipient		5
1	b0948	ycbY	L	putative methyltransferase		Recipient		3
1	b3162	deaD	LKJ	cold-shock DeaD box ATP-dependent RNA helicase		Recipient		7
1	b0912	himD	L	integration host factor beta subunit	PCs_PC00027 - TFs-RGPs_PC00027	Recipient		15
1	b0528	ybcJ	S	unknown CDS		Recipient		4
1	b0953	rmf	J	ribosome modulation factor		Recipient		13
1	b1084	rne	J	RNase E, membrane attachment, mRNA turnover, maturation 5S RNA	PCs_CPLX0-2381	Recipient		6
1	b1086	rluC	J	23S rRNA pseudouridylate synthase		Recipient		7
1	b2576	srmB	LKJ	ATP-dependent RNA helicase		Recipient		7
1	b3054	ygiF	S	hypothetical protein		Recipient		2
1	b3305	rplF	J	50S ribosomal protein L6		NA
1	b3499	yhiR	R	hypothetical protein		Recipient		4
1	b3780	rhlB	LKJ	ATP-dependent RNA helicase	PCs_CPLX0-2381	Recipient		7
1	b4179	rnr	K	RNase R		Recipient		7
1	b4187	aidB	I	putative acyl coenzyme A dehydrogenase	PWYS_FAO-PWY - TFs-RGPs_PD00230 - TFs-RGPs_PD00353	Recipient		1
1	b0905	ycaO	S	hypothetical protein		Recipient		7
1	b0660	ybeZ	T	putative ATP-binding protein in pho regulon		Recipient		7
1	b3180	yhbY	J	hypothetical protein		Recipient		1
1	b0877	ybjX	S	putative enzyme		Recipient		10
1	b0880	cspD	K	DNA replication inhibitor, nucleic acid-binding domain		Donor and Recipient	227	7
1	b1823	cspC	K	cold shock protein		Donor and Recipient	145	7
1	b3650	spoT	TK	(p)ppGpp synthetase II; also guanosine-3',5'-bis pyrophosphate 3'-pyrophosphohydrolase	PWYS_PPGPPMET-PWY	Recipient		3
1	b0967	yccW	R	putative methyltransferase		Recipient		6
1	b4325	yjiC	-	unknown CDS		Recipient		7
1	b3247	rng	J	RNase G		Recipient		6
1	b1135	ymfC	J	pseudouridine synthase (makes pseudouridine2457 in 23 S RNA)		Recipient		8
1	b1452	yncE	S	putative receptor		Recipient		3
1	b3602	yibL	-	hypothetical protein		Recipient		2
1	b2185	rplY	J	50S ribosomal protein L25		NA
1	b3809	dapF	E	diaminopimelate epimerase	PWYS_DAPLYSINESYN-PWY	NA
1	b4469	ygiQ	-	hypothetical protein		Recipient		13
1	b1343	dbpA	LKJ	ATP-dependent RNA helicase		Recipient		7
1	b3590	selB	J	selenocysteinyl-tRNA-specific translation factor		Recipient		3
1	b1686	ydiI	Q	hypothetical protein		Recipient		4
1	b0797	rhlE	LKJ	putative ATP-dependent RNA helicase		Recipient		5
1	b1919	yedO	E	D-cysteine desulfhydrase		Recipient		6
1	b2007	yeeX	S	hypothetical protein		Recipient		5
1	b1951	rcsA	K	positive regulator for ctr capsule biosynthesis, positive transcription factor	PCs_PC00084 - TFs-RGPs_EG11544-MONOMER - TFs-RGPs_PC00084 - TFs-RGPs_PD00288	Recipient		6
1	b3185	rpmA	J	50S ribosomal protein L27		NA
1	b2294	yfbU	S	hypothetical protein		Recipient		2
1	b2351	yfdH	M	CPS-53 (KpLE1) prophage; putative bactoprenol glucosyl transferase		Recipient		13
1	b2517	yfgB	R	putative pyruvate formate lyase activating enzyme 2		Recipient		10
1	b2830	ygdP	LC	dinucleoside polyphosphate hydrolase		Recipient		13
1	b1410	ynbC	QI	putative methylase		Recipient		10
1	b3311	rpsQ	J	30S ribosomal protein S17		NA
1	b2922	yggE	S	putative actin		Recipient		6
1	b2960	yggH	R	tRNA (guanine-N(7)-)-methyltransferase		Recipient		2
1	b0984	ymcA	-	hypothetical protein		Recipient		11
1	b3591	selA	E	selenocysteine synthase	PWYS_PWY0-901	Recipient		3
1	b3704	rnpA	J	ribonuclease P		Recipient		8
1	b3928	yiiU	S	hypothetical protein		Recipient		5
1	b4177	purA	F	adenylosuccinate synthetase	PWYS_DENOVOPURINE2-PWY - TFs-RGPs_EG11544-MONOMER	Recipient		13
1	b4234	yjgA	S	hypothetical protein		Recipient		9
2	b0114	aceE	C	pyruvate dehydrogenase (decarboxylase component)	PCs_PYRUVATEDEH-CPLX - PWYS_ANARESP1-PWY - PWYS_GLYOXDEG-PWY - PWYS_PYRUVDEHYD-PWY - TFs-RGPs_EG11088-MONOMER - TFs-RGPs_PC00004 - TFs-RGPs_PD00197	Recipient		9
2	b0890	ftsK	D	cell division protein		Recipient		9
2	b0228	yafM	L	hypothetical protein		Recipient		10
2	b1300	aldH	C	aldehyde dehydrogenase, prefers NADP over NAD		Recipient		3
2	b0359	-	R	putative acyl transferase		Recipient		8
2	b2565	recO	L	DNA repair protein RecO	PCs_RECFOR-CPLX	Recipient		2
2	b0489	ybbK	O	putative protease		Recipient		9
2	b0524	ybbF	S	UDP-2,3-diacylglucosamine hydrolase	PWYS_NAGLIPASYN-PWY	Recipient		9
2	b0542	renD	-	DLP12 prophage		Recipient		7
2	b0579	ybdF	S	hypothetical protein		Recipient		11
2	b0608	ybdR	E	putative dehydrogenase, NAD(P)-binding		Recipient		2
2	b0886	cydC	CO	ATP-binding component of cytochrome-related transport	PCs_ABC-6-CPLX - TFs-RGPs_NARL-MONOMER - TFs-RGPs_PD00197	Recipient		10
2	b0887	cydD	CO	ATP-binding component of cytochrome-related transport, Zn sensitive	PCs_ABC-6-CPLX - TFs-RGPs_NARL-MONOMER - TFs-RGPs_PD00197	NA
2	b0780	ybhK	S	putative phosphatase/sulfatase		Recipient		4
2	b0794	ybhF	V	putative ATP-binding component of a transport system	PCs_ABC-57-CPLX	Recipient		8
2	b0812	dps	P	DNA protection during starvation conditions	TFs-RGPs_PC00027 - TFs-RGPs_PD00214	Recipient		4
2	b0901	ycaK	R	putative electron transfer flavoprotein-NAD/FAD/quinone oxidoreductase		Recipient		14
2	b1035	ycdY	R	putative oxidoreductase component		Recipient		6
2	b1163	ycgF	T	hypothetical protein		Recipient		13
2	b1190	alr	M	alanine racemase	PWYS_ALADEG-PWY - PWYS_ALANINE-VALINESYN-PWY - TFs-RGPs_PC00004 - TFs-RGPs_PD00353	Donor and Recipient	237	8
2	b1284	yciT	KG	putative DEOR-type transcriptional regulator		Recipient		6
2	b1287	yciW	S	putative oxidoreductase		Recipient		4
2	b1415	aldA	C	aldehyde dehydrogenase A, NAD-linked	PWYS_4AMINOBUTMETAB-PWY - PWYS_FUCCAT-PWY - PWYS_GLYCOLATEMET-PWY - PWYS_METHGLYUT-PWY - PWYS_RHAMCAT-PWY - TFs-RGPs_ARCA-MONOMER - TFs-RGPs_PC00004 - TFs-RGPs_PD03831	Recipient		7
2	b3588	aldB	C	aldehyde dehydrogenase B (lactaldehyde dehydrogenase)	PWYS_FUCCAT-PWY - PWYS_METHGLYUT-PWY - PWYS_PUTDEG-PWY - PWYS_RHAMCAT-PWY - TFs-RGPs_PC00004 - TFs-RGPs_PD00196	Recipient		5
2	b1335	ogt	L	O-6-alkylguanine-DNA/cysteine-protein methyltransferase		Recipient		11
2	b1458	-	L	hypothetical protein		Recipient		7
2	b1583	ynfB	-	hypothetical protein		Recipient		14
2	b1671	ydhX	C	putative oxidoreductase, Fe-S subunit		Recipient		8
2	b1773	ydjI	G	putative aldolase		Recipient		30
2	b1792	yeaO	S	hypothetical protein		Recipient		4
2	b1808	yoaA	KL	putative ATP-dependent helicase, SOS repair		Recipient		3
2	b1961	dcm	L	DNA cytosine methylase		Recipient		8
2	b2055	wcaE	M	putative colanic acid biosynthesis glycosyl transferase		NA
2	b2056	wcaD	-	putative colanic acid polymerase		Recipient		6
2	b4258	valS	J	valyl-tRNA synthetase	PWYS_TRNA-CHARGING-PWY	Recipient		4
2	b2473	ypfH	R	hypothetical protein		Recipient		1
2	b2494	yfgC	R	hypothetical protein		Recipient		7
2	b2730	hypE	O	plays structural role in maturation of all 3 hydrogenase	TFs-RGPs_PC00027 - TFs-RGPs_PD00197 - TFs-RGPs_PD02936	Recipient		4
2	b2717	hycI	C	protease involved in processing C-terminal end of HycE		Recipient		7
2	b2726	hypA	R	hydrogenase nickel incorporation protein	TFs-RGPs_PC00027 - TFs-RGPs_PD02936	Recipient		6
2	b3148	yraN	L	hypothetical protein		Recipient		7
2	b3239	yhcO	K	hypothetical protein		Recipient		1
2	b3252	yhdA	T	hypothetical protein		Recipient		4
2	b3353	yheT	R	putative enzyme with alpha/beta-hydrolase domain		Recipient		4
2	b3387	dam	L	DNA adenine methylase		Recipient		16
2	b3676	yidH	S	hypothetical protein		Recipient		4
2	b3740	gidB	M	glucose-inhibited division protein B		Recipient		13
2	b3836	tatA	U	twin argininte translocase protein A	PCs_TATABCE-CPLX	Recipient		6
2	b3838	tatB	U	sec-independent translocase	PCs_TATABCE-CPLX	Recipient		7
2	b3839	tatC	U	component of Sec-independent translocase	PCs_TATABCE-CPLX	Recipient		6
2	b3965	trmA	J	tRNA (uracil-5-)-methyltransferase		NA
2	b4361	dnaC	L	DNA replication protein DnaC		NA
2	b4310	yjhT	S	putative enzyme contains galactose oxidase-like domain		Recipient		7
2	b4362	dnaT	-	primosomal protein I		NA
2	b4394	yjjX	S	hypothetical protein		Recipient		3
3	b0229	fhiA	NU	flagellar biosynthesis		NA
3	b1074	flgC	N	flagellar basal body rod protein	PCs_FLAGELLAR-MOTOR-COMPLEX	Recipient		7
3	b1076	flgE	N	flagellar hook protein		Recipient		6
3	b1078	flgG	N	flagellar biosynthesis, cell-distal portion of basal-body rod	PCs_FLAGELLAR-MOTOR-COMPLEX	Recipient		5
3	b1880	flhB	NU	flagellar biosynthesis protein		Recipient		12
3	b1938	fliF	NU	flagellar M-ring protein	PCs_FLAGELLAR-MOTOR-COMPLEX	NA
3	b1939	fliG	N	flagellar motor protein		Recipient		4
3	b1945	fliM	N	flagellar motor switch protein	PCs_FLAGELLAR-MOTOR-COMPLEX - TFs-RGPs_EG10320-MONOMER	Recipient		7
3	b1946	fliN	NU	flagellar motor switch protein	TFs-RGPs_EG10320-MONOMER	Recipient		7
3	b1948	fliP	NU	flagellar biosynthesis protein	TFs-RGPs_EG10320-MONOMER	Donor and Recipient	59	8
3	b1070	flgN	NUO	flagellar biosynthesis; believed to be export chaperone for FlgK and FlgL		Recipient		9
3	b1080	flgI	N	flagellar P-ring protein precursor	PCs_FLAGELLAR-MOTOR-COMPLEX	Recipient		5
3	b1072	flgA	NO	flagellar basal body P-ring biosynthesis protein		Recipient		2
3	b1073	flgB	N	flagellar basal body rod protein	PCs_FLAGELLAR-MOTOR-COMPLEX	Recipient		11
3	b1075	flgD	N	flagellar biosynthesis, initiation of hook assembly		Recipient		10
3	b1077	flgF	N	flagellar biosynthesis, cell-proximal portion of basal-body rod	PCs_FLAGELLAR-MOTOR-COMPLEX	Recipient		3
3	b1079	flgH	N	flagellar L-ring protein precursor		Recipient		4
3	b1081	flgJ	NUMO	flagellar biosynthesis protein		Recipient		7
3	b1082	flgK	N	flagellar hook-associated protein		Recipient		6
3	b1083	flgL	N	flagellar hook-associated protein		Recipient		6
3	b1879	flhA	NU	flagellar biosynthesis protein		Recipient		3
3	b1923	fliC	N	flagellar biosynthesis protein	TFs-RGPs_EG11544-MONOMER - TFs-RGPs_PD00288	Recipient		4
3	b1941	fliI	NU	flagellum-specific ATP synthase		Recipient		3
3	b1950	fliR	NU	flagellar biosynthesis protein	TFs-RGPs_EG10320-MONOMER	Recipient		9
3	b1878	flhE	-	flagellar protein		Recipient		7
3	b1922	fliA	K	flagellar biosynthesis sigma factor FliA	PCs_CPLX0-222 - TFs-RGPs_EG10320-MONOMER - TFs-RGPs_PD00288	Donor	15
3	b1925	fliS	NUO	flagellar protein FliS		Recipient		8
3	b1924	fliD	N	flagellar hook-associated protein		Recipient		7
3	b1937	fliE	NU	flagellar basal body protein		NA
3	b1926	fliT	-	flagellar biosynthesis; putative export chaperone for FliD		Recipient		16
3	b1942	fliJ	NUO	flagellar protein		Recipient		13
3	b1944	fliL	N	flagellar biosynthesis protein	TFs-RGPs_EG10320-MONOMER	Recipient		8
3	b1940	fliH	NU	flagellar assembly protein		Recipient		9
3	b1943	fliK	N	flagellar hook-length control protein		Recipient		3
3	b1949	fliQ	NU	flagellar biosynthesis protein	TFs-RGPs_EG10320-MONOMER	Recipient		1
3	b1947	fliO	N	flagellar biosynthesis	TFs-RGPs_EG10320-MONOMER	Recipient		4
4	b3065	rpsU	J	30S ribosomal protein S21	TFs-RGPs_PC00010	NA
4	b3309	rplX	J	50S ribosomal protein L24		NA
4	b3314	rpsC	J	30S ribosomal protein S3		NA
4	b3984	rplA	J	50S ribosomal protein L1		Recipient		18
4	b4200	rpsF	J	30S ribosomal protein S6		Recipient		18
4	b3320	rplC	J	50S ribosomal protein L3		NA
4	b3341	rpsG	J	30S ribosomal protein S7		NA
4	b3186	rplU	J	50S ribosomal protein L21		NA
4	b3231	rplM	J	50S ribosomal protein L13		NA
4	b3296	rpsD	J	30S ribosomal protein S4		NA
4	b3301	rplO	J	50S ribosomal protein L15		NA
4	b3313	rplP	J	50S ribosomal protein L16		NA
4	b3317	rplB	J	50S ribosomal protein L2		NA
4	b1716	rplT	J	50S ribosomal protein L20		NA
4	b2606	rplS	J	50S ribosomal protein L19		NA
4	b3230	rpsI	J	30S ribosomal protein S9		NA
4	b3297	rpsK	J	30S ribosomal protein S11		NA
4	b3298	rpsM	J	30S ribosomal protein S13		NA
4	b3304	rplR	J	50S ribosomal protein L18		NA
4	b3308	rplE	J	50S ribosomal protein L5		NA
4	b3319	rplD	J	50S ribosomal protein L4		Recipient		36
4	b4203	rplI	J	50S ribosomal protein L9		Recipient		6
4	b4000	hupA	L	DNA-binding protein HU-alpha (HU-2)	PCs_CPLX0-2021 - TFs-RGPs_CPLX0-2021 - TFs-RGPs_PC00004 - TFs-RGPs_PD00196	Recipient		7
4	b3312	rpmC	J	50S ribosomal protein L29		NA
4	b0474	adk	F	adenylate kinase	PWYS_DENOVOPURINE2-PWY	Recipient		7
4	b0506	allR	K	repressor of allantoin and glyoxylate utilization operons		Recipient		3
4	b3316	rpsS	J	30S ribosomal protein S19		NA
4	b1432	ydcM	L	putative transposase		Recipient		1
4	b1435	ydcP	O	putative protease		Recipient		6
4	b3261	fis	KL	DNA-binding protein Fis	TFs-RGPs_PC00004 - TFs-RGPs_PC00027 - TFs-RGPs_PD00196	Recipient		7
4	b2707	srlR	KG	regulator for gut (srl), glucitol operon	TFs-RGPs_PC00004 - TFs-RGPs_PD00283 - TFs-RGPs_PD00345	Recipient		5
4	b2768	ygcP	K	putative anti-terminator regulatory protein		Recipient		10
4	b3170	yhbC	S	hypothetical protein	TFs-RGPs_PC00004 - TFs-RGPs_PC00005 - TFs-RGPs_PD00196	Recipient		9
4	b4201	priB	L	primosomal replication protein N		NA
5	b0009	mogA	H	molybdenum cofactor biosynthesis protein		Recipient		9
5	b0014	dnaK	O	molecular chaperone DnaK	PCs_HSP70-CPLX	Recipient		11
5	b2614	grpE	O	Hsp 24 nucleotide exchange factor	PCs_HSP70-CPLX	NA
5	b3636	rpmG	J	50S ribosomal protein L33		Recipient		8
5	b2215	ompC	M	outer membrane pore protein 1b (Ib;c)	TFs-RGPs_PC00027 - TFs-RGPs_PC00029 - TFs-RGPs_PD00353 - TFs-RGPs_PD00969	Recipient		6
5	b3461	rpoH	K	RNA polymerase sigma factor	PCs_RNAP32-CPLX - TFs-RGPs_PC00004 - TFs-RGPs_PD03831 - TFs-RGPs_PD04028	Donor and Recipient	114	3
5	b1000	cbpA	O	curved DNA-binding protein, co-chaperone of DnaK (Hsp40 family)		Donor and Recipient	277	6
5	b0444	ybaX	R	putative (aluminum) resistance protein		Recipient		4
5	b1493	gadB	E	glutamate decarboxylase isozyme	TFs-RGPs_EG12242-MONOMER - TFs-RGPs_EG12243-MONOMER	NA
5	b2779	eno	G	phosphopyruvate hydratase	PWYS_ANARESP1-PWY - PWYS_GLUCONEO-PWY - PWYS_GLYCOLYSIS	Recipient		1
5	b0800	ybiB	E	hypothetical protein		Recipient		7
5	b0962	helD	L	DNA helicase IV		Recipient		9
5	b0999	yccD	-	hypothetical protein		Recipient		5
5	b1055	yceA	R	hypothetical protein		Recipient		11
5	b1776	ydjL	E	hypothetical zinc-type alcohol dehydrogenase-like protein		Recipient		2
5	b3517	gadA	E	glutamate decarboxylase A, isozyme, PLP-dependent	TFs-RGPs_EG11544-MONOMER - TFs-RGPs_EG12242-MONOMER - TFs-RGPs_EG12243-MONOMER - TFs-RGPs_PC00004 - TFs-RGPs_PD00288 - TFs-RGPs_TORR-CPLX	NA
5	b1667	ydhR	-	protein ofunknown function		Recipient		6
5	b1732	katE	P	catalase; hydroperoxidase HPII (III), RpoS-dependent	PWYS_DETOX1-PWY	Recipient		19
5	b2925	fbaA	G	fructose-bisphosphate aldolase	PWYS_GLUCONEO-PWY - PWYS_GLYCOLYSIS - PWYS_MANNIDEG-PWY - PWYS_SORBDEG-PWY	Recipient		13
5	b2187	yejL	S	hypothetical protein		Recipient		9
5	b2428	yfeU	R	hypothetical protein		Recipient		3
5	b2527	hscB	O	co-chaperone HscB		Donor and Recipient	16	14
5	b2582	trxC	OC	putative thioredoxin-like protein	TFs-RGPs_PD00214	Recipient		4
5	b2687	ygaG	T	S-ribosylhomocysteinase		Recipient		10
5	b2798	xni	L	exonuclease IX		Recipient		4
5	b3011	yqhD	C	putative alcohol dehydrogenase		Recipient		7
5	b3160	yhbW	C	putative enzyme		Recipient		10
5	b4051	qor	C	quinone oxidoreductase		Recipient		5
5	b3470	sirA	O	hypothetical protein		NA
5	b3516	gadX	K	putative ARAC-type regulatory protein	TFs-RGPs_EG11544-MONOMER - TFs-RGPs_EG12242-MONOMER - TFs-RGPs_EG12243-MONOMER - TFs-RGPs_PC00004 - TFs-RGPs_PD00288 - TFs-RGPs_TORR-CPLX	Recipient		11
5	b3643	rph	J	ribonuclease PH		Recipient		3
6	b4143	groEL	O	chaperonin GroEL		NA
6	b3463	ftsE	D	ATP-binding component of a membrane-associated complex involved in cell division	PCs_ABC-54-CPLX	Recipient		5
6	b3462	ftsX	D	cell division membrane protein	PCs_ABC-54-CPLX	Recipient		5
6	b3972	murB	M	UDP-N-acetylenolpyruvoylglucosamine reductase	PWYS_PEPTIDOGLYCANSYN-PWY	Recipient		20
6	b0209	yafD	S	hypothetical protein		Recipient		3
6	b0252	yafZ	-	CP4-6 prophage		NA
6	b0490	ybbL	R	putative ATP-binding component of a transport system		Recipient		2
6	b0492	ybbN	O	putative thioredoxin protein		Recipient		2
6	b1117	ycfV	V	putative ATP-binding component of a transport system	PCs_ABC-62-CPLX	NA
6	b1189	dadA	E	D-amino acid dehydrogenase small subunit	PWYS_ALADEG-PWY - TFs-RGPs_PC00004 - TFs-RGPs_PD00353	Recipient		8
6	b1234	ychK	R	putative transmembrane protein		Recipient		7
6	b1741	ydjQ	L	endonuclease in nucleotide excision repair		Recipient		7
6	b2036	glf	M	UDP-galactopyranose mutase		NA
6	b2097	fbaB	G	fructose-bisphosphate aldolase	PWYS_GLUCONEO-PWY - PWYS_GLYCOLYSIS - PWYS_MANNIDEG-PWY - PWYS_SORBDEG-PWY	Recipient		1
6	b2474	ypfI	R	putative acyl-CoA N-acyltransferase		Recipient		12
6	b2566	era	R	GTP-binding protein Era		Recipient		10
6	b2781	mazG	R	hypothetical protein		Recipient		10
6	b3464	ftsY	U	cell division membrane protein	PCs_SRP-CPLX	NA
6	b3195	yrbF	Q	putative ATP-binding component of a transport system	PCs_ABC-45-CPLX	Recipient		5
6	b2690	yqaB	R	putative phosphatase		Recipient		11
6	b3081	fadH	C	2,4-dieonyl-CoA reductase, FMN-linked		Recipient		8
6	b3205	yhbJ	R	hypothetical protein		Recipient		2
6	b3812	yigB	R	putative enzyme with a phophatase-like domain		Recipient		8
6	b4377	yjjU	R	putative transcriptional regulator		Recipient		8
7	b0832	yliD	EP	putative dipeptide transport protein (ABC superfamily, membrane)	PCs_ABC-49-CPLX	Recipient		8
7	b1485	yddQ	EP	putative ABC transport system permease protein	PCs_ABC-59-CPLX - TFs-RGPs_GLNG-CPLX	Recipient		11
7	b3480	nikE	EP	ATP-binding protein of nickel transport system	PCs_ABC-20-CPLX - TFs-RGPs_EG11519-MONOMER - TFs-RGPs_PD00197	Recipient		9
7	b3542	dppC	EP	dipeptide transport protein 2 (ABC superfamily, membrane)	PCs_ABC-8-CPLX - TFs-RGPs_PC00027	Recipient		9
7	b0830	yliB	E	putative dipeptide transport protein (ABC superfamily, peri_bind)	PCs_ABC-49-CPLX	Recipient		8
7	b0831	yliC	EP	putative dipeptide transport protein (ABC superfamily, membrane)	PCs_ABC-49-CPLX	Recipient		1
7	b1244	oppB	EP	oligopeptide permease ABC transporter membrane component	PCs_ABC-22-CPLX - TFs-RGPs_PD00353	Recipient		7
7	b1486	yddR	EP	putative ABC transport system permease protein	PCs_ABC-59-CPLX - TFs-RGPs_GLNG-CPLX	Recipient		5
7	b2179	yejE	R	putative oligopeptide transport protein (ABC superfamily, membrane)	PCs_ABC-41-CPLX	NA
7	b3477	nikB	EP	nickel transport protein (ABC superfamily, membrane)	PCs_ABC-20-CPLX - TFs-RGPs_EG11519-MONOMER - TFs-RGPs_PD00197	Recipient		9
7	b3478	nikC	EP	nickel transport proein (ABC superfamily, membrane)	PCs_ABC-20-CPLX - TFs-RGPs_EG11519-MONOMER - TFs-RGPs_PD00197	Recipient		7
7	b3543	dppB	EP	dipeptide transport protein 1 (ABC superfamily, membrane)	PCs_ABC-8-CPLX - TFs-RGPs_PC00027	Recipient		6
7	b1245	oppC	EP	homolog of Salmonella oligopeptide transport permease protein	PCs_ABC-22-CPLX - TFs-RGPs_PD00353	Recipient		7
7	b1243	oppA	E	oligopeptide transport protein (ABC superfamily, peri_bind)	PCs_ABC-22-CPLX - TFs-RGPs_PD00353	Donor and Recipient	152	5
7	b1293	sapB	V	homolog of Salmonella peptide transport permease protein	PCs_ABC-29-CPLX	Recipient		4
7	b1329	mppA	E	periplasmic murein tripeptide (L-Ala-gamma-D-Glut-m-DAP) permease		Recipient		6
7	b2178	yejB	R	putative oligopeptide transport protein (ABC superfamily, membrane)	PCs_ABC-41-CPLX	Recipient		2
7	b3020	ygiS	E	putative oligipeptide transport protein (ABC superfamily, peri_bind)		Recipient		5
7	b3476	nikA	E	nickel transport protein (ABC superfamily, peri_bind)	PCs_ABC-20-CPLX - TFs-RGPs_EG11519-MONOMER - TFs-RGPs_PD00197	Recipient		17
7	b3544	dppA	E	dipeptide transport protein	PCs_ABC-8-CPLX - TFs-RGPs_PC00027	Recipient		8
7	b1487	yddS	E	putative ABC transport system periplasmic binding protein	PCs_ABC-59-CPLX - TFs-RGPs_GLNG-CPLX	Recipient		1
8	b0169	rpsB	J	30S ribosomal protein S2		NA
8	b3178	hflB	O	ATP-dependent zinc-metallo protease	PCs_CPLX0-2982	Recipient		9
8	b2609	rpsP	J	30S ribosomal protein S16		NA
8	b0166	dapD	E	2,3,4,5-tetrahydropyridine-2-carboxylate N-succinyltransferase	PWYS_DAPLYSINESYN-PWY	NA
8	b0170	tsf	J	elongation factor Ts		Recipient		1
8	b0172	frr	J	ribosome releasing factor		Recipient		9
8	b0911	rpsA	J	30S ribosomal protein S1		NA
8	b0171	pyrH	F	uridylate kinase	PWYS_PWY0-162	Recipient		3
8	b3066	dnaG	L	DNA primase	TFs-RGPs_PC00010	NA
8	b0481	ybaK	S	hypothetical protein		Recipient		9
8	b0636	ybeA	S	hypothetical protein		NA
8	b0884	infA	J	translation initiation factor IF-1		Recipient		8
8	b3176	glmM	G	phosphoglucosamine mutase	PWYS_UDPNAGSYN-PWY	NA
8	b0931	pncB	H	nicotinate phosphoribosyltransferase	PWYS_PYRNUCYC-PWY - TFs-RGPs_PD04413	Recipient		8
8	b2608	rimM	J	16S rRNA-processing protein		Recipient		7
8	b3056	cca	J	tRNA nucleotidyl transferase		Recipient		10
8	b3179	rrmJ	J	23 S rRNA methyltransferase		Recipient		13
8	b3384	trpS	J	tryptophanyl-tRNA synthetase	PWYS_TRNA-CHARGING-PWY	Recipient		3
8	b3385	gph	R	phosphoglycolate phosphatase		Recipient		6
8	b3400	hslR	J	Hsp15; DNA/RNA binding heat shock protein		Donor and Recipient	113	7
9	b0083	ftsL	D	cell division protein; ingrowth of wall at septum		NA
9	b0084	ftsI	M	division-specific transpeptidase, penicillin-binding protein 3		NA
9	b0085	murE	M	UDP-N-acetylmuramoylalanyl-D-glutamate--2,6-diaminopimelate ligase	PWYS_PEPTIDOGLYCANSYN-PWY	Recipient		10
9	b0086	murF	M	D-alanine:D-alanine-adding enzyme	PWYS_PEPTIDOGLYCANSYN-PWY	Recipient		7
9	b0087	mraY	M	phospho-N-acetylmuramoyl-pentapeptide-transferase	PWYS_PEPTIDOGLYCANSYN-PWY	NA
9	b0088	murD	M	UDP-N-acetylmuramoyl-L-alanyl-D-glutamate synthetase	PWYS_PEPTIDOGLYCANSYN-PWY	Recipient		4
9	b0089	ftsW	D	cell division; membrane protein involved in shape determination		NA
9	b0090	murG	M	N-acetylglucosaminyl transferase	PWYS_PEPTIDOGLYCANSYN-PWY	Recipient		3
9	b0093	ftsQ	M	cell division protein; ingrowth of wall at septum	TFs-RGPs_PD02198	NA
9	b0096	lpxC	M	UDP-3-O-[3-hydroxymyristoyl] N-acetylglucosamine deacetylase	PWYS_NAGLIPASYN-PWY	Recipient		6
9	b1168	ycgG	T	putative protease		Recipient		9
9	b2748	ftsB	D	cell divison protein FtsB		NA
9	b3933	ftsN	D	essential cell division protein		NA
9	b0091	murC	M	UDP-N-acetylmuramate--L-alanine ligase	PWYS_PEPTIDOGLYCANSYN-PWY	Recipient		2
9	b0092	ddl	M	D-alanylalanine synthetase	PWYS_PEPTIDOGLYCANSYN-PWY	NA
9	b0634	mrdB	D	rod shape-determining membrane protein; cell elongation		NA
9	b0635	mrdA	M	cell elongation, e phase; peptidoglycan synthetase; penicillin-binding protein 2		NA
9	b4233	mpl	M	UDP-N-acetylmuramate:L-alanyl-gamma-D-glutamyl-meso-diaminopimelate ligase	TFs-RGPs_PC00004	Recipient		6
10	b3705	yidC	U	inner membrane protein translocase component YidC	PCs_SEC-SECRETION-CPLX - PCs_SECD-SECF-YAJC-YIDC-CPLX	Recipient		4
10	b3189	murA	M	UDP-N-acetylglucosamine 1-carboxyvinyltransferase	PWYS_PEPTIDOGLYCANSYN-PWY	Donor and Recipient	37	9
10	b3701	dnaN	L	DNA polymerase III subunit beta	TFs-RGPs_EG10490-MONOMER - TFs-RGPs_PD03831	Recipient		21
10	b3703	rpmH	J	50S ribosomal protein L34		NA
10	b3781	trxA	OC	thioredoxin	TFs-RGPs_PC00004	Recipient		8
10	b1004	wrbA	R	TrpR binding protein WrbA		Recipient		5
10	b1051	msyB	-	acidic protein suppresses mutants lacking function of protein export		Recipient		3
10	b1103	ycfF	FG	putative protein kinase C inhibitor		Recipient		6
10	b1852	zwf	G	glucose-6-phosphate 1-dehydrogenase	PWYS_ENTNER-DOUDOROFF-PWY - PWYS_OXIDATIVEPENT-PWY - TFs-RGPs_PD00365 - TFs-RGPs_PD00406 - TFs-RGPs_PD04418	Recipient		13
10	b3700	recF	L	recombination protein F	PCs_RECFOR-CPLX - TFs-RGPs_EG10490-MONOMER - TFs-RGPs_PD03831	Recipient		7
10	b2496	hda	L	DNA replication initiation factor		Recipient		21
10	b3003	yghA	Q	oxidoreductase		Recipient		7
10	b3203	yhbH	J	probable sigma-54 modulation protein		Recipient		6
10	b3713	yieF	R	putative oxidoreductase, flavoprotein		Recipient		5
10	b3764	yifE	S	putative transcriptional regulator with pssR		Recipient		5
10	b3807	cyaY	P	frataxin-like protein		Recipient		9
10	b4135	yjdC	K	putative regulator (TetR/AcrR family)		Recipient		3
11	b3339	tuf	J	elongation factor Tu		NA
11	b3725	pstB	P	ATP-binding component of high-affinity phosphate-specific transport system	PCs_ABC-27-CPLX - TFs-RGPs_PC00027 - TFs-RGPs_PHOB-MONOMER	Recipient		6
11	b3980	tuf	J	elongation factor Tu	TFs-RGPs_EG11544-MONOMER	NA
11	b0126	yadF	P	putative carbonic anhdrase	PWYS_CYANCAT-PWY	Recipient		9
11	b0190	yaeQ	S	hypothetical protein		Recipient		23
11	b0420	dxs	HI	1-deoxy-D-xylulose-5-phosphate synthase	PWYS_NONMEVIPP-PWY - PWYS_PYRIDOXSYN-PWY - PWYS_THISYN-PWY	Recipient		11
11	b0438	clpX	O	ATP-dependent protease ATP-binding subunit	PCs_CPLX0-3107 - PCs_CPLX0-3108	Donor and Recipient	177	6
11	b2592	clpB	O	ATP-dependent protease, Hsp 100, part of multi-chaperone system with DnaK, DnaJ, and GrpE		Donor and Recipient	66	6
11	b1957	yodC	S	unknown CDS		Recipient		8
11	b2290	yfbQ	E	aspartate aminotransferase		NA
11	b2869	ygeV	KT	putative transcriptional regulator		Recipient		11
11	b3352	yheS	R	putative ATP-binding component of a transport system		Recipient		4
11	b3401	hslO	O	Hsp33-like chaperonin		Recipient		1
11	b3465	yhhF	L	putative methyltransferase		Recipient		3
11	b3697	yidA	R	conserved protein, phophatase-like domain		Recipient		5
11	b4137	cutA	P	divalent cation tolerance protein; cytochrome c biogenesis		Recipient		5
12	b3988	rpoC	K	DNA-directed RNA polymerase beta' subunit	PCs_APORNAP-CPLX - PCs_CPLX0-221 - PCs_CPLX0-222 - PCs_RNAP32-CPLX - PCs_RNAP54-CPLX - PCs_RNAP70-CPLX - PCs_RNAPE-CPLX - PCs_RNAPS-CPLX	Recipient		15
12	b3169	nusA	K	transcription elongation factor NusA	TFs-RGPs_PC00004 - TFs-RGPs_PC00005 - TFs-RGPs_PD00196	Recipient		10
12	b3181	greA	K	transcription elongation factor GreA		Donor and Recipient	15	8
12	b0059	hepA	KL	ATP-dependent helicase HepA		Donor and Recipient	140	3
12	b3295	rpoA	K	DNA-directed RNA polymerase alpha subunit	PCs_APORNAP-CPLX - PCs_CPLX0-221 - PCs_CPLX0-222 - PCs_RNAP32-CPLX - PCs_RNAP54-CPLX - PCs_RNAP70-CPLX - PCs_RNAPE-CPLX - PCs_RNAPS-CPLX	Recipient		8
12	b3165	rpsO	J	30S ribosomal protein S15	TFs-RGPs_PC00004 - TFs-RGPs_PC00005 - TFs-RGPs_PD00196	NA
12	b3649	rpoZ	K	DNA-directed RNA polymerase omega subunit		Donor and Recipient	99	3
12	b3987	rpoB	K	DNA-directed RNA polymerase beta subunit	PCs_APORNAP-CPLX - PCs_CPLX0-221 - PCs_CPLX0-222 - PCs_RNAP32-CPLX - PCs_RNAP54-CPLX - PCs_RNAP70-CPLX - PCs_RNAPE-CPLX - PCs_RNAPS-CPLX	Recipient		1
12	b3067	rpoD	K	RNA polymerase sigma factor	PCs_RNAP70-CPLX - TFs-RGPs_PC00010	NA
12	b1334	fnr	T	transcriptional regulation of aerobic, anaerobic respiration, osmotic balance	TFs-RGPs_PD00197	Recipient		6
12	b1731	cedA	-	cell division activator		Recipient		12
12	b3995	rsd	K	regulator of sigma D		NA
12	b2319	usg	E	hypothetical protein		NA
12	b4118	melR	K	regulator of melibiose operon	TFs-RGPs_PC00004 - TFs-RGPs_PD00208	Recipient		10
12	b3406	greB	-	transcription elongation factor GreB		Donor and Recipient	6	8
12	b3989	htrC	-	heat shock protein htrC		Donor and Recipient	90	3
13	b0025	ribF	H	hypothetical protein	PWYS_RIBOSYN2-PWY	Recipient		1
13	b0736	ybgC	R	hypothetical protein	PCs_TOL-PAL-CPLX	Recipient		13
13	b0955	ycbZ	O	putative ATP-dependent protease		Recipient		6
13	b1090	plsX	I	fatty acid/phospholipid synthesis protein		Recipient		3
13	b1091	fabH	I	3-oxoacyl-(acyl carrier protein) synthase	PWYS_FASYN-INITIAL-PWY	Recipient		11
13	b1092	fabD	I	acyl carrier protein S-malonyltransferase	PWYS_FASYN-INITIAL-PWY	Recipient		7
13	b1093	fabG	IQ	3-ketoacyl-(acyl-carrier-protein) reductase	PWYS_FASYN-ELONG-PWY - PWYS_PWY0-862	NA
13	b1094	acpP	IQ	acyl carrier protein	PWYS_PWY0-501	Recipient		12
13	b1095	fabF	IQ	3-oxoacyl-(acyl carrier protein) synthase	PWYS_FASYN-ELONG-PWY - PWYS_FASYN-INITIAL-PWY	Recipient		5
13	b1096	pabC	EH	4-amino-4-deoxychorismate lyase	PCs_PABSYNMULTI-CPLX - PWYS_FOLSYN-PWY	Recipient		2
13	b2563	acpS	I	4'-phosphopantetheinyl transferase	PWYS_FASYN-INITIAL-PWY	Recipient		8
13	b2836	aas	IQ	2-acyl-glycerophospho-ethanolamine acyltransferase		Recipient		11
13	b3730	glmU	M	bifunctional N-acetylglucosamine-1-phosphate uridyltransferase/glucosamine-1-phosphate acetyltransferase	PWYS_PEPTIDOGLYCANSYN-PWY - PWYS_UDPNAGSYN-PWY - TFs-RGPs_PD00266	Recipient		8
13	b2902	ygfF	IQ	putative oxidoreductase		Recipient		1
13	b3729	glmS	M	D-fructose-6-phosphate amidotransferase	PWYS_UDPNAGSYN-PWY - TFs-RGPs_PD00266	Recipient		27
14	b4059	ssb	L	single-strand DNA-binding protein	TFs-RGPs_PC00010	Recipient		15
14	b0214	rnhA	L	ribonuclease H		Recipient		10
14	b1274	topA	L	DNA topoisomerase I	TFs-RGPs_PD00196	Recipient		9
14	b1763	topB	L	DNA topoisomerase III		Recipient		2
14	b1861	ruvA	L	Holliday junction DNA helicase motor protein	PCs_RUVABC-CPLX	Recipient		18
14	b2011	sbcB	L	exonuclease I, 3' --> 5' specific; deoxyribophosphodiesterase		Recipient		15
14	b3822	recQ	L	ATP-dependent DNA helicase		Recipient		11
14	b2892	recJ	L	ssDNA exonuclease, 5' --> 3' specific		Recipient		5
14	b1652	rnt	L	ribonuclease T		Recipient		20
14	b1759	nudG	L	CTP pyrophosphohydrolase		Recipient		9
14	b1764	selD	E	selenophosphate synthetase	PWYS_PWY0-901	Recipient		2
14	b3935	priA	L	primosome assembly protein PriA		NA
14	b2894	xerD	L	tyrosine recombinase		Recipient		12
14	b3821	pldA	M	outer membrane phospholipase A		Recipient		4
14	b3825	pldB	I	lysophospholipase L(2)		Recipient		7
15	b0230	mbhA	N	flagellar motor protein		Recipient		2
15	b1890	motA	N	flagellar motor protein	PCs_FLAGELLAR-MOTOR-COMPLEX	Recipient		6
15	b1421	trg	NT	methyl-accepting chemotaxis protein III, ribose and galactose sensor receptor	PCs_TRG-CPLX - PCs_TRG-GLN - PCs_TRG-GLU - PCs_TRG-GLUME	Recipient		5
15	b1884	cheR	NT	chemotactic response, glutamate methyltransferase	PWYS_CHE-PWY	Recipient		4
15	b1887	cheW	NT	positive regulator of CheA protein activity	PCs_TAP-CPLX - PCs_TAP-GLN - PCs_TAP-GLU - PCs_TAP-GLUME - PCs_TAR-CPLX - PCs_TAR-GLN - PCs_TAR-GLU - PCs_TAR-GLUME - PCs_TRG-CPLX - PCs_TRG-GLN - PCs_TRG-GLU - PCs_TRG-GLUME - PCs_TSR-CPLX - PCs_TSR-GLN - PCs_TSR-GLU - PCs_TSR-GLUME	Recipient		9
15	b1888	cheA	NT	chemotactic sensory histidine kinase (soluble) in two-component regulatory system with CheB and CheY, senses chemotactic signal	PCs_TAP-CPLX - PCs_TAP-GLN - PCs_TAP-GLU - PCs_TAP-GLUME - PCs_TAR-CPLX - PCs_TAR-GLN - PCs_TAR-GLU - PCs_TAR-GLUME - PCs_TRG-CPLX - PCs_TRG-GLN - PCs_TRG-GLU - PCs_TRG-GLUME - PCs_TSR-CPLX - PCs_TSR-GLN - PCs_TSR-GLU - PCs_TSR-GLUME - PWYS_CHE-PWY	Recipient		3
15	b4355	tsr	NT	methyl-accepting chemotaxis protein I, serine sensor receptor	PCs_TSR-CPLX - PCs_TSR-GLN - PCs_TSR-GLU - PCs_TSR-GLUME	Recipient		6
15	b1881	cheZ	NT	chemotactic response, CheY protein phophatase		Recipient		11
15	b1882	cheY	T	chemotactic response regulator in two-component regulatory system with CheA, transmits signals to FliM flagelllar motor component	PWYS_CHE-PWY	Recipient		10
15	b1883	cheB	NT	chemotaxis-specific methylesterase	PWYS_CHE-PWY	NA
15	b1886	tar	NT	methyl-accepting chemotaxis protein II, aspartate sensor receptor	PCs_TAR-CPLX - PCs_TAR-GLN - PCs_TAR-GLU - PCs_TAR-GLUME	Recipient		3
15	b1889	motB	N	flagellar motor protein	PCs_FLAGELLAR-MOTOR-COMPLEX	Recipient		5
15	b1885	tap	NT	methyl-accepting chemotaxis protein IV, peptide sensor receptor	PCs_TAP-CPLX - PCs_TAP-GLN - PCs_TAP-GLU - PCs_TAP-GLUME	Recipient		9
15	b3072	aer	NT	aerotaxis sensor receptor, flavoprotein		Donor and Recipient	72	5
16	b3753	rbsR	K	regulator for rbs operon	TFs-RGPs_PD03867	Recipient		3
16	b3751	rbsB	G	D-ribose periplasmic binding protein	PCs_ABC-28-CPLX - TFs-RGPs_PC00004 - TFs-RGPs_PD03867	Recipient		9
16	b1514	ydeY	G	putative ABC transport system permease protein	PCs_ABC-58-CPLX	Recipient		3
16	b4088	alsB	G	D-allose-binding periplasmic protein	PCs_ABC-42-CPLX - TFs-RGPs_G7821-MONOMER	Recipient		5
16	b4227	ytfQ	G	putative D-ribose transport protein (ABC superfamily, peri_bind)	PCs_ABC-46-CPLX	Recipient		2
16	b1898	--	-			NA
16	b2546	yphD	G	putative sugar transport protein (ABC superfamily, membrane)	PCs_ABC-60-CPLX	Recipient		4
16	b3748	rbsD	G	D-ribose high-affinity transport system; membrane-associated protein	TFs-RGPs_PC00004 - TFs-RGPs_PD03867	Recipient		5
16	b3750	rbsC	G	ribose high-affinity ABC transporter permease component	PCs_ABC-28-CPLX - TFs-RGPs_PC00004 - TFs-RGPs_PD03867	Recipient		13
16	b3752	rbsK	G	ribokinase	PWYS_RIBOKIN-PWY - TFs-RGPs_PC00004 - TFs-RGPs_PD03867	Recipient		7
16	b4086	alsC	G	D-allose transport system permease	PCs_ABC-42-CPLX - TFs-RGPs_G7821-MONOMER	Recipient		5
16	b4230	ytfT	G	putative sugar transport protein (ABC superfamily, membrane)	PCs_ABC-46-CPLX	Recipient		5
16	b4231	yjfF	G	putative sugar transport protein (ABC superfamily, membrane)	PCs_ABC-46-CPLX	Recipient		15
16	b4087	alsA	G	D-allose transport ATP-binding protein	PCs_ABC-42-CPLX - TFs-RGPs_G7821-MONOMER	Recipient		3
17	b0823	ybiW	C	putative formate acetyltransferase 3		NA
17	b0902	pflA	O	pyruvate formate lyase activating enzyme 1		NA
17	b3952	pflC	O	probable pyruvate formate lyase activating enzyme 2		NA
17	b4379	yjjW	O	putative activating enzyme		Recipient		3
17	b0903	pflB	C	formate acetyltransferase 1	PWYS_ANARESP1-PWY - PWYS_FERMENTATION-PWY - PWYS_THREOCAT-PWY - TFs-RGPs_ARCA-MONOMER - TFs-RGPs_NARL-MONOMER - TFs-RGPs_PC00004 - TFs-RGPs_PC00027 - TFs-RGPs_PD00197	Recipient		5
17	b2579	yfiD	R	putative formate acetyltransferase	TFs-RGPs_ARCA-MONOMER - TFs-RGPs_EG11088-MONOMER - TFs-RGPs_PD00197	Recipient		3
17	b3114	tdcE	C	probable formate acetyltransferase 3	PWYS_ANARESP1-PWY - PWYS_FERMENTATION-PWY - PWYS_THREOCAT-PWY - TFs-RGPs_PC00004 - TFs-RGPs_PC00027 - TFs-RGPs_PD00268 - TFs-RGPs_PD03292	Recipient		10
17	b3951	pflD	C	formate acetyltransferase 2		NA
17	b0919	ycbJ	-	hypothetical protein		Recipient		12
17	b3919	tpiA	G	triosephosphate isomerase	PWYS_GLYCOLYSIS	NA
17	b1066	rimJ	J	acetylation of N-terminal alanine of 30S ribosomal subunit protein S5		Recipient		12
17	b1127	pepT	E	peptidase T		Recipient		10
17	b3866	yihI	S	hypothetical protein		Recipient		6
17	b3745	yieM	R	hypothetical protein		Recipient		5
18	b0115	aceF	C	dihydrolipoamide acetyltransferase	PCs_PYRUVATEDEH-CPLX - PWYS_ANARESP1-PWY - PWYS_GLYOXDEG-PWY - PWYS_PYRUVDEHYD-PWY - TFs-RGPs_EG11088-MONOMER - TFs-RGPs_PC00004 - TFs-RGPs_PD00197	Recipient		3
18	b0113	pdhR	K	transcriptional regulator of pyruvate dehydrogenase complex	TFs-RGPs_EG11088-MONOMER - TFs-RGPs_PC00004 - TFs-RGPs_PD00197	Recipient		1
18	b0304	ykgC	C	pyridine nucleotide-disulfide oxidoreductase		Recipient		8
18	b3500	gor	C	glutathione reductase	PWYS_GLUT-REDOX-PWY	Recipient		10
18	b3962	udhA	C	soluble pyridine nucleotide transhydrogenase		Recipient		6
18	b3417	malP	G	maltodextrin phosphorylase	PWYS_GLYCOCAT-PWY - TFs-RGPs_PC00004 - TFs-RGPs_PD00237	Recipient		4
18	b0219	yafV	R	putative EC 3.5. amidase-type enzyme		Recipient		4
18	b0686	ybfF	R	putative enzyme		Recipient		3
18	b0969	yccK	P	putative sulfite reductase		Recipient		9
18	b2159	nfo	L	endonuclease IV	TFs-RGPs_PD00365 - TFs-RGPs_PD00406 - TFs-RGPs_PD04418	Recipient		6
18	b2349	intS	L	CPS-53 (KpLE1) prophage; Sf6-like integrase		Recipient		10
18	b2622	intA	LO	CP4-57 prophage; integrase		Recipient		4
18	b4327	yjiE	K	putative transcriptional regulator (LysR family)		Recipient		3
19	b0811	glnH	ET	glutamine ABC transporter periplasmic-binding protein	PCs_ABC-12-CPLX - TFs-RGPs_GLNG-CPLX - TFs-RGPs_PC00027	Recipient		3
19	b0860	artJ	ET	arginine 3rd transport system periplasmic binding protein	PCs_ABC-4-CPLX	Recipient		5
19	b0863	artI	ET	arginine 3rd transport system periplasmic binding protein	PCs_ABC-4-CPLX	Recipient		6
19	b0864	artP	E	ATP-binding component of 3rd arginine transport system	PCs_ABC-4-CPLX	Recipient		6
19	b1920	fliY	ET	cysteine transport protein (ABC superfamily, peri_bind)	TFs-RGPs_EG10320-MONOMER - TFs-RGPs_PD00288	Recipient		10
19	b2309	hisJ	ET	histidine transport protein (ABC superfamily, peri_bind)	PCs_ABC-14-CPLX - TFs-RGPs_GLNG-CPLX	Recipient		4
19	b2310	argT	ET	lysine-, arginine-, ornithine-binding periplasmic protein	PCs_ABC-3-CPLX - TFs-RGPs_GLNG-CPLX	Recipient		5
19	b4106	phnC	P	ATP-binding component of phosphonate transport	PCs_ABC-23-CPLX - TFs-RGPs_PHOB-MONOMER	NA
19	b0861	artM	E	arginine 3rd transport system permease protein	PCs_ABC-4-CPLX	Recipient		5
19	b0862	artQ	E	arginine 3rd transport system permease protein	PCs_ABC-4-CPLX	Recipient		5
19	b2307	hisM	E	histidine and lysine/arginine/ornithine transport protein (ABC superfamily, membrane)	PCs_ABC-14-CPLX - PCs_ABC-3-CPLX - TFs-RGPs_GLNG-CPLX	Recipient		4
19	b2308	hisQ	E	histidine and lysine/arginine/ornithine transport system (ABC superfamily, membrane)	PCs_ABC-14-CPLX - PCs_ABC-3-CPLX - TFs-RGPs_GLNG-CPLX	Recipient		4
19	b1921	fliZ	-	putative regulator of FliA	TFs-RGPs_EG10320-MONOMER - TFs-RGPs_PD00288	Recipient		6
20	b0023	rpsT	J	30S ribosomal protein S20		Recipient		12
20	b3303	rpsE	J	30S ribosomal protein S5		Recipient		21
20	b3307	rpsN	J	30S ribosomal protein S14		NA
20	b3306	rpsH	J	30S ribosomal protein S8		NA
20	b4202	rpsR	J	30S ribosomal protein S18		NA
20	b0423	thiI	HP	thiamine biosynthesis protein ThiI		NA
20	b3342	rpsL	J	30S ribosomal protein S12		NA
20	b2140	yohI	J	conserved protein, FMN-linked		Recipient		4
20	b2584	yfiQ	KC	putative acyl-CoA synthetase, NAD(P)-binding, ATP-binding		Recipient		2
20	b4191	yjfQ	KG	putative DEOR-type transcriptional regulator	TFs-RGPs_G7854-MONOMER	Recipient		3
20	b3302	rpmD	J	50S ribosomal protein L30		NA
20	b4178	yjeB	K	conserved protein, Winged helix domain		Recipient		8
21	b0140	ecpD	NU	probable pilin chaperone similar to PapD	TFs-RGPs_PC00027	Recipient		11
21	b0531	sfmC	NU	putative chaperone		Recipient		5
21	b0717	ybgP	NU	putative chaperone		Recipient		6
21	b0939	ycbR	NU	putative fimbrial chaperone		Recipient		4
21	b2110	yehC	NU	putative chaperone		Recipient		14
21	b2336	yfcS	NU	putative chaperone		Recipient		13
21	b3047	yqiH	NU	putative periplasmic chaperone		Recipient		1
21	b4316	fimC	NU	periplasmic chaperone, required for type 1 fimbriae	TFs-RGPs_PC00027 - TFs-RGPs_PD00288 - TFs-RGPs_PD00353	Recipient		8
21	b3143	yraI	NU	putative chaperone		Recipient		11
21	b4313	fimE	L	recombinase involved in phase variation; regulator for fimA	TFs-RGPs_PD00288 - TFs-RGPs_PD00353	Recipient		6
21	b4314	fimA	NU	major type 1 subunit fimbrin (pilin)	PCs_CPLX0-3401 - TFs-RGPs_PC00027 - TFs-RGPs_PD00288 - TFs-RGPs_PD00353	Recipient		3
21	b4315	fimI	NU	fimbrial protein	TFs-RGPs_PC00027 - TFs-RGPs_PD00288 - TFs-RGPs_PD00353	Recipient		3
22	b0652	gltL	E	ATP-binding protein of glutamate/aspartate transport system	PCs_ABC-13-CPLX	Recipient		5
22	b0654	gltJ	E	glutamate/aspartate transport protein (ABC superfamily, membrane)	PCs_ABC-13-CPLX	Recipient		1
22	b1918	yecS	E	putative amino acid transport protein (ABC superfamily, membrane)		Recipient		7
22	b0653	gltK	E	glutamate/aspartate transport protein (ABC superfamily, membrane)	PCs_ABC-13-CPLX	Recipient		6
22	b0655	gltI	ET	glutamate/aspartate periplasmic binding protein		Recipient		3
22	b0809	glnQ	E	glutamine ABC transporter ATP-binding component	PCs_ABC-12-CPLX - TFs-RGPs_GLNG-CPLX - TFs-RGPs_PC00027	Recipient		2
22	b1917	yecC	E	putative ATP-binding component of a transport system		Recipient		1
22	b2306	hisP	E	ATP-binding component of histidine transport	PCs_ABC-14-CPLX - PCs_ABC-3-CPLX - TFs-RGPs_GLNG-CPLX	Recipient		6
22	b3269	yhdX	E	putative amino acid transport protein (ABC superfamily, membrane)	PCs_ABC-52-CPLX - TFs-RGPs_GLNG-CPLX	Recipient		3
22	b3271	yhdZ	E	putative ATP-binding component of a transport system	PCs_ABC-52-CPLX - TFs-RGPs_GLNG-CPLX	Donor and Recipient	17	7
22	b3270	yhdY	E	putative amino acid transport protein (ABC superfamily, membrane)	PCs_ABC-52-CPLX - TFs-RGPs_GLNG-CPLX	Recipient		4
22	b0810	glnP	E	glutamine ABC transporter permease component	PCs_ABC-12-CPLX - TFs-RGPs_GLNG-CPLX - TFs-RGPs_PC00027	Recipient		1
23	b0829	yliA	R	putative ATP-binding component of a transport system	PCs_ABC-49-CPLX	Donor	346
23	b1246	oppD	EP	oligopeptide transporter ATP-binding component	PCs_ABC-22-CPLX - TFs-RGPs_PD00353	Recipient		6
23	b1247	oppF	E	homolog of Salmonella ATP-binding protein of oligopeptide ABC transport system	PCs_ABC-22-CPLX - TFs-RGPs_PD00353	Recipient		7
23	b1483	yddO	EP	putative ABC transport system ATP-binding protein	PCs_ABC-59-CPLX - TFs-RGPs_GLNG-CPLX	Recipient		5
23	b1484	yddP	EP	putative ABC transport system ATP-binding protein	PCs_ABC-59-CPLX - TFs-RGPs_GLNG-CPLX	Recipient		6
23	b3479	nikD	EP	ATP-binding protein of nickel transport system	PCs_ABC-20-CPLX - TFs-RGPs_EG11519-MONOMER - TFs-RGPs_PD00197	Recipient		13
23	b3540	dppF	E	dipeptide transport protein (ABC superfamily, atp_bind)	PCs_ABC-8-CPLX - TFs-RGPs_PC00027	Recipient		9
23	b3541	dppD	EP	dipeptide transport protein (ABC superfamily, atp_bind)	PCs_ABC-8-CPLX - TFs-RGPs_PC00027	Recipient		8
23	b4097	phnK	P	ATP-binding component of phosphonate transport	TFs-RGPs_PHOB-MONOMER	Recipient		5
23	b1292	sapC	V	homolog of Salmonella peptide transport permease protein	PCs_ABC-29-CPLX	Recipient		2
23	b2180	yejF	R	putative ATP-binding component of a transport system	PCs_ABC-41-CPLX	Recipient		4
23	b4096	phnL	P	ATP-binding component of phosphonate transport	TFs-RGPs_PHOB-MONOMER	Recipient		2
24	b1224	narG	C	nitrate reductase 1, alpha subunit	PCs_CPLX0-3261 - PCs_NITRATREDUCTA-CPLX - TFs-RGPs_NARL-MONOMER - TFs-RGPs_PC00027 - TFs-RGPs_PD00197	Recipient		11
24	b0437	clpP	OU	ATP-dependent Clp protease proteolytic subunit	PCs_CPLX0-3104 - PCs_CPLX0-3107 - PCs_CPLX0-3108	Donor and Recipient	153	7
24	b1468	narZ	C	cryptic nitrate reductase 2 alpha subunit	PCs_NITRATREDUCTZ-CPLX	Recipient		9
24	b1223	narK	P	nitrite extrusion protein	TFs-RGPs_NARL-MONOMER - TFs-RGPs_PC00027 - TFs-RGPs_PD00197	Recipient		9
24	b1225	narH	C	nitrate reductase 1, Fe-S (beta) subunit	PCs_CPLX0-3261 - PCs_NITRATREDUCTA-CPLX - TFs-RGPs_NARL-MONOMER - TFs-RGPs_PC00027 - TFs-RGPs_PD00197	Recipient		13
24	b1227	narI	C	nitrate reductase 1, cytochrome b(NR), gamma subunit	PCs_NITRATREDUCTA-CPLX - TFs-RGPs_NARL-MONOMER - TFs-RGPs_PC00027 - TFs-RGPs_PD00197	Recipient		6
24	b1469	narU	P	nitrate extrusion protein (MFS family)		Recipient		9
24	b1465	narV	C	cryptic nitrate reductase 2 gamma subunit	PCs_NITRATREDUCTZ-CPLX	Recipient		7
24	b1467	narY	C	cryptic nitrate reductase 2 beta subunit	PCs_NITRATREDUCTZ-CPLX	Recipient		3
24	b1226	narJ	C	nitrate reductase 1, delta subunit, assembly function	TFs-RGPs_NARL-MONOMER - TFs-RGPs_PC00027 - TFs-RGPs_PD00197	Recipient		4
24	b1466	narW	C	cryptic nitrate reductase 2 delta subunit		Donor and Recipient	76	9
25	b0731	hrsA	GT	PTS family enzyme IIA (N-terminal); enzyme IIBC (C-terminal), induction of ompC	PCs_CPLX-163 - TFs-RGPs_PC00103	Recipient		6
25	b1723	pfkB	G	6-phosphofructokinase II	PWYS_GALACTITOLCAT-PWY - PWYS_GLYCOLYSIS - PWYS_MANNIDEG-PWY - PWYS_SORBDEG-PWY	Recipient		8
25	b2168	fruK	G	1-phosphofructokinase	TFs-RGPs_PC00061	Recipient		6
25	b2167	fruA	G	PTS family enzyme IIB'BC, fructose-specific	PCs_CPLX-158 - TFs-RGPs_PC00061	Recipient		10
25	b2386	ypdG	G	putative PTS family enzyme IIC component, fructose-specific		Recipient		4
25	b2735	ygbI	KG	putative DEOR-type transcriptional regulator		Recipient		14
25	b3899	frvB	G	PTS family enzyme IIBC, fructose-specific	PCs_CPLX-159	Recipient		12
25	b3949	frwC	G	PTS family enzyme IIC, fructose-mannitol-specific	PCs_CPLX-160	Recipient		4
25	b3950	frwB	G	PTS family enzyme IIB, fructose-mannitol-specific	PCs_CPLX-160	Recipient		11
25	b2169	fruB	G	PTS family enzyme IIA (N-terminal); FPr (C-terminal), fructose-specific	PCs_CPLX-158 - TFs-RGPs_PC00061	Recipient		7
25	b2387	ypdH	G	putative PTS family enzyme IIB component		Recipient		2
26	b0184	dnaE	L	DNA polymerase III subunit alpha	PCs_CPLX0-2361	Recipient		3
26	b0470	dnaX	L	DNA polymerase III subunits gamma and tau		Recipient		5
26	b0640	holA	L	DNA polymerase III subunit delta		Recipient		29
26	b0215	dnaQ	L	DNA polymerase III subunit epsilon	PCs_CPLX0-2361	Recipient		11
26	b1099	holB	L	DNA polymerase III subunit delta		Recipient		9
26	b0416	nusB	K	transcription antitermination protein NusB		Recipient		20
26	b4259	holC	L	DNA polymerase III subunit chi		Recipient		15
26	b1842	holE	-	DNA polymerase III, theta subunit	PCs_CPLX0-2361	Recipient		2
26	b4372	holD	L	DNA polymerase III subunit psi		NA
26	b2607	trmD	J	tRNA (guanine-N(1)-)-methyltransferase		Recipient		9
27	b3733	atpG	C	ATP synthase subunit C	PCs_ATPSYN-CPLX - PCs_F-1-CPLX	NA
27	b3734	atpA	C	ATP synthase subunit A	PCs_ATPSYN-CPLX - PCs_F-1-CPLX	NA
27	b1323	tyrR	KE	transcriptional regulation of aroF, aroG, tyrA and aromatic amino acid transport	TFs-RGPs_PD00413	Recipient		6
27	b2155	cirA	P	outer membrane pore protein, receptor for colicin I, requires TonB	TFs-RGPs_PC00004 - TFs-RGPs_PC00009 - TFs-RGPs_PD00260	Recipient		2
27	b3738	atpB	C	ATP synthase subunit A	PCs_ATPSYN-CPLX - PCs_F-O-CPLX	NA
27	b3731	atpC	C	ATP synthase subunit epsilon	PCs_ATPSYN-CPLX - PCs_F-1-CPLX	NA
27	b3735	atpH	C	ATP synthase subunit D	PCs_ATPSYN-CPLX - PCs_F-1-CPLX	NA
27	b3736	atpF	C	ATP synthase subunit B	PCs_ATPSYN-CPLX - PCs_F-O-CPLX	NA
27	b3737	atpE	C	ATP synthase subunit C	PCs_ATPSYN-CPLX - PCs_F-O-CPLX	NA
27	b3739	atpI	C	ATP synthase subunit I		Recipient		4
28	b0399	phoB	TK	positive response regulator for pho regulon, sensor is PhoR (or CreC)	PWYS_CRE-PWY - PWYS_PHOR-PWY - TFs-RGPs_PHOB-MONOMER	Recipient		11
28	b1609	rstB	T	sensor histidine protein kinase (RstA regulator)	PWYS_RST-PWY	Recipient		6
28	b3911	cpxA	T	two-component sensor protein	PWYS_CPX-PWY	Recipient		6
28	b4398	creB	TK	catabolic regulation response regulator	PWYS_CRE-PWY	Recipient		1
28	b1608	rstA	TK	response regulator (activator) in two-component regulatory system with RstB (OmpR family)	PWYS_RST-PWY	Recipient		5
28	b1969	yedW	TK	putative 2-component transcriptional regulator		Recipient		2
28	b2079	baeR	TK	response regulator in two-component regulatory system with BaeS (OmpR family)	PWYS_BAE-PWY	Recipient		2
28	b3912	cpxR	TK	response regulator in two-component regulatory system with CpxA, regulates expression of stress-related genes (OmpR family)	PWYS_CPX-PWY - TFs-RGPs_CPXR-MONOMER	Recipient		8
28	b2078	baeS	T	sensor protein (for BaeR)	PWYS_BAE-PWY	NA
28	b4397	creA	S	hypothetical protein		Recipient		7
29	b0894	dmsA	C	anaerobic dimethyl sulfoxide (DMSO) reductase, subunit A	PCs_DIMESULFREDUCT-CPLX - PWYS_ANARESPACC-PWY - TFs-RGPs_MONOMER0-185 - TFs-RGPs_NARL-MONOMER - TFs-RGPs_PC00027 - TFs-RGPs_PD00197	Recipient		11
29	b0429	cyoD	C	cytochrome o ubiquinol oxidase subunit IV	PCs_CYT-O-UBIOX-CPLX - TFs-RGPs_ARCA-MONOMER - TFs-RGPs_EG11544-MONOMER - TFs-RGPs_PD00197	Recipient		1
29	b1588	ynfF	C	putative dimethyl sulfoxide reductase, major subunit	PCs_CPLX0-1601 - PWYS_ANARESPACC-PWY	Recipient		4
29	b0896	dmsC	R	anaerobic dimethyl sulfoxide (DMSO) reductase, subunit C	PCs_DIMESULFREDUCT-CPLX - PWYS_ANARESPACC-PWY - TFs-RGPs_MONOMER0-185 - TFs-RGPs_NARL-MONOMER - TFs-RGPs_PC00027 - TFs-RGPs_PD00197	Recipient		3
29	b1587	ynfE	C	putative dimethyl sulfoxide reductase, major subunit	PCs_CPLX0-1601 - PWYS_ANARESPACC-PWY	Recipient		3
29	b0895	dmsB	C	anaerobic dimethyl sulfoxide (DMSO) reductase, subunit B	PCs_DIMESULFREDUCT-CPLX - PWYS_ANARESPACC-PWY - TFs-RGPs_MONOMER0-185 - TFs-RGPs_NARL-MONOMER - TFs-RGPs_PC00027 - TFs-RGPs_PD00197	NA
29	b1589	ynfG	C	putative dimethyl sulfoxide reductase, Fe-S subunit	PCs_CPLX0-1601 - PWYS_ANARESPACC-PWY	Recipient		3
29	b1591	ynfI	R	putative dimethyl sulfoxide reductase component		NA
29	b1590	ynfH	R	putative dimethyl sulfoxide reductase, anchor subunit	PCs_CPLX0-1601 - PWYS_ANARESPACC-PWY	Recipient		4
30	b1623	add	F	adenosine deaminase	PWYS_SALVADEHYPOX-PWY	Recipient		4
30	b2096	gatY	G	tagatose 1,6-diphosphate aldolase	PCs_CPLX0-241 - PWYS_GALACTITOLCAT-PWY - TFs-RGPs_PC00063	Recipient		3
30	b3418	malT	K	transcriptional regulator MalT	TFs-RGPs_PC00004 - TFs-RGPs_PD00237 - TFs-RGPs_PD00353 - TFs-RGPs_PD01896	Recipient		15
30	b2095	gatZ	G	putative tagatose 6-phosphate kinase 1	PCs_CPLX0-241 - PWYS_GALACTITOLCAT-PWY - TFs-RGPs_PC00063	Recipient		5
30	b3251	mreB	D	regulator of ftsI, penicillin binding protein 3, septation function		Recipient		6
30	b3249	mreD	M	rod shape-determining protein		NA
30	b3250	mreC	M	rod shape-determining protein		NA
30	b3686	ibpB	O	heat shock protein	TFs-RGPs_PC00027	Donor and Recipient	117	2
30	b3687	ibpA	O	heat shock protein		Donor and Recipient	76	6
31	b2286	nuoC	C	NADH dehydrogenase I chain C, D	PCs_CPLX0-3362 - PCs_NADH-DHI-CPLX - PWYS_AERESPDON-PWY - PWYS_ANARESPDON-PWY - TFs-RGPs_ARCA-MONOMER - TFs-RGPs_NARL-MONOMER - TFs-RGPs_PC00027 - TFs-RGPs_PD00196 - TFs-RGPs_PD00197	Recipient		13
31	b2282	nuoH	C	NADH dehydrogenase subunit H	PCs_NADH-DHI-CPLX - PWYS_AERESPDON-PWY - PWYS_ANARESPDON-PWY - TFs-RGPs_ARCA-MONOMER - TFs-RGPs_NARL-MONOMER - TFs-RGPs_PC00027 - TFs-RGPs_PD00196 - TFs-RGPs_PD00197	Recipient		17
31	b2487	hyfG	C	hydrogenase 4 subunit	PCs_CPLX0-249 - PCs_CPLX0-250 - TFs-RGPs_G7308-MONOMER - TFs-RGPs_PC00004 - TFs-RGPs_PD00197 - TFs-RGPs_PD02936	Recipient		3
31	b2721	hycE	C	hydrogenase 3, large subunit (part of FHL complex)	PCs_FHLMULTI-CPLX - PCs_HYDROG3-CPLX - PWYS_ANARESP1-PWY - PWYS_FERMENTATION-PWY - TFs-RGPs_MONOMER0-185 - TFs-RGPs_PC00027 - TFs-RGPs_PD02936	Recipient		4
31	b2281	nuoI	C	NADH dehydrogenase subunit I	PCs_CPLX0-3362 - PCs_NADH-DHI-CPLX - PWYS_AERESPDON-PWY - PWYS_ANARESPDON-PWY - TFs-RGPs_ARCA-MONOMER - TFs-RGPs_NARL-MONOMER - TFs-RGPs_PC00027 - TFs-RGPs_PD00196 - TFs-RGPs_PD00197	NA
31	b2287	nuoB	C	NADH dehydrogenase beta subunit	PCs_CPLX0-3362 - PCs_NADH-DHI-CPLX - PWYS_AERESPDON-PWY - PWYS_ANARESPDON-PWY - TFs-RGPs_ARCA-MONOMER - TFs-RGPs_NARL-MONOMER - TFs-RGPs_PC00027 - TFs-RGPs_PD00196 - TFs-RGPs_PD00197	Recipient		9
31	b2489	hyfI	C	hydrogenase 4 Fe-S subunit	PCs_CPLX0-249 - PCs_CPLX0-250 - TFs-RGPs_G7308-MONOMER - TFs-RGPs_PC00004 - TFs-RGPs_PD00197 - TFs-RGPs_PD02936	Recipient		4
31	b2719	hycG	C	hydrogenase activity	PCs_FHLMULTI-CPLX - PCs_HYDROG3-CPLX - PWYS_ANARESP1-PWY - PWYS_FERMENTATION-PWY - TFs-RGPs_MONOMER0-185 - TFs-RGPs_PC00027 - TFs-RGPs_PD02936	Recipient		9
31	b2720	hycF	C	hydrogenase 4 Fe-S subunit	PCs_FHLMULTI-CPLX - PCs_HYDROG3-CPLX - PWYS_ANARESP1-PWY - PWYS_FERMENTATION-PWY - TFs-RGPs_MONOMER0-185 - TFs-RGPs_PC00027 - TFs-RGPs_PD02936	Recipient		6
32	b4035	malK	G	ATP-binding component of transport system for maltose	PCs_ABC-16-CPLX - PCs_CPLX0-2101 - TFs-RGPs_PC00004 - TFs-RGPs_PD00237	Recipient		5
32	b4036	lamB	G	maltoporin precursor	PCs_CPLX0-2101 - TFs-RGPs_PC00004 - TFs-RGPs_PD00237	Recipient		6
32	b1311	ycjO	G	putative binding-protein dependent transport protein	PCs_ABC-55-CPLX	Recipient		4
32	b1312	ycjP	G	putative transport protein (ABC superfamily, membrane)	PCs_ABC-55-CPLX	Recipient		2
32	b3451	ugpE	G	sn-glycerol 3-phosphate transport protein (ABC superfamily, membrane)	PCs_ABC-34-CPLX - TFs-RGPs_PC00004 - TFs-RGPs_PHOB-MONOMER	Recipient		14
32	b4032	malG	G	maltose transport protein (ABC superfamily, membrane)	PCs_ABC-16-CPLX - PCs_CPLX0-2101 - TFs-RGPs_PC00004 - TFs-RGPs_PD00237	Recipient		2
32	b4033	malF	G	maltose transport protein (ABC superfamily, membrane)	PCs_ABC-16-CPLX - PCs_CPLX0-2101 - TFs-RGPs_PC00004 - TFs-RGPs_PD00237	Recipient		5
32	b4034	malE	G	periplasmic maltose-binding protein	PCs_ABC-16-CPLX - PCs_CPLX0-2101 - TFs-RGPs_PC00004 - TFs-RGPs_PD00237	Recipient		8
32	b4037	malM	-	periplasmic protein of mal regulon	TFs-RGPs_PC00004 - TFs-RGPs_PD00237	Recipient		10
33	b0066	yabJ	H	putative ATP-binding component of a transport system	PCs_ABC-32-CPLX	Recipient		3
33	b2423	cysW	-	sulfate transport system permease W protein	PCs_ABC-7-CPLX - PCs_ABC-70-CPLX - TFs-RGPs_PC00040	Recipient		5
33	b2422	cysA	P	ATP-binding component of sulfate permease A protein; chromate resistance	PCs_ABC-7-CPLX - PCs_ABC-70-CPLX - TFs-RGPs_PC00040	Recipient		9
33	b0855	potG	E	ATP-binding component of putrescine transport system	PCs_ABC-25-CPLX - TFs-RGPs_GLNG-CPLX	Donor and Recipient	219	5
33	b1756	ynjD	R	putative ATP-binding component of a transport system	PCs_ABC-48-CPLX	Recipient		13
33	b2129	yehX	E	putative ATP-binding component of a transport system	PCs_ABC-40-CPLX	Recipient		9
33	b2421	cysM	E	cysteine synthase B (O-acetylserine sulfhydrolase B)	TFs-RGPs_PC00040	Recipient		4
33	b2425	cysP	P	thiosulfate binding protein	PCs_ABC-7-CPLX - TFs-RGPs_PC00040	Recipient		5
33	b2424	cysU	O	sulfate, thiosulfate transport system permease T protein	PCs_ABC-7-CPLX - PCs_ABC-70-CPLX - TFs-RGPs_PC00040	Recipient		2
34	b0119	yacL	S	hypothetical protein		Donor and Recipient	5	2
34	b0123	cueO	Q	Probable periplasmic copper oxidase	TFs-RGPs_G6263-MONOMER	Recipient		7
34	b0465	kefA	M	component of the MscS mechanosensitive channel		Recipient		5
34	b0683	fur	P	ferric uptake regulator	TFs-RGPs_PC00004 - TFs-RGPs_PC00009 - TFs-RGPs_PD00214 - TFs-RGPs_PD00260 - TFs-RGPs_PD00406	Recipient		16
34	b2018	hisL	-	his operon leader peptide		Recipient		14
34	b2183	rsuA	J	16S pseudouridylate 516 synthase		Recipient		5
34	b3357	crp	T	cyclic AMP receptor protein	TFs-RGPs_PC00004	NA
34	b3982	nusG	K	transcription antitermination protein NusG		Recipient		6
34	b2616	recN	L	protein used in recombination and DNA repair		Recipient		5
35	b0139	htrE	NU	probable outer membrane porin protein involved in fimbrial assembly	TFs-RGPs_PC00027	Recipient		3
35	b0532	sfmD	NU	putative outer membrane protein		Recipient		8
35	b0940	ycbS	NU	putative outer membrane usher protein		Recipient		10
35	b2109	yehB	NU	putative outer membrane protein		Recipient		8
35	b3216	yhcD	NU	putative outer membrane protein		Recipient		5
35	b4317	fimD	NU	outer membrane protein; export and assembly of type 1 fimbriae, interrupted	TFs-RGPs_PC00027 - TFs-RGPs_PD00288 - TFs-RGPs_PD00353	Recipient		8
35	b0718	ybgQ	NU	putative outer membrane protein		NA
35	b3046	yqiG	NU	putative outer membrane usher protein		Recipient		7
35	b3144	yraJ	NU	putative outer membrane protein		Recipient		8
36	b4171	miaA	J	tRNA delta(2)-isopentenylpyrophosphate transferase		Recipient		6
36	b1960	vsr	L	DNA mismatch endonuclease, patch repair protein		NA
36	b4170	mutL	L	DNA mismatch repair protein	PCs_MUTHLS-CPLX	Recipient		5
36	b2733	mutS	L	DNA mismatch repair protein	PCs_MUTHLS-CPLX	Recipient		9
36	b4162	orn	A	oligoribonuclease		NA
36	b4169	amiB	M	N-acetylmuramoyl-l-alanine amidase II, a murein hydrolase		Recipient		6
36	b4173	hflX	R	GTP - binding subunit of protease specific for phage lambda cII repressor		Recipient		1
36	b4174	hflK	O	protease specific for phage lambda cII repressor	PCs_CPLX0-1321 - PCs_CPLX0-2982	Recipient		7
36	b4175	hflC	O	protease specific for phage lambda cII repressor	PCs_CPLX0-1321 - PCs_CPLX0-2982	Recipient		10
37	b2024	hisA	E	1-(5-phosphoribosyl)-5-[(5-phosphoribosylamino)methylideneamino] imidazole-4-carboxamide isomerase	PWYS_HISTSYN-PWY	Recipient		20
37	b2021	hisC	E	histidinol-phosphate aminotransferase	PWYS_HISTSYN-PWY	Recipient		10
37	b2019	hisG	E	ATP phosphoribosyltransferase	PWYS_HISTSYN-PWY	Recipient		6
37	b2020	hisD	E	histidinol dehydrogenase	PWYS_HISTSYN-PWY	Recipient		10
37	b2022	hisB	E	imidazole glycerol-phosphate dehydratase/histidinol phosphatase	PWYS_HISTSYN-PWY	Recipient		9
37	b2023	hisH	E	imidazole glycerol phosphate synthase subunit HisH	PCs_GLUTAMIDOTRANS-CPLX - PWYS_HISTSYN-PWY	Recipient		7
37	b2025	hisF	E	imidazole glycerol phosphate synthase subunit HisF	PCs_GLUTAMIDOTRANS-CPLX - PWYS_HISTSYN-PWY	Recipient		2
37	b2026	hisI	E	bifunctional phosphoribosyl-AMP cyclohydrolase/phosphoribosyl-ATP pyrophosphatase protein	PWYS_HISTSYN-PWY	Recipient		2
38	b0081	yabB	S	hypothetical protein		Recipient		1
38	b0116	lpdA	C	dihydrolipoamide dehydrogenase	PCs_2OXOGLUTARATEDEH-CPLX - PCs_GCVMULTI-CPLX - PCs_PYRUVATEDEH-CPLX - PWYS_1CMET2-PWY - PWYS_ANARESP1-PWY - PWYS_GLYCLEAV-PWY - PWYS_GLYOXDEG-PWY - PWYS_PYRUVDEHYD-PWY - PWYS_TCA - TFs-RGPs_ARCA-MONOMER - TFs-RGPs_EG11088-MONOMER - TFs-RGPs_PC00004 - TFs-RGPs_PD00196 - TFs-RGPs_PD00197	Recipient		23
38	b0144	yadB	J	glutamyl-tRNA synthetase		Recipient		5
38	b4058	uvrA	L	excinuclease ABC subunit A	PCs_UVRABC-CPLX - TFs-RGPs_PC00010	Recipient		1
38	b0637	ybeB	S	hypothetical protein		Recipient		5
38	b2804	fucU	G	conserved protein of fucose operon	TFs-RGPs_PC00004 - TFs-RGPs_PD00444	Recipient		8
38	b2865	ygeR	M	putative lipoprotein		Recipient		9
38	b4306	yjhP	Q	KpLE2 phage-like element; putative methyltransferase		Recipient		12
39	b3619	rfaD	MG	ADP-L-glycero-D-mannoheptose-6-epimerase		Recipient		27
39	b0459	maa	R	maltose O-acetyltransferase		Recipient		1
39	b0866	ybjQ	S	hypothetical protein		Recipient		4
39	b1685	ydiH	-	unknown CDS		Recipient		7
39	b3620	rfaF	M	ADP-heptose--lps heptosyltransferase II; lipopolysaccharide core biosynthesis		Recipient		10
39	b1809	yoaB	J	hypothetical protein		Recipient		3
39	b2888	ygfU	F	putative permease		Recipient		8
39	b3198	yrbI	R	3-deoxy-D-manno-octulosonate 8-phosphate phosphatase	PWYS_KDOSYN-PWY	Recipient		3
40	b0740	tolB	U	translocation protein TolB precursor	PCs_CPLX0-2201 - PCs_CPLX0-2202 - PCs_CPLX0-2221 - PCs_TOL-PAL-CPLX	Recipient		20
40	b0738	tolR	U	putative inner membrane protein, involved in the tonB-independent uptake of group A colicins	PCs_CPLX0-2201 - PCs_CPLX0-2202 - PCs_CPLX0-2221 - PCs_TOL-PAL-CPLX	Recipient		11
40	b0739	tolA	M	cell envelope integrity inner membrane protein TolA	PCs_CPLX0-2201 - PCs_CPLX0-2202 - PCs_CPLX0-2221 - PCs_TOL-PAL-CPLX	NA
40	b0737	tolQ	U	inner membrane protein required for outer membrane integrity, uptake of group A colicins and phage DNA	PCs_CPLX0-2201 - PCs_CPLX0-2202 - PCs_CPLX0-2221 - PCs_TOL-PAL-CPLX	Recipient		11
40	b0741	pal	M	peptidoglycan-associated lipoprotein	PCs_CPLX0-2201 - PCs_CPLX0-2202 - PCs_CPLX0-2221 - PCs_TOL-PAL-CPLX	Recipient		7
40	b0742	ybgF	S	putative periplasmic protein	PCs_CPLX0-2201 - PCs_CPLX0-2202 - PCs_CPLX0-2221 - PCs_TOL-PAL-CPLX	Recipient		4
40	b1677	lpp	M	murein lipoprotein		Recipient		9
40	b1863	ruvC	L	Holliday junction resolvase	PCs_RUVABC-CPLX	Recipient		14
41	b0658	ybeX	P	putative integral membrane protein		Recipient		6
41	b0514	glxK	G	glycerate kinase	PWYS_GLYCOLATEMET-PWY - PWYS_PWY0-41	Recipient		4
41	b1725	yniA	G	conserved protein, protein kinase-like		Recipient		11
41	b3052	rfaE	M	bifunctional ADP-L-glycero-D-manno-heptose synthase: putaive kinase (N-terminal); putative sugar nucleotide transferase (C-terminal)		Recipient		24
41	b3279	yrdA	R	putative acyl transferase, ferripyochelin-binding		Recipient		7
41	b4346	mcrB	V	component of 5-methylcytosine-specific restriction enzyme McrBC	PCs_CPLX0-2661	Recipient		3
41	b2878	ygfK	E	putative oxidoreductase, Fe-S subunit	PCs_CPLX0-1841	Recipient		9
41	b4345	mcrC	V	component of 5-methylcytosine-specific restriction enzyme McrBC	PCs_CPLX0-2661	Recipient		3
42	b0854	potF	E	periplasmic putrescine-binding protein; permease protein	PCs_ABC-25-CPLX - TFs-RGPs_GLNG-CPLX	Recipient		10
42	b0856	potH	E	putrescine transport protein (ABC superfamily, membrane)	PCs_ABC-25-CPLX - TFs-RGPs_GLNG-CPLX	Recipient		11
42	b0857	potI	E	putrescine transport protein (ABC superfamily, membrane)	PCs_ABC-25-CPLX - TFs-RGPs_GLNG-CPLX	Recipient		3
42	b1124	potC	E	spermidine/putrescine ABC transporter membrane component	PCs_ABC-24-CPLX	Recipient		5
42	b1125	potB	E	spermidine/putrescine ABC transporter membrane component	PCs_ABC-24-CPLX	Recipient		5
42	b1442	ydcU	E	putative ABC transporter permease protein	PCs_ABC-51-CPLX	Recipient		7
42	b1123	potD	E	spermidine/putrescine ABC transporter periplasmic substrate-binding component	PCs_ABC-24-CPLX	Recipient		6
42	b1126	potA	E	putrescine/spermidine ABC transporter ATPase	PCs_ABC-24-CPLX	Recipient		2
43	b0693	speF	E	ornithine decarboxylase isozyme, inducible		Recipient		6
43	b0186	ldcC	E	lysine decarboxylase 2, constitutive	PWYS_PWY0-461	Recipient		3
43	b4131	cadA	E	lysine decarboxylase 1	PWYS_PWY0-461 - TFs-RGPs_ARCA-MONOMER - TFs-RGPs_EG11544-MONOMER - TFs-RGPs_EG12243-MONOMER - TFs-RGPs_PD00288 - TFs-RGPs_PD00436	Recipient		2
43	b2965	speC	E	ornithine decarboxylase isozyme	PWYS_POLYAMSYN-PWY - TFs-RGPs_PC00004	Recipient		2
43	b3746	yieN	R	putative 2-component regulator		Donor and Recipient	255	4
43	b4132	cadB	E	lysine/cadaverine transport protein (APC family)	TFs-RGPs_ARCA-MONOMER - TFs-RGPs_EG11544-MONOMER - TFs-RGPs_EG12243-MONOMER - TFs-RGPs_PD00288 - TFs-RGPs_PD00436	Recipient		4
43	b4133	cadC	K	transcriptional activator of cad operon	TFs-RGPs_PD00436	Recipient		3
44	b3986	rplL	J	50S ribosomal protein L7/L12		NA
44	b0082	mraW	M	S-adenosyl-methyltransferase		Recipient		7
44	b0473	htpG	O	heat shock protein 90		Donor and Recipient	76	3
44	b0891	lolA	M	outer-membrane lipoprotein carrier protein precursor		Recipient		17
44	b3966	btuB	H	outer membrane porin: vitamin B12/cobalamin transport, receptor for E colicins, bacteriophage BF23	PCs_CPLX0-1862 - PCs_CPLX0-1924 - PCs_CPLX0-2221	NA
44	b4161	yjeQ	R	ribosome-associated GTPase		Donor and Recipient	226	9
44	b4336	yjiN	S	putative transmembrane protein		Recipient		5
45	b3771	ilvD	EG	dihydroxy-acid dehydratase	PWYS_ILEUSYN-PWY - PWYS_VALSYN-PWY - TFs-RGPs_PC00027 - TFs-RGPs_PD00353	Recipient		4
45	b3774	ilvC	EH	ketol-acid reductoisomerase	PWYS_ILEUSYN-PWY - PWYS_VALSYN-PWY - TFs-RGPs_PD00200	Recipient		3
45	b0078	ilvH	E	acetolactate synthase small subunit	PCs_ACETOLACTSYNIII-CPLX - PWYS_ILEUSYN-PWY - PWYS_VALSYN-PWY - TFs-RGPs_PD00353	Recipient		3
45	b3767	--			TFs-RGPs_PC00027 - TFs-RGPs_PD00353	Recipient		3
45	b3772	ilvA	E	threonine dehydratase	PWYS_ILEUSYN-PWY - TFs-RGPs_PC00027 - TFs-RGPs_PD00353	Recipient		12
45	b0077	ilvI	EH	acetolactate synthase III large subunit	PCs_ACETOLACTSYNIII-CPLX - PWYS_ILEUSYN-PWY - PWYS_VALSYN-PWY - TFs-RGPs_PD00353	Recipient		4
45	b3773	ilvY	K	positive regulator for ilvC	TFs-RGPs_PD00200	Recipient		3
46	b3041	ribB	H	3,4-dihydroxy-2-butanone 4-phosphate synthase	PWYS_RIBOSYN2-PWY	Recipient		8
46	b0414	ribD	H	bifunctional: diaminohydroxyphosphoribosylaminopyrimidine deaminase (N-terminal); 5-amino-6-(5-phosphoribosylamino) uracil reductase	PWYS_RIBOSYN2-PWY	Recipient		11
46	b0415	ribH	H	riboflavin synthase subunit beta	PWYS_RIBOSYN2-PWY	Recipient		38
46	b1251	yciI	S	hypothetical protein		Recipient		8
46	b1277	ribA	H	GTP cyclohydrolase II protein	PWYS_RIBOSYN2-PWY - TFs-RGPs_PD00406	NA
46	b1662	ribC	H	riboflavin synthase subunit alpha	PWYS_RIBOSYN2-PWY	NA
46	b1661	cfa	M	cyclopropane fatty acyl phospholipid synthase	PWYS_PWY0-541	Recipient		8
47	b0382	yaiB	-	hypothetical protein		Recipient		5
47	b1539	ydfG	R	putative oxidoreductase		Recipient		8
47	b1112	ycfR	-	hypothetical protein		Recipient		8
47	b1321	ycjX	R	putative EC 2.1 enzyme		Recipient		7
47	b1687	ydiJ	C	putative oxidase		Recipient		8
47	b2978	--			TFs-RGPs_ARCA-MONOMER - TFs-RGPs_G7546-MONOMER - TFs-RGPs_PC00027	NA
47	b2979	glcD	C	glycolate oxidase subunit D	TFs-RGPs_ARCA-MONOMER - TFs-RGPs_G7546-MONOMER - TFs-RGPs_PC00027	Recipient		7
48	b0440	hupB	EL	DNA-binding protein HU-beta, NS1 (HU-1)	PCs_CPLX0-2021 - TFs-RGPs_CPLX0-2021 - TFs-RGPs_PC00004 - TFs-RGPs_PD00196	Recipient		2
48	b0393	rdgC	L	recombination associated protein		Recipient		9
48	b0687	seqA	L	negative modulator of initiation of replication	TFs-RGPs_CPLX0-2021	Recipient		14
48	b1712	himA	L	integration host factor alpha subunit	PCs_PC00027 - TFs-RGPs_PC00027	Recipient		12
48	b3416	malQ	G	4-alpha-glucanotransferase (amylomaltase)	PWYS_GLYCOCAT-PWY - TFs-RGPs_PC00004 - TFs-RGPs_PD00237	Donor and Recipient	55	6
48	b0714	nei	L	endonuclease VIII		NA
48	b3998	nfi	L	endonuclease V (deoxyinosine 3'endoduclease)		Recipient		4
49	b4349	hsdM	V	DNA methylase M, host modification		NA
49	b0779	uvrB	L	excinuclease ABC subunit B	PCs_UVRABC-CPLX - TFs-RGPs_PC00010	Recipient		13
49	b3843	ubiD	H	3-octaprenyl-4-hydroxybenzoate decarboxylase	PWYS_UBISYN-PWY	NA
49	b3844	fre	H	NAD(P)H-flavin reductase		Recipient		2
49	b4348	hsdS	V	specificity determinant for hsdM and hsdR		NA
49	b4350	hsdR	V	endonuclease R, host restriction		Recipient		3
49	b0212	gloB	R	probable hydroxyacylglutathione hydrolase	PWYS_METHGLYUT-PWY	Recipient		11
50	b4255	yjgD	S	hypothetical protein		Recipient		4
50	b1288	fabI	I	enoyl-(acyl carrier protein) reductase	PWYS_FASYN-ELONG-PWY - PWYS_PWY0-862	Recipient		8
50	b2242	glpB	E	anaerobic glycerol-3-phosphate dehydrogenase subunit B	PCs_ANGLYC3PDEHYDROG-CPLX - PWYS_ANARESPDON-PWY - PWYS_PWY0-381 - TFs-RGPs_ARCA-MONOMER - TFs-RGPs_EG10320-MONOMER - TFs-RGPs_PC00004 - TFs-RGPs_PD00197 - TFs-RGPs_PD03576	Recipient		5
50	b2243	glpC	C	sn-glycerol-3-phosphate dehydrogenase (anaerobic), K-small subunit	PCs_ANGLYC3PDEHYDROG-CPLX - PWYS_ANARESPDON-PWY - PWYS_PWY0-381 - TFs-RGPs_ARCA-MONOMER - TFs-RGPs_EG10320-MONOMER - TFs-RGPs_PC00004 - TFs-RGPs_PD00197 - TFs-RGPs_PD03576	Recipient		8
50	b3197	yrbH	M	putative isomerase	PWYS_KDOSYN-PWY	Recipient		5
50	b3594	yibA	C	putative lyase		Recipient		4
50	b3651	trmH	J	putative tRNA/rRNA methyltransferase		Recipient		11
51	b0522	purK	F	phosphoribosylaminoimidazole carboxylase	PWYS_DENOVOPURINE2-PWY - TFs-RGPs_PC00033	Recipient		12
51	b0523	purE	F	phosphoribosylaminoimidazole carboxylase catalytic subunit	PWYS_DENOVOPURINE2-PWY - TFs-RGPs_PC00033	Recipient		12
51	b1849	purT	F	5'-phosphoribosylglycinamide transformylase	PWYS_DENOVOPURINE2-PWY	NA
51	b2500	purN	F	phosphoribosylglycinamide formyltransferase	PWYS_DENOVOPURINE2-PWY - PWYS_FOLSYN-PWY - TFs-RGPs_PC00033	Recipient		4
51	b4005	purD	F	phosphoribosylamine--glycine ligase	PWYS_DENOVOPURINE2-PWY - TFs-RGPs_PC00033	Recipient		9
51	b1232	purU	F	formyltetrahydrofolate deformylase	PWYS_1CMET2-PWY	Recipient		8
51	b4006	purH	F	bifunctional phosphoribosylaminoimidazolecarboxamide formyltransferase/IMP cyclohydrolase	PWYS_DENOVOPURINE2-PWY - TFs-RGPs_PC00033	Recipient		16
52	b0622	crcA	-	palmitoyl transferase for Lipid A, outer membrane integral protein		Recipient		2
52	b0623	cspE	K	cold shock protein E	TFs-RGPs_EG12179-MONOMER	Recipient		7
52	b0893	serS	J	seryl-tRNA synthetase	PWYS_PWY0-901 - PWYS_TRNA-CHARGING-PWY	Recipient		8
52	b1552	cspI	K	Qin prophage; cold shock-like protein		Recipient		6
52	b1557	cspB	K	Qin prophage; cold shock protein		Recipient		5
52	b3556	cspA	K	cold shock protein 7.4, transcriptional activator of hns	TFs-RGPs_EG12179-MONOMER - TFs-RGPs_PD03695	Recipient		3
52	b0990	cspG	K	homolog of Salmonella cold shock protein		Recipient		5
53	b0674	asnB	E	asparagine synthetase B	PWYS_ASPARAGINESYN-PWY - TFs-RGPs_EG12243-MONOMER	Donor and Recipient	131	8
53	b0678	nagB	G	glucosamine-6-phosphate deaminase	PWYS_GLUAMCAT-PWY - TFs-RGPs_PC00004 - TFs-RGPs_PD00266	Recipient		5
53	b0677	nagA	G	N-acetylglucosamine-6-phosphate deacetylase	PWYS_GLUAMCAT-PWY - TFs-RGPs_PC00004 - TFs-RGPs_PD00266	Recipient		7
53	b0680	glnS	J	glutaminyl-tRNA synthetase	PWYS_TRNA-CHARGING-PWY	Recipient		4
53	b0675	nagD	G	N-acetylglucosamine metabolism	TFs-RGPs_PC00004 - TFs-RGPs_PD00266	Recipient		6
53	b0676	nagC	KG	transcriptional repressor of genes for catabolic enzyme (NagC/XylR (ROK) family)	TFs-RGPs_PC00004 - TFs-RGPs_PD00266	Recipient		4
53	b0679	nagE	G	PTS family enzyme IIC (N-terminal); enzyme IIB (center); enzyme IIC (C-terminal), N-acetylglucosamine-specific	PCs_CPLX-167 - TFs-RGPs_PC00004 - TFs-RGPs_PD00266	Recipient		3
54	b3008	metC	E	cystathionine beta-lyase	PWYS_HOMOSER-METSYN-PWY - PWYS_LCYSDEG-PWY - TFs-RGPs_PD04032	Recipient		19
54	b3939	metB	E	cystathionine gamma-synthase	PWYS_HOMOSER-METSYN-PWY - PWYS_THREOCAT-PWY - TFs-RGPs_PD04032	Recipient		11
54	b3956	ppc	C	phosphoenolpyruvate carboxylase	PWYS_ANARESP1-PWY - PWYS_FERMENTATION-PWY - PWYS_GLUCONEO-PWY	Recipient		5
54	b3938	metJ	KE	transcriptional repressor protein MetJ	TFs-RGPs_PD04032	Recipient		2
54	b3940	metL	E	bifunctional aspartate kinase II/homoserine dehydrogenase II	PWYS_HOMOSERSYN-PWY - TFs-RGPs_PD04032	Donor and Recipient	189	11
54	b3941	metF	E	5,10-methylenetetrahydrofolate reductase	PWYS_1CMET2-PWY - TFs-RGPs_PD04032	Recipient		8
54	b3942	katG	P	catalase; hydroperoxidase HPI(I)	PWYS_DETOX1-PWY - TFs-RGPs_PD00214	Recipient		7
55	b0947	ycbX	C	putative Fe-S protein		Donor and Recipient	373	7
55	b2763	cysI	P	sulfite reductase, alpha subunit	PCs_SULFITE-REDUCT-CPLX - PWYS_SO4ASSIM-PWY - TFs-RGPs_PC00040	Donor and Recipient	72	7
55	b2764	cysJ	P	sulfite reductase (NADPH), flavoprotein beta subunit	PCs_SULFITE-REDUCT-CPLX - PWYS_SO4ASSIM-PWY - TFs-RGPs_PC00040	Donor and Recipient	79	4
55	b2750	cysC	P	adenylylsulfate kinase	PWYS_SO4ASSIM-PWY - TFs-RGPs_PC00040	Recipient		10
55	b2751	cysN	P	sulfate adenylyltransferase subunit 1	PCs_SULFATE-ADENYLYLTRANS-CPLX - PWYS_SO4ASSIM-PWY - TFs-RGPs_PC00040	Recipient		9
55	b2752	cysD	EH	sulfate adenylyltransferase subunit 2	PCs_SULFATE-ADENYLYLTRANS-CPLX - PWYS_SO4ASSIM-PWY - TFs-RGPs_PC00040	Recipient		8
55	b2762	cysH	EH	phosphoadenosine phosphosulfate reductase	PWYS_SO4ASSIM-PWY - TFs-RGPs_PC00040	Recipient		14
56	b1521	uxaB	G	tagaturonate reductase	PWYS_GALACTUROCAT-PWY - TFs-RGPs_PD03270	Recipient		5
56	b3092	uxaC	G	uronate isomerase	PWYS_GALACTUROCAT-PWY - PWYS_GLUCUROCAT-PWY - TFs-RGPs_PD03270	Recipient		10
56	b4323	uxuB	G	D-mannonate oxidoreductase	PWYS_GLUCUROCAT-PWY - TFs-RGPs_EG20249-MONOMER - TFs-RGPs_PC00004 - TFs-RGPs_PD03270	Recipient		5
56	b3093	exuT	GEP	hexuronate transport protein (MFS family)	TFs-RGPs_PD03270	Recipient		4
56	b3094	exuR	K	negative regulator of exu regulon, exuT, uxaAC, and uxuB	TFs-RGPs_PD03270	Recipient		4
56	b4322	uxuA	G	mannonate dehydratase	PWYS_GLUCUROCAT-PWY - TFs-RGPs_EG20249-MONOMER - TFs-RGPs_PC00004 - TFs-RGPs_PD03270	Recipient		7
56	b4324	uxuR	K	regulator for uxu operon	TFs-RGPs_EG20249-MONOMER - TFs-RGPs_PC00004 - TFs-RGPs_PD03270	Recipient		7
57	b1627	rnfA	C	Na(+)-translocating NADH-quinone reductase subunit E		Recipient		7
57	b1628	rnfB	C	electron transport complex protein RnfB		Recipient		7
57	b1629	rnfC	C	electron transport complex protein RnfC		Recipient		9
57	b1630	rnfD	C	electron transport complex protein RnfD		Recipient		6
57	b1631	rnfG	C	electron transport complex protein RnfG		Recipient		8
57	b1632	rnfE	C	NADH-ubiquinone oxidoreductase		Recipient		12
57	b1633	nth	L	endonuclease III; DNA glycosylase/apyrimidinic (AP) lyase		Recipient		2
58	b1817	manX	G	PTS enzyme IIAB, mannose-specific	PCs_CPLX-165 - TFs-RGPs_PC00004 - TFs-RGPs_PD00266 - TFs-RGPs_PD01896	Recipient		5
58	b1818	manY	G	PTS enzyme IIC, mannose-specific	PCs_CPLX-165 - TFs-RGPs_PC00004 - TFs-RGPs_PD00266 - TFs-RGPs_PD01896	Donor and Recipient	50	11
58	b1819	manZ	G	PTS enzyme IID, mannose-specific	PCs_CPLX-165 - TFs-RGPs_PC00004 - TFs-RGPs_PD00266 - TFs-RGPs_PD01896	Recipient		7
58	b3133	agaV	G	PTS family enzyme IIB component 2, N-acetylgalactosamine-specific	TFs-RGPs_G7630-MONOMER - TFs-RGPs_PC00004	Recipient		7
58	b3140	agaD	G	PTS family enzyme IID, N-acetylglucosamine-specific	PCs_CPLX-170 - TFs-RGPs_G7630-MONOMER	Recipient		4
58	b3139	agaC	G	PTS family enzyme IIC component 1, N-acetylgalactosamine-specific	PCs_CPLX-170 - TFs-RGPs_G7630-MONOMER	Recipient		9
58	b3138	agaB	G	PTS family enzyme IIB component 1, N-acetylgalactosamine-specific	PCs_CPLX-170 - TFs-RGPs_G7630-MONOMER	Recipient		6
59	b2103	thiD	H	phosphomethylpyrimidine kinase	PWYS_THISYN-PWY	Recipient		5
59	b2104	thiM	H	hydroxyethylthiazole kinase	PWYS_THISYN-PWY	Donor and Recipient	127	4
59	b3993	thiE	H	thiamine-phosphate pyrophosphorylase	PWYS_THISYN-PWY	Recipient		10
59	b3990	thiH	H	thiamine biosynthesis protein ThiH	PWYS_THISYN-PWY	Recipient		7
59	b3991	thiG	H	thiazole synthase	PWYS_THISYN-PWY	Recipient		8
59	b3992	thiF	H	thiamine biosynthesis protein ThiF		Recipient		7
59	b3994	thiC	H	thiamine biosynthesis protein ThiC	PWYS_THISYN-PWY	Recipient		5
60	b2313	cvpA	R	membrane protein required for colicin V production	TFs-RGPs_PC00033	Recipient		7
60	b2314	dedD	S	putative lipoprotein		Recipient		24
60	b2315	folC	H	dihydrofolate:folylpolyglutamate synthetase; dihydrofolate synthetase	PWYS_1CMET2-PWY - PWYS_FOLSYN-PWY - PWYS_PWY-2161	Recipient		8
60	b2316	accD	I	acetyl-CoA carboxylase beta subunit	PCs_ACETYL-COA-CARBOXYLMULTI-CPLX - PCs_ACETYL-COA-CARBOXYLTRANSFER-CPLX - PWYS_FASYN-INITIAL-PWY	Recipient		10
60	b2318	truA	J	tRNA pseudouridine synthase A		Recipient		11
60	b2317	dedA	S	putative integral membrane protein		Recipient		6
60	b3775	ppiC	O	peptidyl-prolyl cis-trans isomerase C (rotamase C)		Donor and Recipient	71	2
61	b3201	yhbG	R	putative ATP-binding component of a transport system	PCs_ABC-53-CPLX	NA
61	b3454	livF	E	ATP-binding component of leucine transport	PCs_ABC-15-CPLX - PCs_ABC-304-CPLX - TFs-RGPs_PD00353	Recipient		7
61	b3456	livM	E	high-affinity branched-chain amino acid transport	PCs_ABC-15-CPLX - PCs_ABC-304-CPLX - TFs-RGPs_PD00353	Recipient		11
61	b3457	livH	E	high-affinity branched-chain amino acid transport protein (ABC superfamily, membrane)	PCs_ABC-15-CPLX - PCs_ABC-304-CPLX - TFs-RGPs_PD00353	Recipient		12
61	b3455	livG	E	ATP-binding component of high-affinity branched-chain amino acid transport system	PCs_ABC-15-CPLX - PCs_ABC-304-CPLX - TFs-RGPs_PD00353	Donor and Recipient	170	10
61	b3458	livK	E	high-affinity branched-chain amino acid transport protein (ABC superfamily, peri_bind)	PCs_ABC-304-CPLX - TFs-RGPs_PD00353	Recipient		7
61	b3460	livJ	E	high-affinity branched-chain amino acid transport protein (ABC superfamily, peri_bind)	PCs_ABC-15-CPLX - TFs-RGPs_PD00353	Recipient		10
62	b3802	hemY	H	a late step of protoheme IX synthesis		Recipient		8
62	b3806	cyaA	F	adenylate cyclase	TFs-RGPs_PC00004	Recipient		4
62	b4098	phnJ	P	conserved protein in phn operon	TFs-RGPs_PHOB-MONOMER	Recipient		5
62	b4099	phnI	P	phosphonate metabolism	TFs-RGPs_PHOB-MONOMER	Recipient		5
62	b4095	phnM	P	phosphonate metabolism	TFs-RGPs_PHOB-MONOMER	Recipient		5
62	b4100	phnH	P	phosphonate metabolism	TFs-RGPs_PHOB-MONOMER	Recipient		3
62	b4101	phnG	P	phosphonate metabolism	TFs-RGPs_PHOB-MONOMER	Recipient		3
63	b0098	secA	U	translocase	PCs_SEC-SECRETION-CPLX	Recipient		11
63	b3300	prlA	U	preprotein translocase SecY	PCs_SEC-SECRETION-CPLX - PCs_SECE-G-Y-CPLX	NA
63	b0097	yacA	-	SecA regulator SecM		NA
63	b3175	secG	U	protein-export membrane protein	PCs_SEC-SECRETION-CPLX - PCs_SECE-G-Y-CPLX	Recipient		1
63	b3981	secE	U	translocase	PCs_SEC-SECRETION-CPLX - PCs_SECE-G-Y-CPLX	NA
63	b4391	yjjK	R	putative ATP-binding component of a transport system		Recipient		5
64	b2526	hscA	O	chaperone protein HscA		Donor and Recipient	29	11
64	b2530	iscS	E	cysteine desulfurase	PWYS_PWY0-1021 - TFs-RGPs_G7326-MONOMER	Donor and Recipient	24	16
64	b1848	yebG	S	DNA damage-inducible gene in SOS regulon, dependent on cyclic AMP and H-NS		Recipient		10
64	b1928	yedD	-	hypothetical protein		Recipient		3
64	b2529	iscU	C	involved in Fe-S biosynthesis	TFs-RGPs_G7326-MONOMER	Donor and Recipient	20	21
64	b2533	suhB	G	inositol monophosphatase		NA
65	b0048	folA	H	dihydrofolate reductase type I, trimethoprim resistance	PWYS_1CMET2-PWY - PWYS_FOLSYN-PWY	Recipient		1
65	b0049	apaH	T	diadenosinetetraphosphatase		Recipient		9
65	b0050	apaG	P	hypothetical protein		NA
65	b0051	ksgA	J	dimethyladenosine transferase	TFs-RGPs_PD00196	Recipient		13
65	b0052	pdxA	H	4-hydroxythreonine-4-phosphate dehydrogenase	PWYS_PYRIDOXSYN-PWY - TFs-RGPs_PD00196	Recipient		3
65	b0054	imp	M	organic solvent tolerance protein precursor		NA
66	b0071	leuD	E	isopropylmalate isomerase small subunit	PCs_3-ISOPROPYLMALISOM-CPLX - PWYS_LEUSYN-PWY - TFs-RGPs_PD00353 - TFs-RGPs_PD00519	Recipient		2
66	b0072	leuC	E	isopropylmalate isomerase large subunit	PCs_3-ISOPROPYLMALISOM-CPLX - PWYS_LEUSYN-PWY - TFs-RGPs_PD00353 - TFs-RGPs_PD00519	Recipient		8
66	b0073	leuB	CE	3-isopropylmalate dehydrogenase	PWYS_LEUSYN-PWY - TFs-RGPs_PD00353 - TFs-RGPs_PD00519	Recipient		5
66	b0074	leuA	E	2-isopropylmalate synthase	PWYS_LEUSYN-PWY - TFs-RGPs_PD00353 - TFs-RGPs_PD00519	Recipient		5
66	b0771	ybhJ	C	putative enzyme		Recipient		10
66	b1800	yeaU	CE	putative tartrate dehydrogenase		Recipient		5
67	b1262	trpC	E	bifunctional indole-3-glycerol phosphate synthase/phosphoribosylanthranilate isomerase	PWYS_TRPSYN-PWY - TFs-RGPs_PC00007	Recipient		4
67	b1261	trpB	E	tryptophan synthase subunit beta	PCs_TRYPSYN - PWYS_TRPSYN-PWY - TFs-RGPs_PC00007	Recipient		5
67	b1263	trpD	EH	anthranilate phosphoribosyltransferase	PCs_ANTHRANSYN-CPLX - PWYS_TRPSYN-PWY - TFs-RGPs_PC00007	Recipient		15
67	b1264	trpE	EH	anthranilate synthase component I	PCs_ANTHRANSYN-CPLX - PWYS_TRPSYN-PWY - TFs-RGPs_PC00007	Recipient		7
67	b1260	trpA	E	tryptophan synthase subunit alpha	PCs_TRYPSYN - PWYS_TRPSYN-PWY - TFs-RGPs_PC00007	Recipient		5
67	b1265	trpL	-	trp operon leader peptide	TFs-RGPs_PC00007	Recipient		4
68	b3315	rplV	J	50S ribosomal protein L22		NA
68	b1724	ydiZ	-	hypothetical protein		Recipient		11
68	b1754	ynjB	R	hypothetical protein		Donor and Recipient	11	2
68	b3356	yhfA	O	hypothetical protein	TFs-RGPs_PC00004	Recipient		7
68	b3522	yhjD	S	hypothetical protein		Donor and Recipient	58	3
68	b4209	ytfE	D	hypothetical protein		Recipient		3
69	b3637	rpmB	J	50S ribosomal protein L28		NA
69	b0389	yaiA	-	unknown CDS	TFs-RGPs_PC00007 - TFs-RGPs_PD00413	Recipient		10
69	b1253	yciA	I	putative enzyme		Recipient		9
69	b2520	yfhM	R	hypothetical protein		Recipient		9
69	b2531	iscR	K	Fe-S cluster-containing transcription factor	TFs-RGPs_G7326-MONOMER	Donor and Recipient	30	14
69	b4218	ytfL	R	putative hemolysin-related membrane protein		NA
70	b0131	panD	H	aspartate 1-decarboxylase precursor	PWYS_PANTO-PWY	Recipient		4
70	b0133	panC	H	pantoate--beta-alanine ligase	PWYS_PANTO-PWY	Recipient		5
70	b0134	panB	H	3-methyl-2-oxobutanoate hydroxymethyltransferase	PWYS_PANTO-PWY	Recipient		4
70	b0480	ushA	F	UDP-sugar hydrolase (5'-nucleotidase)		Recipient		1
70	b2299	yfcD	L	putative enzyme (Nudix hydrolase)		Recipient		6
70	b4055	aphA	R	diadenosine tetraphosphatase		Recipient		6
71	b0154	hemL	H	glutamate-1-semialdehyde aminotransferase	PWYS_HEMESYN2-PWY	NA
71	b0369	hemB	H	delta-aminolevulinic acid dehydratase	PWYS_HEMESYN2-PWY	NA
71	b1210	hemA	H	glutamyl-tRNA reductase	PWYS_HEMESYN2-PWY - TFs-RGPs_ARCA-MONOMER - TFs-RGPs_PC00027 - TFs-RGPs_PD00197	NA
71	b3805	hemC	H	porphobilinogen deaminase	PWYS_HEMESYN2-PWY	NA
71	b3997	hemE	H	uroporphyrinogen decarboxylase	PWYS_HEMESYN2-PWY	NA
71	b3804	hemD	H	uroporphyrinogen-III synthetase	PWYS_HEMESYN2-PWY	NA
72	b0104	guaC	F	guanosine 5'-monophosphate oxidoreductase		Recipient		7
72	b0237	pepD	E	aminoacyl-histidine dipeptidase (peptidase D)		Recipient		10
72	b2908	pepP	E	proline aminopeptidase P II		Recipient		7
72	b1199	dhaL	G	dihydroxyacetone kinase, C-terminal domain	PCs_CPLX0-2081	Recipient		2
72	b1200	dhaK	G	dihydroxyacetone kinase, N-terminal domain	PCs_CPLX0-2081	Recipient		6
72	b1201	dhaR	QK	probable transcription activator for the dha operon; Sigma54-dependent activator		Recipient		8
73	b0400	phoR	T	positive and negative sensor protein for pho regulon	PWYS_PHOR-PWY - TFs-RGPs_PHOB-MONOMER	Recipient		8
73	b0570	cusS	T	sensor kinase of copper sensing two-component system.		Recipient		1
73	b4399	creC	T	catabolite repression sensor kinase for PhoB; alternative sensor for pho regulon	PWYS_CRE-PWY	Recipient		7
73	b0571	cusR	TK	response regulator in two-component regulatory system with CusS, regulation of copper resistance	TFs-RGPs_G6319-MONOMER	Recipient		9
73	b1968	yedV	T	putative 2-component sensor protein		Recipient		9
73	b4400	creD	V	tolerance to colicin E2		Recipient		5
74	b0695	kdpD	T	sensor for high-affinity potassium transport system	PWYS_KDP-PWY	Recipient		6
74	b0694	kdpE	TK	regulator of kdp operon (transcriptional effector)	PWYS_KDP-PWY - TFs-RGPs_KDPE-MONOMER	Recipient		2
74	b0696	kdpC	P	potassium-transporting ATPase subunit C	PCs_ATPASE-1-CPLX - TFs-RGPs_KDPE-MONOMER	Recipient		10
74	b0697	kdpB	P	potassium-transporting ATPase subunit B	PCs_ATPASE-1-CPLX - TFs-RGPs_KDPE-MONOMER	Recipient		9
74	b0698	kdpA	P	potassium-transporting ATPase subunit A	PCs_ATPASE-1-CPLX - TFs-RGPs_KDPE-MONOMER	Recipient		13
74	b1098	tmk	F	thymidylate kinase	PWYS_PWY0-166	Recipient		31
75	b3236	mdh	C	malate dehydrogenase	PWYS_ANARESP1-PWY - PWYS_FERMENTATION-PWY - PWYS_GLUCONEO-PWY - PWYS_GLYOXDEG-PWY - PWYS_GLYOXYLATE-BYPASS - PWYS_TCA - TFs-RGPs_ARCA-MONOMER - TFs-RGPs_EG10320-MONOMER - TFs-RGPs_PC00004	Donor and Recipient	7	1
75	b1285	yciR	T	RNase II modulator		Recipient		9
75	b3244	tldD	R	suppresses inhibitory activity of CsrA		Recipient		6
75	b4235	pmbA	R	maturation of antibiotic MccB17, see tld genes		Recipient		5
75	b1955	yedP	R	hypothetical protein		Recipient		5
75	b3237	argR	K	arginine repressor	TFs-RGPs_PC00005	Recipient		2
76	b0783	moaC	H	molybdenum cofactor biosynthesis protein C	TFs-RGPs_MONOMER0-185 - TFs-RGPs_PD00197	Recipient		5
76	b0781	moaA	H	molybdenum cofactor biosynthesis protein A	TFs-RGPs_MONOMER0-185 - TFs-RGPs_PD00197	Recipient		4
76	b0784	moaD	H	molybdopterin biosynthesis	PCs_CPLX0-2502 - TFs-RGPs_MONOMER0-185 - TFs-RGPs_PD00197	Recipient		7
76	b0785	moaE	H	molybdopterin converting factor, subunit 2	PCs_CPLX0-2502 - TFs-RGPs_MONOMER0-185 - TFs-RGPs_PD00197	Recipient		8
76	b0782	moaB	H	molybdopterin biosynthesis protein B	TFs-RGPs_MONOMER0-185 - TFs-RGPs_PD00197	Recipient		5
76	b0826	moeB	H	molybdopterin biosynthesis protein MoeB	TFs-RGPs_ARCA-MONOMER - TFs-RGPs_NARL-MONOMER - TFs-RGPs_PD00197	Recipient		6
77	b1236	galU	M	glucose-1-phosphate uridylyltransferase	PWYS_COLANSYN-PWY - PWYS_GALACTMETAB-PWY - PWYS_GLUCOSE1PMETAB-PWY	Recipient		8
77	b2091	gatD	E	galactitol-1-phosphate dehydrogenase	PWYS_GALACTITOLCAT-PWY - TFs-RGPs_PC00063	Recipient		11
77	b2042	galF	M	homolog of Salmonella UTP--glucose-1-P uridyltransferase, probably a UDP-gal transferase		Recipient		4
77	b2249	yfaY	R	competence damage-inducible protein A		Recipient		9
77	b2381	ypdB	KT	putative 2-component transcriptional regulator		Recipient		15
77	b2291	yfbR	R	hypothetical protein		Recipient		12
78	b2265	menF	HQ	menaquinone-specific isochorismate synthase	PWYS_MENAQUINONESYN-PWY	Recipient		3
78	b2260	menE	IQ	O-succinylbenzoic acid--CoA ligase	PWYS_MENAQUINONESYN-PWY	Recipient		8
78	b2261	menC	H	O-succinylbenzoate synthase	PWYS_MENAQUINONESYN-PWY	Recipient		15
78	b2262	menB	H	naphthoate synthase	PWYS_MENAQUINONESYN-PWY	Recipient		8
78	b2264	menD	H	2-oxoglutarate decarboxylase	PWYS_MENAQUINONESYN-PWY	Recipient		4
78	b2263	yfbB	R	putative enzyme		Recipient		8
79	b1682	sufC	O	putative ATP-binding component of a transport system	PCs_CPLX0-1341 - TFs-RGPs_PD00214	Donor and Recipient	21	6
79	b1679	sufE	R	cysteine desufuration protein SufE	TFs-RGPs_PD00214	Donor and Recipient	16	12
79	b1680	sufS	E	selenocysteine lyase	TFs-RGPs_PD00214	Donor and Recipient	19	12
79	b1681	sufD	O	required for stability of iron-sulfur component of FhuF	PCs_CPLX0-1341 - TFs-RGPs_PD00214	Donor and Recipient	22	9
79	b1683	sufB	O	putative transport protein	PCs_CPLX0-1341 - TFs-RGPs_PD00214	Donor and Recipient	24	7
79	b1684	sufA	S	iron-sulfur cluster assembly scaffold protein	TFs-RGPs_PD00214	Donor and Recipient	12	8
80	b1303	pspF	KT	psp operon transcriptional activator	TFs-RGPs_EG12344-MONOMER	Donor and Recipient	268	8
80	b1304	pspA	KT	phage shock protein, inner membrane protein	TFs-RGPs_EG12344-MONOMER - TFs-RGPs_PC00027	Donor and Recipient	108	8
80	b1305	pspB	-	phage shock protein B	TFs-RGPs_EG12344-MONOMER - TFs-RGPs_PC00027	Donor and Recipient	116	3
80	b1306	pspC	KT	phage shock protein: activates phage shock-protein expression	TFs-RGPs_EG12344-MONOMER - TFs-RGPs_PC00027	Donor and Recipient	211	3
80	b1307	pspD	-	phage shock protein	TFs-RGPs_EG12344-MONOMER - TFs-RGPs_PC00027	Recipient		3
80	b1308	pspE	P	phage shock protein	TFs-RGPs_EG12344-MONOMER - TFs-RGPs_PC00027	Donor and Recipient	171	8
81	b1508	hipB	K	persistence to inhibition of murein or DNA biosynthesis; regulatory protein		Recipient		3
81	b3223	nanE	G	ManNAc epimerase	TFs-RGPs_G7678-MONOMER - TFs-RGPs_PC00004	Recipient		1
81	b3225	nanA	EM	N-acetylneuraminate lyase	TFs-RGPs_G7678-MONOMER - TFs-RGPs_PC00004	Recipient		12
81	b3224	nanT	GEP	putative sialic acid transporter	TFs-RGPs_G7678-MONOMER - TFs-RGPs_PC00004	Recipient		5
81	b3973	birA	HK	biotin--protein ligase	PWYS_FASYN-INITIAL-PWY - TFs-RGPs_BIOTINLIG-MONOMER	Recipient		12
81	b3974	coaA	H	pantothenate kinase	PWYS_COA-PWY	NA
82	b1713	pheT	J	phenylalanyl-tRNA synthetase beta subunit	PCs_PHES-CPLX - PWYS_TRNA-CHARGING-PWY	Recipient		18
82	b1714	pheS	J	phenylalanyl-tRNA synthetase alpha subunit	PCs_PHES-CPLX - PWYS_TRNA-CHARGING-PWY	Recipient		20
82	b4081	yjcQ	S	putative enzyme		Recipient		4
82	b1715	pheM	-	phenylalanyl-tRNA synthetase (pheST) operon leader peptide		Recipient		5
82	b1876	argS	J	arginyl-tRNA synthetase	PWYS_TRNA-CHARGING-PWY	NA
82	b1990	erfK	S	hypothetical protein		Recipient		3
83	b1734	celF	G	phospho-beta-glucosidase, NAD(P)-binding (cellobiose-6-phosphate hydrolase)	TFs-RGPs_EG10143-MONOMER - TFs-RGPs_PC00004 - TFs-RGPs_PD00266	Donor and Recipient	140	5
83	b1735	celD	K	negative transcriptional regulator of cel operon	TFs-RGPs_EG10143-MONOMER - TFs-RGPs_PC00004 - TFs-RGPs_PD00266	Recipient		7
83	b1736	celC	G	PEP-dependent phosphotransferase enzyme III for cellobiose, arbutin, and salicin	PCs_CPLX-155 - TFs-RGPs_EG10143-MONOMER - TFs-RGPs_PC00004 - TFs-RGPs_PD00266	Recipient		5
83	b1737	celB	G	PEP-dependent phosphotransferase enzyme II for cellobiose, arbutin, and salicin	PCs_CPLX-155 - TFs-RGPs_EG10143-MONOMER - TFs-RGPs_PC00004 - TFs-RGPs_PD00266	Recipient		12
83	b3681	glvG	G	probable 6-phospho-beta-glucosidase		Recipient		3
83	b1738	celA	G	PEP-dependent phosphotransferase enzyme IV for cellobiose, arbutin, and salicin	PCs_CPLX-155 - TFs-RGPs_EG10143-MONOMER - TFs-RGPs_PC00004 - TFs-RGPs_PD00266	Recipient		8
84	b1827	kdgR	K	putative transcriptional repressor (IclR family)		Recipient		8
84	b3901	yiiL	S	hypothetical protein		Donor and Recipient	15	5
84	b1832	yebR	T	hypothetical protein		Recipient		5
84	b1836	yebV	-	unknown CDS		Recipient		3
84	b1953	yodD	-	unknown CDS		Recipient		6
84	b1815	yoaD	T	hypothetical protein		Recipient		5
85	b2038	rfbC	M	dTDP-4,deoxyrhamnose 3,5 epimerase	PCs_DTDPRHAMSYNTHMULTI-CPLX - PWYS_DTDPRHAMSYN-PWY	Recipient		7
85	b2039	rfbA	M	dTDP-glucose pyrophosphorylase	PWYS_DTDPRHAMSYN-PWY	Recipient		6
85	b2040	rfbD	M	TDP-rhamnose synthetase, NAD(P)-binding	PCs_DTDPRHAMSYNTHMULTI-CPLX - PWYS_DTDPRHAMSYN-PWY	Recipient		9
85	b2041	rfbB	M	dTDP-glucose 4,6 dehydratase	PWYS_DTDPRHAMSYN-PWY	Recipient		3
85	b3788	rffG	M	dTDP-glucose 4,6-dehydratase	PWYS_ECASYN-PWY	Recipient		10
85	b3789	rffH	M	glucose-1-phosphate thymidylyltransferase	PWYS_ECASYN-PWY	Recipient		9
86	b2194	ccmH	O	possible subunit of heme lyase	PCs_CPLX0-3323 - TFs-RGPs_MONOMER0-185 - TFs-RGPs_NARL-MONOMER - TFs-RGPs_NARP-MONOMER - TFs-RGPs_PD00197	Recipient		5
86	b2195	ccmG	OC	heme lyase/disulfide oxidoreductase (thiol:disulfide interchange protein)	PCs_CPLX0-3323 - TFs-RGPs_MONOMER0-185 - TFs-RGPs_NARL-MONOMER - TFs-RGPs_NARP-MONOMER - TFs-RGPs_PD00197	Recipient		3
86	b2196	ccmF	O	cytochrome c-type biogenesis protein	PCs_CPLX0-3323 - TFs-RGPs_MONOMER0-185 - TFs-RGPs_NARL-MONOMER - TFs-RGPs_NARP-MONOMER - TFs-RGPs_PD00197	Recipient		14
86	b2197	ccmE	O	cytochrome c biogenesis, possible subunit of a heme lyase	PCs_CPLX0-3323 - TFs-RGPs_MONOMER0-185 - TFs-RGPs_NARL-MONOMER - TFs-RGPs_NARP-MONOMER - TFs-RGPs_PD00197	Recipient		7
86	b2199	ccmC	O	heme export protein (ABC superfamily, membrane)	PCs_ABC-35-CPLX - PCs_CPLX0-3323 - TFs-RGPs_MONOMER0-185 - TFs-RGPs_NARL-MONOMER - TFs-RGPs_NARP-MONOMER - TFs-RGPs_PD00197	Recipient		18
86	b2201	ccmA	O	ATP binding protein of heme exporter A	PCs_ABC-35-CPLX - PCs_CPLX0-3323 - TFs-RGPs_MONOMER0-185 - TFs-RGPs_NARL-MONOMER - TFs-RGPs_NARP-MONOMER - TFs-RGPs_PD00197	Recipient		6
87	b2276	nuoN	C	NADH dehydrogenase subunit N	PCs_NADH-DHI-CPLX - PWYS_AERESPDON-PWY - PWYS_ANARESPDON-PWY - TFs-RGPs_ARCA-MONOMER - TFs-RGPs_NARL-MONOMER - TFs-RGPs_PC00027 - TFs-RGPs_PD00196 - TFs-RGPs_PD00197	Recipient		16
87	b2277	nuoM	C	NADH dehydrogenase subunit M	PCs_NADH-DHI-CPLX - PWYS_AERESPDON-PWY - PWYS_ANARESPDON-PWY - TFs-RGPs_ARCA-MONOMER - TFs-RGPs_NARL-MONOMER - TFs-RGPs_PC00027 - TFs-RGPs_PD00196 - TFs-RGPs_PD00197	Recipient		28
87	b2278	nuoL	CP	NADH dehydrogenase subunit L	PCs_NADH-DHI-CPLX - PWYS_AERESPDON-PWY - PWYS_ANARESPDON-PWY - TFs-RGPs_ARCA-MONOMER - TFs-RGPs_NARL-MONOMER - TFs-RGPs_PC00027 - TFs-RGPs_PD00196 - TFs-RGPs_PD00197	Recipient		9
87	b2482	hyfB	CP	NADH dehydrogenase subunit N	PCs_CPLX0-250 - TFs-RGPs_G7308-MONOMER - TFs-RGPs_PC00004 - TFs-RGPs_PD00197 - TFs-RGPs_PD02936	Recipient		4
87	b2484	hyfD	CP	hydrogenase 4 membrane subunit	PCs_CPLX0-250 - TFs-RGPs_G7308-MONOMER - TFs-RGPs_PC00004 - TFs-RGPs_PD00197 - TFs-RGPs_PD02936	Recipient		9
87	b2486	hyfF	CP	NADH dehydrogenase subunit N	PCs_CPLX0-250 - TFs-RGPs_G7308-MONOMER - TFs-RGPs_PC00004 - TFs-RGPs_PD00197 - TFs-RGPs_PD02936	Recipient		5
88	b4321	gntP	GE	gluconate transport protein, GNT III system (GntP family)	TFs-RGPs_EG20249-MONOMER - TFs-RGPs_PC00004	Recipient		5
88	b3415	gntT	GE	high-affinity gluconate permease in GNT I system (GntP family)	TFs-RGPs_PC00004 - TFs-RGPs_PD03585	Recipient		7
88	b3437	gntK	G	gluconate kinase 2 in GNT I system, thermoresistant	TFs-RGPs_G7891-MONOMER - TFs-RGPs_PC00004 - TFs-RGPs_PD03585	NA
88	b3438	gntR	K	regulator of gluconate (gnt) operon	TFs-RGPs_PD03585	Recipient		6
88	b4268	idnK	G	D-gluconate kinase, thermosensitive	PWYS_IDNCAT-PWY - TFs-RGPs_G7891-MONOMER - TFs-RGPs_PC00004 - TFs-RGPs_PD03585	Recipient		7
88	b4264	idnR	K	L-idonate transcriptional regulator	TFs-RGPs_G7891-MONOMER - TFs-RGPs_PC00004 - TFs-RGPs_PD03585	Recipient		3
89	b2452	eutH	E	ethanolamine utilization; homolog of Salmonella putative transport protein		Recipient		4
89	b2453	eutG	C	ethanolamine utilization; homolog of Salmonella enzyme, similar to iron-containing alcohol dehydrogenase		Recipient		7
89	b2455	eutE	C	ethanolamine utilization; similar to acetaldehyde dehydrogenase		Recipient		2
89	b2457	cchA	QC	detox protein		Recipient		6
89	b2454	eutJ	E	ethanolamine utilization; homolog of Salmonella gene		Recipient		2
89	b2456	cchB	QC	detox protein		Recipient		7
90	b2799	fucO	C	L-1,2-propanediol oxidoreductase	PWYS_FUCCAT-PWY - PWYS_GLYCOLATEMET-PWY - PWYS_RHAMCAT-PWY - TFs-RGPs_PC00004 - TFs-RGPs_PD00444	Donor and Recipient	26	9
90	b2800	fucA	G	L-fuculose phosphate aldolase	PWYS_DARABCATK12-PWY - PWYS_FUCCAT-PWY - TFs-RGPs_PC00004 - TFs-RGPs_PD00444	Recipient		12
90	b2802	fucI	G	L-fucose isomerase	PWYS_DARABCATK12-PWY - PWYS_FUCCAT-PWY - TFs-RGPs_PC00004 - TFs-RGPs_PD00444	Recipient		4
90	b2801	fucP	G	fucose permease	TFs-RGPs_PC00004 - TFs-RGPs_PD00444	Recipient		12
90	b2805	fucR	KG	positive regulator of the fuc operon	TFs-RGPs_PC00004 - TFs-RGPs_PD00444	Recipient		10
90	b2803	fucK	G	L-fuculokinase	PWYS_DARABCATK12-PWY - PWYS_FUCCAT-PWY - TFs-RGPs_PC00004 - TFs-RGPs_PD00444	Recipient		11
91	b3905	rhaS	K	positive regulator for rhaBAD operon	TFs-RGPs_PC00004 - TFs-RGPs_PC00086 - TFs-RGPs_PD00222	Recipient		3
91	b3906	rhaR	K	positive regulator for rhaRS operon	TFs-RGPs_PC00004 - TFs-RGPs_PD00222	Recipient		5
91	b3902	rhaD	G	rhamnulose-1-phosphate aldolase	PWYS_RHAMCAT-PWY - TFs-RGPs_PC00004 - TFs-RGPs_PC00086	NA
91	b3903	rhaA	G	L-rhamnose isomerase	PWYS_LYXMET-PWY - PWYS_RHAMCAT-PWY - TFs-RGPs_PC00004 - TFs-RGPs_PC00086	NA
91	b3904	rhaB	G	rhamnulokinase	PWYS_RHAMCAT-PWY - TFs-RGPs_PC00004 - TFs-RGPs_PC00086	NA
91	b3907	rhaT	GE	L-rhamnose:H+ symporter (DMT superfamily)	TFs-RGPs_ARCA-MONOMER - TFs-RGPs_PC00004 - TFs-RGPs_PC00086	Recipient		2
92	b2231	gyrA	L	DNA gyrase subunit A	PCs_CPLX0-2425 - TFs-RGPs_PC00004 - TFs-RGPs_PD00196 - TFs-RGPs_PD03695	Recipient		9
92	b0101	yacG	S	zinc-binding protein		Recipient		1
92	b0102	yacF	S	hypothetical protein		Recipient		1
92	b2009	sbmC	L	DNA gyrase inhibitor		NA
92	b3559	glyS	J	glycyl-tRNA synthetase beta subunit	PCs_GLYS-CPLX - PWYS_TRNA-CHARGING-PWY	NA
93	b0595	entB	Q	2,3-dihydro-2,3-dihydroxybenzoate synthetase, isochroismatase	PCs_ENTMULTI-CPLX - PWYS_ENTBACSYN-PWY - TFs-RGPs_PC00009	Recipient		4
93	b0586	entF	Q	ATP-dependent serine activating enzyme (may be part of enterobactin synthase as component F)	PCs_ENTMULTI-CPLX - PWYS_ENTBACSYN-PWY - TFs-RGPs_PC00009	Recipient		5
93	b0594	entE	Q	2,3-dihydroxybenzoate-AMP ligase	PCs_ENTMULTI-CPLX - PWYS_ENTBACSYN-PWY - TFs-RGPs_PC00009	Recipient		7
93	b0593	entC	HQ	isochorismate synthase	PWYS_ENTBACSYN-PWY - TFs-RGPs_PC00009	NA
93	b0596	entA	IQ	2,3-dihydroxybenzoate-2,3-dehydrogenase	PWYS_ENTBACSYN-PWY - TFs-RGPs_PC00009	Recipient		5
94	b3732	atpD	C	ATP synthase subunit B	PCs_ATPSYN-CPLX - PCs_F-1-CPLX	NA
94	b0878	macA	M	accessory protein to ABC-type macrolide transport protein MacB	PCs_TRANS-200-CPLX	Recipient		5
94	b0879	macB	V	macrolide transport protein (ABC superfamily, atp_bind (N-terminal), membrane (C-terminal))	PCs_TRANS-200-CPLX	Recipient		2
94	b1116	ycfU	M	transport protein of outer membrane lipoproteins (ABC superfamily, membrane)	PCs_ABC-62-CPLX	NA
94	b1118	ycfW	M	putative kinase	PCs_ABC-62-CPLX	NA
95	b2341	yfcX	I	bifunctional fatty acid oxidation complex protein: putative enoyl-CoA hydratase/isomerase (N-terminal); putative NAD(P)-binding dehydrogenase (C-terminal)	PCs_CPLX0-1668 - PWYS_FAO-PWY - TFs-RGPs_PD01520	Recipient		8
95	b2383	ypdD	GT	putative PTS family Hpr component (N-terminal); enzyme I component (middle); enzyme IIA component (C-terminal)		Recipient		6
95	b2342	yfcY	I	acetyl-CoA acetyltransferase	PCs_CPLX0-1668 - PWYS_FAO-PWY - TFs-RGPs_PD01520	Recipient		9
95	b2511	yfgK	R	GTP-binding protein EngA		Recipient		10
95	b2443	yffL	-	CPZ-55 prophage		NA
96	b0060	polB	L	DNA polymerase II		Recipient		4
96	b0061	araD	G	L-ribulose-5-phosphate 4-epimerase	PWYS_ARABCAT-PWY - PWYS_PWY0-301 - TFs-RGPs_PC00003 - TFs-RGPs_PC00004	NA
96	b0062	araA	G	L-arabinose isomerase	PWYS_ARABCAT-PWY - TFs-RGPs_PC00003 - TFs-RGPs_PC00004	NA
96	b0063	araB	C	ribulokinase	PWYS_ARABCAT-PWY - TFs-RGPs_PC00003 - TFs-RGPs_PC00004	NA
96	b0064	araC	K	transcriptional regulator for ara operon	TFs-RGPs_PC00003 - TFs-RGPs_PC00004	Donor and Recipient	59	4
97	b3958	argC	E	N-acetyl-gamma-glutamyl-phosphate reductase	PWYS_ARGSYN-PWY - TFs-RGPs_PC00005	Recipient		5
97	b3359	argD	E	bifunctional N-succinyldiaminopimelate-aminotransferase/acetylornithine transaminase protein	PWYS_ARGSYN-PWY - PWYS_DAPLYSINESYN-PWY - TFs-RGPs_PC00005	Recipient		5
97	b3960	argH	E	argininosuccinate lyase	PWYS_ARGSYN-PWY - TFs-RGPs_PC00005	Recipient		6
97	b3959	argB	E	acetylglutamate kinase	PWYS_ARGSYN-PWY - TFs-RGPs_PC00005	Recipient		3
97	b3957	argE	E	acetylornithine deacetylase	PWYS_ARGSYN-PWY - TFs-RGPs_PC00005	Recipient		7
98	b0150	fhuA	P	outer membrane pore protein, receptor for ferrichrome, colicin M, and phages T1, T5 and phi80	PCs_CPLX0-1942 - PCs_CPLX0-1981 - TFs-RGPs_PC00009	Recipient		3
98	b0151	fhuC	PH	ATP-binding component of hydroxymate-dependent iron transport	PCs_ABC-11-CPLX - PCs_CPLX0-1981 - TFs-RGPs_PC00009	Recipient		9
98	b0152	fhuD	P	hydroxamate-dependent iron transport protein (ABC superfamily, peri_bind)	PCs_ABC-11-CPLX - PCs_CPLX0-1981 - TFs-RGPs_PC00009	Recipient		4
98	b0153	fhuB	P	hydroxamate-dependent iron transport protein (ABC superfamily, membrane)	PCs_ABC-11-CPLX - PCs_CPLX0-1981 - TFs-RGPs_PC00009	Recipient		7
98	b1102	fhuE	P	outer membrane pore protein, receptor for Fe(III)-coprogen, Fe(III)-ferrioxamine B and Fe(III)-rhodotrulic acid	TFs-RGPs_PC00009 - TFs-RGPs_PD00260	Recipient		11
99	b1207	prsA	FE	ribose-phosphate pyrophosphokinase	PWYS_PWY0-662 - TFs-RGPs_PC00033	Recipient		9
99	b0959	yccR	K	hypothetical protein		Recipient		5
99	b1120	cobB	K	NAD-dependent deacetylase		Recipient		7
99	b1624	ydgJ	R	hypothetical oxidoreductase		Recipient		6
99	b2411	ligA	L	DNA ligase		Recipient		4
100	b2417	crr	G	glucose-specific PTS system enzyme IIA component	PCs_CPLX-157 - PCs_CPLX-164 - PCs_CPLX-168 - PWYS_TREDEGLOW-PWY - TFs-RGPs_PC00004 - TFs-RGPs_PC00061 - TFs-RGPs_PD01896	Recipient		17
100	b2416	ptsI	G	PEP-protein phosphotransferase system enzyme I	PCs_CPLX-153 - PCs_CPLX-154 - PCs_CPLX-155 - PCs_CPLX-156 - PCs_CPLX-157 - PCs_CPLX-158 - PCs_CPLX-159 - PCs_CPLX-160 - PCs_CPLX-163 - PCs_CPLX-164 - PCs_CPLX-165 - PCs_CPLX-166 - PCs_CPLX-167 - PCs_CPLX-168 - PCs_CPLX-169 - PCs_CPLX-170 - PCs_CPLX0-231 - PCs_CPLX0-232 - PCs_EIISGA - PCs_EIISGC - PWYS_TREDEGLOW-PWY - TFs-RGPs_PC00004 - TFs-RGPs_PC00061 - TFs-RGPs_PD01896	Recipient		11
100	b2413	cysZ	E	putative sulfate transport protein CysZ		Recipient		5
100	b2415	ptsH	G	PTS family Hpr protein, phosphohistidinoprotein-hexose phosphotransferase	PCs_CPLX-153 - PCs_CPLX-154 - PCs_CPLX-155 - PCs_CPLX-156 - PCs_CPLX-157 - PCs_CPLX-158 - PCs_CPLX-159 - PCs_CPLX-160 - PCs_CPLX-163 - PCs_CPLX-164 - PCs_CPLX-165 - PCs_CPLX-166 - PCs_CPLX-167 - PCs_CPLX-168 - PCs_CPLX-169 - PCs_CPLX-170 - PCs_CPLX0-231 - PCs_CPLX0-232 - PCs_EIISGA - PCs_EIISGC - PWYS_TREDEGLOW-PWY - TFs-RGPs_PC00004 - TFs-RGPs_PC00061 - TFs-RGPs_PD01896	Recipient		9
100	b3947	ptsA	GT	PEP-protein phosphotransferase system enzyme I		Recipient		6
101	b0284	yagR	C	putative molybdemum cofactor-binding oxidoreductase		Recipient		10
101	b0286	yagT	C	putative oxidoreductase, Fe-S subunit		Recipient		2
101	b2867	xdhB	C	putative xanthine dehydrogenase subunit, FAD-binding domain	PCs_CPLX0-761 - PWYS_SALVADEHYPOX-PWY	Donor and Recipient	50	5
101	b2868	xdhC	C	putative xanthine dehydrogenase, Fe-S subunit	PCs_CPLX0-761 - PWYS_SALVADEHYPOX-PWY	Recipient		4
101	b2866	xdhA	C	putative xanthine dehydrogenase subunit, molybdemum cofactor-binding domain	PCs_CPLX0-761 - PWYS_SALVADEHYPOX-PWY	Recipient		4
102	b3228	sspB	R	stringent starvation protein B		Donor and Recipient	27	9
102	b0486	ybaT	E	putative amino acid/amine transport protein		Recipient		4
102	b3229	sspA	O	stringent starvation protein A		Recipient		6
102	b3150	yraP	R	putative periplasmic protein		Recipient		1
102	b3193	yrbD	Q	putative transport protein (ABC superfamily, peri_bind)		Recipient		4
103	b0454	ybaZ	L	putative methyltransferase		Recipient		19
103	b2890	lysS	J	lysyl-tRNA synthetase	PWYS_TRNA-CHARGING-PWY	Donor and Recipient	251	5
103	b2891	prfB	J	peptide chain release factor 2		NA
103	b3115	tdcD	C	acetate/propionate kinase	PWYS_THREOCAT-PWY - TFs-RGPs_PC00004 - TFs-RGPs_PC00027 - TFs-RGPs_PD00268 - TFs-RGPs_PD03292	Recipient		7
103	b4267	idnD	E	L-idonate 5-dehydrogenase, NAD-binding	PWYS_IDNCAT-PWY - TFs-RGPs_G7891-MONOMER - TFs-RGPs_PC00004 - TFs-RGPs_PD03585	Donor and Recipient	288	7
104	b2476	purC	F	phosphoribosylaminoimidazole-succinocarboxamide synthase	PWYS_DENOVOPURINE2-PWY - TFs-RGPs_PC00033	Recipient		15
104	b2312	purF	F	amidophosphoribosyltransferase	PWYS_DENOVOPURINE2-PWY - TFs-RGPs_PC00033	NA
104	b2499	purM	F	phosphoribosylaminoimidazole synthetase	PWYS_DENOVOPURINE2-PWY - TFs-RGPs_PC00033	Recipient		9
104	b2557	purL	F	phosphoribosylformylglycinamidine synthase	PWYS_DENOVOPURINE2-PWY - TFs-RGPs_PC00033	Recipient		24
104	b2114	metG	J	methionyl-tRNA synthetase	PWYS_TRNA-CHARGING-PWY	NA
105	b0526	cysS	J	cysteinyl-tRNA synthetase	PWYS_TRNA-CHARGING-PWY	Recipient		9
105	b3607	cysE	E	serine acetyltransferase	PCs_CYSSYNMULTI-CPLX - PWYS_CYSTSYN-PWY	Recipient		21
105	b2414	cysK	E	cysteine synthase A, O-acetylserine sulfhydrolase A	PCs_CYSSYNMULTI-CPLX - PWYS_CYSTSYN-PWY - TFs-RGPs_PC00040	Recipient		4
105	b3608	gpsA	C	NAD(P)H-dependent glycerol-3-phosphate dehydrogenase	PWYS_PHOSLIPSYN-PWY	NA
105	b3609	secB	U	export protein SecB	PCs_SEC-SECRETION-CPLX	Recipient		9
106	b0535	fimZ	TK	fimbiral protein Z, putative transcriptional regulator of fimbrial expression (LuxR/UhpA family)		Recipient		4
106	b1221	narL	TK	pleiotrophic regulation of anaerobic respiration: response regulator for nar, frd, dms and tor genes	PWYS_NARQ-PWY - PWYS_NARX-PWY - TFs-RGPs_MONOMER0-185 - TFs-RGPs_NARL-MONOMER - TFs-RGPs_PD00197	Recipient		2
106	b2193	narP	TK	nitrate/nitrite response regulator (sensor NarQ)	PWYS_NARQ-PWY - PWYS_NARX-PWY - TFs-RGPs_NARP-MONOMER	Recipient		4
106	b1222	narX	T	nitrate/nitrate sensor, histidine protein kinase acts on NarL regulator	PWYS_NARX-PWY - TFs-RGPs_MONOMER0-185 - TFs-RGPs_PD00197	Recipient		5
106	b2469	narQ	T	sensor for nitrate reductase system, protein histidine kinase (acts on NarP and narL)	PWYS_NARQ-PWY	Recipient		5
107	b0588	fepC	PH	ATP-binding component of ferric enterobactin transport	PCs_ABC-10-CPLX - PCs_CPLX0-1944 - TFs-RGPs_PC00009	Recipient		20
107	b0589	fepG	P	ferric enterobactin transport protein	PCs_ABC-10-CPLX - PCs_CPLX0-1944 - TFs-RGPs_PC00009	Recipient		23
107	b0590	fepD	P	ferric enterobactin (enterochelin) transport	PCs_ABC-10-CPLX - PCs_CPLX0-1944 - TFs-RGPs_PC00009	Recipient		10
107	b0592	fepB	P	ferric enterobactin (enterochelin) binding protein; periplasmic component	PCs_ABC-10-CPLX - PCs_CPLX0-1944 - TFs-RGPs_PC00009 - TFs-RGPs_PD00260	Recipient		14
107	b0591	ybdA	GEP	putative transport	TFs-RGPs_PD00260	NA
108	b4153	frdB	C	succinate dehydrogenase	PCs_FUMARATE-REDUCTASE - PWYS_ANARESP1-PWY - PWYS_ANARESPACC-PWY - PWYS_FERMENTATION-PWY - TFs-RGPs_DCUR-MONOMER - TFs-RGPs_NARL-MONOMER - TFs-RGPs_PD00197	Recipient		9
108	b4151	frdD	C	fumarate reductase subunit D	PCs_FUMARATE-REDUCTASE - PWYS_ANARESP1-PWY - PWYS_ANARESPACC-PWY - PWYS_FERMENTATION-PWY - TFs-RGPs_DCUR-MONOMER - TFs-RGPs_NARL-MONOMER - TFs-RGPs_PD00197	Recipient		6
108	b4152	frdC	C	fumarate reductase subunit C	PCs_FUMARATE-REDUCTASE - PWYS_ANARESP1-PWY - PWYS_ANARESPACC-PWY - PWYS_FERMENTATION-PWY - TFs-RGPs_DCUR-MONOMER - TFs-RGPs_NARL-MONOMER - TFs-RGPs_PD00197	Recipient		7
108	b4154	frdA	C	fumarate reductase	PCs_FUMARATE-REDUCTASE - PWYS_ANARESP1-PWY - PWYS_ANARESPACC-PWY - PWYS_FERMENTATION-PWY - TFs-RGPs_DCUR-MONOMER - TFs-RGPs_NARL-MONOMER - TFs-RGPs_PD00197	Recipient		3
108	b1447	ydcZ	S	putative transport protein		NA
109	b0733	cydA	C	cytochrome d terminal oxidase, polypeptide subunit I	PCs_CYT-D-UBIOX-CPLX - TFs-RGPs_ARCA-MONOMER - TFs-RGPs_PD00197 - TFs-RGPs_PD00288	Recipient		6
109	b0734	cydB	C	cytochrome d terminal oxidase polypeptide subunit II	PCs_CYT-D-UBIOX-CPLX - TFs-RGPs_ARCA-MONOMER - TFs-RGPs_PD00197 - TFs-RGPs_PD00288	Recipient		16
109	b0978	appC	C	cytochrome oxidase bd-II, subunit I	PCs_APP-UBIOX-CPLX - TFs-RGPs_PD00967	Recipient		3
109	b0979	appB	C	cytochrome oxidase bd-II, subunit II	PCs_APP-UBIOX-CPLX - TFs-RGPs_PD00967	Recipient		4
109	b0980	appA	-	phosphoanhydride phosphorylase; pH 2.5 acid phosphatase; periplasmic	TFs-RGPs_PD00967	Recipient		10
110	b0760	modF	P	ATP-binding component of molybdate transport system		Recipient		7
110	b0761	modE	R	molybdate uptake regulatory protein	TFs-RGPs_MONOMER0-185	Recipient		4
110	b0763	modA	P	molybdate transport protein (ABC superfamily, peri_bind)	PCs_ABC-19-CPLX - TFs-RGPs_MONOMER0-185	Recipient		9
110	b0764	modB	P	molybdate transport permease protein	PCs_ABC-19-CPLX - TFs-RGPs_MONOMER0-185	Recipient		5
110	b0765	modC	P	ATP-binding component of molybdate transport	PCs_ABC-19-CPLX - TFs-RGPs_MONOMER0-185	Recipient		4
111	b0774	bioA	H	adenosylmethionine--8-amino-7-oxononanoate transaminase	PWYS_BIOTIN-SYNTHESIS-PWY - TFs-RGPs_BIOTINLIG-MONOMER	Recipient		8
111	b0775	bioB	H	biotin synthesis, sulfur insertion?	PWYS_BIOTIN-SYNTHESIS-PWY - TFs-RGPs_BIOTINLIG-MONOMER	Recipient		6
111	b0776	bioF	H	8-amino-7-oxononanoate synthase	PWYS_BIOTIN-SYNTHESIS-PWY - TFs-RGPs_BIOTINLIG-MONOMER	Recipient		8
111	b0777	bioC	Q	biotin biosynthesis; reaction prior to pimeloyl CoA	TFs-RGPs_BIOTINLIG-MONOMER	Recipient		5
111	b1593	bioD	H	dithiobiotin synthetase		Recipient		8
112	b2913	serA	HE	D-3-phosphoglycerate dehydrogenase	PWYS_SERSYN-PWY - TFs-RGPs_PC00004 - TFs-RGPs_PD00353	Recipient		11
112	b2914	rpiA	G	ribose-5-phosphate isomerase A	PWYS_NONOXIPENT-PWY - PWYS_RIBOKIN-PWY	Recipient		14
112	b2916	iciA	K	chromosome replication initiation inhibitor protein	TFs-RGPs_EG10490-MONOMER - TFs-RGPs_PHOB-MONOMER	Recipient		5
112	b2923	yggA	R	arginine exporter protein		Recipient		3
112	b2924	yggB	M	component of the MscS mechanosensitive channel		Recipient		7
113	b1703	ydiA	S	hypothetical protein		Recipient		9
113	b2594	rluD	J	23S rRNA pseudouridine synthase		Recipient		18
113	b3847	pepQ	E	proline dipeptidase		Recipient		4
113	b3842	rfaH	K	transcriptional activator RfaH		NA
113	b3848	yigZ	S	putative elongation factor		Recipient		2
114	b1857	znuA	P	High-affinity zinc uptake system periplasmic protein	PCs_ABC-63-CPLX	Recipient		2
114	b1858	znuC	P	High-affinity zinc uptake system ATP-binding protein	PCs_ABC-63-CPLX - TFs-RGPs_EG11929-MONOMER	NA
114	b1859	znuB	P	High-affinity zinc uptake system membrane protein	PCs_ABC-63-CPLX - TFs-RGPs_EG11929-MONOMER	Recipient		2
114	b1864	yebC	S	hypothetical protein		Recipient		11
114	b2521	sseA	P	3-mercaptopyruvate sulfurtransferase		Recipient		7
115	b1983	yeeN	S	hypothetical protein		Recipient		9
115	b2234	nrdA	F	ribonucleotide-diphosphate reductase alpha subunit	PCs_RIBONUCLEOSIDE-DIP-REDUCTI-CPLX - PWYS_DENOVOPURINE2-PWY - PWYS_PWY0-166 - TFs-RGPs_EG10490-MONOMER - TFs-RGPs_PD00196 - TFs-RGPs_PD03831	NA
115	b2235	nrdB	F	ribonucleotide-diphosphate reductase beta subunit	PCs_RIBONUCLEOSIDE-DIP-REDUCTI-CPLX - PWYS_DENOVOPURINE2-PWY - PWYS_PWY0-166 - TFs-RGPs_EG10490-MONOMER - TFs-RGPs_PD00196 - TFs-RGPs_PD03831	NA
115	b2675	nrdE	F	ribonucleotide-diphosphate reductase alpha subunit	PCs_RIBONUCLEOSIDE-DIP-REDUCTII-CPLX - PWYS_DENOVOPURINE2-PWY - PWYS_PWY0-166 - TFs-RGPs_PC00009	Donor and Recipient	57	8
115	b2676	nrdF	F	ribonucleotide-diphosphate reductase beta subunit	PCs_RIBONUCLEOSIDE-DIP-REDUCTII-CPLX - PWYS_DENOVOPURINE2-PWY - PWYS_PWY0-166 - TFs-RGPs_PC00009	Recipient		7
116	b3428	glgP	G	glycogen phosphorylase	PWYS_GLYCOCAT-PWY - TFs-RGPs_PC00004	Recipient		6
116	b3429	glgA	G	glycogen synthase	PWYS_GLYCOGENSYNTH-PWY - TFs-RGPs_PC00004	Recipient		12
116	b3430	glgC	G	glucose-1-phosphate adenylyltransferase	PWYS_GLYCOGENSYNTH-PWY - TFs-RGPs_PC00004	Recipient		3
116	b3431	glgX	G	glycogen debranching enzyme		Recipient		11
116	b3432	glgB	G	glycogen branching enzyme	PWYS_GLYCOGENSYNTH-PWY	Recipient		10
117	b2818	argA	E	N-acetylglutamate synthase	PWYS_ARGSYN-PWY	Recipient		6
117	b2819	recD	L	DNA helicase, ATP-dependent dsDNA/ssDNA exonuclease V subunit, ssDNA endonuclease	PCs_RECBCD	Donor and Recipient	11	5
117	b2820	recB	L	DNA helicase, ATP-dependent dsDNA/ssDNA exonuclease V subunit, ssDNA endonuclease	PCs_RECBCD	Donor and Recipient	143	20
117	b2821	ptr	O	protease III		Recipient		7
117	b2822	recC	L	DNA helicase, ATP-dependent dsDNA/ssDNA exonuclease V subunit, ssDNA endonuclease	PCs_RECBCD	Donor and Recipient	78	17
118	b3494	yhiO	-	universal stress protein UspB		Recipient		9
118	b3495	uspA	T	universal stress protein A	TFs-RGPs_PD01520	Recipient		2
118	b3922	yiiS	S	hypothetical protein		Recipient		8
118	b3923	yiiT	T	putative regulator		Recipient		6
118	b4116	adiY	K	putative ARAC-type regulatory protein	TFs-RGPs_EG11966-MONOMER	NA
119	b3706	trmE	R	tRNA modification GTPase		Recipient		8
119	b3742	mioC	C	flavodoxin		Recipient		4
119	b3741	gidA	D	glucose-inhibited division protein A		Recipient		15
119	b3744	asnA	E	asparagine synthetase AsnA	PWYS_ASPARAGINESYN-PWY - TFs-RGPs_PD00250	Donor and Recipient	35	7
119	b3743	asnC	K	regulator for asnA, asnC and gidA	TFs-RGPs_G7072-MONOMER - TFs-RGPs_PD00250	Recipient		1
120	b4013	metA	E	homoserine O-succinyltransferase	PWYS_HOMOSER-METSYN-PWY - TFs-RGPs_PD03938 - TFs-RGPs_PD04032	Recipient		6
120	b4014	aceB	C	malate synthase	PWYS_GLYOXYLATE-BYPASS - TFs-RGPs_ARCA-MONOMER - TFs-RGPs_PC00027 - TFs-RGPs_PC00061 - TFs-RGPs_PD04099	Recipient		3
120	b4015	aceA	C	isocitrate lyase	PWYS_GLYOXYLATE-BYPASS - TFs-RGPs_ARCA-MONOMER - TFs-RGPs_PC00027 - TFs-RGPs_PC00061 - TFs-RGPs_PD04099	Recipient		3
120	b4016	aceK	T	bifunctional isocitrate dehydrogenase kinase/phosphatase protein	TFs-RGPs_ARCA-MONOMER - TFs-RGPs_PC00027 - TFs-RGPs_PC00061 - TFs-RGPs_PD04099	Recipient		6
120	b4018	iclR	K	repressor of aceBA operon	TFs-RGPs_PD01520 - TFs-RGPs_PD04099	Recipient		6
121	b0002	thrA	E	bifunctional aspartokinase I/homeserine dehydrogenase I	PWYS_HOMOSERSYN-PWY	Donor and Recipient	105	2
121	b0003	thrB	E	homoserine kinase	PWYS_HOMOSER-THRESYN-PWY	Recipient		4
121	b0004	thrC	E	threonine synthase	PWYS_HOMOSER-THRESYN-PWY	Donor and Recipient	96	5
121	b3433	asd	E	aspartate-semialdehyde dehydrogenase	PWYS_DAPLYSINESYN-PWY - PWYS_HOMOSERSYN-PWY	NA
122	b0008	talB	G	transaldolase	PWYS_NONOXIPENT-PWY	Recipient		2
122	b2464	talA	G	transaldolase	PWYS_NONOXIPENT-PWY	Recipient		3
122	b2465	tktB	G	transketolase	PWYS_DRIBOPMET-PWY - PWYS_NONOXIPENT-PWY - PWYS_RIBOKIN-PWY	Recipient		2
122	b2935	tktA	G	transketolase	PWYS_DRIBOPMET-PWY - PWYS_NONOXIPENT-PWY - PWYS_RIBOKIN-PWY	Recipient		5
123	b0015	dnaJ	O	chaperone with DnaK; heat shock protein	PCs_HSP70-CPLX	Recipient		10
123	b2829	ptsP	T	PTS family enzyme I, transcriptional regulator (with NPR and NTR proteins)		Recipient		16
123	b0710	ybgI	S	hypothetical protein		Recipient		6
123	b3560	glyQ	J	glycyl-tRNA synthetase alpha subunit	PCs_GLYS-CPLX - PWYS_TRNA-CHARGING-PWY	Recipient		15
124	b3340	fusA	J	elongation factor EF-2		Recipient		27
124	b1740	nadE	H	NAD(+) synthetase	PWYS_PYRIDNUCSYN-PWY - PWYS_PYRNUCYC-PWY	Recipient		5
124	b2298	yfcC	S	putative S-transferase		Recipient		11
124	b3967	murI	M	glutamate racemase	PWYS_PEPTIDOGLYCANSYN-PWY	Recipient		2
125	b3172	argG	E	argininosuccinate synthase	PWYS_ARGSYN-PWY - TFs-RGPs_PC00004 - TFs-RGPs_PC00005	Recipient		9
125	b0273	argF	E	ornithine carbamoyltransferase	PWYS_ARGSYN-PWY - TFs-RGPs_PC00005	Recipient		4
125	b0521	arcC	E	carbamate kinase		Recipient		2
125	b4254	argI	E	ornithine carbamoyltransferase	PWYS_ARGSYN-PWY - TFs-RGPs_PC00005	Recipient		4
126	b0041	fixA	C	putative electron transfer flavoprotein subunit beta	TFs-RGPs_G6088-MONOMER - TFs-RGPs_PC00004	Recipient		5
126	b0042	fixB	C	putative electron transfer flavoprotein subunit alpha	TFs-RGPs_G6088-MONOMER - TFs-RGPs_PC00004	Recipient		4
126	b0044	fixX	C	putative ferredoxin	TFs-RGPs_G6088-MONOMER - TFs-RGPs_PC00004	Recipient		6
126	b1697	ydiQ	C	putative electron transfer flavoprotein subunit beta		Recipient		10
127	b3035	tolC	MU	outer membrane channel precursor protein	PCs_CPLX0-2121 - PCs_CPLX0-2141 - PCs_CPLX0-2161 - PCs_TRANS-200-CPLX - PCs_TRANS-CPLX-201 - PCs_TRANS-CPLX-202	Recipient		25
127	b0463	acrA	M	acridine efflux pump	PCs_TRANS-CPLX-201 - TFs-RGPs_PD00365 - TFs-RGPs_PD00406	Recipient		15
127	b0462	acrB	V	acridine efflux pump	PCs_TRANS-CPLX-201 - TFs-RGPs_PD00365 - TFs-RGPs_PD00406	Recipient		23
127	b3265	acrE	M	transmembrane protein affecting septum formation and cell membrane permeability	PCs_CPLX0-2141	Recipient		8
128	b0231	dinB	L	DNA polymerase IV		Recipient		10
128	b0232	yafN	D	hypothetical protein		Recipient		12
128	b0233	yafO	-	hypothetical protein		Recipient		9
128	b0234	yafP	K	putative acyltransferase		Recipient		7
129	b3583	sgbE	G	L-ribulose-5-phosphate 4-epimerase	PWYS_PWY0-301 - TFs-RGPs_EG12278-MONOMER - TFs-RGPs_PC00004 - TFs-RGPs_PC00027	Recipient		5
129	b3581	sgbH	G	3-keto-L-gulonate 6-phosphate decarboxylase	PWYS_PWY0-301 - TFs-RGPs_EG12278-MONOMER - TFs-RGPs_PC00004 - TFs-RGPs_PC00027	Donor and Recipient	82	5
129	b3582	sgbU	G	3-epimerase	TFs-RGPs_EG12278-MONOMER - TFs-RGPs_PC00004 - TFs-RGPs_PC00027	Recipient		2
129	b4197	sgaU	G	L-xylulose 5-phosphate 3-epimerase	PWYS_PWY0-301 - TFs-RGPs_G7854-MONOMER - TFs-RGPs_PC00004 - TFs-RGPs_PC00027	Recipient		6
130	b1136	icdA	C	isocitrate dehydrogenase	PWYS_ANARESP1-PWY - PWYS_TCA - TFs-RGPs_ARCA-MONOMER - TFs-RGPs_PC00061 - TFs-RGPs_PD00197	NA
130	b0720	gltA	C	citrate synthase	PWYS_ANARESP1-PWY - PWYS_GLYOXYLATE-BYPASS - PWYS_TCA - TFs-RGPs_ARCA-MONOMER - TFs-RGPs_PC00004 - TFs-RGPs_PC00027	Recipient		6
130	b2700	ygaD	R	competence damage-inducible protein A		Recipient		4
130	b3472	dcrB	-	periplasmic protein; required for phage C1 adsorption		Recipient		2
131	b0924	mukB	D	condesin subunit B	PCs_CPLX0-2561 - TFs-RGPs_PD00288	Recipient		18
131	b0921	smtA	Q	S-adenosylmethionine-dependent methyltransferase	TFs-RGPs_PD00288	Recipient		13
131	b0922	mukF	D	condesin subunit F	PCs_CPLX0-2561 - TFs-RGPs_PD00288	Recipient		42
131	b0923	mukE	D	condesin subunit E	PCs_CPLX0-2561 - TFs-RGPs_PD00288	Recipient		12
132	b1176	minC	D	septum formation inhibitor		Recipient		18
132	b1175	minD	D	cell division inhibitor, a membrane ATPase, activates minC		NA
132	b1174	minE	D	cell division topological specificity factor MinE		NA
132	b1575	dicB	-	Qin prophage; inhibitior of cell division		NA
133	b3327	gspF	NU	putative export protein F for general secretion pathway (GSP)	PCs_CPLX0-3382	Recipient		1
133	b2950	yggR	NU	putative protein transport		NA
133	b3325	gspD	NU	putative export protein D for general secretion pathway (GSP)	PCs_CPLX0-3382	Recipient		8
133	b3326	gspE	NU	putative export protein E for general secretion pathway (GSP); Type II traffic warden ATPase	PCs_CPLX0-3382	Recipient		6
134	b0109	nadC	H	nicotinate-nucleotide pyrophosphorylase	PWYS_PYRIDNUCSYN-PWY	Recipient		1
134	b0750	nadA	H	quinolinate synthetase	PCs_QUINOLINATE-SYNTHE-MULTI-CPLX - PWYS_PYRIDNUCSYN-PWY	Recipient		7
134	b2574	nadB	H	L-aspartate oxidase	PCs_QUINOLINATE-SYNTHE-MULTI-CPLX - PWYS_PYRIDNUCSYN-PWY - TFs-RGPs_PD04413	Recipient		7
134	b2568	lepB	U	leader peptidase (signal peptidase I)		NA
135	b0727	sucB	C	dihydrolipoamide acetyltransferase	PCs_2OXOGLUTARATEDEH-CPLX - PWYS_TCA - TFs-RGPs_ARCA-MONOMER - TFs-RGPs_PC00004 - TFs-RGPs_PC00027 - TFs-RGPs_PD00197	Recipient		6
135	b0726	sucA	C	2-oxoglutarate decarboxylase, component of the 2-oxoglutarate dehydrogenase complex, thiamin-binding	PCs_2OXOGLUTARATEDEH-CPLX - PWYS_TCA - TFs-RGPs_ARCA-MONOMER - TFs-RGPs_PC00004 - TFs-RGPs_PC00027 - TFs-RGPs_PD00197	NA
135	b0729	sucD	C	succinyl-CoA synthetase alpha subunit	PCs_SUCCCOASYN - PWYS_TCA - TFs-RGPs_ARCA-MONOMER - TFs-RGPs_PC00004 - TFs-RGPs_PC00027 - TFs-RGPs_PD00197	Recipient		14
135	b0728	sucC	C	succinyl-CoA synthetase subunit beta	PCs_SUCCCOASYN - PWYS_TCA - TFs-RGPs_ARCA-MONOMER - TFs-RGPs_PC00004 - TFs-RGPs_PC00027 - TFs-RGPs_PD00197	Recipient		2
136	b0176	yaeL	M	membrane-associated protease		NA
136	b0185	accA	I	acetyl-CoA carboxylase alpha subunit	PCs_ACETYL-COA-CARBOXYLMULTI-CPLX - PCs_ACETYL-COA-CARBOXYLTRANSFER-CPLX - PWYS_FASYN-INITIAL-PWY	NA
136	b3255	accB	I	acetyl-CoA carboxylase	PCs_ACETYL-COA-CARBOXYLMULTI-CPLX - PWYS_FASYN-INITIAL-PWY	NA
136	b3256	accC	I	acetyl-CoA carboxylase	PCs_ACETYL-COA-CARBOXYLMULTI-CPLX - PWYS_FASYN-INITIAL-PWY	NA
137	b2699	recA	L	recombinase A	TFs-RGPs_PC00010	Donor and Recipient	65	22
137	b1061	dinI	-	DNA damage-inducible protein I, inhibits UmuD processing		Recipient		9
137	b2688	gshA	H	glutamate--cysteine ligase	PWYS_GLUTATHIONESYN-PWY	Recipient		4
137	b2698	recX	R	RecA regulator RecX	TFs-RGPs_PC00010	Recipient		7
138	b0334	prpD	R	2-methylcitrate dehydratase	PWYS_PWY0-42	NA
138	b2727	hypB	OK	guanine-nucleotide binding protein, functions as nickel donor for large subunit of hydrogenase 3	TFs-RGPs_PC00027 - TFs-RGPs_PD00197 - TFs-RGPs_PD02936	Recipient		2
138	b2395	yfeA	T	hypothetical protein		Recipient		1
138	b2728	hypC	O	hydrogenase expression/formation protein	TFs-RGPs_PC00027 - TFs-RGPs_PD00197 - TFs-RGPs_PD02936	Recipient		5
139	b0365	tauA	P	taurine transport protein (ABC superfamily, peri_bind)	PCs_ABC-64-CPLX - TFs-RGPs_G7071-MONOMER - TFs-RGPs_PC00040	Donor and Recipient	87	9
139	b0366	tauB	P	taurine ATP-binding component of a transport system	PCs_ABC-64-CPLX - TFs-RGPs_G7071-MONOMER - TFs-RGPs_PC00040	Recipient		5
139	b0367	tauC	P	taurine transport protein (ABC superfamily, membrane)	PCs_ABC-64-CPLX - TFs-RGPs_G7071-MONOMER - TFs-RGPs_PC00040	Recipient		3
139	b0801	ybiC	C	putative dehydrogenase		Recipient		7
140	b2786	barA	T	hybrid sensory histidine kinase in two-component regulatory system with UvrY	PWYS_OMP-PWY - PWYS_PWY0-21	Recipient		10
140	b3210	arcB	T	aerobic respiration sensor-response protein; histidine protein kinase/phosphatase, sensor for arcA	PWYS_ARCB-PWY	Recipient		6
140	b4401	arcA	TK	negative response regulator of genes in aerobic pathways, (sensors, ArcB and CpxA)	PWYS_ARCB-PWY - TFs-RGPs_ARCA-MONOMER - TFs-RGPs_PD00197	Recipient		4
140	b4393	trpR	K	Trp operon repressor	TFs-RGPs_PC00007	Recipient		3
141	b3405	ompR	TK	osmolarity response regulator	PWYS_OMP-PWY - TFs-RGPs_PC00004 - TFs-RGPs_PC00027 - TFs-RGPs_PC00029	Recipient		4
141	b0995	torR	TK	response regulator in two-component regulatory system with TorS, regulates TMAO reductase regulatory system I (torCAD)	PWYS_TOR-PWY - TFs-RGPs_TORR-CPLX	Recipient		5
141	b3404	envZ	T	osmolarity sensor protein	PWYS_OMP-PWY - TFs-RGPs_PC00004 - TFs-RGPs_PC00027	Recipient		9
141	b3403	pckA	C	phosphoenolpyruvate carboxykinase	PWYS_GLUCONEO-PWY - TFs-RGPs_PD00521	NA
142	b3724	phoU	P	negative regulator for pho regulon and putative enzyme in phosphate metabolism	TFs-RGPs_PC00027 - TFs-RGPs_PHOB-MONOMER	Recipient		8
142	b3726	pstA	P	high-affinity phosphate transport protein (ABC superfamily, membrane)	PCs_ABC-27-CPLX - TFs-RGPs_PC00027 - TFs-RGPs_PHOB-MONOMER	Recipient		8
142	b3727	pstC	P	high-affinity phosphate transport protein (ABC superfamily, membrane)	PCs_ABC-27-CPLX - TFs-RGPs_PC00027 - TFs-RGPs_PHOB-MONOMER	Recipient		12
142	b3728	pstS	P	high-affinity phosphate transport protein (ABC superfamily, peri_bind)	PCs_ABC-27-CPLX - TFs-RGPs_PC00027 - TFs-RGPs_PHOB-MONOMER	Recipient		4
143	b4003	zraS	T	sensor kinase of Zn/Pb responsive two-component regulatory system	PWYS_HYD-PWY - TFs-RGPs_HYDG-MONOMER	Recipient		6
143	b4004	zraR	T	response regulator in two-component reguatory system with ZraS, regulates zraP expression (EBP family)	PWYS_HYD-PWY - TFs-RGPs_HYDG-MONOMER	Recipient		4
143	b2219	atoS	T	sensor protein AtoS for response regulator AtoC	PWYS_ATO-PWY	Recipient		8
143	b4002	zraP	UNTP	Zn-binding periplasmic protein		Recipient		5
144	b0405	queA	J	S-adenosylmethionine:tRNA ribosyltransferase-isomerase	TFs-RGPs_PD00196	Recipient		5
144	b0407	yajC	U	preprotein translocase subunit YajC	PCs_SEC-SECRETION-CPLX - PCs_SECD-SECF-YAJC-YIDC-CPLX	Recipient		9
144	b0408	secD	U	protein export protein SecD	PCs_SEC-SECRETION-CPLX - PCs_SECD-SECF-YAJC-YIDC-CPLX	NA
144	b0409	secF	U	protein export protein SecF	PCs_SEC-SECRETION-CPLX - PCs_SECD-SECF-YAJC-YIDC-CPLX	NA
145	b0426	yajQ	S	hypothetical protein		Recipient		3
145	b0996	torC	C	cytochrome c-type protein in TMAO respiration; with TorA, also negativer regulator of tor operon	PCs_TMAOREDUCTI-CPLX - PWYS_ANARESPACC-PWY - TFs-RGPs_NARL-MONOMER - TFs-RGPs_TORR-CPLX	Recipient		7
145	b0997	torA	C	trimethylamine N-oxide reductase subunit	PCs_TMAOREDUCTI-CPLX - PWYS_ANARESPACC-PWY - TFs-RGPs_NARL-MONOMER - TFs-RGPs_TORR-CPLX	Recipient		4
145	b0998	torD	R	chaperone protein TorD	TFs-RGPs_NARL-MONOMER - TFs-RGPs_TORR-CPLX	Recipient		6
146	b0428	cyoE	O	protoheme IX farnesyltransferase	PWYS_HEMESYN2-PWY - TFs-RGPs_ARCA-MONOMER - TFs-RGPs_EG11544-MONOMER - TFs-RGPs_PD00197	Recipient		2
146	b0430	cyoC	C	cytochrome o ubiquinol oxidase subunit III	PCs_CYT-O-UBIOX-CPLX - TFs-RGPs_ARCA-MONOMER - TFs-RGPs_EG11544-MONOMER - TFs-RGPs_PD00197	Recipient		1
146	b0431	cyoB	C	cytochrome o ubiquinol oxidase subunit I	PCs_CYT-O-UBIOX-CPLX - TFs-RGPs_ARCA-MONOMER - TFs-RGPs_EG11544-MONOMER - TFs-RGPs_PD00197	Recipient		1
146	b0432	cyoA	C	cytochrome o ubiquinol oxidase subunit II	PCs_CYT-O-UBIOX-CPLX - TFs-RGPs_ARCA-MONOMER - TFs-RGPs_EG11544-MONOMER - TFs-RGPs_PD00197	Recipient		2
147	b0436	tig	O	trigger factor		Donor and Recipient	139	6
147	b2330	yfcB	J	putative adenine-specific methylase		Recipient		2
147	b1854	pykA	G	pyruvate kinase	PWYS_ANARESP1-PWY - PWYS_FERMENTATION-PWY - PWYS_GLYCOLYSIS	Recipient		8
147	b3633	kdtA	M	3-deoxy-D-manno-octulosonic-acid transferase	PWYS_KDOSYN-PWY - PWYS_NAGLIPASYN-PWY	Recipient		4
148	b0497	rhsD	M	RhsD protein in RhsD element		NA
148	b0700	rhsC	M	RhsC protein in RhsC element		NA
148	b3482	rhsB	M	RhsB protein in RhsB element		NA
148	b3593	rhsA	M	RhsA protein in RhsA element		Recipient		16
149	b3025	ygiX	TK	putative 2-component transcriptional regulator	TFs-RGPs_G7575-MONOMER	Recipient		8
149	b4113	basR	TK	response regulator in two-component regulatory system with BasS (OmpR family)	PWYS_BAS-PWY	Recipient		4
149	b3026	ygiY	T	putative 2-component sensor protein		Recipient		7
149	b4112	basS	T	sensor protein for basR	PWYS_BAS-PWY	Recipient		2
150	b0615	citF	C	citrate lyase alpha chain	PCs_ACECITLY-CPLX - PCs_CITLY-CPLX	Recipient		4
150	b0616	citE	G	citrate lyase beta chain (acyl lyase subunit)	PCs_ACECITLY-CPLX - PCs_CITLY-CPLX	Recipient		9
150	b0617	citD	C	citrate lyase acyl carrier protein (gamma chain)	PCs_ACECITLY-CPLX - PCs_CITLY-CPLX	Recipient		5
150	b0618	citC	C	citrate lyase synthetase (citrate (pro-3S)-lyase ligase		Recipient		9
151	b2232	ubiG	H	3-demethylubiquinone-9 3-methyltransferase	PWYS_UBISYN-PWY - TFs-RGPs_PC00004	Recipient		4
151	b2907	ubiH	HC	2-octaprenyl-6-methoxyphenyl hydroxylase	PWYS_UBISYN-PWY	Recipient		22
151	b4040	ubiA	H	4-hydroxybenzoate octaprenyltransferase	PWYS_UBISYN-PWY - TFs-RGPs_PC00027 - TFs-RGPs_PD00197	NA
151	b2906	visC	HC	hypothetical protein		Recipient		6
152	b1101	ptsG	G	PTS family enzyme IIC (N-terminal); enzyme IIB (C-terminal), glucose-specific	PCs_CPLX-157 - TFs-RGPs_ARCA-MONOMER - TFs-RGPs_PC00004 - TFs-RGPs_PD00196 - TFs-RGPs_PD01896	Recipient		3
152	b1621	malX	G	PTS family enzyme IIC (N-terminal); enzyme IIB (C-terminal), maltose/glucose-specific	PCs_CPLX-164 - TFs-RGPs_PC00004 - TFs-RGPs_PD00361	Recipient		12
152	b1594	mlc	KG	putative NAGC-like transcriptional regulator	TFs-RGPs_PC00004 - TFs-RGPs_PD01896	Recipient		14
152	b1622	malY	E	bifunctional: PLP-dependent beta-cystathionase; repressor of maltose regulon through interaction with MalT	PWYS_HOMOSER-METSYN-PWY - TFs-RGPs_PC00004 - TFs-RGPs_PD00361	Recipient		9
153	b2311	ubiX	H	3-octaprenyl-4-hydroxybenzoate carboxy-lyase	PWYS_UBISYN-PWY - TFs-RGPs_PC00033	NA
153	b2601	aroF	E	3-deoxy-7-phosphoheptulonate synthase	PWYS_ARO-PWY - TFs-RGPs_PD00413	Recipient		8
153	b2599	pheA	E	bifunctional: chorismate mutase P (N-terminal); prephenate dehydratase (C-terminal)	PWYS_PHESYN - PWYS_TYRSYN	Recipient		6
153	b2600	tyrA	E	bifunctional: chorismate mutase T (N-terminal); prephenate dehydrogenase (C-terminal)	PWYS_PHESYN - PWYS_TYRSYN - TFs-RGPs_PD00413	Recipient		10
154	b0724	sdhB	C	succinate dehydrogenase catalytic subunit	PCs_CPLX0-646 - PCs_SUCC-DEHASE - PWYS_AERESPDON-PWY - PWYS_TCA - TFs-RGPs_ARCA-MONOMER - TFs-RGPs_PC00004 - TFs-RGPs_PD00197	Recipient		9
154	b0721	sdhC	C	succinate dehydrogenase cytochrome b556 large membrane subunit	PCs_CPLX0-647 - PCs_SUCC-DEHASE - PWYS_AERESPDON-PWY - PWYS_TCA - TFs-RGPs_ARCA-MONOMER - TFs-RGPs_PC00004 - TFs-RGPs_PD00197	Recipient		6
154	b0722	sdhD	C	succinate dehydrogenase cytochrome b556 small membrane subunit	PCs_CPLX0-647 - PCs_SUCC-DEHASE - PWYS_AERESPDON-PWY - PWYS_TCA - TFs-RGPs_ARCA-MONOMER - TFs-RGPs_PC00004 - TFs-RGPs_PD00197	Recipient		2
154	b0723	sdhA	C	succinate dehydrogenase catalytic subunit	PCs_CPLX0-646 - PCs_SUCC-DEHASE - PWYS_AERESPDON-PWY - PWYS_TCA - TFs-RGPs_ARCA-MONOMER - TFs-RGPs_PC00004 - TFs-RGPs_PD00197	Recipient		4
155	b3006	exbB	U	uptake of enterobactin; tonB-dependent uptake of B colicins	PCs_CPLX0-1862 - PCs_CPLX0-1923 - PCs_CPLX0-1924 - PCs_CPLX0-1941 - PCs_CPLX0-1942 - PCs_CPLX0-1943 - PCs_CPLX0-1944 - PCs_CPLX0-1981 - PCs_CPLX0-2001 - TFs-RGPs_PC00009 - TFs-RGPs_PD00260	Donor and Recipient	234	7
155	b3005	exbD	U	uptake of enterobactin; tonB-dependent uptake of B colicins	PCs_CPLX0-1862 - PCs_CPLX0-1923 - PCs_CPLX0-1924 - PCs_CPLX0-1941 - PCs_CPLX0-1942 - PCs_CPLX0-1943 - PCs_CPLX0-1944 - PCs_CPLX0-1981 - PCs_CPLX0-2001 - TFs-RGPs_PC00009 - TFs-RGPs_PD00260	Recipient		11
155	b1676	pykF	G	pyruvate kinase	PWYS_ANARESP1-PWY - PWYS_FERMENTATION-PWY - PWYS_GLYCOLYSIS - TFs-RGPs_PC00061	Recipient		9
155	b1241	adhE	C	CoA-linked acetaldehyde dehydrogenase and iron-dependent alcohol dehydrogenase; pyruvate-formate-lyase deactivase	PWYS_ETOH-ACETYLCOA-ANA-PWY - PWYS_FERMENTATION-PWY - TFs-RGPs_NARL-MONOMER - TFs-RGPs_PC00061 - TFs-RGPs_PD00196 - TFs-RGPs_PD00197	Recipient		4
156	b0756	galM	G	galactose-1-epimerase (mutarotase)	PWYS_GALACTMETAB-PWY - TFs-RGPs_CPLX0-2021 - TFs-RGPs_PC00004 - TFs-RGPs_PD00288 - TFs-RGPs_PD03028	Recipient		5
156	b0757	galK	G	galactokinase	PWYS_COLANSYN-PWY - PWYS_GALACTMETAB-PWY - TFs-RGPs_CPLX0-2021 - TFs-RGPs_PC00004 - TFs-RGPs_PD00288 - TFs-RGPs_PD03028	Recipient		4
156	b0758	galT	C	galactose-1-phosphate uridylyltransferase	PWYS_COLANSYN-PWY - PWYS_GALACTMETAB-PWY - TFs-RGPs_CPLX0-2021 - TFs-RGPs_PC00004 - TFs-RGPs_PD00288 - TFs-RGPs_PD03028	Recipient		5
156	b0759	galE	M	UDP-galactose 4-epimerase	PWYS_COLANSYN-PWY - PWYS_GALACTMETAB-PWY - TFs-RGPs_CPLX0-2021 - TFs-RGPs_PC00004 - TFs-RGPs_PD00288 - TFs-RGPs_PD03028	Recipient		9
157	b0908	aroA	E	3-phosphoshikimate 1-carboxyvinyltransferase	PWYS_ARO-PWY - TFs-RGPs_PD00353	Recipient		7
157	b2329	aroC	E	chorismate synthase	PWYS_ARO-PWY	Recipient		16
157	b3389	aroB	E	3-dehydroquinate synthase	PWYS_ARO-PWY	Recipient		13
157	b3390	aroK	-	shikimate kinase I	PWYS_ARO-PWY	Recipient		16
158	b0918	kdsB	M	3-deoxy-manno-octulosonate cytidylyltransferase	PWYS_KDOSYN-PWY - PWYS_NAGLIPASYN-PWY	Recipient		2
158	b0914	msbA	V	ATP-binding transport protein; multicopy suppressor of htrB		NA
158	b0915	lpxK	M	tetraacyldisaccharide 4'-kinase	PWYS_KDOSYN-PWY - PWYS_NAGLIPASYN-PWY	NA
158	b0917	ycaR	S	unknown CDS		Recipient		11
159	b0933	ssuB	P	alkanesulfonate transport protein (ABC superfamily, atp_bind)	PCs_ABC-56-CPLX	Recipient		8
159	b0934	ssuC	P	alkanesulfonate transport protein (ABC superfamily, membrane)	PCs_ABC-56-CPLX	Recipient		7
159	b0935	ssuD	C	alkanesulfonate monooxygenase	PWYS_ALKANEMONOX-PWY	Recipient		6
159	b0936	ssuA	P	alkanesulfonate transport protein (ABC superfamily, peri_bind)	PCs_ABC-56-CPLX	Recipient		4
160	b0950	pqiA	S	paraquat-inducible protein A	TFs-RGPs_PD00365 - TFs-RGPs_PD00406	Recipient		9
160	b0951	pqiB	R	paraquat-inducible protein B	TFs-RGPs_PD00365 - TFs-RGPs_PD00406	Recipient		3
160	b1834	yebT	R	hypothetical protein		Recipient		3
160	b1833	yebS	S	hypothetical protein		Recipient		9
161	b0966	yccV	S	hypothetical protein		Recipient		5
161	b3440	yhhX	R	putative NAD(P)-binding dehydrogenase	TFs-RGPs_PC00009	Recipient		8
161	b3345	yheN	P	hypothetical protein		Recipient		18
161	b3439	yhhW	R	hypothetical protein		Recipient		14
162	b0972	hyaA	C	hydrogenase-1 small subunit	PCs_FORMHYDROGI-CPLX - PWYS_ANARESPDON-PWY - TFs-RGPs_ARCA-MONOMER - TFs-RGPs_NARL-MONOMER - TFs-RGPs_NARP-MONOMER - TFs-RGPs_PD00967	Recipient		6
162	b0973	hyaB	C	hydrogenase-1 large subunit	PCs_FORMHYDROGI-CPLX - PWYS_ANARESPDON-PWY - TFs-RGPs_ARCA-MONOMER - TFs-RGPs_NARL-MONOMER - TFs-RGPs_NARP-MONOMER - TFs-RGPs_PD00967	Recipient		5
162	b2997	hybO	C	hydrogenase-2, small chain	PCs_FORMHYDROG2-CPLX - PWYS_ANARESPDON-PWY - TFs-RGPs_ARCA-MONOMER - TFs-RGPs_NARL-MONOMER	Donor and Recipient	92	6
162	b1209	lolB	M	outer membrane lipoprotein LolB precursor		Recipient		7
163	b0976	hyaE	-	processing of HyaA and HyaB proteins	TFs-RGPs_ARCA-MONOMER - TFs-RGPs_NARL-MONOMER - TFs-RGPs_NARP-MONOMER - TFs-RGPs_PD00967	Recipient		13
163	b0975	hyaD	C	processing of HyaA and HyaB proteins	TFs-RGPs_ARCA-MONOMER - TFs-RGPs_NARL-MONOMER - TFs-RGPs_NARP-MONOMER - TFs-RGPs_PD00967	Recipient		4
163	b0977	hyaF	-	nickel incorporation into hydrogenase-1 proteins	TFs-RGPs_ARCA-MONOMER - TFs-RGPs_NARL-MONOMER - TFs-RGPs_NARP-MONOMER - TFs-RGPs_PD00967	Recipient		10
163	b2970	yghF	U	putative general secretion pathway for protein export (GSP)		Recipient		7
164	b3888	yiiD	K	putative acetyltransferase		Recipient		12
164	b4168	yjeE	R	putative enzyme		Recipient		3
164	b4167	yjeF	SG	putative kinase		NA
164	b4180	yjfH	J	Gm2251 methyltransferase of 23S rRNA		Recipient		4
165	b1114	mfd	LK	transcription-repair ATP-dependent coupling factor		Donor and Recipient	49	2
165	b1204	pth	J	peptidyl-tRNA hydrolase		Recipient		5
165	b1203	ychF	J	putative GTP-binding protein		Recipient		3
165	b1205	ychH	-	hypothetical protein		Recipient		12
166	b1131	purB	F	adenylosuccinate lyase	PWYS_DENOVOPURINE2-PWY - TFs-RGPs_PC00033	Recipient		5
166	b1132	ycfC	R	hypothetical protein	TFs-RGPs_PC00033	Recipient		6
166	b1133	trmU	J	tRNA (5-methylaminomethyl-2-thiouridylate)-methyltransferase		Recipient		9
166	b3183	yhbZ	R	putative GTP-binding factor		Recipient		7
167	b3669	uhpA	TK	response regulator (activator) in two-component regulatory system wtih UhpB, regulates uhpT expression (LuxR/UhpA family)	PWYS_UHP-PWY - TFs-RGPs_UHPA-MONOMER	Recipient		13
167	b3666	uhpT	G	hexose phosphate transport protein	TFs-RGPs_PC00004 - TFs-RGPs_UHPA-MONOMER	Recipient		1
167	b3667	uhpC	G	membrane protein which senses glucose-6-phosphate, interacts with UhpB and UhpA, regulates uhpT expression	PWYS_UHP-PWY	Recipient		15
167	b3668	uhpB	T	sensor histidine protein kinase phosphorylates UhpA	PWYS_UHP-PWY	Recipient		8
168	b1250	kch	P	putative potassium channel protein		Recipient		6
168	b2528	iscA	S	iron-sulfur cluster assembly protein	TFs-RGPs_G7326-MONOMER	Donor and Recipient	9	4
168	b2524	yfhJ	S	putative protein believed to be involved in assembly of Fe-S clusters		Recipient		3
168	b2525	fdx	C	[2FE-2S] ferredoxin, electron carrer protein		Donor and Recipient	14	18
169	b4291	fecA	P	KpLE2 phage-like element; outer membrane porin, receptor for ferric citrate, in multi-component regulatory system with cytoplasmic FecI (sigma factor) and membrane-bound FecR	PCs_CPLX0-1943 - PCs_CPLX0-2001 - TFs-RGPs_PC00009 - TFs-RGPs_PD00260 - TFs-RGPs_PD00440	Recipient		3
169	b4293	fecI	K	RNA polymerase sigma-70 factor	PCs_CPLX0-221 - TFs-RGPs_PC00009 - TFs-RGPs_PD00440	NA
169	b4290	fecB	P	KpLE2 phage-like element; citrate-dependent iron (III) transport protein (ABC superfamily, peri_bind)	PCs_ABC-9-CPLX - PCs_CPLX0-2001 - TFs-RGPs_PC00009 - TFs-RGPs_PD00260 - TFs-RGPs_PD00440	Recipient		2
169	b4292	fecR	PT	KpLE2 phage-like element; membrane-bound regulator in multi-component regulatory system with cytoplasmic FecI (sigma factor) and FecA (outer membrane receptor)	TFs-RGPs_PC00009 - TFs-RGPs_PD00440	NA
170	b1258	yciF	S	putative structural proteins		Recipient		12
170	b2426	ucpA	IQ	short chain dehydrogenase		Recipient		5
170	b1825	yebO	-	hypothetical protein		Recipient		6
170	b3945	gldA	C	glycerol dehydrogenase	PWYS_GLYCEROLMETAB-PWY	Recipient		7
171	b1449	yncB	R	putative dehydrogenase, NAD(P)-binding		Recipient		4
171	b4211	ytfG	MG	putative oxidoreductase		Recipient		8
171	b4252	yjgK	G	hypothetical protein		Recipient		5
171	b4263	yjgR	R	putative enzyme contains P-loop containing nucleotide triphosphate hydrolase domain		Recipient		4
172	b3131	agaR	KG	putative DEOR-type transcriptional regulator of aga operon	TFs-RGPs_G7630-MONOMER	Recipient		3
172	b3132	agaZ	G	putative tagatose 6-phosphate kinase 2	PCs_CPLX0-240 - PWYS_GALACTITOLCAT-PWY - TFs-RGPs_G7630-MONOMER - TFs-RGPs_PC00004	Recipient		6
172	b3136	agaS	M	putative tagatose-6-phosphate aldose/ketose isomerase	TFs-RGPs_G7630-MONOMER	Donor and Recipient	246	10
172	b3137	agaY	G	tagatose 1,6-diphosphate aldolase	PCs_CPLX0-240 - PWYS_GALACTITOLCAT-PWY - TFs-RGPs_G7630-MONOMER	Recipient		15
173	b3098	yqjD	S	hypothetical protein		Recipient		22
173	b2672	ygaM	S	hypothetical protein		Recipient		8
173	b1109	ndh	C	respiratory NADH dehydrogenase	PWYS_AERESPDON-PWY - PWYS_ANARESPDON-PWY - TFs-RGPs_ARCA-MONOMER - TFs-RGPs_PC00027 - TFs-RGPs_PD00196 - TFs-RGPs_PD00197	Recipient		6
173	b2266	elaB	S	unknown CDS		Recipient		5
174	b1872	torZ	C	TMAO-reductase	PCs_CPLX-63 - PWYS_ANARESPACC-PWY	Recipient		6
174	b1873	torY	C	cytochrome c-type protein in TMAO system III with TorZ	PCs_CPLX-63 - PWYS_ANARESPACC-PWY	Recipient		5
174	b3551	bisC	C	biotin sulfoxide reductase		Recipient		5
174	b4079	fdhF	C	formate dehydrogenase H, selenopolypeptide subunit	PCs_FHLMULTI-CPLX - PWYS_ANARESP1-PWY - PWYS_FERMENTATION-PWY - TFs-RGPs_NARL-MONOMER - TFs-RGPs_PD02936	Recipient		8
175	b3612	yibO	G	phosphoglyceromutase	PWYS_GLUCONEO-PWY - PWYS_GLYCOLYSIS	Recipient		7
175	b3021	ygiT	K	putative regulator		Donor and Recipient	75	6
175	b3898	frvX	G	frv operon protein		Recipient		6
175	b4244	pyrI	F	aspartate carbamoyltransferase regulatory subunit	PCs_ASPCARBTRANS-CPLX - PWYS_PWY0-162	NA
176	b2148	mglC	G	beta-methylgalactoside transporter inner membrane component	PCs_ABC-18-CPLX - TFs-RGPs_EG10320-MONOMER - TFs-RGPs_PC00004 - TFs-RGPs_PD00261	Recipient		4
176	b2149	mglA	G	ATP-binding component of methyl-galactoside transport and galactose taxis	PCs_ABC-18-CPLX - TFs-RGPs_EG10320-MONOMER - TFs-RGPs_PC00004 - TFs-RGPs_PD00261	Recipient		4
176	b2150	mglB	G	galactose transport protein (ABC superfamily, peri_bind)	PCs_ABC-18-CPLX - TFs-RGPs_EG10320-MONOMER - TFs-RGPs_PC00004 - TFs-RGPs_PD00261	Recipient		4
176	b2151	galS	K	mgl repressor, galactose operon inducer	TFs-RGPs_PC00004 - TFs-RGPs_PD00261 - TFs-RGPs_PD03028	NA
177	b2202	napC	C	cytochrome c-type protein	PCs_CPLX0-3243 - PCs_NAP-CPLX - PWYS_ANARESPACC-PWY - TFs-RGPs_MONOMER0-185 - TFs-RGPs_NARL-MONOMER - TFs-RGPs_NARP-MONOMER - TFs-RGPs_PD00197	Recipient		5
177	b2204	napH	C	quinol dehydrogenase membrane component	PCs_CPLX0-3241 - PCs_NAP-CPLX - PWYS_ANARESPACC-PWY - TFs-RGPs_MONOMER0-185 - TFs-RGPs_NARL-MONOMER - TFs-RGPs_NARP-MONOMER - TFs-RGPs_PD00197	Recipient		8
177	b2208	napF	C	Fe-S ferredoxin-type protein, electron transfer	TFs-RGPs_MONOMER0-185 - TFs-RGPs_NARL-MONOMER - TFs-RGPs_NARP-MONOMER - TFs-RGPs_PD00197	Recipient		4
177	b2205	napG	C	quinol dehydrogenase periplasmic component	PCs_CPLX0-3241 - PCs_NAP-CPLX - PWYS_ANARESPACC-PWY - TFs-RGPs_MONOMER0-185 - TFs-RGPs_NARL-MONOMER - TFs-RGPs_NARP-MONOMER - TFs-RGPs_PD00197	Recipient		10
178	b3423	glpR	KG	repressor of the glp operon	TFs-RGPs_PC00004 - TFs-RGPs_PD03576	Recipient		9
178	b3426	glpD	C	sn-glycerol-3-phosphate dehydrogenase (aerobic)	PWYS_AERESPDON-PWY - PWYS_PWY0-381 - TFs-RGPs_ARCA-MONOMER - TFs-RGPs_PC00004 - TFs-RGPs_PD03576	Recipient		3
178	b3424	glpG	R	protein of glp regulon	TFs-RGPs_PC00004	Recipient		10
178	b3425	glpE	P	thiosulfate sulfurtransferase	TFs-RGPs_PC00004	Recipient		9
179	b3926	glpK	C	glycerol kinase	PWYS_PWY0-381 - TFs-RGPs_PC00004 - TFs-RGPs_PD03576	Recipient		4
179	b3927	glpF	G	MIP channel, glycerol diffusion	TFs-RGPs_PC00004 - TFs-RGPs_PD03576	Recipient		4
179	b3924	fpr	C	ferredoxin-NADP reductase	PCs_NRDACTMULTI-CPLX - TFs-RGPs_PD00365 - TFs-RGPs_PD00406	Recipient		1
179	b3925	glpX	G	fructose 1,6-bisphosphatase II	PWYS_GLUCONEO-PWY - TFs-RGPs_PC00004 - TFs-RGPs_PD03576	Recipient		7
180	b2570	rseC	T	regulator of sigma E (sigma 24) factor		Recipient		9
180	b2571	rseB	T	periplasmic negative regulator of sigmaE		Recipient		5
180	b2572	rseA	T	anti sigma E (sigma 24) factor, negative regulator		NA
180	b2573	rpoE	K	RNA polymerase sigma-70 factor	PCs_RNAPE-CPLX	NA
181	b3368	cysG	H	siroheme synthase, catalyses four reactions between uroporphyrinogen III and siroheme	PWYS_HEMESYN2-PWY - TFs-RGPs_NARL-MONOMER - TFs-RGPs_PC00027 - TFs-RGPs_PD00196 - TFs-RGPs_PD00197 - TFs-RGPs_PD00288 - TFs-RGPs_PD00521	Recipient		5
181	b3365	nirB	C	nitrite reductase (NAD(P)H) subunit	PCs_NITRITREDUCT-CPLX - TFs-RGPs_NARL-MONOMER - TFs-RGPs_PC00027 - TFs-RGPs_PD00196 - TFs-RGPs_PD00197 - TFs-RGPs_PD00288 - TFs-RGPs_PD00521	Recipient		3
181	b3366	nirD	P	nitrite reductase small subunit	PCs_NITRITREDUCT-CPLX - TFs-RGPs_NARL-MONOMER - TFs-RGPs_PC00027 - TFs-RGPs_PD00196 - TFs-RGPs_PD00197 - TFs-RGPs_PD00288 - TFs-RGPs_PD00521	Recipient		9
181	b3367	nirC	-	nitrite reductase activity	TFs-RGPs_NARL-MONOMER - TFs-RGPs_PC00027 - TFs-RGPs_PD00196 - TFs-RGPs_PD00197 - TFs-RGPs_PD00288 - TFs-RGPs_PD00521	Recipient		11
182	b2901	bglA	G	6-phospho-beta-glucosidase A		Recipient		14
182	b3721	bglB	G	phospho-beta-glucosidase B; cryptic	TFs-RGPs_PC00004 - TFs-RGPs_PD00196 - TFs-RGPs_PD00288	Recipient		6
182	b3722	bglF	G	PTS family enzyme IIBC (N-terminal); enzyme IIA (C-terminal), beta-glucoside-specific, cryptic	PCs_CPLX-154 - TFs-RGPs_PC00004 - TFs-RGPs_PD00196 - TFs-RGPs_PD00288	Recipient		2
182	b3723	bglG	K	positive regulation of bgl operon	TFs-RGPs_PC00004 - TFs-RGPs_PD00196 - TFs-RGPs_PD00288	Recipient		3
183	b2917	sbm	I	methylmalonyl-CoA mutase	PWYS_PROPIONMET-PWY - PWYS_PWY0-43	Recipient		16
183	b2918	argK	E	arginine/ornithine transport system ATPase		Recipient		5
183	b3091	uxaA	G	altronate hydrolase	PWYS_GALACTUROCAT-PWY - TFs-RGPs_PD03270	Recipient		5
183	b3689	yidR	-	hypothetical protein		NA
184	b2961	mutY	L	adenine DNA glycosylase		Recipient		5
184	b2962	yggX	CO	hypothetical protein		Recipient		5
184	b2963	mltC	M	lytic murein transglycosylase C, membrane-bound		Recipient		5
184	b2964	nupG	GEP	nucleoside transport protein (MFS family)	TFs-RGPs_PC00004 - TFs-RGPs_PD01196 - TFs-RGPs_PD04028	Recipient		6
185	b3784	rfe	M	UDP-GlcNAc:undecaprenylphosphate GlcNAc-1-phosphate transferase	PWYS_ECASYN-PWY	Recipient		7
185	b3793	wecF	-	putative enterobacterial common antigen polymerase	PWYS_ECASYN-PWY	NA
185	b3794	wecG	M	putative UDP-N-acetyl-D-mannosaminuronic acid transferase	PWYS_ECASYN-PWY	Recipient		3
185	b3791	wecE	M	TDP-4-oxo-6-deoxy-D-glucose transaminase	PWYS_ECASYN-PWY	Recipient		4
186	b4384	deoD	F	purine nucleoside phosphorylase	PWYS_SALVADEHYPOX-PWY - PWYS_SALVPURINE2-PWY - TFs-RGPs_PC00004 - TFs-RGPs_PD00196 - TFs-RGPs_PD01196 - TFs-RGPs_PD04028	Recipient		3
186	b4381	deoC	F	deoxyribose-phosphate aldolase	PWYS_DRIBOPMET-PWY - TFs-RGPs_PC00004 - TFs-RGPs_PD00196 - TFs-RGPs_PD01196 - TFs-RGPs_PD04028	Recipient		6
186	b4382	deoA	F	thymidine phosphorylase	PWYS_DRIBOPMET-PWY - PWYS_PWY0-181 - TFs-RGPs_PC00004 - TFs-RGPs_PD00196 - TFs-RGPs_PD01196 - TFs-RGPs_PD04028	Recipient		6
186	b4383	deoB	G	phosphopentomutase	PWYS_DRIBOPMET-PWY - PWYS_PWY0-661 - TFs-RGPs_PC00004 - TFs-RGPs_PD00196 - TFs-RGPs_PD01196 - TFs-RGPs_PD04028	Recipient		4
187	b4092	phnP	R	phosphonate metabolism	TFs-RGPs_PHOB-MONOMER	Recipient		1
187	b4093	phnO	K	conserved protein in phn operon, acyltransferase domain	TFs-RGPs_PHOB-MONOMER	Recipient		5
187	b4094	phnN	P	ATP-binding component of phosphonate transport	PWYS_PWY0-661 - TFs-RGPs_PHOB-MONOMER	NA
187	b4102	phnF	K	putative transcriptional regulator	TFs-RGPs_PHOB-MONOMER	Recipient		6
188	b0243	proA	E	gamma-glutamyl phosphate reductase	PCs_PROLINEMULTI-CPLX - PWYS_PROSYN-PWY	Recipient		9
188	b0238	gpt	F	xanthine phosphoribosyltransferase	PWYS_SALVADEHYPOX-PWY - PWYS_SALVPURINE2-PWY	Recipient		6
188	b0242	proB	E	gamma-glutamyl kinase	PCs_PROLINEMULTI-CPLX - PWYS_PROSYN-PWY	Recipient		2
189	b0031	dapB	E	dihydrodipicolinate reductase	PWYS_DAPLYSINESYN-PWY	NA
189	b2478	dapA	EM	dihydrodipicolinate synthase	PWYS_DAPLYSINESYN-PWY	NA
189	b2472	dapE	E	succinyl-diaminopimelate desuccinylase	PWYS_DAPLYSINESYN-PWY	NA
190	b0882	clpA	O	ATP-binding component of serine protease	PCs_CPLX0-3104 - PCs_CPLX0-3108	Donor and Recipient	167	8
190	b0881	clpS	S	ATP-dependent Clp protease adaptor protein ClpS		Recipient		7
190	b0885	aat	O	leucyl/phenylalanyl-tRNA--protein transferase		Recipient		14
191	b2942	metK	H	S-adenosylmethionine synthetase	PWYS_SAM-PWY - TFs-RGPs_PD04032	Recipient		4
191	b2945	endA	L	DNA-specific endonuclease I		Recipient		5
191	b2947	gshB	HJ	glutathione synthetase	PWYS_GLUTATHIONESYN-PWY	Recipient		2
192	b3168	infB	J	translation initiation factor IF-2	TFs-RGPs_PC00004 - TFs-RGPs_PC00005 - TFs-RGPs_PD00196	NA
192	b3163	nlpI	R	NlpI lipoprotein believed to be involved in cell division		Recipient		6
192	b3167	rbfA	J	ribosome-binding factor A	TFs-RGPs_PC00004 - TFs-RGPs_PC00005 - TFs-RGPs_PD00196	Recipient		38
193	b3321	rpsJ	J	30S ribosomal protein S10		NA
193	b1248	yciU	S	hypothetical protein		Recipient		12
193	b3322	pioO	-	calcium-binding protein required for initiation of chromosome replication		Recipient		4
194	b3783	rho	JK	transcription termination factor Rho		NA
194	b3910	yiiM	S	hypothetical protein		Recipient		6
194	b4335	yjiM	E	putative 2-hydroxyglutaryl-CoA dehydratase		Recipient		5
195	b0026	ileS	J	isoleucyl-tRNA synthetase	PWYS_TRNA-CHARGING-PWY	NA
195	b0027	lspA	MU	signal peptidase II		NA
195	b0168	map	J	methionine aminopeptidase		Recipient		4
196	b2515	ispG	I	4-hydroxy-3-methylbut-2-en-1-yl diphosphate synthase	PWYS_NONMEVIPP-PWY	Recipient		8
196	b0173	ispC	I	1-deoxy-D-xylulose 5-phosphate reductoisomerase	PWYS_NONMEVIPP-PWY	NA
196	b2514	hisS	J	histidyl-tRNA synthetase	PWYS_TRNA-CHARGING-PWY	Recipient		16
197	b0030	rihC	F	nucleoside hydrolase		Recipient		6
197	b0651	rihA	F	pyrimidine specific nucleoside hydrolase		Recipient		10
197	b2162	rihB	F	pyrimidine specific nucleoside hydrolase		Recipient		2
198	b0032	carA	EF	carbamoyl-phosphate synthase small subunit	PCs_CARBPSYN-CPLX - PWYS_ARGSYN-PWY - PWYS_PWY0-162 - TFs-RGPs_PC00005 - TFs-RGPs_PC00027	Recipient		3
198	b0033	carB	EF	carbamoyl-phosphate synthase large subunit	PCs_CARBPSYN-CPLX - PWYS_ARGSYN-PWY - PWYS_PWY0-162 - TFs-RGPs_PC00005 - TFs-RGPs_PC00027	Recipient		11
198	b4245	pyrB	F	aspartate carbamoyltransferase catalytic subunit	PCs_ASPCARBTRANS-CPLX - PWYS_PWY0-162	Recipient		8
199	b0039	caiA	I	crotonobetainyl-CoA dehydrogenase	PWYS_CARNMET-PWY - TFs-RGPs_ARCA-MONOMER - TFs-RGPs_G6088-MONOMER - TFs-RGPs_PC00004 - TFs-RGPs_PC00027	Recipient		6
199	b3846	fadB	I	4-enzyme protein: 3-hydroxyacyl-CoA dehydrogenase; 3-hydroxybutyryl-CoA epimerase; delta(3)-cis-delta(2)-trans-enoyl-CoA isomerase; enoyl-CoA hydratase	PCs_FAO-CPLX - PWYS_FAO-PWY - TFs-RGPs_ARCA-MONOMER - TFs-RGPs_PD01520	Donor and Recipient	100	6
199	b0221	fadE	I	acyl-CoA dehydrogenase	PWYS_FAO-PWY	Recipient		4
200	b1393	paaF	I	probable enoyl-CoA hydratase	PWYS_PWY0-321 - TFs-RGPs_G6720-MONOMER - TFs-RGPs_PC00004 - TFs-RGPs_PC00027	Recipient		2
200	b1394	paaG	I	enoyl-CoA hydratase	PWYS_PWY0-321 - TFs-RGPs_G6720-MONOMER - TFs-RGPs_PC00004 - TFs-RGPs_PC00027	Recipient		10
200	b1395	paaH	I	3-hydroxybutyryl-CoA dehydrogenase	PWYS_PWY0-321 - TFs-RGPs_G6720-MONOMER - TFs-RGPs_PC00004 - TFs-RGPs_PC00027	Recipient		4
201	b0053	surA	O	peptidyl-prolyl cis-trans isomerase (PPIase), involved in maturation of outer membrane proteins		Recipient		17
201	b2893	dsbC	O	protein disulfide isomerase II	TFs-RGPs_CPXR-MONOMER	Donor and Recipient	11	3
201	b4136	dsbD	OC	thiol:disulfide interchange protein precursor		Donor and Recipient	313	10
202	b0269	yagF	EG	hypothetical protein		Recipient		6
202	b4297	yjhG	EG	hypothetical protein		Recipient		6
202	b2373	yfdU	EH	hypothetical protein		Recipient		10
203	b0871	poxB	EH	pyruvate dehydrogenase	PWYS_FERMENTATION-PWY - TFs-RGPs_PD00365 - TFs-RGPs_PD00406	Recipient		7
203	b3671	ilvB	EH	acetolactate synthase large subunit	PCs_ACETOLACTSYNI-CPLX - PWYS_ILEUSYN-PWY - PWYS_VALSYN-PWY - TFs-RGPs_PC00004	Recipient		4
203	b3670	ilvN	E	acetolactate synthase small subunit	PCs_ACETOLACTSYNI-CPLX - PWYS_ILEUSYN-PWY - PWYS_VALSYN-PWY - TFs-RGPs_PC00004	Recipient		2
204	b0345	lacI	K	transcriptional repressor of lactose catabolism (GalR/LacI family)	TFs-RGPs_PD00763	Recipient		8
204	b1658	purR	K	transcriptional repressor for de novo purine nucleotide synthesis (GalR/LacI family)	TFs-RGPs_PC00033	Recipient		2
204	b1620	malI	K	maltose regulon regulatory protein	TFs-RGPs_PC00004 - TFs-RGPs_PD00361	Recipient		7
205	b0094	ftsA	D	cell division protein	TFs-RGPs_PC00084 - TFs-RGPs_PD02198	Recipient		7
205	b0095	ftsZ	D	cell division protein FtsZ	TFs-RGPs_PC00084 - TFs-RGPs_PD02198	Recipient		5
205	b2412	zipA	D	cell division protein ZipA		NA
206	b3396	mrcA	M	bifunctional penicillin-binding protein 1a: transglycosylase (N-terminal); transpeptidase (C-terminal)		NA
206	b3397	yrfE	L	conserved protein, MutT-like		Recipient		2
206	b3398	yrfF	-	putative dehydrogenase		NA
207	b0381	ddl	M	D-alanylalanine synthetase	PWYS_PEPTIDOGLYCANSYN-PWY	Donor and Recipient	116	5
207	b0469	apt	F	adenine phosphoribosyltransferase	PWYS_SALVADEHYPOX-PWY	Recipient		3
207	b2784	relA	TK	(p)ppGpp synthetase I (GTP pyrophosphokinase)	PWYS_PPGPPMET-PWY	Recipient		9
208	b3983	rplK	J	50S ribosomal protein L11		NA
208	b3258	panF	H	sodium/panthothenate symporter		Recipient		13
208	b3259	prmA	J	ribosomal protein L11 methyltransferase		Recipient		4
209	b0958	sulA	D	suppressor of lon; inhibitor of cell division and FtsZ ring formation upon DNA damage/inhibition	TFs-RGPs_PC00010	Recipient		9
209	b0957	ompA	M	outer membrane protein 3a (II*;G;d)	TFs-RGPs_PC00004	Donor and Recipient	333	17
209	b2032	wbbK	M	putative glucose transferase		Recipient		4
210	b0181	lpxA	M	UDP-N-acetylglucosamine acyltransferase	PWYS_NAGLIPASYN-PWY	Recipient		25
210	b0182	lpxB	M	lipid-A-disaccharide synthase	PWYS_NAGLIPASYN-PWY	Recipient		5
210	b0183	rnhB	L	ribonuclease HII		Recipient		9
211	b0106	hofC	NU	component in type IV pilin biogenesis, transmembrane protein		Recipient		4
211	b0107	hofB	NU	putative integral membrane protein involved in biogenesis of fimbriae (type IV pilin), protein transport, DNA uptake		Recipient		5
211	b0108	ppdD	NU	prelipin peptidase dependent protein		Recipient		3
212	b0112	aroP	E	aromatic amino acid transport protein	TFs-RGPs_PD00413	Recipient		7
212	b2156	lysP	E	lysine-specific permease		Recipient		9
212	b2157	yeiE	K	putative transcriptional regulator (LysR familiy)		Recipient		6
213	b2255	yfbG	JMG	hypothetical protein		Recipient		12
213	b0945	pyrD	F	dihydroorotate dehydrogenase	PWYS_PWY0-162 - TFs-RGPs_PC00033	Recipient		13
213	b0949	uup	R	putative ATP-binding component of a transport system		Recipient		4
214	b0124	gcd	G	glucose dehydrogenase	PWYS_GLUCOSE1PMETAB-PWY - TFs-RGPs_PC00004 - TFs-RGPs_PC00027	Recipient		5
214	b0125	hpt	F	hypoxanthine-guanine phosphoribosyltransferase	PWYS_SALVPURINE2-PWY - TFs-RGPs_PC00004 - TFs-RGPs_PC00027	Recipient		9
214	b0188	tilS	D	tRNA(Ile)-lysidine synthetase		NA
215	b0161	degP	O	periplasmic serine protease Do, heat shock protein	TFs-RGPs_CPXR-MONOMER	Donor and Recipient	309	7
215	b3234	degQ	O	serine endoprotease		Recipient		5
215	b3235	degS	O	periplasmic serine endoprotease		NA
216	b0197	metQ	P	D-methionine transport protein (ABC superfamily, peri_bind)	PCs_METNIQ-METHIONINE-ABC-CPLX - TFs-RGPs_PD04032	Recipient		5
216	b0198	metI	P	D- and L-methionine transport protein (ABC superfamily, membrane)	PCs_METNIQ-METHIONINE-ABC-CPLX - TFs-RGPs_PD04032	Recipient		2
216	b0199	metN	P	D- and L-methionine transport protein (ABC superfamily, atp_bind)	PCs_METNIQ-METHIONINE-ABC-CPLX - TFs-RGPs_PD04032	Recipient		12
217	b0200	gmhB	E	hypothetical protein		Recipient		22
217	b0222	lpcA	G	phosphoheptose isomerase		Recipient		28
217	b3149	yraO	G	putative phosphoheptose isomerase		Recipient		2
218	b0211	mltD	M	lytic murein transglycosylase C, membrane-bound		Recipient		15
218	b1322	ycjF	S	hypothetical protein		Recipient		7
218	b1695	ydiO	I	crotonobetainyl-CoA dehydrogenase	PWYS_FAO-PWY	Recipient		6
219	b0239	yafA	R	hypothetical protein		Recipient		5
219	b0195	yaeB	S	hypothetical protein		Recipient		9
219	b0240	crl	-	transcriptional regulator of cryptic csgA gene for curli surface fibers		Recipient		9
220	b0311	betA	E	choline dehydrogenase	PWYS_BETSYN-PWY - TFs-RGPs_ARCA-MONOMER - TFs-RGPs_PD00251	Recipient		4
220	b0312	betB	C	NAD+-dependent betaine aldehyde dehydrogenase	PWYS_BETSYN-PWY - TFs-RGPs_ARCA-MONOMER - TFs-RGPs_PD00251	Recipient		1
220	b0313	betI	K	transcriptional regulator BetI	TFs-RGPs_ARCA-MONOMER - TFs-RGPs_PD00251	Recipient		4
221	b0335	prpE	I	putative acetyl-CoA synthetase of the propionate catabolism operon		Recipient		4
221	b4069	acs	I	acetyl-coenzyme A synthetase	PWYS_ACETATEUTIL-PWY - PWYS_PWY0-42 - TFs-RGPs_PC00004 - TFs-RGPs_PC00027 - TFs-RGPs_PD00196	Recipient		6
221	b4067	actP	R	acetate permease	TFs-RGPs_PC00004 - TFs-RGPs_PC00027 - TFs-RGPs_PD00196	Recipient		6
222	b0339	cynT	P	carbonic anhydrase	PWYS_CYANCAT-PWY - TFs-RGPs_PD00291	Recipient		2
222	b0340	cynS	P	cyanate hydratase	PWYS_CYANCAT-PWY - TFs-RGPs_PD00291	Recipient		2
222	b0341	cynX	P	cyanate transport	TFs-RGPs_PD00291	Recipient		6
223	b3076	ebgA	G	beta-D-galactosidase, ebg operon, alpha subunit, cryptic gene	TFs-RGPs_PC00004 - TFs-RGPs_PD03254	Recipient		4
223	b3075	ebgR	K	regulator of ebg operon	TFs-RGPs_PD03254	Recipient		8
223	b3077	ebgC	G	beta-D-galactosidase, ebg operon, beta subunit, cryptic gene	TFs-RGPs_PC00004 - TFs-RGPs_PD03254	Recipient		2
224	b4241	treR	K	trehalose repressor	TFs-RGPs_EG12202-MONOMER - TFs-RGPs_PHOP-MONOMER	Recipient		5
224	b4239	treC	G	trehalase 6-P hydrolase	PWYS_TREDEGLOW-PWY - TFs-RGPs_ARCA-MONOMER - TFs-RGPs_EG12202-MONOMER - TFs-RGPs_PC00004	Recipient		7
224	b4240	treB	G	PTS family enzyme IIBC, trehalose(maltose)-specific	PCs_CPLX-168 - PWYS_TREDEGLOW-PWY - TFs-RGPs_ARCA-MONOMER - TFs-RGPs_EG12202-MONOMER - TFs-RGPs_PC00004	Recipient		4
225	b0383	phoA	P	alkaline phosphatase	TFs-RGPs_PHOB-MONOMER	Recipient		7
225	b0384	psiF	-	induced by phosphate starvation	TFs-RGPs_PHOB-MONOMER	Recipient		15
225	b0688	pgm	G	phosphoglucomutase	PWYS_GLUCOSE1PMETAB-PWY - PWYS_GLYCOCAT-PWY	Recipient		9
226	b1130	phoP	TK	response regulator in two-component regulatory system with PhoQ, regulates gene expression at low [Mg+] (OmpR family)	PWYS_PHOQ-PWY - TFs-RGPs_PHOP-MONOMER	Recipient		10
226	b1129	phoQ	T	sensor protein PhoQ	PWYS_PHOQ-PWY - TFs-RGPs_PHOP-MONOMER	NA
226	b3961	oxyR	K	activator, hydrogen peroxide-inducible genes	TFs-RGPs_PC00004 - TFs-RGPs_PD00214	Recipient		3
227	b0421	ispA	H	geranyltranstransferase (=farnesyldiphosphate synthase)	PWYS_POLYISOPRENSYN-PWY	Recipient		24
227	b4041	plsB	I	glycerol-3-phosphate acyltransferase	PWYS_PHOSLIPSYN-PWY	NA
227	b4044	dinF	V	DNA-damage-inducible protein F	TFs-RGPs_PC00010	Recipient		10
228	b0433	ampG	GEP	muropeptide transport protein (MFS family)		Recipient		3
228	b0435	bolA	T	possible regulator of murein genes	TFs-RGPs_PC00029 - TFs-RGPs_PD00288	Donor and Recipient	172	1
228	b1654	ydhD	O	hypothetical protein		Donor and Recipient	187	13
229	b3931	hslU	O	ATP-dependent protease ATP-binding subunit	PCs_CPLX0-1163	Donor and Recipient	71	7
229	b3811	xerC	L	tyrosine recombinase		Recipient		9
229	b3932	hslV	O	ATP-dependent protease peptidase subunit	PCs_CPLX0-1163	Donor and Recipient	95	11
230	b1237	hns	R	DNA-binding protein HLP-II (HU, BH2, HD, NS); pleiotropic regulator	TFs-RGPs_EG12243-MONOMER - TFs-RGPs_PD00196 - TFs-RGPs_PD00288 - TFs-RGPs_PD03695	Recipient		23
230	b2669	stpA	R	DNA-bending protein with chaperone activity	TFs-RGPs_PD00288 - TFs-RGPs_PD00353	Recipient		5
230	b1625	ydgT	-	hypothetical protein		Recipient		13
231	b0447	ybaO	K	putative LRP-like transcriptional regulator		Recipient		9
231	b0448	mdlA	V	ATP-binding component of a transport system		Recipient		4
231	b0449	mdlB	V	putative ATP-binding component of a transport system		Recipient		8
232	b0450	glnK	E	nitrogen regulatory protein P-II 2	PWYS_NRI-PWY - TFs-RGPs_EG12243-MONOMER - TFs-RGPs_GLNG-CPLX	Recipient		4
232	b0451	amtB	P	probable ammonium transporter	TFs-RGPs_EG12243-MONOMER - TFs-RGPs_GLNG-CPLX	Recipient		7
232	b2553	glnB	E	regulatory protein (P-II) for nitrogen assimilation by glutamine synthetase (ATase)	TFs-RGPs_PC00033	Recipient		18
233	b3869	glnL	T	histidine protein kinase sensor for GlnG regulator (nitrogen regulator II, NRII)	PWYS_NRI-PWY - TFs-RGPs_GLNG-CPLX - TFs-RGPs_PC00004	Recipient		3
233	b3868	glnG	T	response regulator for gln (sensor glnL) (nitrogen regulator I, NRI)	PWYS_NRI-PWY - TFs-RGPs_GLNG-CPLX - TFs-RGPs_PC00004	Recipient		21
233	b3870	glnA	E	glutamine synthetase	PWYS_AMMASSIM-PWY - PWYS_GLNSYN-PWY - PWYS_NRI-PWY - TFs-RGPs_GLNG-CPLX - TFs-RGPs_PC00004	Recipient		7
234	b2074	yegM	M	membrane protein inolved in drug resistance	PCs_TRANS-CPLX-202	Recipient		3
234	b0575	cusA	P	outer membrane copper (silver) and drug transport protein (RND family)	PCs_CPLX0-1721 - TFs-RGPs_G6319-MONOMER	Recipient		7
234	b3514	yhiV	V	multidrug transport protein, RpoS-dependent (RND family)	PCs_TRANS-CPLX-204	Recipient		3
235	b2470	acrD	V	aminoglycoside efflux pump		Recipient		7
235	b3266	acrF	V	integral transmembrane protein; acridine resistance	PCs_CPLX0-2141	Recipient		7
235	b3513	yhiU	M	multidrug resistance protein (lipoprotein)	PCs_TRANS-CPLX-204	NA
236	b1913	uvrC	L	excinuclease ABC subunit C	PCs_UVRABC-CPLX	Recipient		4
236	b1912	pgsA	I	phosphatidylglycerophosphate synthetase (CDP-1,2-diacyl-sn-glycero-3-phosphate phosphatidyl transferase)	PWYS_PHOSLIPSYN-PWY	NA
236	b1914	uvrY	TK	response regulator	PWYS_PWY0-21	Recipient		5
237	b3652	recG	LK	DNA helicase, ATP-dependent resolution of Holliday junctions, branch migration		Recipient		7
237	b3648	gmk	F	guanylate kinase	PWYS_DENOVOPURINE2-PWY	Recipient		1
237	b3653	gltS	E	glutamate transport		Recipient		10
238	b0476	aes	I	acetyl esterase		Recipient		3
238	b4119	melA	G	alpha-galactosidase	TFs-RGPs_PC00004 - TFs-RGPs_PD00208	Recipient		4
238	b4120	melB	G	melibiose permease II	TFs-RGPs_PC00004 - TFs-RGPs_PD00208	Recipient		11
239	b0485	ybaS	E	glutaminase	PWYS_GLUTAMINDEG-PWY - TFs-RGPs_EG12243-MONOMER	Recipient		12
239	b0960	yccS	S	putative efflux transport protein (PET family)		Recipient		2
239	b1933	--				Recipient		8
240	b3600	mtlD	G	mannitol-1-phosphate 5-dehydrogenase	PWYS_MANNIDEG-PWY - TFs-RGPs_PC00004 - TFs-RGPs_PC00061 - TFs-RGPs_PD00196 - TFs-RGPs_PD00369	Recipient		2
240	b3599	mtlA	G	PTS family enzyme IICB (N-terminal); enzyme IIA (C-terminal), mannitol-specific	PCs_CPLX-166 - TFs-RGPs_PC00004 - TFs-RGPs_PC00061 - TFs-RGPs_PD00196 - TFs-RGPs_PD00369	Recipient		5
240	b3601	mtlR	K	repressor for mtl	TFs-RGPs_PC00004 - TFs-RGPs_PC00061 - TFs-RGPs_PD00196 - TFs-RGPs_PD00369	Recipient		6
241	b0515	ylbA	R	hypothetical protein		Recipient		5
241	b0516	allC	E	N-carbamoyl-L-amino acid amidohydrolase	PWYS_PWY0-41	Recipient		9
241	b0517	allD	C	ureidoglycolate dehydrogenase	PWYS_PWY0-41	Recipient		4
242	b2220	atoC	T	response regulator in two-component regulatory system with AtoS, regulates acetoacetate metabolism (EBP family)	PWYS_ATO-PWY - TFs-RGPs_ATOC-MONOMER	NA
242	b2221	atoD	I	acetyl-CoA:acetoacetyl-CoA transferase alpha subunit	PCs_ACETOACETYL-COA-TRANSFER-CPLX - PWYS_ACETOACETATE-DEG-PWY - TFs-RGPs_ATOC-MONOMER	Recipient		8
242	b2222	atoA	I	acetyl-CoA:acetoacetyl-CoA transferase beta subunit	PCs_ACETOACETYL-COA-TRANSFER-CPLX - PWYS_ACETOACETATE-DEG-PWY - TFs-RGPs_ATOC-MONOMER	Recipient		7
243	b0572	cusC	MU	outer membrane transport protein involved in copper (silver) tolerance	PCs_CPLX0-1721 - TFs-RGPs_G6319-MONOMER	Recipient		2
243	b0573	ylcC	S	putative periplasmic copper-binding protein	PCs_CPLX0-1721 - TFs-RGPs_G6319-MONOMER	Recipient		6
243	b0574	cusB	M	outer membrane transport protein involved in copper (silver) tolerance	PCs_CPLX0-1721 - TFs-RGPs_G6319-MONOMER	Recipient		3
244	b0583	entD	Q	enterochelin synthetase, component D	PCs_ENTMULTI-CPLX - PWYS_ENTBACSYN-PWY - TFs-RGPs_PC00009	NA
244	b0584	fepA	P	outer membrane porin, receptor for ferric enterobactin and colicins B and D	PCs_CPLX0-1941 - PCs_CPLX0-1944 - TFs-RGPs_PC00009	Recipient		9
244	b0585	fes	P	enterochelin esterase	TFs-RGPs_PC00009	Recipient		24
245	b0604	dsbG	O	disulfide isomerase, thiol-disulphide oxidase, periplasmic		Recipient		6
245	b0605	ahpC	O	alkyl hydroperoxide reductase, C22 subunit, thioredoxin-like, detoxification of hydroperoxides	PCs_CPLX0-245 - TFs-RGPs_PD00214 - TFs-RGPs_PD04032	Recipient		6
245	b0606	ahpF	O	alkyl hydroperoxide reductase subunit, FAD/NAD(P)-binding, detoxification of hydroperoxides	PCs_CPLX0-245 - TFs-RGPs_PD00214 - TFs-RGPs_PD04032	Recipient		5
246	b3213	gltD	E	glutamate synthase, small subunit	PCs_GLUTAMATESYN-CPLX - PCs_GLUTAMATESYN-DIMER - PWYS_AMMASSIM-PWY - PWYS_GLUTSYN-PWY - TFs-RGPs_EG11544-MONOMER - TFs-RGPs_G7072-MONOMER - TFs-RGPs_PD00353	Donor and Recipient	69	12
246	b3212	gltB	E	glutamate synthase, large subunit	PCs_GLUTAMATESYN-CPLX - PCs_GLUTAMATESYN-DIMER - PWYS_AMMASSIM-PWY - PWYS_GLUTSYN-PWY - TFs-RGPs_EG11544-MONOMER - TFs-RGPs_G7072-MONOMER - TFs-RGPs_PD00353	Donor and Recipient	176	2
246	b3214	gltF	-	regulator of gltBDF operon, induction of Ntr enzyme	TFs-RGPs_EG11544-MONOMER - TFs-RGPs_G7072-MONOMER - TFs-RGPs_PD00353	Recipient		5
247	b3019	parC	L	DNA topoisomerase IV subunit A	PCs_CPLX0-2424	NA
247	b3017	sufI	Q	suppressor of ftsI		Recipient		9
247	b3018	plsC	I	1-acyl-sn-glycerol-3-phosphate acyltransferase	PWYS_PHOSLIPSYN-PWY	Recipient		6
248	b4117	adiA	E	arginine decarboxylase; inducible by acid, catabolic	PWYS_PWY0-823 - TFs-RGPs_EG11966-MONOMER - TFs-RGPs_PC00027 - TFs-RGPs_PD00288	Recipient		5
248	b2068	alkA	L	3-methyl-adenine DNA glycosylase II, inducible	TFs-RGPs_PD00230	Recipient		7
248	b2213	ada	LF	O6-methylguanine-DNA methyltransferase; transcription activator/repressor	TFs-RGPs_PD00230	Recipient		5
249	b0711	ybgJ	E	putative carboxylase		Recipient		1
249	b0713	ybgL	R	hypothetical protein		Recipient		1
249	b0712	ybgK	E	putative carboxylase		Recipient		7
250	b0929	ompF	M	outer membrane pore protein 1a (Ia;b;F)	PCs_CPLX0-2221 - TFs-RGPs_PC00027 - TFs-RGPs_PC00029 - TFs-RGPs_PD00353 - TFs-RGPs_PD00969	Recipient		9
250	b0928	aspC	E	aspartate aminotransferase	PWYS_ASPARTATESYN-PWY - PWYS_GLUTDEG-PWY	Recipient		14
250	b0930	asnS	J	asparaginyl-tRNA synthetase	PWYS_TRNA-CHARGING-PWY	NA
251	b3485	yhhJ	V	putative transporter	PCs_ABC-50-CPLX	Recipient		7
251	b0792	ybhR	V	putative transport protein (ABC superfamily, membrane)	PCs_ABC-57-CPLX	Recipient		9
251	b0793	ybhS	V	putative transport protein (ABC superfamily, membrane)	PCs_ABC-57-CPLX	Recipient		4
252	b3708	tnaA	E	tryptophan deaminase, PLP-dependent	PWYS_LCYSDEG-PWY - PWYS_TRYPDEG-PWY - TFs-RGPs_PC00004 - TFs-RGPs_TORR-CPLX	Recipient		7
252	b3707	tnaL	-	tryptophanase leader peptide	TFs-RGPs_PC00004 - TFs-RGPs_TORR-CPLX	Recipient		11
252	b3709	tnaB	LE	low affinity tryptophan permease	TFs-RGPs_PC00004 - TFs-RGPs_TORR-CPLX	Recipient		9
253	b1290	sapF	V	peptide transport protein (ABC superfamily, atp_bind)	PCs_ABC-29-CPLX	Recipient		7
253	b1291	sapD	V	peptide transport protein (ABC superfamily, atp_bind)	PCs_ABC-29-CPLX	Recipient		19
253	b1294	sapA	E	homolog of Salmonella peptide transport periplasmic protein	PCs_ABC-29-CPLX	Recipient		3
254	b0842	cmr	GEP	multidrug/chloramphenicol efflux transport protein (MFS family)		Recipient		7
254	b3710	yidY	GEP	drug/chloramphenicol transport protein (MFS family)		Recipient		10
254	b4337	yjiO	GEP	multidrug transport protein (MFS family)		Recipient		4
255	b0888	trxB	O	thioredoxin reductase	PWYS_THIOREDOX-PWY	Recipient		25
255	b0889	lrp	K	regulator for leucine (or lrp) regulon and high-affinity branched-chain amino acid transport system	TFs-RGPs_EG11544-MONOMER - TFs-RGPs_PD00353	Recipient		5
255	b2480	bcp	O	bacterioferritin comigratory protein		Recipient		8
256	b1062	pyrC	F	dihydroorotase	PWYS_PWY0-162 - TFs-RGPs_PC00033	Recipient		12
256	b1059	solA	E	N-methyltryptophan oxidase, FAD-binding		Recipient		5
256	b1064	grxB	O	glutaredoxin 2		Recipient		10
257	b0937	ssuE	R	NAD(P)H-dependent FMN reductase	PWYS_ALKANEMONOX-PWY	Recipient		17
257	b1198	dhaM	GS	PTS hybrid protein	PCs_CPLX0-2081	Recipient		12
257	b2463	maeB	C	phosphate acetyltransferase	PWYS_GLUCONEO-PWY	Recipient		6
258	b2203	napB	C	cytochrome c-type protein	PCs_CPLX0-3243 - PCs_NAP-CPLX - PCs_NAPAB-CPLX - PWYS_ANARESPACC-PWY - TFs-RGPs_MONOMER0-185 - TFs-RGPs_NARL-MONOMER - TFs-RGPs_NARP-MONOMER - TFs-RGPs_PD00197	Recipient		12
258	b2206	napA	C	periplasmic nitrate reductase, large subunit, in complex with NapB	PCs_CPLX0-3243 - PCs_NAP-CPLX - PCs_NAPAB-CPLX - PWYS_ANARESPACC-PWY - TFs-RGPs_MONOMER0-185 - TFs-RGPs_NARL-MONOMER - TFs-RGPs_NARP-MONOMER - TFs-RGPs_PD00197	Donor and Recipient	55	7
258	b2207	napD	P	periplasmic nitrate reductase assembly protein	TFs-RGPs_MONOMER0-185 - TFs-RGPs_NARL-MONOMER - TFs-RGPs_NARP-MONOMER - TFs-RGPs_PD00197	Recipient		4
259	b2434	ypeA	R	putative acetyltransferase		Recipient		12
259	b2300	yfcE	R	phosphodiesterase		Donor and Recipient	156	1
259	b2431	yfeX	P	hypothetical protein		Recipient		8
260	b1040	csgD	K	putative 2-component transcriptional regulator for 2nd curli operon	TFs-RGPs_CPXR-MONOMER - TFs-RGPs_PC00029 - TFs-RGPs_PD01379	Recipient		4
260	b1041	csgB	-	minor curlin subunit precursor, nucleator for assembly of adhesive surface organelles	TFs-RGPs_CPXR-MONOMER - TFs-RGPs_PD01379	Recipient		7
260	b1042	csgA	-	curlin major subunit, coiled surface structures, cryptic	TFs-RGPs_CPXR-MONOMER - TFs-RGPs_PD01379	Recipient		10
261	b1045	ymdB	R	hypothetical protein		Recipient		5
261	b2567	rncS	K	ribonuclease III		Recipient		6
261	b1286	rnb	K	exoribonuclease II		Recipient		8
262	b1054	htrB	M	lipid A biosynthesis lauroyl acyltransferase		NA
262	b1855	msbB	M	lipid A biosynthesis lauroyl acyltransferase		Recipient		5
262	b2378	ddg	M	lipid A biosynthesis lauroyl acyltransferase		Recipient		6
263	b1134	ymfB	L	putative Nudix hydrolase		Recipient		8
263	b3878	yihQ	G	putative alpha-xylosidase		Recipient		7
263	b3656	yicI	G	putative alpha-xylosidase		Recipient		4
264	b1188	ycgB	S	putative sporulation protein		Recipient		5
264	b1783	yeaG	T	hypothetical protein	TFs-RGPs_GLNG-CPLX	Recipient		1
264	b1784	yeaH	S	hypothetical protein	TFs-RGPs_GLNG-CPLX	Recipient		5
265	b1211	prfA	J	peptide chain release factor 1		Recipient		5
265	b1212	hemK	J	N5-glutamine S-adenosyl-L-methionine-dependent methyltransferase		NA
265	b1238	tdk	F	thymidine kinase	PWYS_PWY0-181	Recipient		5
266	b3202	rpoN	K	DNA-directed RNA polymerase subunit N	PCs_RNAP54-CPLX	Donor and Recipient	11	1
266	b2709	ygaA	KT	anaerobic nitric oxide reductase transcription regulator	TFs-RGPs_EG12108-MONOMER	Recipient		1
266	b3204	ptsN	GT	PTS family enzyme IIA, sugar-specific, regulates N metabolism		Recipient		12
267	b3452	ugpA	G	sn-glycerol 3-phosphate transport protein (ABC superfamily, membrane)	PCs_ABC-34-CPLX - TFs-RGPs_PC00004 - TFs-RGPs_PHOB-MONOMER	Recipient		9
267	b3450	ugpC	G	ATP-binding component of sn-glycerol 3-phosphate transport system	PCs_ABC-34-CPLX - TFs-RGPs_PC00004 - TFs-RGPs_PHOB-MONOMER	Recipient		9
267	b3453	ugpB	G	sn-glycerol 3-phosphate transport protein (ABC superfamily, peri_bind)	PCs_ABC-34-CPLX - TFs-RGPs_PC00004 - TFs-RGPs_PHOB-MONOMER	Recipient		18
268	b1336	abgT	H	aminobenzoyl-glutamate transport protein		Recipient		5
268	b1337	abgB	R	aminobenzoyl-glutamate utilization protein		Recipient		13
268	b1338	abgA	R	aminobenzoyl-glutamate utilization protein		Recipient		1
269	b1341	ydaM	T	hypothetical protein		Recipient		5
269	b1455	yncH	-	unknown CDS		Recipient		7
269	b1491	yddW	S	conserved protein, glycosyltransferase domain		Recipient		8
270	b1363	trkG	P	Rac prophage; Trk system potassium uptake		Recipient		9
270	b3290	trkA	P	potassium transporter peripheral membrane component		Recipient		5
270	b3849	trkH	P	potassium transport protein, requires TrkE (Trk family)		Recipient		6
271	b1376	ynaF	T	conserved hypothetical protein, adenine nucleotide-binding domain		Recipient		6
271	b2137	yohF	IQ	oxidoreductase		Recipient		5
271	b4389	sms	O	probable ATP-dependent protease		Recipient		3
272	b1474	fdnG	C	formate dehydrogenase-N, alpha subunit, nitrate-inducible	PCs_ALPHA-SUBUNIT-CPLX - PCs_FORMATEDEHYDROGN-CPLX - PWYS_ANARESPDON-PWY - TFs-RGPs_NARL-MONOMER - TFs-RGPs_PD00197	Recipient		4
272	b3891	fdhE	O	formate dehydrogenase accessory protein FdhE		Recipient		4
272	b1475	fdnH	C	formate dehydrogenase-N, Fe-S beta subunit, nitrate-inducible	PCs_ALPHA-SUBUNIT-CPLX - PCs_FORMATEDEHYDROGN-CPLX - PWYS_ANARESPDON-PWY - TFs-RGPs_NARL-MONOMER - TFs-RGPs_PD00197	Recipient		4
273	b1525	yneI	C	putative aldehyde dehydrogenase		Recipient		5
273	b0692	potE	E	putrescine transport protein		Recipient		7
273	b1802	yeaW	P	putative di(mono)oxygenase, alpha subunit		Recipient		3
274	b3209	yhbL	Q	sigma cross-reacting protein 27A (SCRP-27A)		Recipient		6
274	b3414	yhgI	SO	membrane-bound protein in GNT I transport system	TFs-RGPs_PC00004 - TFs-RGPs_PD03585	Donor and Recipient	166	5
274	b3413	yhgH	R	putative periplasmic gluconate-binding protein in GNT I transport system	TFs-RGPs_PC00004 - TFs-RGPs_PD03585	Recipient		4
275	b1563	relE	JD	Qin prophage; part of two-component toxin-antitoxin system with RelB, transcriptional corepressor of relBE operon		Recipient		4
275	b1564	relB	L	Qin prophage; part of two-component toxin-antitoxin system with RelE, transcriptional repressor of relBE operon		Recipient		10
275	b3778	rep	L	Rep helicase, a single-stranded DNA-dependent ATPase		Recipient		12
276	b1611	fumC	C	fumarate hydratase	PWYS_ANARESP1-PWY - PWYS_FERMENTATION-PWY - PWYS_TCA - TFs-RGPs_ARCA-MONOMER - TFs-RGPs_PD00365 - TFs-RGPs_PD00406 - TFs-RGPs_PD04418	Recipient		4
276	b1612	fumA	C	fumarase A (fumarate hydratase class I), aerobic isozyme	PWYS_ANARESP1-PWY - PWYS_FERMENTATION-PWY - PWYS_TCA - TFs-RGPs_ARCA-MONOMER - TFs-RGPs_PD00197	Recipient		5
276	b4122	fumB	C	fumarase B (fumarate hydratase class I), anaerobic isozyme	PWYS_ANARESP1-PWY - PWYS_FERMENTATION-PWY - PWYS_TCA - TFs-RGPs_ARCA-MONOMER - TFs-RGPs_DCUR-MONOMER - TFs-RGPs_NARL-MONOMER - TFs-RGPs_PC00004 - TFs-RGPs_PC00009 - TFs-RGPs_PD00196 - TFs-RGPs_PD00197	Recipient		4
277	b4139	aspA	E	aspartate ammonia-lyase (aspartase)	TFs-RGPs_PC00004 - TFs-RGPs_PD00197	Recipient		9
277	b4123	dcuB	R	anaerobic C4-dicarboxylate transporter	TFs-RGPs_DCUR-MONOMER - TFs-RGPs_NARL-MONOMER - TFs-RGPs_PC00004 - TFs-RGPs_PD00197	Recipient		5
277	b4138	dcuA	R	anaerobic C4-dicarboxylate transporter	TFs-RGPs_PC00004 - TFs-RGPs_PD00197	Recipient		4
278	b1613	manA	G	mannose-6-phosphate isomerase	PWYS_COLANSYN-PWY - PWYS_MANGDPMET-PWY - PWYS_MANNCAT-PWY	Recipient		7
278	b2048	cpsG	G	phosphomannomutase	PWYS_COLANSYN-PWY - PWYS_MANGDPMET-PWY	Recipient		13
278	b2049	cpsB	GM	mannose-1-phosphate guanyltransferase	PWYS_COLANSYN-PWY - PWYS_MANGDPMET-PWY	Recipient		7
279	b1709	btuD	H	vitamin B12-transporter ATPase	PCs_ABC-5-CPLX - PCs_CPLX0-1862	Recipient		10
279	b1710	btuE	O	vitamin B12 transport	PCs_ABC-5-CPLX - PCs_CPLX0-1862	Recipient		7
279	b1711	btuC	H	vtamin B12-transporter permease	PCs_ABC-5-CPLX - PCs_CPLX0-1862	Recipient		7
280	b1814	sdaA	E	L-serine deaminase	PWYS_SERDEG-PWY - PWYS_THREOCAT-PWY - TFs-RGPs_PD00353	NA
280	b2797	sdaB	E	L-serine deaminase 2	PWYS_SERDEG-PWY - PWYS_THREOCAT-PWY	Recipient		5
280	b2796	sdaC	E	probable serine transporter		Recipient		12
281	b1991	cobT	H	nicotinate-nucleotide--dimethylbenzimidazole phosphoribosyltransferase	PWYS_COBALSYN-PWY	Recipient		8
281	b1992	cobS	H	cobalamin synthase	PWYS_COBALSYN-PWY	Recipient		7
281	b1993	cobU	H	adenosylcobinamide kinase	PWYS_COBALSYN-PWY	Recipient		10
282	b2075	yegN	V	multidrug transport protein (RND family)	PCs_TRANS-CPLX-202	Recipient		16
282	b2076	yegO	V	multidrug transport protein, outer membrane (RND family)	PCs_TRANS-CPLX-202	Recipient		7
282	b2077	yegB	GEP	multidrug transport protein (MFS family)		Recipient		5
283	b2092	gatC	G	PTS family enzyme IIC, galactitol-specific	PCs_CPLX0-231 - TFs-RGPs_PC00063	Recipient		1
283	b2094	gatA	GT	PTS family enzyme IIA, galactitol-specific	PCs_CPLX0-231 - TFs-RGPs_PC00063	NA
283	b2093	gatB	G	PTS family enzyme IIB, galactitol-specific	PCs_CPLX0-231 - TFs-RGPs_PC00063	Recipient		6
284	b2099	yegU	O	putative glycohydrolase		Recipient		7
284	b2100	yegV	G	putative kinase		NA
284	b2450	yffS	-	CPZ-55 prophage; putative transcriptional regulator		NA
285	b2125	yehT	KT	putative response regulator in two-compoent regulatory system		NA
285	b2126	yehU	T	putative 2-component sensor protein		Recipient		7
285	b2380	ypdA	T	putative sensor protein		Recipient		3
286	b4074	nrfE	O	formate-dependent nitrite reductase; involved in attachment of haem c to cytochrome c552	TFs-RGPs_EG10320-MONOMER - TFs-RGPs_NARL-MONOMER - TFs-RGPs_PC00027 - TFs-RGPs_PD00196 - TFs-RGPs_PD00197	Recipient		3
286	b4076	nrfG	O	part of formate-dependent nitrite reductase complex	TFs-RGPs_EG10320-MONOMER - TFs-RGPs_NARL-MONOMER - TFs-RGPs_PC00027 - TFs-RGPs_PD00196 - TFs-RGPs_PD00197	Recipient		6
286	b4075	nrfF	O	part of formate-dependent nitrite reductase complex	TFs-RGPs_EG10320-MONOMER - TFs-RGPs_NARL-MONOMER - TFs-RGPs_PC00027 - TFs-RGPs_PD00196 - TFs-RGPs_PD00197	Recipient		3
287	b2297	pta	C	phosphate acetyltransferase	PWYS_ACETATEUTIL-PWY - PWYS_FERMENTATION-PWY - PWYS_THREOCAT-PWY	Recipient		2
287	b2296	ackA	C	acetate/propionate kinase	PWYS_FERMENTATION-PWY - PWYS_THREOCAT-PWY	Recipient		8
287	b4248	yjgH	J	putative translation factor		Recipient		2
288	b2218	rcsC	T	hybrid sensory histidine kinase in two-component regulatory system with RcsB, regulates capsule biosynthesis, cell division genes, OsmC expression	PWYS_RCS-PWY	Recipient		1
288	b2370	evgS	TE	hybrid sensory histidine kinase in two-component regulatory system with EvgA, regulates multidrug resistance	PWYS_EVG-PWY	Recipient		3
288	b2369	evgA	TK	putative positive transcription regulator (sensor EvgS)	PWYS_EVG-PWY - TFs-RGPs_EVGA-MONOMER	Recipient		11
289	b2283	nuoG	C	NADH dehydrogenase gamma subunit	PCs_CPLX0-3361 - PCs_NADH-DHI-CPLX - PWYS_AERESPDON-PWY - PWYS_ANARESPDON-PWY - TFs-RGPs_ARCA-MONOMER - TFs-RGPs_NARL-MONOMER - TFs-RGPs_PC00027 - TFs-RGPs_PD00196 - TFs-RGPs_PD00197	Recipient		13
289	b2284	nuoF	C	NADH dehydrogenase I chain F	PCs_CPLX0-3361 - PCs_NADH-DHI-CPLX - PWYS_AERESPDON-PWY - PWYS_ANARESPDON-PWY - TFs-RGPs_ARCA-MONOMER - TFs-RGPs_NARL-MONOMER - TFs-RGPs_PC00027 - TFs-RGPs_PD00196 - TFs-RGPs_PD00197	Recipient		16
289	b2285	nuoE	C	ATP synthase subunit E	PCs_CPLX0-3361 - PCs_NADH-DHI-CPLX - PWYS_AERESPDON-PWY - PWYS_ANARESPDON-PWY - TFs-RGPs_ARCA-MONOMER - TFs-RGPs_NARL-MONOMER - TFs-RGPs_PC00027 - TFs-RGPs_PD00196 - TFs-RGPs_PD00197	Recipient		11
290	b2507	guaA	F	bifunctional GMP synthase/glutamine amidotransferase protein	PWYS_DENOVOPURINE2-PWY - TFs-RGPs_PC00004 - TFs-RGPs_PC00033 - TFs-RGPs_PD00196 - TFs-RGPs_PD03831	Recipient		21
290	b2508	guaB	F	inositol-5-monophosphate dehydrogenase	PWYS_DENOVOPURINE2-PWY - TFs-RGPs_PC00004 - TFs-RGPs_PC00033 - TFs-RGPs_PD00196 - TFs-RGPs_PD03831	Recipient		38
290	b2509	xseA	L	exodeoxyribonuclease VII large subunit	TFs-RGPs_PC00004	Recipient		4
291	b2405	xapR	K	regulator for xapA	TFs-RGPs_EG11146-MONOMER	Recipient		3
291	b2406	xapB	GEP	xanthosine permease	TFs-RGPs_EG11146-MONOMER	Recipient		11
291	b2407	xapA	F	purine nucleoside phosphorylase	PWYS_SALVPURINE2-PWY - TFs-RGPs_EG11146-MONOMER	Recipient		12
292	b2501	ppk	P	polyphosphate kinase		Recipient		10
292	b2502	ppx	FP	exopolyphosphatase		Recipient		6
292	b3779	gppA	FP	guanosine pentaphosphatase, also has exopolyphosphatase activity	PWYS_PPGPPMET-PWY	Recipient		3
293	b2780	pyrG	F	CTP synthetase	PWYS_PWY0-162	NA
293	b2827	thyA	F	thymidylate synthase	PWYS_1CMET2-PWY - PWYS_PWY0-166	NA
293	b2828	lgt	M	prolipoprotein diacylglyceryl transferase		NA
294	b2661	gabD	C	succinate-semialdehyde dehydrogenase I, NADP-dependent	PWYS_4AMINOBUTMETAB-PWY - TFs-RGPs_EG12386-MONOMER - TFs-RGPs_G7072-MONOMER - TFs-RGPs_PC00004 - TFs-RGPs_PD00288 - TFs-RGPs_PD00353	Recipient		8
294	b2662	gabT	E	4-aminobutyrate aminotransferase	PWYS_4AMINOBUTMETAB-PWY - TFs-RGPs_EG12386-MONOMER - TFs-RGPs_G7072-MONOMER - TFs-RGPs_PC00004 - TFs-RGPs_PD00288 - TFs-RGPs_PD00353	Recipient		4
294	b2663	gabP	E	gamma-aminobutyrate transport protein, RpoS-dependent (APC family)	TFs-RGPs_EG12386-MONOMER - TFs-RGPs_G7072-MONOMER - TFs-RGPs_PC00004 - TFs-RGPs_PD00288 - TFs-RGPs_PD00353	Recipient		11
295	b2677	proV	E	ATP-binding component of transport system for glycine, betaine and proline	PCs_ABC-26-CPLX - TFs-RGPs_PD00288	Recipient		10
295	b2678	proW	E	glycine/betaine/proline transport protein (ABC superfamily, membrane)	PCs_ABC-26-CPLX - TFs-RGPs_PD00288	Recipient		15
295	b2679	proX	E	glycine/betaine/proline transport protein (ABC superfamily, peri_bind)	PCs_ABC-26-CPLX - TFs-RGPs_PD00288	Recipient		3
296	b2741	rpoS	K	RNA polymerase sigma factor	PCs_RNAPS-CPLX - TFs-RGPs_EG12243-MONOMER - TFs-RGPs_PC00004	Donor and Recipient	6	8
296	b2742	nlpD	M	lipoprotein		Recipient		8
296	b2744	surE	R	acid phosphatase		Recipient		5
297	b2702	srlA	G	PTS family enzyme IIC, glucitol/sorbitol-specific	TFs-RGPs_PC00004 - TFs-RGPs_PD00283 - TFs-RGPs_PD00345	Recipient		12
297	b2704	srlB	G	PTS family enzyme IIA, glucitol/sorbitol-specific	PCs_CPLX-169 - TFs-RGPs_PC00004 - TFs-RGPs_PD00283 - TFs-RGPs_PD00345	Recipient		7
297	b2705	srlD	IQ	sorbitol-6-phosphate 2-dehydrogenase	PWYS_SORBDEG-PWY - TFs-RGPs_PC00004 - TFs-RGPs_PD00283 - TFs-RGPs_PD00345	Recipient		6
298	b2903	gcvP	E	glycine dehydrogenase	PCs_GCVMULTI-CPLX - PWYS_1CMET2-PWY - PWYS_GLYCLEAV-PWY - TFs-RGPs_EG11149-MONOMER - TFs-RGPs_PC00033 - TFs-RGPs_PD00339 - TFs-RGPs_PD00353	Recipient		14
298	b2904	gcvH	E	glycine cleavage system protein H	PCs_GCVMULTI-CPLX - PWYS_1CMET2-PWY - PWYS_GLYCLEAV-PWY - TFs-RGPs_EG11149-MONOMER - TFs-RGPs_PC00033 - TFs-RGPs_PD00339 - TFs-RGPs_PD00353	Recipient		7
298	b2905	gcvT	E	aminomethyltransferase	PCs_GCVMULTI-CPLX - PWYS_1CMET2-PWY - PWYS_GLYCLEAV-PWY - TFs-RGPs_EG11149-MONOMER - TFs-RGPs_PC00033 - TFs-RGPs_PD00339 - TFs-RGPs_PD00353	Recipient		8
299	b4193	ulaA	S	ascorbate-specific PTS system enzyme IIC	PCs_EIISGA - TFs-RGPs_G7854-MONOMER - TFs-RGPs_PC00004 - TFs-RGPs_PC00027	Recipient		6
299	b4195	ptxA	GT	putative PTS family enzyme IIA component, possibly ascorbate-specific	PCs_EIISGA - TFs-RGPs_G7854-MONOMER - TFs-RGPs_PC00004 - TFs-RGPs_PC00027	Recipient		6
299	b4302	sgcA	GT	KpLE2 phage-like element; putative PTS family enzyme IIA, sugar-specific (IIsgc)	PCs_EIISGC	Recipient		7
300	b3829	metE	E	5-methyltetrahydropteroyltriglutamate--homocysteine methyltransferase	PWYS_HOMOSER-METSYN-PWY - PWYS_SAM-PWY	Recipient		2
300	b3828	metR	K	regulator for metE and metH	TFs-RGPs_PD03938	Recipient		2
300	b4019	metH	E	B12-dependent methionine synthase	PWYS_1CMET2-PWY - PWYS_HOMOSER-METSYN-PWY - PWYS_SAM-PWY - TFs-RGPs_PD03938	Recipient		8
301	b2975	yghK	C	glycolate permease (LctP family)	TFs-RGPs_ARCA-MONOMER - TFs-RGPs_G7546-MONOMER - TFs-RGPs_PC00027	Recipient		5
301	b2976	glcB	C	malate synthase	PWYS_GLYOXDEG-PWY - TFs-RGPs_ARCA-MONOMER - TFs-RGPs_G7546-MONOMER - TFs-RGPs_PC00027	Recipient		5
301	b2977	glcG	R	conserved hypothetical protein, GlcG	TFs-RGPs_ARCA-MONOMER - TFs-RGPs_G7546-MONOMER - TFs-RGPs_PC00027	Recipient		8
302	b3603	lldP	C	L-lactate permease	TFs-RGPs_ARCA-MONOMER - TFs-RGPs_EG11088-MONOMER - TFs-RGPs_EG11962-MONOMER	Recipient		4
302	b3604	lldR	K	putative transcriptional repressor for L-lactate utilization (GntR family)	TFs-RGPs_ARCA-MONOMER - TFs-RGPs_EG11088-MONOMER - TFs-RGPs_EG11962-MONOMER	Recipient		5
302	b3605	lldD	C	L-lactate dehydrogenase	PWYS_AERESPDON-PWY - PWYS_ANARESPDON-PWY - TFs-RGPs_ARCA-MONOMER - TFs-RGPs_EG11088-MONOMER - TFs-RGPs_EG11962-MONOMER	Recipient		7
303	b3113	tdcF	J	hypothetical protein	TFs-RGPs_PC00004 - TFs-RGPs_PC00027 - TFs-RGPs_PD00268 - TFs-RGPs_PD03292	NA
303	b4029	yjbH	-	hypothetical protein		Recipient		2
303	b4243	yjgF	J	hypothetical protein		Recipient		5
304	b3116	tdcC	E	L-threonine/L-serine permease, anaerobically inducible (HAAAP family)	TFs-RGPs_PC00004 - TFs-RGPs_PC00027 - TFs-RGPs_PD00268 - TFs-RGPs_PD03292	Recipient		3
304	b3117	tdcB	E	threonine dehydratase	PWYS_THREOCAT-PWY - TFs-RGPs_PC00004 - TFs-RGPs_PC00027 - TFs-RGPs_PD00268 - TFs-RGPs_PD03292	Recipient		6
304	b3118	tdcA	K	transcriptional activator for amino acids degradation (LysR family)	TFs-RGPs_PC00004 - TFs-RGPs_PC00027 - TFs-RGPs_PD00268 - TFs-RGPs_PD03292	Recipient		3
305	b3134	agaW	G	PTS family enzyme IIC component 2, N-acetylgalactosamine-specific	TFs-RGPs_G7630-MONOMER - TFs-RGPs_PC00004	Recipient		13
305	b3135	agaA	G	putative N-acetylgalactosamine-6-phosphate deacetylase	TFs-RGPs_G7630-MONOMER - TFs-RGPs_PC00004	Recipient		3
305	b3141	agaI	G	putative galactosamine-6-phosphate isomerase	TFs-RGPs_G7630-MONOMER	Recipient		4
306	b3501	arsR	K	transcriptional repressor for arsenical resistance (ArsR family)		Recipient		7
306	b3502	arsB	P	arsenical pump (Ars family)	PCs_CPLX-6	Recipient		4
306	b3503	arsC	P	arsenate reductase		Recipient		3
307	b3564	xylB	G	xylulokinase	PWYS_XYLCAT-PWY - TFs-RGPs_EG20253-MONOMER - TFs-RGPs_PC00004	Recipient		1
307	b3565	xylA	G	xylose isomerase	PWYS_XYLCAT-PWY - TFs-RGPs_EG20253-MONOMER - TFs-RGPs_PC00004	Recipient		11
307	b3569	xylR	K	putative regulator of xyl operon	TFs-RGPs_EG20253-MONOMER	Recipient		4
308	b3566	xylF	G	D-xylose transport protein (ABC superfamily, peri_bind)	PCs_ABC-33-CPLX - TFs-RGPs_EG20253-MONOMER	Recipient		5
308	b3567	xylG	G	D-xylose transport protein (ABC superfamily, atp_bind)	PCs_ABC-33-CPLX - TFs-RGPs_EG20253-MONOMER	Recipient		5
308	b3568	xylH	G	D-xylose transport permease (ABC superfamily, membrane)	PCs_ABC-33-CPLX - TFs-RGPs_EG20253-MONOMER	Recipient		10
309	b3621	rfaC	M	ADP-heptose; LPS heptosyl transferase I		Recipient		20
309	b3622	rfaL	M	O-antigen ligase		Recipient		6
309	b3626	rfaJ	M	UDP-D-glucose:(galactosyl)lipopolysaccharide glucosyltransferase		Recipient		10
310	b3625	rfaY	-	lipopolysaccharide core biosynthesis		Recipient		5
310	b3623	rfaK	M	probably hexose transferase; lipopolysaccharide core biosynthesis		NA
310	b3624	rfaZ	-	lipopolysaccharide core biosynthesis		Recipient		7
311	b3630	rfaP	-	lipopolysaccharide core biosynthesis; kinase for core heptose of lipopolysaccharide		Recipient		8
311	b3632	rfaQ	M	lipopolysaccharide core biosynthesis		Recipient		3
311	b3631	rfaG	M	glucosyltransferase I		Recipient		16
312	b3627	rfaI	M	UDP-D-galactose:(glucosyl)lipopolysaccharide- alpha-1,3-D-galactosyltransferase		Recipient		8
312	b3628	rfaB	M	UDP-D-galactose:(glucosyl)lipopolysaccharide-1, 6- D-galactosyltransferase		Recipient		8
312	b3629	rfaS	-	lipopolysaccharide core biosynthesis		Recipient		14
313	b3833	ubiE	H	ubiquinone/menaquinone biosynthesis methyltransferase	PWYS_MENAQUINONESYN-PWY - PWYS_UBISYN-PWY	Recipient		14
313	b3834	yigP	S	hypothetical protein		NA
313	b3835	ubiB	HC	putative ubiquinone biosynthesis protein UbiB	PWYS_UBISYN-PWY	Recipient		3
314	b3875	yshA	-	hypothetical protein		Recipient		1
314	b3876	yihO	G	putative permease		Recipient		3
314	b3877	yihP	G	putative permease		Recipient		5
315	b3894	fdoG	C	formate dehydrogenase-O, major subunit	PCs_FORMATEDEHYDROGO-CPLX - PWYS_ANARESPDON-PWY	Recipient		10
315	b3892	fdoI	C	formate dehydrogenase, cytochrome B556 (FDO) subunit	PCs_FORMATEDEHYDROGO-CPLX - PWYS_ANARESPDON-PWY	Recipient		10
315	b3893	fdoH	C	formate dehydrogenase-O, Fe-S subunit	PCs_FORMATEDEHYDROGO-CPLX - PWYS_ANARESPDON-PWY	Recipient		9
316	b4318	fimF	NU	fimbrial morphology	PCs_CPLX0-3401 - TFs-RGPs_PC00027 - TFs-RGPs_PD00288 - TFs-RGPs_PD00353	Recipient		3
316	b4319	fimG	NU	fimbrial morphology	PCs_CPLX0-3401 - TFs-RGPs_PC00027 - TFs-RGPs_PD00288 - TFs-RGPs_PD00353	Recipient		6
316	b4320	fimH	-	minor fimbrial subunit	PCs_CPLX0-3401 - TFs-RGPs_PC00027 - TFs-RGPs_PD00288 - TFs-RGPs_PD00353	Recipient		4
* Genes screened by eSGA as either donor or recipient knockouts aremapped to their correponding functional modules as previously predicted for E. coli K12 MG1655 (Peregrin-Alvarez et al. 2009).
Genes that were not present in the eSGA screen are denoted by NA. For each gene assigned to a functional module, its number of interactions if screened as a donor or recipient knockout by eSGA with other genes assigned to functional modules is shown.
