# Supplementary material for: Quantitative Genome-Wide Genetic Interaction Screens Reveal Global Epistatic Relationships of Protein Complexes in Escherichia coli
Source: PLoS Genet. 2014 Feb 20;10(2):e1004120. doi: 10.1371/journal.pgen.1004120 (PMC3930520; doi:10.1371/journal.pgen.1004120)
Supplement: Table S12 — Number of intra- and inter-module pairs with significantly enriched epistatic interactions (sheet 1). Genes involved in the significantly enriched intra- and inter-module pairs (sheet 2). (XLS) [file pgen.1004120.s033.xls]

## Sheet: intra_intermod_zscores2
Supplementary Figure S12| Number of intra- and inter-module pairs with significantly enriched epistatic interactions
Module 1	Module 2	Number of GIs for module pair	Proportion of aggravating GIS	Z-Score	Type of module interaction	Number of Aggravating GIs	Number of Alleviating GIs
165	165	1	1	2.79265	Intramod	1	0		Total module pairs = 6212
15	15	2	1	2.60958	Intramod	2	0		Total significant module pairs (Z-score ≥ 2.5) = 787
68	68	1	1	2.20578	Intramod	1	0		Number of Iterations: 1000
24	24	4	0.25	2.05031	Intramod	1	3
3	3	3	1	1.77605	Intramod	3	0		Number of GIs in inter-module pairs (No Z-Score Cut-off applied to inter-module pairs)
60	60	1	0	1.04636	Intramod	0	1		Alleviating	4590
59	59	1	1	0.754719	Intramod	1	0		Aggravating	6428
5	5	9	0.777778	0.639456	Intramod	7	2		Total	11018
1	1	14	0.571429	0.295228	Intramod	8	6
103	103	2	1	0.232057	Intramod	2	0		Number of significant GIs in enriched inter-module pairs (Z-Score ≥ 2.5 applied to inter-module pairs)
8	8	1	1	0.171089	Intramod	1	0		Alleviating	669
209	209	1	1	0.117286	Intramod	1	0		Aggravating	1179
2	2	8	0.75	0.0615757	Intramod	6	2		Total	1848
33	33	1	0	-0.086131	Intramod	0	1
54	54	1	1	-0.0983951	Intramod	1	0		% reduction of GIs after applying permutation test (Z-Score cut-off)
11	11	2	0.5	-0.108586	Intramod	1	1		Allevating	85.4248
55	55	2	1	-0.44457	Intramod	2	0		Aggravating	71.2508
12	12	2	1	-0.507638	Intramod	2	0
23	23	1	1	-0.866632	Intramod	1	0		Number of GIs in intra-module GIs (No Z-Score cutoff applied to inter-module pairs)
64	79	24	1	31.5142	Intermod	24	0		Alleviating	16
79	168	12	1	20.6372	Intermod	12	0		Aggravating	41
34	63	1	1	11.9292	Intermod	1	0		Total	57
168	261	2	1	10.9987	Intermod	2	0
34	140	1	1	10.5357	Intermod	1	0		Number of significant GIs in enriched intra-module pairs (Z-Score ≥ 2.5 applied to inter-module pairs)
67	165	4	1	10.3472	Intermod	4	0		Alleviating	0
64	196	4	1	10.0814	Intermod	4	0		Aggravating	3
34	263	1	1	9.995	Intermod	1	0		Total	3
61	258	7	1	9.51794	Intermod	7	0
79	279	4	1	9.03451	Intermod	4	0		% reduction of GI interactions after applying permutation test (Z-Score cut-off)
79	92	3	1	8.80713	Intermod	3	0		Allevating	100
102	220	1	0	8.76619	Intermod	0	1		Aggravating	92.6829
75	181	1	0	8.76619	Intermod	0	1
205	266	1	1	8.44732	Intermod	1	0
79	126	4	1	8.40698	Intermod	4	0
69	196	2	1	8.23195	Intermod	2	0
79	218	4	1	8.04292	Intermod	4	0
79	82	5	1	7.84206	Intermod	5	0
154	199	3	1	7.77866	Intermod	3	0
12	266	5	0.4	7.6917	Intermod	2	3
34	85	1	1	7.66581	Intermod	1	0
1	160	6	0.666667	7.24991	Intermod	4	2
63	79	3	1	7.18294	Intermod	3	0
26	137	5	0.8	6.92806	Intermod	4	1
22	208	1	1	6.8972	Intermod	1	0
103	308	6	1	6.74604	Intermod	6	0
90	187	1	0	6.73863	Intermod	0	1
75	151	1	1	6.73863	Intermod	1	0
119	257	2	0.5	6.6668	Intermod	1	1
61	177	4	1	6.60298	Intermod	4	0
22	205	1	1	6.5608	Intermod	1	0
162	191	2	1	6.49107	Intermod	2	0
48	195	1	1	6.45174	Intermod	1	0
165	166	2	1	6.39099	Intermod	2	0
80	253	10	1	6.38943	Intermod	10	0
129	307	2	1	6.28243	Intermod	2	0
69	205	1	1	6.18687	Intermod	1	0
3	87	4	1	6.17681	Intermod	4	0
79	265	2	1	6.17012	Intermod	2	0
199	272	2	1	6.15738	Intermod	2	0
73	147	4	1	6.14542	Intermod	4	0
63	84	1	1	6.08276	Intermod	1	0
34	86	1	1	6.07117	Intermod	1	0
79	86	4	1	6.06981	Intermod	4	0
9	69	2	1	6.04154	Intermod	2	0
68	83	4	0.75	6.0238	Intermod	3	1
60	85	3	0.666667	5.99322	Intermod	2	1
86	168	2	1	5.90198	Intermod	2	0
162	247	2	1	5.882	Intermod	2	0
165	265	1	1	5.86927	Intermod	1	0
30	127	6	0	5.86034	Intermod	0	6
1	70	5	0.4	5.7983	Intermod	2	3
48	169	1	0	5.77062	Intermod	0	1
80	176	5	0.6	5.75857	Intermod	3	2
124	266	1	1	5.67678	Intermod	1	0
137	258	3	0	5.65109	Intermod	0	3
38	168	2	1	5.62757	Intermod	2	0
198	259	3	1	5.60199	Intermod	3	0
30	289	4	0	5.54147	Intermod	0	4
90	117	6	1	5.52198	Intermod	6	0
83	281	3	1	5.5125	Intermod	3	0
206	274	1	1	5.50207	Intermod	1	0
102	261	1	1	5.50207	Intermod	1	0
19	296	1	1	5.49134	Intermod	1	0
22	118	1	1	5.42055	Intermod	1	0
85	266	1	1	5.40995	Intermod	1	0
65	137	2	0	5.29049	Intermod	0	2
7	70	3	1	5.27198	Intermod	3	0
57	83	4	1	5.27084	Intermod	4	0
80	156	7	0.571429	5.26219	Intermod	4	3
178	258	2	1	5.24051	Intermod	2	0
115	137	3	1	5.19123	Intermod	3	0
28	129	3	0.666667	5.18291	Intermod	2	1
15	97	2	0	5.16898	Intermod	0	2
102	307	1	0	5.12733	Intermod	0	1
48	178	2	1	5.11978	Intermod	2	0
169	215	2	0.5	5.09249	Intermod	1	1
119	222	1	0	5.06116	Intermod	0	1
78	190	4	0.5	5.0257	Intermod	2	2
3	37	3	0.666667	4.95666	Intermod	2	1
259	291	3	1	4.95352	Intermod	3	0
9	266	1	1	4.93618	Intermod	1	0
58	240	1	0	4.93618	Intermod	0	1
168	196	1	1	4.93618	Intermod	1	0
46	75	1	0	4.93618	Intermod	0	1
60	303	1	0	4.92634	Intermod	0	1
102	313	1	0	4.92634	Intermod	0	1
30	236	2	0	4.87992	Intermod	0	2
41	296	1	1	4.87706	Intermod	1	0
31	59	4	1	4.87682	Intermod	4	0
38	64	3	1	4.86251	Intermod	3	0
101	259	3	0.333333	4.85173	Intermod	1	2
258	267	2	1	4.82703	Intermod	2	0
75	86	1	1	4.81036	Intermod	1	0
8	116	3	1	4.76694	Intermod	3	0
84	151	1	1	4.76493	Intermod	1	0
129	283	1	0	4.76493	Intermod	0	1
11	138	2	1	4.75415	Intermod	2	0
68	120	2	0	4.72623	Intermod	0	2
53	66	3	1	4.71866	Intermod	3	0
30	82	4	0.5	4.71505	Intermod	2	2
21	24	7	0.142857	4.71223	Intermod	1	6
119	245	1	0	4.71169	Intermod	0	1
22	81	1	1	4.71169	Intermod	1	0
155	184	3	1	4.70986	Intermod	3	0
11	267	4	0	4.70569	Intermod	0	4
22	295	1	1	4.7022	Intermod	1	0
10	287	1	1	4.69369	Intermod	1	0
201	206	1	0	4.66019	Intermod	0	1
61	176	2	1	4.65242	Intermod	2	0
84	181	1	0	4.65079	Intermod	0	1
48	167	2	0	4.64571	Intermod	0	2
27	58	1	1	4.61035	Intermod	1	0
158	165	1	1	4.60102	Intermod	1	0
54	122	2	0	4.59063	Intermod	0	2
10	247	1	0	4.58504	Intermod	0	1
64	127	3	1	4.58472	Intermod	3	0
54	287	2	1	4.55613	Intermod	2	0
90	93	1	0	4.54448	Intermod	0	1
22	233	1	1	4.51528	Intermod	1	0
44	85	5	0.6	4.50726	Intermod	3	2
97	103	5	0.8	4.49574	Intermod	4	1
90	149	1	0	4.49027	Intermod	0	1
58	73	2	0.5	4.47426	Intermod	1	1
6	259	7	0.428571	4.47003	Intermod	3	4
25	79	4	1	4.46417	Intermod	4	0
83	95	3	1	4.446	Intermod	3	0
190	300	2	1	4.44563	Intermod	2	0
3	190	11	1	4.44051	Intermod	11	0
229	246	4	0	4.43577	Intermod	0	4
65	155	3	0.666667	4.4285	Intermod	2	1
7	134	2	1	4.4249	Intermod	2	0
58	187	1	0	4.41683	Intermod	0	1
79	195	1	1	4.41683	Intermod	1	0
27	80	4	1	4.39884	Intermod	4	0
5	146	2	0	4.37955	Intermod	0	2
55	121	6	0	4.36889	Intermod	0	6
7	66	3	1	4.36227	Intermod	3	0
61	86	4	0.75	4.35671	Intermod	3	1
12	20	6	0.5	4.35343	Intermod	3	3
8	229	6	0.333333	4.34964	Intermod	2	4
44	216	3	1	4.34215	Intermod	3	0
3	95	2	1	4.33603	Intermod	2	0
16	207	4	0.75	4.32965	Intermod	3	1
123	258	2	0.5	4.32414	Intermod	1	1
29	60	2	1	4.32346	Intermod	2	0
8	157	3	0.666667	4.32332	Intermod	2	1
68	151	2	1	4.3182	Intermod	2	0
93	172	3	1	4.31379	Intermod	3	0
79	124	3	1	4.30177	Intermod	3	0
119	290	2	0	4.29979	Intermod	0	2
221	229	2	0.5	4.29974	Intermod	1	1
12	48	7	0.428571	4.28128	Intermod	3	4
115	267	2	0	4.27599	Intermod	0	2
129	190	3	0.666667	4.27433	Intermod	2	1
134	190	2	0.5	4.26721	Intermod	1	1
168	181	1	0	4.26188	Intermod	0	1
48	306	1	0	4.26188	Intermod	0	1
30	276	2	0	4.25798	Intermod	0	2
44	154	3	0.666667	4.24864	Intermod	2	1
37	147	4	1	4.23296	Intermod	4	0
115	130	1	1	4.20698	Intermod	1	0
101	103	5	0.8	4.19571	Intermod	4	1
148	229	2	0	4.19376	Intermod	0	2
117	275	3	0.666667	4.18757	Intermod	2	1
90	229	4	0.25	4.18558	Intermod	1	3
68	227	2	0.5	4.18347	Intermod	1	1
63	69	1	1	4.1778	Intermod	1	0
86	266	1	1	4.16987	Intermod	1	0
27	96	1	0	4.16987	Intermod	0	1
13	165	3	1	4.16161	Intermod	3	0
135	207	2	0.5	4.15103	Intermod	1	1
132	165	1	1	4.1502	Intermod	1	0
97	102	1	0	4.14161	Intermod	0	1
40	129	3	0	4.14065	Intermod	0	3
61	242	2	0.5	4.13346	Intermod	1	1
121	312	3	0	4.12817	Intermod	0	3
119	310	1	0	4.12653	Intermod	0	1
139	232	2	0.5	4.11306	Intermod	1	1
80	284	3	1	4.11132	Intermod	3	0
2	300	2	0	4.10659	Intermod	0	2
147	169	1	1	4.10634	Intermod	1	0
7	67	3	1	4.08943	Intermod	3	0
10	238	1	1	4.08044	Intermod	1	0
57	228	6	1	4.07408	Intermod	6	0
143	207	2	0.5	4.07252	Intermod	1	1
172	285	2	1	4.06594	Intermod	2	0
92	258	1	1	4.06416	Intermod	1	0
48	187	1	0	4.04686	Intermod	0	1
84	124	1	1	4.03843	Intermod	1	0
53	171	2	0.5	4.01613	Intermod	1	1
15	300	1	0	4.01409	Intermod	0	1
69	181	1	0	4.01409	Intermod	0	1
64	249	1	1	4.00572	Intermod	1	0
72	274	3	1	4.00245	Intermod	3	0
30	167	3	0.666667	3.99836	Intermod	2	1
119	277	1	0	3.99799	Intermod	0	1
127	139	3	0	3.98051	Intermod	0	3
19	199	3	1	3.97891	Intermod	3	0
100	147	3	1	3.97585	Intermod	3	0
9	165	2	1	3.95563	Intermod	2	0
20	22	1	1	3.9426	Intermod	1	0
50	155	4	0.75	3.9406	Intermod	3	1
5	315	4	0	3.93949	Intermod	0	4
55	109	6	0.833333	3.93577	Intermod	5	1
165	226	1	1	3.93495	Intermod	1	0
2	298	3	1	3.93412	Intermod	3	0
79	181	2	0	3.9334	Intermod	0	2
137	168	2	1	3.93017	Intermod	2	0
58	290	2	0	3.91668	Intermod	0	2
33	190	5	0.8	3.90735	Intermod	4	1
64	131	3	0.333333	3.90497	Intermod	1	2
24	65	3	0	3.89874	Intermod	0	3
84	210	1	1	3.8974	Intermod	1	0
10	299	1	1	3.89055	Intermod	1	0
11	130	2	0	3.88395	Intermod	0	2
68	191	1	0	3.88237	Intermod	0	1
54	302	2	0	3.84904	Intermod	0	2
102	233	1	1	3.82483	Intermod	1	0
88	199	2	1	3.82202	Intermod	2	0
11	240	2	0	3.81928	Intermod	0	2
44	128	4	0	3.81578	Intermod	0	4
119	129	2	0	3.8099	Intermod	0	2
3	73	2	0.5	3.80921	Intermod	1	1
10	135	1	1	3.80503	Intermod	1	0
229	301	2	0	3.80196	Intermod	0	2
58	248	1	0	3.79699	Intermod	0	1
7	24	11	0.636364	3.79373	Intermod	7	4
2	51	5	0.4	3.78715	Intermod	2	3
103	144	3	1	3.78552	Intermod	3	0
54	309	3	0	3.78178	Intermod	0	3
10	216	1	1	3.76976	Intermod	1	0
119	204	1	1	3.75543	Intermod	1	0
84	86	1	1	3.75106	Intermod	1	0
21	155	6	0.833333	3.74736	Intermod	5	1
165	224	1	1	3.74311	Intermod	1	0
32	59	3	0.333333	3.74138	Intermod	1	2
166	228	3	0.333333	3.73666	Intermod	1	2
10	154	1	1	3.7357	Intermod	1	0
129	233	2	1	3.73315	Intermod	2	0
3	78	2	0.5	3.73003	Intermod	1	1
53	150	2	1	3.72789	Intermod	2	0
90	298	1	1	3.71701	Intermod	1	0
162	283	1	0	3.71701	Intermod	0	1
151	168	1	1	3.70964	Intermod	1	0
165	263	1	1	3.70279	Intermod	1	0
69	99	1	1	3.69646	Intermod	1	0
58	193	1	0	3.69145	Intermod	0	1
7	268	2	1	3.67964	Intermod	2	0
60	191	1	0	3.67729	Intermod	0	1
80	282	7	0.857143	3.67483	Intermod	6	1
24	229	6	0	3.6744	Intermod	0	6
115	266	1	0	3.67423	Intermod	0	1
32	101	2	0	3.67362	Intermod	0	2
80	108	6	0.5	3.67009	Intermod	3	3
5	79	11	0.909091	3.66955	Intermod	10	1
140	147	2	1	3.66627	Intermod	2	0
104	259	3	1	3.66558	Intermod	3	0
59	196	2	1	3.65805	Intermod	2	0
162	167	2	0.5	3.65476	Intermod	1	1
117	247	2	1	3.65217	Intermod	2	0
101	290	2	0	3.65181	Intermod	0	2
50	64	2	0.5	3.64715	Intermod	1	1
90	227	1	1	3.64187	Intermod	1	0
129	203	1	1	3.64187	Intermod	1	0
151	207	2	1	3.63537	Intermod	2	0
89	102	1	1	3.62782	Intermod	1	0
13	69	2	1	3.62618	Intermod	2	0
147	153	2	1	3.62384	Intermod	2	0
80	145	5	0.8	3.62268	Intermod	4	1
157	172	4	1	3.61108	Intermod	4	0
48	238	1	0	3.61057	Intermod	0	1
114	229	2	0	3.6082	Intermod	0	2
80	223	4	0.75	3.60769	Intermod	3	1
7	166	2	1	3.60764	Intermod	2	0
11	257	3	0	3.59124	Intermod	0	3
14	102	2	0.5	3.58071	Intermod	1	1
58	221	1	0	3.58028	Intermod	0	1
139	222	1	1	3.57878	Intermod	1	0
43	100	4	1	3.57621	Intermod	4	0
61	78	3	1	3.5719	Intermod	3	0
8	283	1	0	3.56392	Intermod	0	1
146	259	1	0	3.56392	Intermod	0	1
64	192	2	0	3.56326	Intermod	0	2
10	254	1	1	3.55096	Intermod	1	0
22	123	1	1	3.55096	Intermod	1	0
88	215	3	0.666667	3.5502	Intermod	2	1
69	143	1	1	3.54518	Intermod	1	0
102	246	3	1	3.53792	Intermod	3	0
117	147	4	1	3.53685	Intermod	4	0
30	313	2	0	3.53572	Intermod	0	2
161	274	3	1	3.53172	Intermod	3	0
175	300	1	0	3.52616	Intermod	0	1
119	155	3	0	3.52578	Intermod	0	3
11	133	2	0	3.52561	Intermod	0	2
274	296	2	1	3.52477	Intermod	2	0
23	93	3	1	3.52284	Intermod	3	0
80	265	3	1	3.52071	Intermod	3	0
27	129	1	1	3.51903	Intermod	1	0
60	310	1	0	3.51903	Intermod	0	1
83	140	2	0	3.51572	Intermod	0	2
12	222	2	0.5	3.51409	Intermod	1	1
7	9	3	1	3.51306	Intermod	3	0
83	228	5	0.8	3.50657	Intermod	4	1
59	282	2	1	3.50452	Intermod	2	0
90	142	1	0	3.50431	Intermod	0	1
55	198	4	0.5	3.49691	Intermod	2	2
23	76	4	1	3.49325	Intermod	4	0
5	264	2	1	3.49266	Intermod	2	0
20	84	1	1	3.48436	Intermod	1	0
207	283	1	0	3.48287	Intermod	0	1
81	172	3	1	3.47867	Intermod	3	0
59	177	2	1	3.47523	Intermod	2	0
29	246	3	0	3.47347	Intermod	0	3
8	178	2	1	3.47175	Intermod	2	0
79	83	4	0.75	3.4711	Intermod	3	1
43	286	2	1	3.47017	Intermod	2	0
26	75	1	0	3.46916	Intermod	0	1
119	291	1	1	3.46916	Intermod	1	0
101	235	1	0	3.46181	Intermod	0	1
101	308	1	0	3.46181	Intermod	0	1
15	211	1	0	3.46181	Intermod	0	1
53	297	2	0.5	3.45946	Intermod	1	1
11	69	4	0.5	3.45655	Intermod	2	2
62	172	3	0.666667	3.45535	Intermod	2	1
114	119	1	1	3.45476	Intermod	1	0
6	168	2	1	3.44917	Intermod	2	0
11	180	2	1	3.43891	Intermod	2	0
48	240	1	0	3.43623	Intermod	0	1
53	70	2	0	3.43244	Intermod	0	2
119	182	1	1	3.42752	Intermod	1	0
80	242	4	0.5	3.42269	Intermod	2	2
24	221	2	0	3.421	Intermod	0	2
144	175	1	0	3.42081	Intermod	0	1
11	204	2	0	3.41873	Intermod	0	2
25	33	5	0.2	3.41788	Intermod	1	4
174	209	3	0.666667	3.41648	Intermod	2	1
246	302	2	0.5	3.41266	Intermod	1	1
60	234	1	0	3.41029	Intermod	0	1
79	151	2	1	3.40995	Intermod	2	0
108	147	2	1	3.40947	Intermod	2	0
10	30	7	0.571429	3.40752	Intermod	4	3
83	311	2	1	3.40679	Intermod	2	0
69	95	1	1	3.40086	Intermod	1	0
96	155	2	0	3.39945	Intermod	0	2
190	260	2	1	3.399	Intermod	2	0
33	128	3	1	3.39118	Intermod	3	0
175	276	1	0	3.38733	Intermod	0	1
66	228	4	1	3.38631	Intermod	4	0
7	252	2	1	3.38439	Intermod	2	0
30	124	3	0	3.38372	Intermod	0	3
46	101	2	1	3.38302	Intermod	2	0
129	234	1	1	3.37429	Intermod	1	0
122	175	1	0	3.37429	Intermod	0	1
117	121	4	0	3.36905	Intermod	0	4
190	281	2	1	3.36888	Intermod	2	0
106	165	1	1	3.36776	Intermod	1	0
20	64	2	1	3.36301	Intermod	2	0
30	83	4	0.5	3.36158	Intermod	2	2
137	274	3	0.666667	3.3495	Intermod	2	1
115	280	1	0	3.34853	Intermod	0	1
44	69	4	1	3.34823	Intermod	4	0
121	173	3	0	3.34317	Intermod	0	3
17	84	1	1	3.34242	Intermod	1	0
11	306	2	0	3.3388	Intermod	0	2
59	89	2	1	3.33753	Intermod	2	0
12	39	6	0.666667	3.33715	Intermod	4	2
96	188	1	1	3.33611	Intermod	1	0
90	105	1	0	3.33611	Intermod	0	1
68	273	1	0	3.33611	Intermod	0	1
96	239	1	1	3.32634	Intermod	1	0
53	284	1	0	3.32353	Intermod	0	1
19	23	6	1	3.31388	Intermod	6	0
81	117	3	0.333333	3.31309	Intermod	1	2
8	309	2	1	3.30846	Intermod	2	0
15	304	1	1	3.30495	Intermod	1	0
8	88	2	1	3.30172	Intermod	2	0
40	207	3	1	3.30011	Intermod	3	0
155	223	2	1	3.30008	Intermod	2	0
43	180	2	1	3.29755	Intermod	2	0
110	209	3	0.666667	3.29339	Intermod	2	1
67	121	3	0.333333	3.29158	Intermod	1	2
53	312	2	0	3.29138	Intermod	0	2
1	219	3	0.666667	3.29124	Intermod	2	1
215	226	2	1	3.28463	Intermod	2	0
97	190	2	1	3.28271	Intermod	2	0
190	202	2	0.5	3.28177	Intermod	1	1
175	191	1	1	3.28085	Intermod	1	0
64	228	6	1	3.27981	Intermod	6	0
36	201	4	1	3.2767	Intermod	4	0
68	77	2	0	3.27452	Intermod	0	2
120	229	2	1	3.26678	Intermod	2	0
61	146	1	1	3.25705	Intermod	1	0
96	107	2	0	3.25657	Intermod	0	2
129	239	1	1	3.25087	Intermod	1	0
83	282	2	1	3.2493	Intermod	2	0
89	90	1	0	3.24806	Intermod	0	1
147	150	2	1	3.24352	Intermod	2	0
102	209	3	1	3.24171	Intermod	3	0
65	102	1	0	3.23991	Intermod	0	1
153	190	2	1	3.23432	Intermod	2	0
175	204	1	0	3.22796	Intermod	0	1
15	316	1	1	3.22796	Intermod	1	0
58	114	1	0	3.2225	Intermod	0	1
96	197	1	0	3.2225	Intermod	0	1
199	289	2	1	3.22137	Intermod	2	0
117	280	2	1	3.21875	Intermod	2	0
60	306	1	0	3.21649	Intermod	0	1
103	224	3	0.666667	3.21392	Intermod	2	1
96	242	1	1	3.21084	Intermod	1	0
115	273	1	0	3.19948	Intermod	0	1
228	304	2	0.5	3.19626	Intermod	1	1
61	196	2	1	3.19594	Intermod	2	0
24	204	2	0	3.19211	Intermod	0	2
68	306	1	1	3.18902	Intermod	1	0
53	225	2	1	3.18413	Intermod	2	0
137	164	1	1	3.18304	Intermod	1	0
11	238	2	0.5	3.18181	Intermod	1	1
115	179	1	0	3.179	Intermod	0	1
229	311	2	0	3.17812	Intermod	0	2
63	165	1	1	3.17212	Intermod	1	0
172	208	2	1	3.17157	Intermod	2	0
13	119	2	0.5	3.16206	Intermod	1	1
69	151	1	1	3.15656	Intermod	1	0
1	281	3	0.333333	3.15426	Intermod	1	2
43	168	3	0.666667	3.15245	Intermod	2	1
53	257	2	0.5	3.15229	Intermod	1	1
107	121	4	0	3.15081	Intermod	0	4
96	204	1	0	3.1506	Intermod	0	1
5	91	2	0	3.15056	Intermod	0	2
60	242	1	0	3.147	Intermod	0	1
44	49	3	0.666667	3.14242	Intermod	2	1
126	228	3	0.333333	3.14182	Intermod	1	2
146	274	1	1	3.1407	Intermod	1	0
94	274	1	1	3.1407	Intermod	1	0
72	199	2	0.5	3.13944	Intermod	1	1
2	292	2	0	3.13908	Intermod	0	2
21	190	4	0.75	3.13704	Intermod	3	1
228	279	3	1	3.1364	Intermod	3	0
83	284	1	1	3.13475	Intermod	1	0
147	172	3	1	3.13244	Intermod	3	0
54	263	2	0	3.13059	Intermod	0	2
70	190	2	0.5	3.12467	Intermod	1	1
61	291	2	1	3.12444	Intermod	2	0
52	53	2	0.5	3.1238	Intermod	1	1
59	66	2	0	3.12072	Intermod	0	2
55	246	6	0.166667	3.11778	Intermod	1	5
58	171	1	0	3.11354	Intermod	0	1
101	270	1	1	3.11354	Intermod	1	0
15	200	1	0	3.10968	Intermod	0	1
60	307	1	0	3.10737	Intermod	0	1
90	123	1	1	3.10375	Intermod	1	0
14	15	3	0.333333	3.10287	Intermod	1	2
175	274	2	1	3.10286	Intermod	2	0
39	137	2	0	3.10265	Intermod	0	2
38	117	4	1	3.10155	Intermod	4	0
40	48	2	0	3.09802	Intermod	0	2
172	186	2	0.5	3.0965	Intermod	1	1
51	80	11	0.909091	3.09149	Intermod	10	1
68	185	1	1	3.08859	Intermod	1	0
139	211	1	1	3.08579	Intermod	1	0
209	229	4	0.5	3.08552	Intermod	2	2
68	224	1	1	3.08285	Intermod	1	0
215	282	3	0.666667	3.08035	Intermod	2	1
48	208	1	0	3.07955	Intermod	0	1
42	162	2	1	3.07447	Intermod	2	0
9	209	4	1	3.07149	Intermod	4	0
54	118	2	0.5	3.06732	Intermod	1	1
55	236	2	0.5	3.06235	Intermod	1	1
1	128	4	0.75	3.06059	Intermod	3	1
69	142	1	1	3.05892	Intermod	1	0
90	167	1	0	3.05892	Intermod	0	1
115	270	1	0	3.05892	Intermod	0	1
172	224	2	0.5	3.05583	Intermod	1	1
32	103	7	0.428571	3.05521	Intermod	3	4
43	179	2	0.5	3.04736	Intermod	1	1
1	209	23	0.782609	3.04541	Intermod	18	5
147	155	3	0.666667	3.04537	Intermod	2	1
32	209	5	1	3.04223	Intermod	5	0
137	245	1	1	3.04216	Intermod	1	0
61	256	2	0	3.03423	Intermod	0	2
67	102	1	0	3.03009	Intermod	0	1
162	272	1	0	3.02852	Intermod	0	1
1	278	3	0.666667	3.02774	Intermod	2	1
207	272	1	1	3.02057	Intermod	1	0
175	288	1	0	3.01407	Intermod	0	1
68	201	3	0.333333	3.00785	Intermod	1	2
28	44	4	0.25	3.00653	Intermod	1	3
27	199	1	0	3.0052	Intermod	0	1
45	215	3	1	3.00254	Intermod	3	0
162	185	1	0	3.00206	Intermod	0	1
41	68	2	1	2.99736	Intermod	2	0
115	166	1	0	2.99636	Intermod	0	1
68	154	1	1	2.99416	Intermod	1	0
87	96	2	0	2.99374	Intermod	0	2
40	59	3	0	2.99315	Intermod	0	3
54	254	2	0.5	2.99139	Intermod	1	1
16	258	2	0	2.99119	Intermod	0	2
14	68	3	0.333333	2.98877	Intermod	1	2
59	236	1	1	2.98675	Intermod	1	0
61	213	2	0.5	2.9859	Intermod	1	1
83	113	2	0.5	2.98463	Intermod	1	1
4	54	6	0.666667	2.98186	Intermod	4	2
49	229	2	1	2.98175	Intermod	2	0
121	137	3	0	2.97534	Intermod	0	3
24	269	2	1	2.97475	Intermod	2	0
15	190	4	0.75	2.97164	Intermod	3	1
47	228	4	0.75	2.97106	Intermod	3	1
55	277	3	0.333333	2.96798	Intermod	1	2
10	151	1	1	2.96723	Intermod	1	0
23	110	3	1	2.96481	Intermod	3	0
34	60	2	0	2.96355	Intermod	0	2
51	259	3	1	2.96199	Intermod	3	0
172	301	2	1	2.9615	Intermod	2	0
147	236	1	1	2.96142	Intermod	1	0
20	30	3	0.333333	2.95856	Intermod	1	2
129	302	1	1	2.95591	Intermod	1	0
23	213	3	1	2.95517	Intermod	3	0
2	169	1	1	2.95404	Intermod	1	0
96	125	1	0	2.94273	Intermod	0	1
68	277	1	1	2.93522	Intermod	1	0
89	259	2	1	2.92529	Intermod	2	0
96	198	1	1	2.92238	Intermod	1	0
35	175	2	1	2.9205	Intermod	2	0
1	122	2	1	2.9137	Intermod	2	0
102	192	1	0	2.90971	Intermod	0	1
155	269	2	0	2.90901	Intermod	0	2
23	180	2	1	2.90531	Intermod	2	0
69	75	1	0	2.90423	Intermod	0	1
24	106	2	0	2.90269	Intermod	0	2
15	246	5	1	2.9024	Intermod	5	0
54	297	2	0.5	2.89668	Intermod	1	1
84	102	1	1	2.89172	Intermod	1	0
139	185	1	1	2.8906	Intermod	1	0
201	288	2	0.5	2.89004	Intermod	1	1
83	84	2	1	2.88546	Intermod	2	0
36	102	1	0	2.88484	Intermod	0	1
101	150	1	0	2.88484	Intermod	0	1
24	80	15	0.866667	2.8846	Intermod	13	2
95	259	2	1	2.88	Intermod	2	0
129	240	1	1	2.87938	Intermod	1	0
215	221	2	0.5	2.8775	Intermod	1	1
107	155	4	1	2.8716	Intermod	4	0
31	175	2	0.5	2.86984	Intermod	1	1
24	107	4	0	2.86977	Intermod	0	4
96	261	1	1	2.86928	Intermod	1	0
22	41	1	1	2.86928	Intermod	1	0
115	164	1	0	2.86928	Intermod	0	1
54	153	2	1	2.86638	Intermod	2	0
139	290	2	1	2.8635	Intermod	2	0
103	299	3	0.666667	2.86308	Intermod	2	1
134	137	1	0	2.86201	Intermod	0	1
59	285	1	1	2.8606	Intermod	1	0
60	69	2	1	2.85872	Intermod	2	0
104	121	3	0	2.85787	Intermod	0	3
12	235	2	0	2.85658	Intermod	0	2
129	148	1	1	2.85515	Intermod	1	0
207	262	1	0	2.85515	Intermod	0	1
1	213	3	1	2.85073	Intermod	3	0
10	232	1	1	2.84998	Intermod	1	0
165	275	1	1	2.84998	Intermod	1	0
33	202	2	0.5	2.8497	Intermod	1	1
175	186	1	0	2.84871	Intermod	0	1
68	251	1	1	2.84868	Intermod	1	0
18	147	3	1	2.84763	Intermod	3	0
98	147	2	1	2.84611	Intermod	2	0
43	305	2	1	2.84276	Intermod	2	0
229	244	2	0	2.83962	Intermod	0	2
12	276	2	0.5	2.83581	Intermod	1	1
44	188	2	0.5	2.83366	Intermod	1	1
129	280	1	0	2.83152	Intermod	0	1
1	158	2	1	2.82987	Intermod	2	0
68	216	1	0	2.82636	Intermod	0	1
101	256	1	1	2.82536	Intermod	1	0
43	145	2	1	2.82431	Intermod	2	0
2	106	2	0.5	2.82259	Intermod	1	1
30	297	2	1	2.82125	Intermod	2	0
3	248	1	1	2.81993	Intermod	1	0
43	296	2	1	2.81947	Intermod	2	0
42	55	6	1	2.81903	Intermod	6	0
101	291	1	1	2.81389	Intermod	1	0
121	250	2	0	2.81381	Intermod	0	2
58	183	1	0	2.80847	Intermod	0	1
7	165	3	1	2.80732	Intermod	3	0
45	190	2	1	2.80393	Intermod	2	0
58	108	1	0	2.79715	Intermod	0	1
68	135	1	1	2.792	Intermod	1	0
69	210	1	1	2.792	Intermod	1	0
137	266	1	1	2.79193	Intermod	1	0
7	258	3	1	2.7907	Intermod	3	0
102	190	2	0	2.79033	Intermod	0	2
13	266	1	1	2.78711	Intermod	1	0
68	313	1	0	2.78694	Intermod	0	1
155	263	2	1	2.78597	Intermod	2	0
53	222	1	0	2.78082	Intermod	0	1
15	270	1	0	2.78032	Intermod	0	1
229	290	3	0	2.77677	Intermod	0	3
96	182	1	0	2.77491	Intermod	0	1
175	290	2	0	2.77394	Intermod	0	2
1	89	3	0.666667	2.7738	Intermod	2	1
137	202	1	0	2.76939	Intermod	0	1
139	148	1	1	2.76919	Intermod	1	0
49	61	2	0.5	2.76862	Intermod	1	1
34	139	2	0.5	2.76822	Intermod	1	1
178	229	2	0	2.76786	Intermod	0	2
99	165	1	1	2.76488	Intermod	1	0
43	154	2	1	2.76396	Intermod	2	0
274	314	1	0	2.75885	Intermod	0	1
59	215	4	0.75	2.7504	Intermod	3	1
68	137	2	0.5	2.74806	Intermod	1	1
33	94	1	1	2.74791	Intermod	1	0
258	275	1	0	2.74791	Intermod	0	1
88	103	4	0.5	2.7464	Intermod	2	2
49	274	2	1	2.74371	Intermod	2	0
1	185	2	0.5	2.74352	Intermod	1	1
115	297	1	1	2.74278	Intermod	1	0
115	275	1	1	2.74253	Intermod	1	0
43	184	2	1	2.74233	Intermod	2	0
190	252	2	0.5	2.74031	Intermod	1	1
147	209	3	0.666667	2.73984	Intermod	2	1
139	193	1	1	2.7374	Intermod	1	0
15	231	1	0	2.7374	Intermod	0	1
116	246	3	0.666667	2.73392	Intermod	2	1
199	276	1	1	2.73252	Intermod	1	0
12	273	2	0	2.73176	Intermod	0	2
60	251	1	0	2.72685	Intermod	0	1
7	162	4	0.5	2.72389	Intermod	2	2
142	201	3	1	2.7234	Intermod	3	0
48	254	1	0	2.72198	Intermod	0	1
59	176	1	1	2.72198	Intermod	1	0
58	297	1	0	2.72198	Intermod	0	1
163	209	3	1	2.72188	Intermod	3	0
60	147	3	1	2.71999	Intermod	3	0
68	127	2	0	2.71726	Intermod	0	2
30	278	2	0	2.7157	Intermod	0	2
117	140	2	1	2.71353	Intermod	2	0
11	296	2	0	2.71281	Intermod	0	2
109	119	1	1	2.71201	Intermod	1	0
3	305	1	0	2.71156	Intermod	0	1
168	274	2	1	2.71121	Intermod	2	0
11	270	2	0	2.70799	Intermod	0	2
175	292	1	1	2.7064	Intermod	1	0
7	138	1	1	2.7064	Intermod	1	0
84	131	1	1	2.70125	Intermod	1	0
53	173	2	0	2.6999	Intermod	0	2
58	196	1	1	2.69662	Intermod	1	0
162	203	1	0	2.69645	Intermod	0	1
43	166	2	1	2.69618	Intermod	2	0
46	64	2	0	2.6945	Intermod	0	2
93	155	2	1	2.6911	Intermod	2	0
96	135	1	0	2.69096	Intermod	0	1
129	313	1	0	2.69096	Intermod	0	1
35	162	2	1	2.68834	Intermod	2	0
60	188	1	0	2.68626	Intermod	0	1
137	174	1	0	2.68205	Intermod	0	1
115	261	1	1	2.68204	Intermod	1	0
3	280	1	0	2.68187	Intermod	0	1
59	92	1	1	2.6817	Intermod	1	0
103	315	4	1	2.68078	Intermod	4	0
257	259	2	0.5	2.68039	Intermod	1	1
43	103	5	0.4	2.67869	Intermod	2	3
50	69	1	1	2.67589	Intermod	1	0
103	222	2	1	2.67429	Intermod	2	0
69	124	1	1	2.67196	Intermod	1	0
175	193	1	1	2.67103	Intermod	1	0
139	242	1	0	2.67103	Intermod	0	1
10	175	3	0.666667	2.67051	Intermod	2	1
12	38	5	0.6	2.67025	Intermod	3	2
25	115	2	0.5	2.66856	Intermod	1	1
29	228	3	1	2.66773	Intermod	3	0
121	183	2	0	2.66703	Intermod	0	2
175	202	1	0	2.66138	Intermod	0	1
33	159	2	1	2.65893	Intermod	2	0
1	99	3	1	2.65837	Intermod	3	0
121	177	2	0.5	2.65655	Intermod	1	1
49	101	1	0	2.65628	Intermod	0	1
79	104	2	1	2.65124	Intermod	2	0
103	285	2	1	2.65006	Intermod	2	0
115	181	1	0	2.6475	Intermod	0	1
129	241	1	1	2.6468	Intermod	1	0
24	120	2	0	2.64211	Intermod	0	2
62	103	4	0.5	2.64183	Intermod	2	2
10	14	2	0.5	2.64072	Intermod	1	1
121	215	2	1	2.64041	Intermod	2	0
160	258	1	0	2.63394	Intermod	0	1
54	139	3	0.333333	2.63205	Intermod	1	2
11	85	3	0.333333	2.63149	Intermod	1	2
15	44	6	0.833333	2.62961	Intermod	5	1
101	174	1	0	2.6287	Intermod	0	1
1	201	21	0.809524	2.62816	Intermod	17	4
44	241	2	1	2.62784	Intermod	2	0
68	87	2	1	2.62781	Intermod	2	0
105	147	2	1	2.62766	Intermod	2	0
121	303	1	0	2.62763	Intermod	0	1
129	269	1	0	2.62339	Intermod	0	1
12	302	2	0.5	2.6225	Intermod	1	1
5	24	14	0.428571	2.62032	Intermod	6	8
32	90	1	0	2.61945	Intermod	0	1
61	220	1	0	2.61832	Intermod	0	1
53	300	1	0	2.61812	Intermod	0	1
212	246	2	0.5	2.61811	Intermod	1	1
106	175	1	0	2.61801	Intermod	0	1
59	234	1	0	2.61415	Intermod	0	1
62	209	3	0.333333	2.61269	Intermod	1	2
5	295	3	0.333333	2.61094	Intermod	1	2
120	172	2	1	2.61088	Intermod	2	0
59	190	3	0.666667	2.6105	Intermod	2	1
199	242	1	1	2.6103	Intermod	1	0
60	164	1	1	2.60943	Intermod	1	0
11	182	2	0	2.60747	Intermod	0	2
54	312	2	0	2.60638	Intermod	0	2
229	264	1	1	2.60424	Intermod	1	0
80	226	3	0.333333	2.60284	Intermod	1	2
121	315	2	0	2.602	Intermod	0	2
3	270	1	0	2.6017	Intermod	0	1
7	249	1	1	2.6017	Intermod	1	0
61	264	1	0	2.59962	Intermod	0	1
41	229	3	0.333333	2.59694	Intermod	1	2
163	201	3	1	2.59675	Intermod	3	0
122	147	1	1	2.59594	Intermod	1	0
24	78	3	0	2.59569	Intermod	0	3
150	246	2	1	2.59563	Intermod	2	0
3	83	7	0.857143	2.59534	Intermod	6	1
175	269	1	0	2.59521	Intermod	0	1
137	294	1	1	2.59521	Intermod	1	0
117	252	2	1	2.59497	Intermod	2	0
19	61	3	1	2.59326	Intermod	3	0
50	59	2	0.5	2.59148	Intermod	1	1
3	238	1	0	2.59048	Intermod	0	1
44	197	2	0.5	2.58688	Intermod	1	1
7	265	1	1	2.58605	Intermod	1	0
61	285	1	1	2.58193	Intermod	1	0
15	299	1	0	2.58143	Intermod	0	1
60	127	2	0	2.58114	Intermod	0	2
168	228	3	1	2.58004	Intermod	3	0
3	15	5	0.8	2.57945	Intermod	4	1
101	233	1	1	2.57689	Intermod	1	0
33	40	4	0.75	2.57591	Intermod	3	1
129	246	2	0	2.56995	Intermod	0	2
209	277	2	1	2.56965	Intermod	2	0
115	160	1	0	2.5637	Intermod	0	1
162	197	1	0	2.56342	Intermod	0	1
54	232	2	1	2.56156	Intermod	2	0
147	230	2	1	2.55978	Intermod	2	0
140	155	2	1	2.55642	Intermod	2	0
83	243	1	0	2.5556	Intermod	0	1
15	125	1	0	2.55465	Intermod	0	1
5	178	3	1	2.55405	Intermod	3	0
7	112	2	0.5	2.55302	Intermod	1	1
147	243	1	1	2.55102	Intermod	1	0
147	262	1	1	2.55044	Intermod	1	0
129	238	1	0	2.55044	Intermod	0	1
87	175	2	0	2.54305	Intermod	0	2
61	62	2	0	2.54232	Intermod	0	2
59	185	1	0	2.54033	Intermod	0	1
103	202	3	0.666667	2.54008	Intermod	2	1
215	308	2	1	2.53835	Intermod	2	0
15	305	1	0	2.53828	Intermod	0	1
11	115	3	0.666667	2.53777	Intermod	2	1
103	172	6	1	2.53772	Intermod	6	0
30	314	1	0	2.53756	Intermod	0	1
80	271	3	1	2.53695	Intermod	3	0
259	304	1	0	2.53366	Intermod	0	1
23	42	4	1	2.53249	Intermod	4	0
46	175	2	1	2.53147	Intermod	2	0
107	229	3	0	2.52943	Intermod	0	3
96	291	1	0	2.52885	Intermod	0	1
139	154	1	0	2.52673	Intermod	0	1
64	261	1	1	2.52478	Intermod	1	0
13	30	5	0	2.52342	Intermod	0	5
75	121	2	0	2.52218	Intermod	0	2
44	121	3	0	2.5196	Intermod	0	3
36	53	2	0	2.51861	Intermod	0	2
14	274	5	0.4	2.5173	Intermod	2	3
10	255	1	0	2.51622	Intermod	0	1
35	44	4	0.75	2.51602	Intermod	3	1
13	101	2	0.5	2.51589	Intermod	1	1
31	129	2	0.5	2.51573	Intermod	1	1
48	49	1	0	2.51228	Intermod	0	1
10	105	1	0	2.50862	Intermod	0	1
137	143	1	1	2.50524	Intermod	1	0
59	100	2	0	2.50498	Intermod	0	2
5	273	2	0	2.50177	Intermod	0	2
30	252	2	1	2.50149	Intermod	2	0
98	201	3	1	2.50048	Intermod	3	0
199	288	1	1	2.49966	Intermod	1	0
129	149	1	1	2.49583	Intermod	1	0
9	207	2	0.5	2.49538	Intermod	1	1
139	268	1	0	2.49522	Intermod	0	1
1	124	4	0.5	2.49388	Intermod	2	2
155	159	2	0.5	2.49312	Intermod	1	1
162	193	1	1	2.49233	Intermod	1	0
12	124	4	0.75	2.49188	Intermod	3	1
8	316	1	1	2.49143	Intermod	1	0
11	253	2	0	2.48964	Intermod	0	2
33	278	2	1	2.48859	Intermod	2	0
87	117	4	0.5	2.48769	Intermod	2	2
86	102	1	0	2.48722	Intermod	0	1
119	217	1	1	2.48722	Intermod	1	0
15	294	1	1	2.4843	Intermod	1	0
45	96	1	1	2.48321	Intermod	1	0
135	175	1	1	2.48303	Intermod	1	0
54	113	2	0.5	2.48008	Intermod	1	1
101	312	1	0	2.4797	Intermod	0	1
5	88	3	0.333333	2.47791	Intermod	1	2
5	110	3	0.333333	2.47672	Intermod	1	2
107	228	5	1	2.47636	Intermod	5	0
154	175	1	0	2.4753	Intermod	0	1
228	307	2	1	2.47467	Intermod	2	0
125	215	2	0.5	2.47456	Intermod	1	1
129	292	1	1	2.47327	Intermod	1	0
22	23	4	0.75	2.46966	Intermod	3	1
34	102	1	0	2.46793	Intermod	0	1
10	161	1	0	2.46272	Intermod	0	1
209	238	2	1	2.46098	Intermod	2	0
200	207	1	1	2.45947	Intermod	1	0
48	108	1	1	2.45943	Intermod	1	0
66	259	2	0	2.45943	Intermod	0	2
33	275	2	1	2.45799	Intermod	2	0
115	232	1	1	2.45293	Intermod	1	0
5	131	7	0.714286	2.44859	Intermod	5	2
139	238	1	1	2.44834	Intermod	1	0
37	54	3	0.666667	2.44705	Intermod	2	1
95	229	2	0	2.4465	Intermod	0	2
44	254	2	0.5	2.44285	Intermod	1	1
15	228	6	0.666667	2.44228	Intermod	4	2
162	237	1	0	2.44068	Intermod	0	1
120	175	1	0	2.44068	Intermod	0	1
1	42	4	1	2.44046	Intermod	4	0
53	100	2	0.5	2.44023	Intermod	1	1
8	207	3	0.666667	2.43988	Intermod	2	1
53	262	1	0	2.43628	Intermod	0	1
7	300	1	1	2.43628	Intermod	1	0
88	258	1	1	2.4357	Intermod	1	0
33	89	2	1	2.43301	Intermod	2	0
11	42	3	0.333333	2.43266	Intermod	1	2
8	158	1	0	2.43207	Intermod	0	1
175	270	1	1	2.43168	Intermod	1	0
274	309	2	0	2.43155	Intermod	0	2
80	152	7	0.285714	2.43105	Intermod	2	5
162	241	1	0	2.43016	Intermod	0	1
253	258	1	1	2.43016	Intermod	1	0
83	264	1	1	2.42803	Intermod	1	0
6	53	4	0.25	2.42504	Intermod	1	3
80	183	5	0.8	2.42465	Intermod	4	1
118	137	1	1	2.42448	Intermod	1	0
8	214	1	0	2.42271	Intermod	0	1
141	199	1	1	2.42271	Intermod	1	0
103	119	4	0.75	2.42149	Intermod	3	1
139	204	1	0	2.42117	Intermod	0	1
53	194	1	1	2.41812	Intermod	1	0
30	142	2	1	2.41748	Intermod	2	0
1	313	2	0	2.41388	Intermod	0	2
53	207	2	1	2.4128	Intermod	2	0
2	65	2	0	2.40878	Intermod	0	2
228	237	2	1	2.40877	Intermod	2	0
134	207	1	0	2.40634	Intermod	0	1
17	90	1	1	2.40634	Intermod	1	0
5	179	2	0	2.40552	Intermod	0	2
69	86	1	1	2.40548	Intermod	1	0
141	209	2	1	2.40387	Intermod	2	0
24	256	2	0	2.40345	Intermod	0	2
24	218	2	0	2.40287	Intermod	0	2
13	84	1	1	2.40192	Intermod	1	0
113	121	2	0	2.40142	Intermod	0	2
164	209	2	1	2.39854	Intermod	2	0
1	3	17	0.882353	2.39834	Intermod	15	2
190	264	1	1	2.39834	Intermod	1	0
4	266	1	1	2.39795	Intermod	1	0
175	212	1	0	2.39481	Intermod	0	1
1	186	2	0	2.39325	Intermod	0	2
5	53	8	0.625	2.39173	Intermod	5	3
38	139	2	0.5	2.39067	Intermod	1	1
43	252	2	1	2.38977	Intermod	2	0
4	58	2	0	2.38969	Intermod	0	2
103	286	2	0	2.38784	Intermod	0	2
88	137	1	1	2.38735	Intermod	1	0
28	155	3	0.333333	2.38669	Intermod	1	2
53	92	1	1	2.38654	Intermod	1	0
10	82	1	1	2.38644	Intermod	1	0
61	194	1	1	2.38415	Intermod	1	0
58	98	1	0	2.38313	Intermod	0	1
55	84	4	0	2.37652	Intermod	0	4
8	185	1	0	2.37633	Intermod	0	1
28	83	2	0.5	2.3749	Intermod	1	1
119	228	3	1	2.37373	Intermod	3	0
33	178	2	0	2.37255	Intermod	0	2
151	165	1	1	2.37228	Intermod	1	0
13	259	4	0.25	2.37067	Intermod	1	3
4	199	3	0.666667	2.37051	Intermod	2	1
54	102	2	0.5	2.37025	Intermod	1	1
45	117	2	0.5	2.36917	Intermod	1	1
59	117	4	0	2.36365	Intermod	0	4
37	190	3	1	2.36299	Intermod	3	0
8	133	1	1	2.36296	Intermod	1	0
24	88	2	0	2.36213	Intermod	0	2
30	220	1	0	2.36147	Intermod	0	1
44	270	2	0	2.35928	Intermod	0	2
119	124	1	1	2.35918	Intermod	1	0
82	83	2	1	2.3577	Intermod	2	0
201	261	2	0.5	2.35579	Intermod	1	1
54	152	2	0.5	2.35503	Intermod	1	1
115	233	1	1	2.35494	Intermod	1	0
26	117	5	1	2.35494	Intermod	5	0
23	163	3	1	2.35418	Intermod	3	0
116	119	1	0	2.35397	Intermod	0	1
43	284	1	1	2.35397	Intermod	1	0
48	244	1	0	2.35374	Intermod	0	1
24	57	3	0	2.35212	Intermod	0	3
80	104	8	1	2.35155	Intermod	8	0
83	130	1	0	2.35149	Intermod	0	1
47	83	2	0.5	2.35148	Intermod	1	1
83	286	1	1	2.348	Intermod	1	0
5	195	1	1	2.34515	Intermod	1	0
23	228	6	0.5	2.34483	Intermod	3	3
43	118	2	1	2.34061	Intermod	2	0
60	219	1	1	2.33745	Intermod	1	0
44	255	3	0.333333	2.33652	Intermod	1	2
53	234	1	1	2.33599	Intermod	1	0
75	258	1	0	2.33599	Intermod	0	1
190	285	1	0	2.33374	Intermod	0	1
12	74	5	0.2	2.33315	Intermod	1	4
29	33	2	1	2.33099	Intermod	2	0
259	264	1	1	2.33062	Intermod	1	0
175	246	2	0	2.33048	Intermod	0	2
147	287	1	1	2.33033	Intermod	1	0
59	300	1	0	2.3302	Intermod	0	1
125	201	2	0.5	2.32838	Intermod	1	1
33	298	2	1	2.32264	Intermod	2	0
87	190	3	0	2.32106	Intermod	0	3
7	92	1	1	2.32102	Intermod	1	0
199	290	2	1	2.32068	Intermod	2	0
60	250	1	1	2.31995	Intermod	1	0
162	164	1	0	2.31847	Intermod	0	1
12	69	4	0.75	2.31799	Intermod	3	1
8	302	1	0	2.3166	Intermod	0	1
96	103	2	1	2.31554	Intermod	2	0
61	191	1	1	2.31416	Intermod	1	0
43	159	2	1	2.31186	Intermod	2	0
7	158	1	1	2.31183	Intermod	1	0
83	271	1	0	2.3116	Intermod	0	1
96	178	1	0	2.31029	Intermod	0	1
54	138	1	0	2.3097	Intermod	0	1
92	259	1	0	2.3095	Intermod	0	1
38	79	2	1	2.3087	Intermod	2	0
12	188	2	0	2.3085	Intermod	0	2
81	101	1	1	2.30658	Intermod	1	0
54	81	2	0.5	2.30488	Intermod	1	1
55	139	4	0.5	2.30449	Intermod	2	2
184	201	2	0.5	2.30316	Intermod	1	1
155	315	2	1	2.30309	Intermod	2	0
18	102	1	1	2.30308	Intermod	1	0
11	153	2	0	2.30207	Intermod	0	2
109	209	3	1	2.29919	Intermod	3	0
48	142	1	0	2.2988	Intermod	0	1
80	218	5	0.8	2.29843	Intermod	4	1
93	139	1	1	2.2946	Intermod	1	0
12	145	2	0	2.29405	Intermod	0	2
93	215	2	1	2.29127	Intermod	2	0
5	277	2	0.5	2.28932	Intermod	1	1
60	108	1	1	2.28832	Intermod	1	0
258	298	1	0	2.28694	Intermod	0	1
110	155	2	0.5	2.28336	Intermod	1	1
209	292	2	0.5	2.28217	Intermod	1	1
74	90	1	1	2.28199	Intermod	1	0
59	235	1	0	2.28194	Intermod	0	1
137	213	1	0	2.28033	Intermod	0	1
8	119	2	0	2.27981	Intermod	0	2
44	143	2	0.5	2.27832	Intermod	1	1
64	182	1	1	2.2776	Intermod	1	0
3	59	6	1	2.27626	Intermod	6	0
7	105	2	1	2.27618	Intermod	2	0
10	104	1	1	2.27561	Intermod	1	0
98	103	4	0.75	2.27448	Intermod	3	1
48	257	1	0	2.27415	Intermod	0	1
40	246	4	0.25	2.27255	Intermod	1	3
199	308	1	0	2.27172	Intermod	0	1
119	123	1	0	2.27036	Intermod	0	1
201	305	2	0.5	2.26963	Intermod	1	1
129	174	1	1	2.26959	Intermod	1	0
10	116	1	1	2.26933	Intermod	1	0
12	22	4	0.25	2.26922	Intermod	1	3
2	49	2	0.5	2.26346	Intermod	1	1
55	190	5	0.8	2.26064	Intermod	4	1
130	147	1	1	2.26041	Intermod	1	0
44	140	2	1	2.25919	Intermod	2	0
199	251	1	1	2.25908	Intermod	1	0
165	289	1	1	2.25793	Intermod	1	0
139	231	1	0	2.25793	Intermod	0	1
11	295	2	0	2.25675	Intermod	0	2
90	290	1	0	2.25527	Intermod	0	1
147	276	1	1	2.25281	Intermod	1	0
23	268	2	1	2.25249	Intermod	2	0
67	229	2	0.5	2.25235	Intermod	1	1
18	199	2	0	2.25152	Intermod	0	2
58	105	1	1	2.2508	Intermod	1	0
48	73	1	1	2.25057	Intermod	1	0
11	89	2	0	2.24865	Intermod	0	2
2	58	6	0.666667	2.24724	Intermod	4	2
145	209	2	1	2.24672	Intermod	2	0
35	53	2	1	2.24659	Intermod	2	0
61	84	2	0	2.24494	Intermod	0	2
55	122	2	1	2.24118	Intermod	2	0
55	159	3	1	2.2411	Intermod	3	0
207	273	1	1	2.23958	Intermod	1	0
55	76	4	1	2.23899	Intermod	4	0
23	186	2	0	2.23828	Intermod	0	2
229	285	1	0	2.23687	Intermod	0	1
28	147	2	1	2.23677	Intermod	2	0
96	225	1	0	2.23652	Intermod	0	1
79	273	1	1	2.23614	Intermod	1	0
1	14	9	0.333333	2.23485	Intermod	3	6
43	283	1	1	2.23479	Intermod	1	0
15	26	2	0	2.23237	Intermod	0	2
201	212	2	0.5	2.23194	Intermod	1	1
258	312	1	0	2.23083	Intermod	0	1
76	80	6	0	2.23063	Intermod	0	6
207	290	2	1	2.23016	Intermod	2	0
8	224	1	1	2.22985	Intermod	1	0
78	83	2	1	2.22927	Intermod	2	0
18	43	4	1	2.22925	Intermod	4	0
23	109	3	1	2.22876	Intermod	3	0
56	80	7	0.714286	2.22789	Intermod	5	2
10	100	1	1	2.22724	Intermod	1	0
3	274	7	0.571429	2.22565	Intermod	4	3
155	298	2	1	2.22539	Intermod	2	0
162	202	1	0	2.22493	Intermod	0	1
4	115	2	1	2.22415	Intermod	2	0
15	70	1	0	2.22264	Intermod	0	1
55	291	3	1	2.22191	Intermod	3	0
137	278	1	0	2.22071	Intermod	0	1
191	274	1	1	2.21908	Intermod	1	0
10	266	1	1	2.21889	Intermod	1	0
209	210	3	0.666667	2.2183	Intermod	2	1
96	101	1	0	2.21697	Intermod	0	1
7	272	1	1	2.21697	Intermod	1	0
54	98	2	0	2.21533	Intermod	0	2
228	299	2	1	2.21474	Intermod	2	0
38	102	1	1	2.213	Intermod	1	0
53	141	1	0	2.21089	Intermod	0	1
155	314	1	0	2.20922	Intermod	0	1
129	308	1	1	2.20876	Intermod	1	0
59	130	1	0	2.20876	Intermod	0	1
74	162	2	1	2.2079	Intermod	2	0
51	121	3	0	2.20786	Intermod	0	3
97	139	1	1	2.20736	Intermod	1	0
209	251	2	0.5	2.20599	Intermod	1	1
24	77	3	0	2.20517	Intermod	0	3
48	312	1	0	2.20376	Intermod	0	1
139	301	1	1	2.20273	Intermod	1	0
43	115	2	0.5	2.2011	Intermod	1	1
138	172	1	0	2.20031	Intermod	0	1
129	172	2	1	2.19998	Intermod	2	0
139	143	1	0	2.19909	Intermod	0	1
13	115	2	1	2.1971	Intermod	2	0
172	213	2	1	2.19657	Intermod	2	0
93	209	2	1	2.19487	Intermod	2	0
148	207	1	1	2.19449	Intermod	1	0
139	156	1	1	2.19361	Intermod	1	0
102	117	2	1	2.19289	Intermod	2	0
171	201	2	1	2.19251	Intermod	2	0
198	215	2	1	2.19049	Intermod	2	0
7	104	2	1	2.18984	Intermod	2	0
54	304	1	1	2.18816	Intermod	1	0
137	218	1	0	2.18816	Intermod	0	1
12	289	3	0.333333	2.18602	Intermod	1	2
23	251	2	1	2.18456	Intermod	2	0
60	315	1	0	2.18258	Intermod	0	1
149	201	2	1	2.1824	Intermod	2	0
96	113	1	0	2.1823	Intermod	0	1
31	199	2	1	2.1809	Intermod	2	0
44	198	2	0.5	2.18087	Intermod	1	1
121	290	3	0	2.18073	Intermod	0	3
43	181	2	1	2.17972	Intermod	2	0
101	267	1	1	2.17948	Intermod	1	0
115	230	1	1	2.17938	Intermod	1	0
53	133	1	0	2.17938	Intermod	0	1
103	126	3	0.666667	2.1788	Intermod	2	1
2	35	3	0.333333	2.17787	Intermod	1	2
15	175	2	0	2.17645	Intermod	0	2
15	312	1	0	2.17531	Intermod	0	1
96	232	1	1	2.17494	Intermod	1	0
33	259	3	0.666667	2.17413	Intermod	2	1
8	237	1	0	2.17295	Intermod	0	1
230	274	2	1	2.17211	Intermod	2	0
12	98	3	0.666667	2.17067	Intermod	2	1
96	312	1	0	2.16981	Intermod	0	1
10	32	1	1	2.16718	Intermod	1	0
8	39	2	1	2.16681	Intermod	2	0
173	258	1	0	2.16435	Intermod	0	1
3	291	1	1	2.16435	Intermod	1	0
30	257	2	0	2.16417	Intermod	0	2
25	61	3	0.666667	2.16416	Intermod	2	1
16	229	3	0	2.16351	Intermod	0	3
5	261	2	1	2.16208	Intermod	2	0
89	172	2	0.5	2.1601	Intermod	1	1
207	221	1	1	2.15916	Intermod	1	0
33	95	2	0	2.15578	Intermod	0	2
48	227	1	0	2.15338	Intermod	0	1
211	274	1	0	2.15168	Intermod	0	1
44	174	2	1	2.15146	Intermod	2	0
129	311	1	1	2.14933	Intermod	1	0
80	133	3	0	2.14901	Intermod	0	3
15	315	1	0	2.1476	Intermod	0	1
43	274	2	0.5	2.14737	Intermod	1	1
54	117	5	0.6	2.14666	Intermod	3	2
117	283	1	0	2.14599	Intermod	0	1
205	274	1	0	2.14299	Intermod	0	1
21	23	6	0.833333	2.14277	Intermod	5	1
1	292	2	0.5	2.14241	Intermod	1	1
53	185	1	1	2.14221	Intermod	1	0
8	299	1	0	2.14049	Intermod	0	1
103	240	2	1	2.14024	Intermod	2	0
67	190	2	1	2.13756	Intermod	2	0
165	230	1	1	2.13686	Intermod	1	0
6	58	2	0	2.13654	Intermod	0	2
33	309	2	0.5	2.13607	Intermod	1	1
103	175	3	0.666667	2.13559	Intermod	2	1
101	155	2	1	2.13548	Intermod	2	0
101	128	1	0	2.13473	Intermod	0	1
96	115	1	0	2.13447	Intermod	0	1
53	134	1	0	2.13415	Intermod	0	1
55	180	2	0.5	2.13377	Intermod	1	1
7	203	1	1	2.13369	Intermod	1	0
2	32	3	0.333333	2.13303	Intermod	1	2
1	111	3	0	2.13229	Intermod	0	3
36	229	2	0	2.13045	Intermod	0	2
30	74	3	0	2.13041	Intermod	0	3
51	119	1	0	2.12991	Intermod	0	1
137	295	1	1	2.1298	Intermod	1	0
53	193	1	1	2.12967	Intermod	1	0
48	112	1	0	2.12821	Intermod	0	1
207	224	1	0	2.12805	Intermod	0	1
104	165	1	1	2.12693	Intermod	1	0
14	22	1	1	2.12638	Intermod	1	0
5	163	3	1	2.12619	Intermod	3	0
215	303	1	0	2.12611	Intermod	0	1
155	244	2	0.5	2.12578	Intermod	1	1
228	296	2	0.5	2.12538	Intermod	1	1
91	117	1	1	2.12443	Intermod	1	0
52	121	2	0	2.12428	Intermod	0	2
11	233	2	0.5	2.12347	Intermod	1	1
64	181	1	0	2.12277	Intermod	0	1
47	80	7	0.714286	2.12199	Intermod	5	2
121	227	2	0	2.1218	Intermod	0	2
37	121	3	0	2.1214	Intermod	0	3
38	69	1	1	2.11948	Intermod	1	0
11	314	1	0	2.1181	Intermod	0	1
64	151	1	1	2.1159	Intermod	1	0
58	173	1	0	2.11395	Intermod	0	1
48	267	1	1	2.11233	Intermod	1	0
59	77	2	1	2.11192	Intermod	2	0
111	121	2	0	2.11085	Intermod	0	2
69	83	2	1	2.11082	Intermod	2	0
154	207	1	1	2.10895	Intermod	1	0
25	90	1	0	2.10784	Intermod	0	1
68	126	1	0	2.10708	Intermod	0	1
80	170	5	0.6	2.10481	Intermod	3	2
229	230	2	0	2.1038	Intermod	0	2
48	52	1	0	2.10357	Intermod	0	1
61	262	1	1	2.10034	Intermod	1	0
77	119	1	1	2.09844	Intermod	1	0
199	231	1	1	2.09782	Intermod	1	0
68	233	1	0	2.09651	Intermod	0	1
3	183	1	0	2.09621	Intermod	0	1
227	258	1	1	2.09368	Intermod	1	0
43	314	1	1	2.0921	Intermod	1	0
162	184	1	1	2.09165	Intermod	1	0
14	84	1	1	2.09165	Intermod	1	0
10	217	1	1	2.09122	Intermod	1	0
167	258	1	0	2.0885	Intermod	0	1
30	246	3	0.666667	2.08808	Intermod	2	1
61	116	2	0	2.08555	Intermod	0	2
4	84	1	1	2.08525	Intermod	1	0
155	249	1	1	2.08515	Intermod	1	0
40	43	4	1	2.08512	Intermod	4	0
229	310	1	0	2.08348	Intermod	0	1
129	140	1	1	2.08333	Intermod	1	0
125	207	1	1	2.08204	Intermod	1	0
52	258	1	0	2.08187	Intermod	0	1
60	232	1	0	2.07978	Intermod	0	1
2	220	1	1	2.07826	Intermod	1	0
75	175	1	1	2.07688	Intermod	1	0
135	162	1	1	2.07523	Intermod	1	0
46	90	1	1	2.07523	Intermod	1	0
12	106	2	0	2.07446	Intermod	0	2
2	233	2	1	2.07338	Intermod	2	0
30	87	3	0	2.07083	Intermod	0	3
58	78	1	1	2.07039	Intermod	1	0
33	80	9	0.888889	2.0687	Intermod	8	1
207	301	1	0	2.06868	Intermod	0	1
101	116	1	0	2.06512	Intermod	0	1
8	204	1	1	2.06325	Intermod	1	0
96	163	1	1	2.06199	Intermod	1	0
1	260	2	1	2.06103	Intermod	2	0
6	84	1	1	2.05984	Intermod	1	0
165	210	1	1	2.05919	Intermod	1	0
5	241	2	0.5	2.05728	Intermod	1	1
7	102	2	0	2.05661	Intermod	0	2
187	190	1	1	2.05618	Intermod	1	0
274	286	1	0	2.05558	Intermod	0	1
23	254	2	1	2.05396	Intermod	2	0
23	68	3	0.666667	2.05391	Intermod	2	1
113	155	2	1	2.05271	Intermod	2	0
33	91	1	0	2.05264	Intermod	0	1
26	30	4	0.25	2.05114	Intermod	1	3
77	83	2	1	2.05111	Intermod	2	0
228	254	2	1	2.04975	Intermod	2	0
12	94	1	0	2.04878	Intermod	0	1
147	214	1	1	2.04761	Intermod	1	0
129	143	1	1	2.04596	Intermod	1	0
60	233	1	1	2.04527	Intermod	1	0
26	246	5	0.2	2.04459	Intermod	1	4
10	290	1	1	2.04456	Intermod	1	0
178	246	2	1	2.04371	Intermod	2	0
80	89	5	0.6	2.04275	Intermod	3	2
209	250	2	1	2.04239	Intermod	2	0
8	125	1	0	2.04097	Intermod	0	1
54	87	3	0	2.04059	Intermod	0	3
121	220	1	0	2.03975	Intermod	0	1
103	152	4	0.5	2.03863	Intermod	2	2
24	249	1	1	2.03804	Intermod	1	0
23	155	5	0.8	2.03663	Intermod	4	1
199	296	1	1	2.03623	Intermod	1	0
17	59	2	0	2.03187	Intermod	0	2
117	233	2	1	2.03111	Intermod	2	0
123	259	2	1	2.02866	Intermod	2	0
30	73	2	0	2.02762	Intermod	0	2
187	229	1	1	2.02735	Intermod	1	0
55	60	7	0.428571	2.02732	Intermod	3	4
64	296	1	1	2.02693	Intermod	1	0
129	253	1	0	2.02456	Intermod	0	1
8	127	2	0	2.02301	Intermod	0	2
236	246	1	1	2.02222	Intermod	1	0
33	220	1	1	2.02147	Intermod	1	0
147	246	2	1	2.02119	Intermod	2	0
121	127	3	1	2.02095	Intermod	3	0
30	109	2	0	2.02033	Intermod	0	2
59	269	1	0	2.019	Intermod	0	1
80	255	6	0.833333	2.01891	Intermod	5	1
90	228	4	0.75	2.01854	Intermod	3	1
4	246	6	0.666667	2.01807	Intermod	4	2
83	280	1	0	2.01796	Intermod	0	1
9	101	1	1	2.01785	Intermod	1	0
2	312	2	0	2.01352	Intermod	0	2
12	135	2	0	2.01332	Intermod	0	2
172	236	1	1	2.01327	Intermod	1	0
15	298	1	1	2.01255	Intermod	1	0
7	313	1	1	2.00986	Intermod	1	0
32	147	2	1	2.00952	Intermod	2	0
62	246	2	0	2.00924	Intermod	0	2
14	117	6	0.833333	2.0082	Intermod	5	1
192	229	2	0	2.0079	Intermod	0	2
24	76	2	0	2.00479	Intermod	0	2
23	162	3	1	2.00368	Intermod	3	0
24	142	2	0	2.00342	Intermod	0	2
239	274	1	0	2.00225	Intermod	0	1
72	115	1	0	2.00198	Intermod	0	1
84	258	1	0	2.00085	Intermod	0	1
172	258	2	0.5	2.00028	Intermod	1	1
8	294	1	1	1.99672	Intermod	1	0
48	116	1	1	1.99652	Intermod	1	0
54	262	1	0	1.99514	Intermod	0	1
83	155	3	0	1.99237	Intermod	0	3
1	75	3	1	1.99193	Intermod	3	0
44	94	1	0	1.9905	Intermod	0	1
45	175	1	0	1.98971	Intermod	0	1
59	216	1	1	1.98946	Intermod	1	0
12	105	3	0.666667	1.98737	Intermod	2	1
53	247	1	1	1.98684	Intermod	1	0
43	75	2	1	1.98633	Intermod	2	0
94	215	1	1	1.9859	Intermod	1	0
61	214	1	1	1.98443	Intermod	1	0
15	53	3	0.333333	1.98409	Intermod	1	2
43	121	2	0.5	1.98335	Intermod	1	1
7	82	2	1	1.98333	Intermod	2	0
34	228	4	0.75	1.98209	Intermod	3	1
215	311	2	1	1.98171	Intermod	2	0
61	92	1	1	1.97983	Intermod	1	0
58	147	2	1	1.97868	Intermod	2	0
19	59	2	1	1.9785	Intermod	2	0
36	215	3	0.666667	1.9783	Intermod	2	1
172	244	2	0.5	1.97774	Intermod	1	1
23	153	2	0.5	1.97703	Intermod	1	1
24	62	2	0	1.97409	Intermod	0	2
41	119	1	0	1.97138	Intermod	0	1
48	55	5	0.8	1.97113	Intermod	4	1
5	123	4	0.75	1.96877	Intermod	3	1
126	201	2	0.5	1.96836	Intermod	1	1
5	308	2	0.5	1.96807	Intermod	1	1
153	162	1	0	1.96795	Intermod	0	1
117	265	1	1	1.96784	Intermod	1	0
55	313	2	0	1.96731	Intermod	0	2
148	259	1	1	1.96705	Intermod	1	0
76	117	2	0	1.96676	Intermod	0	2
83	193	1	0	1.96675	Intermod	0	1
175	178	1	0	1.96583	Intermod	0	1
153	201	2	0	1.96476	Intermod	0	2
184	207	1	1	1.96249	Intermod	1	0
59	290	2	0	1.96156	Intermod	0	2
10	17	1	1	1.96052	Intermod	1	0
156	228	2	1	1.95978	Intermod	2	0
61	272	1	0	1.95863	Intermod	0	1
271	274	1	1	1.95822	Intermod	1	0
7	103	12	0.916667	1.95631	Intermod	11	1
129	275	1	0	1.95631	Intermod	0	1
198	199	1	1	1.95605	Intermod	1	0
30	92	1	0	1.95545	Intermod	0	1
159	209	2	1	1.95502	Intermod	2	0
11	32	3	0	1.95499	Intermod	0	3
274	316	1	0	1.95475	Intermod	0	1
8	18	2	1	1.9533	Intermod	2	0
68	98	1	0	1.95061	Intermod	0	1
24	220	1	0	1.94554	Intermod	0	1
223	274	1	1	1.9453	Intermod	1	0
12	140	2	0.5	1.94311	Intermod	1	1
30	194	1	0	1.94113	Intermod	0	1
46	79	2	1	1.94065	Intermod	2	0
60	62	1	1	1.93915	Intermod	1	0
129	182	1	0	1.93838	Intermod	0	1
103	183	3	0.666667	1.93771	Intermod	2	1
215	297	2	1	1.93767	Intermod	2	0
26	121	4	0.5	1.93751	Intermod	2	2
228	231	2	1	1.93599	Intermod	2	0
5	209	12	0.666667	1.93358	Intermod	8	4
23	139	3	1	1.93159	Intermod	3	0
139	151	1	1	1.93125	Intermod	1	0
227	246	2	1	1.9307	Intermod	2	0
6	22	1	1	1.93027	Intermod	1	0
10	38	1	1	1.93009	Intermod	1	0
59	305	1	0	1.92751	Intermod	0	1
5	57	4	0.25	1.92667	Intermod	1	3
96	139	1	0	1.92334	Intermod	0	1
115	210	1	1	1.9231	Intermod	1	0
181	199	1	0	1.92281	Intermod	0	1
186	207	1	1	1.92086	Intermod	1	0
75	129	1	0	1.91708	Intermod	0	1
55	200	2	1	1.91683	Intermod	2	0
161	258	1	1	1.91472	Intermod	1	0
58	117	3	0	1.91374	Intermod	0	3
14	44	7	0.142857	1.91125	Intermod	1	6
72	96	1	1	1.91092	Intermod	1	0
24	287	1	0	1.91028	Intermod	0	1
96	152	1	0	1.90948	Intermod	0	1
49	215	2	0.5	1.90905	Intermod	1	1
110	139	1	0	1.90884	Intermod	0	1
55	311	3	0.666667	1.90803	Intermod	2	1
60	98	1	1	1.90789	Intermod	1	0
84	155	2	0.5	1.9072	Intermod	1	1
5	109	3	1	1.90566	Intermod	3	0
55	245	2	0.5	1.90452	Intermod	1	1
87	199	2	0.5	1.90424	Intermod	1	1
240	274	1	1	1.90387	Intermod	1	0
137	151	1	1	1.9034	Intermod	1	0
73	96	1	0	1.90211	Intermod	0	1
44	64	4	0.5	1.90208	Intermod	2	2
83	301	1	0	1.90161	Intermod	0	1
147	224	1	1	1.90142	Intermod	1	0
142	172	2	0.5	1.90069	Intermod	1	1
103	112	4	1	1.90065	Intermod	4	0
137	170	1	0	1.90015	Intermod	0	1
42	165	1	1	1.89846	Intermod	1	0
55	96	2	0	1.89835	Intermod	0	2
8	260	1	1	1.89765	Intermod	1	0
64	113	1	1	1.89765	Intermod	1	0
30	144	1	0	1.89655	Intermod	0	1
1	127	5	0	1.89635	Intermod	0	5
24	91	1	0	1.89525	Intermod	0	1
117	191	1	1	1.89469	Intermod	1	0
128	137	1	1	1.89426	Intermod	1	0
13	246	5	0.8	1.89271	Intermod	4	1
118	199	1	1	1.8922	Intermod	1	0
138	215	1	1	1.8922	Intermod	1	0
157	190	2	0.5	1.89192	Intermod	1	1
201	303	1	1	1.89134	Intermod	1	0
4	22	1	1	1.89062	Intermod	1	0
23	250	2	1	1.88949	Intermod	2	0
207	299	1	1	1.88813	Intermod	1	0
12	120	2	1	1.88756	Intermod	2	0
69	209	3	1	1.88714	Intermod	3	0
33	38	3	1	1.88571	Intermod	3	0
68	309	1	1	1.88533	Intermod	1	0
24	73	2	0	1.88498	Intermod	0	2
24	52	2	0	1.88496	Intermod	0	2
7	214	1	1	1.88239	Intermod	1	0
64	142	1	1	1.88143	Intermod	1	0
2	102	3	0	1.88139	Intermod	0	3
121	190	2	0.5	1.87959	Intermod	1	1
9	48	1	1	1.87925	Intermod	1	0
5	171	2	0.5	1.87885	Intermod	1	1
157	259	2	1	1.87863	Intermod	2	0
117	211	1	0	1.87856	Intermod	0	1
54	121	3	0.333333	1.87815	Intermod	1	2
214	274	1	0	1.87779	Intermod	0	1
12	210	3	0	1.87773	Intermod	0	3
5	172	10	0.7	1.8777	Intermod	7	3
30	287	1	1	1.87588	Intermod	1	0
190	203	1	1	1.87516	Intermod	1	0
35	83	2	0	1.87325	Intermod	0	2
3	52	1	1	1.87323	Intermod	1	0
30	207	2	0.5	1.87308	Intermod	1	1
24	61	5	0.2	1.87235	Intermod	1	4
150	215	2	1	1.87227	Intermod	2	0
7	271	1	1	1.87182	Intermod	1	0
22	190	2	0.5	1.87159	Intermod	1	1
14	96	2	0	1.86999	Intermod	0	2
118	162	1	0	1.86984	Intermod	0	1
101	258	1	0	1.86984	Intermod	0	1
11	81	2	0	1.86939	Intermod	0	2
9	58	1	1	1.86924	Intermod	1	0
83	215	3	0.333333	1.86851	Intermod	1	2
2	286	1	1	1.8681	Intermod	1	0
33	289	2	0	1.86758	Intermod	0	2
5	135	2	1	1.86742	Intermod	2	0
55	193	2	0.5	1.86704	Intermod	1	1
147	280	1	1	1.86699	Intermod	1	0
96	289	1	0	1.86679	Intermod	0	1
96	161	1	0	1.86556	Intermod	0	1
43	264	1	1	1.86554	Intermod	1	0
59	238	1	0	1.86545	Intermod	0	1
59	248	1	1	1.8647	Intermod	1	0
33	172	4	0.25	1.86402	Intermod	1	3
137	267	1	1	1.86319	Intermod	1	0
108	139	1	0	1.86307	Intermod	0	1
175	227	1	1	1.86247	Intermod	1	0
215	275	2	0	1.86229	Intermod	0	2
2	274	10	0.8	1.86204	Intermod	8	2
247	259	1	1	1.85974	Intermod	1	0
53	125	1	0	1.85974	Intermod	0	1
209	303	1	1	1.85937	Intermod	1	0
259	280	1	1	1.85793	Intermod	1	0
5	115	4	0.5	1.85703	Intermod	2	2
30	50	2	0	1.85423	Intermod	0	2
30	85	2	0	1.85407	Intermod	0	2
44	199	2	0.5	1.8535	Intermod	1	1
12	90	4	0.75	1.85308	Intermod	3	1
3	225	1	1	1.85282	Intermod	1	0
40	79	2	1	1.85216	Intermod	2	0
117	257	2	0.5	1.85209	Intermod	1	1
60	167	1	0	1.85204	Intermod	0	1
119	131	1	0	1.85176	Intermod	0	1
34	43	3	1	1.85036	Intermod	3	0
1	114	2	0.5	1.85027	Intermod	1	1
199	295	1	0	1.84998	Intermod	0	1
120	207	1	0	1.8494	Intermod	0	1
15	81	1	0	1.84914	Intermod	0	1
96	230	1	0	1.84774	Intermod	0	1
17	155	3	1	1.84769	Intermod	3	0
129	244	1	0	1.84749	Intermod	0	1
83	245	1	0	1.84601	Intermod	0	1
98	175	1	0	1.846	Intermod	0	1
168	258	1	0	1.84563	Intermod	0	1
246	304	1	0	1.84436	Intermod	0	1
121	230	2	0	1.8433	Intermod	0	2
43	62	2	0.5	1.84251	Intermod	1	1
60	95	1	0	1.84115	Intermod	0	1
207	281	1	1	1.8409	Intermod	1	0
2	66	2	0	1.8402	Intermod	0	2
117	168	2	1	1.83951	Intermod	2	0
183	201	2	1	1.83866	Intermod	2	0
58	217	1	0	1.83836	Intermod	0	1
38	53	2	0.5	1.83835	Intermod	1	1
163	246	2	0	1.83638	Intermod	0	2
100	215	3	1	1.83562	Intermod	3	0
31	55	6	0.666667	1.83365	Intermod	4	2
141	147	1	1	1.8326	Intermod	1	0
15	142	1	0	1.83174	Intermod	0	1
201	314	1	0	1.83174	Intermod	0	1
102	137	1	0	1.83102	Intermod	0	1
228	250	2	1	1.83055	Intermod	2	0
207	296	1	1	1.83043	Intermod	1	0
81	246	2	1	1.83017	Intermod	2	0
53	269	1	1	1.82867	Intermod	1	0
54	286	1	0	1.82815	Intermod	0	1
21	229	3	0	1.82512	Intermod	0	3
103	266	2	0.5	1.82471	Intermod	1	1
23	54	6	0.666667	1.8247	Intermod	4	2
55	141	2	1	1.82448	Intermod	2	0
58	82	1	1	1.82444	Intermod	1	0
5	143	2	0.5	1.82412	Intermod	1	1
1	212	2	1	1.82387	Intermod	2	0
103	229	4	0.75	1.82323	Intermod	3	1
259	271	1	1	1.82322	Intermod	1	0
207	270	1	1	1.82297	Intermod	1	0
103	221	2	1	1.82215	Intermod	2	0
33	112	2	1	1.82186	Intermod	2	0
30	43	3	1	1.82158	Intermod	3	0
155	285	1	1	1.82129	Intermod	1	0
64	95	1	1	1.81891	Intermod	1	0
8	266	1	1	1.81749	Intermod	1	0
2	272	1	0	1.81713	Intermod	0	1
190	201	3	1	1.8171	Intermod	3	0
15	309	1	1	1.81559	Intermod	1	0
103	105	4	0.5	1.8149	Intermod	2	2
36	258	1	0	1.81425	Intermod	0	1
24	122	1	0	1.81287	Intermod	0	1
8	202	1	0	1.81173	Intermod	0	1
20	258	1	0	1.8112	Intermod	0	1
80	238	3	1	1.81099	Intermod	3	0
30	210	2	0	1.81004	Intermod	0	2
53	263	1	0	1.80922	Intermod	0	1
60	309	1	0	1.80852	Intermod	0	1
124	209	3	0.666667	1.80832	Intermod	2	1
80	241	3	0.666667	1.805	Intermod	2	1
55	230	4	0.75	1.80388	Intermod	3	1
155	274	2	1	1.80374	Intermod	2	0
117	243	1	0	1.80321	Intermod	0	1
13	168	1	1	1.80283	Intermod	1	0
129	209	2	1	1.8024	Intermod	2	0
139	311	1	1	1.80205	Intermod	1	0
2	267	2	0	1.80169	Intermod	0	2
33	61	4	0.25	1.80152	Intermod	1	3
117	300	1	0	1.80066	Intermod	0	1
61	306	1	0	1.80038	Intermod	0	1
24	130	1	0	1.79957	Intermod	0	1
53	241	1	1	1.79859	Intermod	1	0
55	298	3	0.666667	1.7967	Intermod	2	1
76	175	1	1	1.79497	Intermod	1	0
44	80	7	0.857143	1.79479	Intermod	6	1
61	217	2	0.5	1.79472	Intermod	1	1
83	90	2	0	1.79344	Intermod	0	2
53	106	1	1	1.79146	Intermod	1	0
112	137	1	0	1.79102	Intermod	0	1
246	267	2	0	1.79098	Intermod	0	2
30	192	2	0	1.79097	Intermod	0	2
24	168	2	0	1.78895	Intermod	0	2
2	52	2	0.5	1.78817	Intermod	1	1
5	283	1	0	1.78778	Intermod	0	1
8	114	1	1	1.78633	Intermod	1	0
23	281	2	0.5	1.78373	Intermod	1	1
11	102	2	0	1.7834	Intermod	0	2
33	41	3	0.666667	1.78275	Intermod	2	1
229	247	1	0	1.78128	Intermod	0	1
11	31	3	0.666667	1.77909	Intermod	2	1
103	295	3	0.666667	1.77887	Intermod	2	1
30	133	1	1	1.77819	Intermod	1	0
10	74	1	1	1.77503	Intermod	1	0
8	118	1	1	1.77426	Intermod	1	0
3	167	1	1	1.77394	Intermod	1	0
147	231	1	1	1.77321	Intermod	1	0
8	175	2	1	1.77294	Intermod	2	0
162	182	1	0	1.77141	Intermod	0	1
111	246	2	0	1.77101	Intermod	0	2
117	205	1	1	1.76967	Intermod	1	0
58	157	1	0	1.76941	Intermod	0	1
35	259	2	0.5	1.76909	Intermod	1	1
45	103	3	1	1.76754	Intermod	3	0
2	257	2	1	1.76735	Intermod	2	0
23	94	1	1	1.76692	Intermod	1	0
172	194	1	0	1.76634	Intermod	0	1
199	209	2	1	1.76471	Intermod	2	0
61	223	1	0	1.76225	Intermod	0	1
24	267	2	0	1.76089	Intermod	0	2
48	157	1	1	1.75947	Intermod	1	0
259	299	1	0	1.75728	Intermod	0	1
23	159	2	1	1.75691	Intermod	2	0
7	199	3	0.666667	1.75415	Intermod	2	1
100	201	3	1	1.75366	Intermod	3	0
137	152	1	0	1.75347	Intermod	0	1
23	39	4	0.75	1.753	Intermod	3	1
1	284	1	1	1.75292	Intermod	1	0
10	87	1	1	1.75292	Intermod	1	0
30	288	1	0	1.75292	Intermod	0	1
80	118	4	0.75	1.74969	Intermod	3	1
86	165	1	1	1.74846	Intermod	1	0
54	82	2	0.5	1.74835	Intermod	1	1
80	132	3	1	1.74784	Intermod	3	0
199	244	1	1	1.7477	Intermod	1	0
54	158	1	0	1.74746	Intermod	0	1
103	248	2	0.5	1.74729	Intermod	1	1
48	123	1	1	1.74592	Intermod	1	0
83	149	1	0	1.74524	Intermod	0	1
43	201	3	1	1.74506	Intermod	3	0
23	53	4	0.75	1.74397	Intermod	3	1
29	199	1	0	1.74075	Intermod	0	1
2	37	3	0	1.73974	Intermod	0	3
117	255	2	1	1.73862	Intermod	2	0
33	226	1	1	1.73841	Intermod	1	0
50	101	1	0	1.73829	Intermod	0	1
44	170	2	1	1.7381	Intermod	2	0
44	236	1	0	1.73735	Intermod	0	1
132	259	1	1	1.73514	Intermod	1	0
1	103	28	0.785714	1.73449	Intermod	22	6
59	294	1	0	1.73436	Intermod	0	1
12	161	3	0	1.7332	Intermod	0	3
18	44	4	0.75	1.73219	Intermod	3	1
12	26	6	0.5	1.73142	Intermod	3	3
209	256	2	1	1.73049	Intermod	2	0
207	278	1	1	1.72996	Intermod	1	0
167	175	1	1	1.72927	Intermod	1	0
23	278	2	1	1.72883	Intermod	2	0
44	215	3	0.333333	1.72729	Intermod	1	2
60	152	1	0	1.72669	Intermod	0	1
60	61	3	0.333333	1.72669	Intermod	1	2
22	121	2	0	1.72504	Intermod	0	2
2	76	2	0	1.72501	Intermod	0	2
54	200	1	1	1.72488	Intermod	1	0
2	304	1	0	1.72461	Intermod	0	1
129	165	1	1	1.72453	Intermod	1	0
29	215	2	1	1.72413	Intermod	2	0
56	121	2	0.5	1.72356	Intermod	1	1
245	274	1	1	1.72345	Intermod	1	0
80	182	4	0.25	1.72312	Intermod	1	3
3	163	1	0	1.72305	Intermod	0	1
61	157	2	0.5	1.72207	Intermod	1	1
60	111	1	0	1.72175	Intermod	0	1
12	118	2	0	1.72143	Intermod	0	2
53	245	1	1	1.72054	Intermod	1	0
207	260	1	0	1.7199	Intermod	0	1
44	178	2	0.5	1.71988	Intermod	1	1
188	190	1	1	1.71724	Intermod	1	0
76	129	1	1	1.71438	Intermod	1	0
53	270	1	0	1.71385	Intermod	0	1
69	96	1	0	1.71339	Intermod	0	1
8	219	1	0	1.71313	Intermod	0	1
6	15	2	0.5	1.7125	Intermod	1	1
96	137	1	0	1.71219	Intermod	0	1
201	315	2	1	1.71199	Intermod	2	0
137	173	1	1	1.71164	Intermod	1	0
274	307	1	1	1.71121	Intermod	1	0
205	246	1	1	1.71004	Intermod	1	0
23	108	2	1	1.7094	Intermod	2	0
64	81	1	0	1.7093	Intermod	0	1
2	229	10	0.3	1.70882	Intermod	3	7
59	184	1	0	1.70854	Intermod	0	1
43	304	1	1	1.70815	Intermod	1	0
39	53	2	0.5	1.70812	Intermod	1	1
11	52	2	0	1.70767	Intermod	0	2
95	129	1	1	1.7076	Intermod	1	0
12	278	2	0.5	1.70682	Intermod	1	1
22	101	1	0	1.7064	Intermod	0	1
162	170	1	1	1.70582	Intermod	1	0
121	235	1	0	1.70525	Intermod	0	1
2	255	2	1	1.70471	Intermod	2	0
115	258	1	0	1.70463	Intermod	0	1
33	273	1	0	1.70364	Intermod	0	1
68	230	1	1	1.70251	Intermod	1	0
172	203	1	1	1.70242	Intermod	1	0
155	187	1	1	1.7016	Intermod	1	0
43	109	2	0.5	1.70098	Intermod	1	1
160	207	1	1	1.70069	Intermod	1	0
50	137	1	0	1.6995	Intermod	0	1
141	259	1	1	1.69853	Intermod	1	0
23	150	2	1	1.69733	Intermod	2	0
160	228	2	1	1.69729	Intermod	2	0
96	104	1	0	1.69726	Intermod	0	1
11	290	3	0	1.69459	Intermod	0	3
18	59	2	1	1.69444	Intermod	2	0
24	243	1	0	1.69427	Intermod	0	1
43	92	1	1	1.69427	Intermod	1	0
20	54	2	0.5	1.69366	Intermod	1	1
2	262	1	0	1.69062	Intermod	0	1
151	199	1	1	1.69052	Intermod	1	0
5	44	11	0.545455	1.68725	Intermod	6	5
103	277	2	1	1.68559	Intermod	2	0
22	115	1	0	1.68257	Intermod	0	1
7	63	1	1	1.68232	Intermod	1	0
8	160	1	1	1.68176	Intermod	1	0
179	274	1	0	1.68173	Intermod	0	1
259	269	1	0	1.68164	Intermod	0	1
11	194	1	0	1.68164	Intermod	0	1
61	273	1	0	1.68148	Intermod	0	1
3	90	2	0.5	1.67998	Intermod	1	1
190	305	1	0	1.67986	Intermod	0	1
201	256	2	1	1.67915	Intermod	2	0
135	147	1	1	1.67771	Intermod	1	0
30	214	1	0	1.67759	Intermod	0	1
14	79	3	1	1.67698	Intermod	3	0
53	254	1	0	1.67684	Intermod	0	1
117	130	1	1	1.67584	Intermod	1	0
4	274	4	1	1.67335	Intermod	4	0
60	112	1	0	1.67308	Intermod	0	1
8	311	1	1	1.67267	Intermod	1	0
7	132	1	1	1.67145	Intermod	1	0
162	267	1	0	1.67085	Intermod	0	1
7	34	2	1	1.66758	Intermod	2	0
44	75	2	0.5	1.66664	Intermod	1	1
215	246	2	1	1.66345	Intermod	2	0
25	119	1	0	1.66325	Intermod	0	1
33	47	2	0.5	1.66215	Intermod	1	1
53	97	1	1	1.66189	Intermod	1	0
126	207	1	1	1.66163	Intermod	1	0
129	289	1	0	1.65971	Intermod	0	1
209	275	2	0.5	1.65938	Intermod	1	1
60	173	1	0	1.65926	Intermod	0	1
243	246	1	0	1.65913	Intermod	0	1
109	175	1	1	1.65898	Intermod	1	0
46	207	2	0	1.6583	Intermod	0	2
208	259	1	0	1.6582	Intermod	0	1
60	64	2	1	1.65784	Intermod	2	0
30	271	1	0	1.65665	Intermod	0	1
73	117	2	0.5	1.65636	Intermod	1	1
12	153	2	0	1.65632	Intermod	0	2
115	123	1	1	1.65562	Intermod	1	0
59	156	1	0	1.65467	Intermod	0	1
117	289	2	0	1.65413	Intermod	0	2
84	175	1	0	1.6539	Intermod	0	1
79	297	1	1	1.65372	Intermod	1	0
61	307	1	0	1.65227	Intermod	0	1
20	48	1	1	1.65187	Intermod	1	0
155	310	1	1	1.65135	Intermod	1	0
162	172	2	0.5	1.6513	Intermod	1	1
147	305	1	1	1.65036	Intermod	1	0
154	274	1	0	1.64963	Intermod	0	1
57	101	1	0	1.64912	Intermod	0	1
177	201	2	1	1.64911	Intermod	2	0
172	210	2	0.5	1.64907	Intermod	1	1
172	316	1	0	1.64903	Intermod	0	1
42	96	1	0	1.64876	Intermod	0	1
162	165	1	1	1.64649	Intermod	1	0
85	115	1	0	1.6441	Intermod	0	1
31	53	2	0.5	1.64365	Intermod	1	1
147	149	1	1	1.64311	Intermod	1	0
54	59	3	0.666667	1.64169	Intermod	2	1
103	225	3	1	1.64062	Intermod	3	0
44	249	1	1	1.63997	Intermod	1	0
117	203	1	1	1.63997	Intermod	1	0
229	280	1	1	1.63997	Intermod	1	0
2	152	2	0.5	1.63992	Intermod	1	1
17	165	1	1	1.63898	Intermod	1	0
201	207	2	0.5	1.63846	Intermod	1	1
1	196	2	0	1.63739	Intermod	0	2
15	124	1	1	1.63703	Intermod	1	0
198	207	1	1	1.63638	Intermod	1	0
4	68	2	0.5	1.63615	Intermod	1	1
132	190	1	1	1.63583	Intermod	1	0
33	175	2	0.5	1.6351	Intermod	1	1
190	241	1	0	1.63475	Intermod	0	1
68	210	1	0	1.63365	Intermod	0	1
60	192	1	0	1.63194	Intermod	0	1
1	249	1	1	1.63189	Intermod	1	0
194	246	1	0	1.63169	Intermod	0	1
175	267	1	0	1.63055	Intermod	0	1
237	274	1	1	1.62914	Intermod	1	0
60	207	2	1	1.62911	Intermod	2	0
17	23	4	1	1.6291	Intermod	4	0
211	246	1	1	1.62783	Intermod	1	0
112	172	2	1	1.62693	Intermod	2	0
15	173	1	0	1.6267	Intermod	0	1
44	298	2	0.5	1.62659	Intermod	1	1
7	26	3	1	1.62638	Intermod	3	0
12	311	2	1	1.62604	Intermod	2	0
117	226	1	0	1.62594	Intermod	0	1
1	174	2	1	1.62546	Intermod	2	0
139	225	1	1	1.62479	Intermod	1	0
139	227	1	1	1.62435	Intermod	1	0
80	263	3	1	1.62347	Intermod	3	0
5	137	5	0.6	1.62292	Intermod	3	2
39	83	2	1	1.62198	Intermod	2	0
1	97	2	1	1.62179	Intermod	2	0
183	228	2	1	1.62047	Intermod	2	0
43	128	2	1	1.62015	Intermod	2	0
237	259	1	1	1.61987	Intermod	1	0
7	8	5	1	1.61913	Intermod	5	0
147	184	1	1	1.61893	Intermod	1	0
32	48	1	0	1.61692	Intermod	0	1
114	207	1	1	1.61635	Intermod	1	0
1	51	4	0.75	1.61543	Intermod	3	1
24	276	1	0	1.61529	Intermod	0	1
33	306	1	0	1.61447	Intermod	0	1
139	309	1	1	1.61447	Intermod	1	0
190	245	1	0	1.61415	Intermod	0	1
68	199	1	0	1.6134	Intermod	0	1
122	246	1	1	1.61269	Intermod	1	0
188	229	1	0	1.61175	Intermod	0	1
34	274	2	1	1.61139	Intermod	2	0
175	289	1	0	1.61129	Intermod	0	1
10	127	1	0	1.61104	Intermod	0	1
53	160	1	0	1.61097	Intermod	0	1
30	280	1	1	1.61089	Intermod	1	0
68	104	1	1	1.6096	Intermod	1	0
21	119	1	1	1.609	Intermod	1	0
7	299	1	1	1.60663	Intermod	1	0
36	55	4	0.75	1.60651	Intermod	3	1
274	305	1	1	1.60637	Intermod	1	0
68	161	1	1	1.60558	Intermod	1	0
190	301	1	0	1.60558	Intermod	0	1
8	181	1	1	1.60495	Intermod	1	0
23	256	2	1	1.60438	Intermod	2	0
28	121	2	0.5	1.60418	Intermod	1	1
67	155	2	0.5	1.60377	Intermod	1	1
79	196	1	1	1.60374	Intermod	1	0
43	276	1	1	1.60302	Intermod	1	0
155	316	1	1	1.60298	Intermod	1	0
69	228	3	0.666667	1.60236	Intermod	2	1
44	58	3	0.333333	1.60208	Intermod	1	2
172	310	1	1	1.59841	Intermod	1	0
48	119	1	0	1.59831	Intermod	0	1
22	54	2	0.5	1.59772	Intermod	1	1
139	142	1	0	1.59771	Intermod	0	1
5	182	2	0.5	1.59663	Intermod	1	1
61	266	1	1	1.59628	Intermod	1	0
2	165	4	1	1.59578	Intermod	4	0
186	229	1	0	1.59561	Intermod	0	1
68	192	1	1	1.59408	Intermod	1	0
228	291	2	0.5	1.59353	Intermod	1	1
12	42	3	0	1.59272	Intermod	0	3
7	107	2	1	1.59163	Intermod	2	0
58	259	2	0	1.59152	Intermod	0	2
57	215	3	1	1.59119	Intermod	3	0
139	163	1	1	1.5907	Intermod	1	0
10	46	1	0	1.58996	Intermod	0	1
199	253	1	0	1.58993	Intermod	0	1
129	167	1	1	1.58968	Intermod	1	0
45	139	1	1	1.58919	Intermod	1	0
1	291	2	0.5	1.58873	Intermod	1	1
12	177	2	0	1.58863	Intermod	0	2
139	178	1	1	1.58847	Intermod	1	0
207	297	1	0	1.58839	Intermod	0	1
3	289	1	1	1.58838	Intermod	1	0
33	158	1	1	1.58733	Intermod	1	0
8	65	1	1	1.58579	Intermod	1	0
69	131	1	1	1.58481	Intermod	1	0
115	124	1	1	1.58457	Intermod	1	0
44	60	4	0.25	1.58366	Intermod	1	3
68	105	1	0	1.58351	Intermod	0	1
209	249	1	1	1.58244	Intermod	1	0
55	251	2	1	1.58136	Intermod	2	0
33	180	1	1	1.58111	Intermod	1	0
79	282	1	1	1.58023	Intermod	1	0
39	58	1	0	1.57917	Intermod	0	1
207	252	1	1	1.57877	Intermod	1	0
77	96	1	0	1.57822	Intermod	0	1
164	274	1	0	1.57775	Intermod	0	1
2	316	1	1	1.57334	Intermod	1	0
229	299	1	0	1.57306	Intermod	0	1
172	191	1	1	1.57207	Intermod	1	0
12	264	1	0	1.57173	Intermod	0	1
2	72	2	0.5	1.57027	Intermod	1	1
36	137	1	1	1.57022	Intermod	1	0
103	307	2	1	1.57018	Intermod	2	0
215	312	2	0.5	1.56945	Intermod	1	1
43	259	2	0.5	1.56748	Intermod	1	1
15	85	1	1	1.5673	Intermod	1	0
48	290	1	0	1.56726	Intermod	0	1
77	274	2	1	1.56677	Intermod	2	0
33	235	1	1	1.56516	Intermod	1	0
33	247	1	1	1.56369	Intermod	1	0
199	315	1	0	1.56292	Intermod	0	1
8	126	1	0	1.56284	Intermod	0	1
53	174	1	0	1.56283	Intermod	0	1
215	315	2	0.5	1.56158	Intermod	1	1
3	230	1	1	1.56144	Intermod	1	0
215	225	2	1	1.56115	Intermod	2	0
51	101	1	0	1.56059	Intermod	0	1
67	172	2	1	1.56003	Intermod	2	0
54	134	1	0	1.55998	Intermod	0	1
10	190	4	0.75	1.55867	Intermod	3	1
61	201	4	0.5	1.55858	Intermod	2	2
1	83	10	0.5	1.55855	Intermod	5	5
203	246	1	1	1.55821	Intermod	1	0
86	201	3	1	1.55773	Intermod	3	0
99	103	3	0.666667	1.55749	Intermod	2	1
101	199	1	0	1.55738	Intermod	0	1
155	203	1	1	1.55652	Intermod	1	0
59	153	1	1	1.55571	Intermod	1	0
68	175	1	1	1.55571	Intermod	1	0
87	147	2	1	1.55529	Intermod	2	0
80	269	3	1	1.55333	Intermod	3	0
8	298	1	1	1.55289	Intermod	1	0
147	202	1	1	1.55196	Intermod	1	0
229	245	1	0	1.55116	Intermod	0	1
54	63	1	0	1.55075	Intermod	0	1
80	243	2	1	1.55066	Intermod	2	0
3	54	7	0.714286	1.55058	Intermod	5	2
68	115	1	1	1.55045	Intermod	1	0
5	174	2	1	1.55018	Intermod	2	0
44	244	2	1	1.54675	Intermod	2	0
30	147	2	0	1.54651	Intermod	0	2
107	246	3	0	1.54564	Intermod	0	3
12	220	1	0	1.54456	Intermod	0	1
61	162	2	0.5	1.54381	Intermod	1	1
5	108	2	1	1.54362	Intermod	2	0
57	137	1	0	1.54339	Intermod	0	1
33	245	1	1	1.54339	Intermod	1	0
190	270	1	0	1.542	Intermod	0	1
201	225	2	1	1.54162	Intermod	2	0
4	5	8	0.625	1.54053	Intermod	5	3
11	239	1	1	1.53909	Intermod	1	0
207	291	1	1	1.53887	Intermod	1	0
238	274	1	0	1.53881	Intermod	0	1
10	131	1	0	1.53857	Intermod	0	1
155	276	1	0	1.53842	Intermod	0	1
40	147	2	1	1.53791	Intermod	2	0
3	75	1	1	1.53579	Intermod	1	0
14	64	2	1	1.53467	Intermod	2	0
199	312	1	0	1.53405	Intermod	0	1
43	64	3	1	1.53351	Intermod	3	0
229	305	1	1	1.53161	Intermod	1	0
80	195	1	1	1.53105	Intermod	1	0
1	159	2	1	1.53095	Intermod	2	0
215	217	3	1	1.5306	Intermod	3	0
149	190	1	0	1.53003	Intermod	0	1
190	292	1	0	1.52975	Intermod	0	1
33	214	1	0	1.52974	Intermod	0	1
6	11	5	0.2	1.52971	Intermod	1	4
58	107	1	0	1.5292	Intermod	0	1
46	147	2	0.5	1.52917	Intermod	1	1
12	232	2	0	1.52873	Intermod	0	2
61	186	1	0	1.52839	Intermod	0	1
5	196	2	1	1.52794	Intermod	2	0
106	274	1	1	1.52681	Intermod	1	0
54	305	1	0	1.52584	Intermod	0	1
53	260	1	1	1.52579	Intermod	1	0
61	208	1	0	1.52517	Intermod	0	1
2	67	2	0.5	1.52475	Intermod	1	1
175	210	1	1	1.52464	Intermod	1	0
18	83	2	0.5	1.52441	Intermod	1	1
2	158	1	1	1.52432	Intermod	1	0
43	130	1	1	1.52428	Intermod	1	0
60	100	1	0	1.52333	Intermod	0	1
38	165	1	1	1.52276	Intermod	1	0
199	232	1	0	1.5221	Intermod	0	1
18	58	1	0	1.52179	Intermod	0	1
60	73	1	0	1.52115	Intermod	0	1
34	58	1	0	1.52048	Intermod	0	1
1	22	4	0.75	1.52043	Intermod	3	1
17	58	1	0	1.52037	Intermod	0	1
201	222	1	1	1.52007	Intermod	1	0
96	215	1	1	1.51993	Intermod	1	0
121	217	2	0.5	1.51967	Intermod	1	1
54	266	1	0	1.51966	Intermod	0	1
131	207	2	0.5	1.51948	Intermod	1	1
15	161	1	0	1.51875	Intermod	0	1
33	139	2	0.5	1.51688	Intermod	1	1
83	219	1	0	1.51585	Intermod	0	1
215	262	1	1	1.51478	Intermod	1	0
109	139	1	1	1.51318	Intermod	1	0
54	224	1	0	1.51295	Intermod	0	1
3	85	1	0	1.51268	Intermod	0	1
43	226	1	0	1.51264	Intermod	0	1
68	124	1	0	1.51241	Intermod	0	1
55	132	2	1	1.51227	Intermod	2	0
7	140	1	1	1.51161	Intermod	1	0
8	246	4	0.75	1.51044	Intermod	3	1
121	200	1	0	1.50962	Intermod	0	1
8	49	1	1	1.50932	Intermod	1	0
5	126	2	0.5	1.50897	Intermod	1	1
35	115	1	0	1.50846	Intermod	0	1
64	82	1	1	1.50826	Intermod	1	0
15	78	1	1	1.50801	Intermod	1	0
110	207	1	1	1.5072	Intermod	1	0
231	259	1	1	1.50681	Intermod	1	0
19	147	2	1	1.50671	Intermod	2	0
31	147	2	1	1.50661	Intermod	2	0
117	286	1	0	1.50631	Intermod	0	1
105	175	1	1	1.50626	Intermod	1	0
14	90	1	1	1.50572	Intermod	1	0
50	68	1	0	1.50555	Intermod	0	1
83	184	1	0	1.5053	Intermod	0	1
111	162	1	0	1.50376	Intermod	0	1
90	101	1	1	1.50364	Intermod	1	0
13	139	2	0.5	1.50346	Intermod	1	1
52	162	1	0	1.50202	Intermod	0	1
2	200	1	0	1.50193	Intermod	0	1
55	164	2	1	1.50141	Intermod	2	0
209	244	2	0.5	1.50107	Intermod	1	1
39	258	1	0	1.50074	Intermod	0	1
51	165	1	1	1.49954	Intermod	1	0
162	257	1	1	1.4994	Intermod	1	0
103	228	4	0.5	1.49934	Intermod	2	2
24	47	2	0.5	1.49904	Intermod	1	1
61	184	1	0	1.49869	Intermod	0	1
2	302	1	0	1.49836	Intermod	0	1
72	139	1	1	1.4978	Intermod	1	0
6	175	2	0.5	1.4967	Intermod	1	1
11	192	2	0.5	1.49655	Intermod	1	1
52	139	1	1	1.49626	Intermod	1	0
103	186	2	0.5	1.49494	Intermod	1	1
44	272	1	0	1.49493	Intermod	0	1
103	303	1	0	1.49475	Intermod	0	1
162	227	1	1	1.49347	Intermod	1	0
41	43	3	1	1.49265	Intermod	3	0
2	144	1	0	1.49186	Intermod	0	1
45	209	2	0.5	1.49174	Intermod	1	1
2	185	1	1	1.49091	Intermod	1	0
86	96	1	1	1.4892	Intermod	1	0
99	207	1	1	1.48771	Intermod	1	0
11	234	1	0	1.48744	Intermod	0	1
[truncated: 4,214 more rows]

## Sheet: sig gis - intra and intermod
Supplementary Figure S12| Genes involved in the significantly enriched intra- and inter-module pairs
Module 1	Module 2	Gene name 1	Gene name 2	GI score	Interaction type
1	1	cspD	hfq	7.24951	intramod
1	1	cspD	lpxD	-6.12814	intramod
1	1	cspD	pnp	-4.32501	intramod
1	1	cspD	rluB	-4.00972	intramod
1	1	cspD	rng	4.27297	intramod
1	1	cspD	yadG	-5.22943	intramod
1	1	cspD	yedO	-3.40378	intramod
1	1	cspD	yeeX	-5.99324	intramod
1	1	cspD	ygiQ	3.0976	intramod
1	1	cspD	yncE	3.80102	intramod
1	1	cspC	cspD	4.32306	intramod
1	1	cspC	nudH	-9.3536	intramod
1	1	cspC	ybjX	3.21281	intramod
1	1	cspC	yfgB	-3.81821	intramod
2	2	dadX	aldA	-10.8826	intramod
2	2	dadX	cydC	-5.84512	intramod
2	2	dadX	ftsK	-3.91524	intramod
2	2	dadX	lpxH	-4.10009	intramod
2	2	dadX	wcaD	3.94929	intramod
2	2	dadX	yeaO	-5.6399	intramod
2	2	dadX	yheT	3.37751	intramod
2	2	dadX	yoaA	-4.16417	intramod
3	3	fliP	fliD	-3.91073	intramod
3	3	fliP	fliS	-5.81557	intramod
3	3	fliP	fliT	-9.4404	intramod
5	5	rpoH	dnaK	-3.63349	intramod
5	5	rpoH	yejL	3.16891	intramod
5	5	cbpA	gadX	3.12963	intramod
5	5	cbpA	helD	-6.7365	intramod
5	5	cbpA	hscB	-4.62281	intramod
5	5	cbpA	katE	-3.46743	intramod
5	5	cbpA	luxS	-9.81321	intramod
5	5	cbpA	yceA	-5.62611	intramod
5	5	cbpA	yejL	-4.30188	intramod
8	8	hslR	gph	-4.33844	intramod
11	11	clpX	ygeV	3.34174	intramod
11	11	clpB	clpX	-5.90775	intramod
12	12	greA	nusA	-4.0235	intramod
12	12	greA	rpoA	-4.75214	intramod
15	15	aer	cheW	-4.75751	intramod
15	15	aer	motB	-3.53255	intramod
23	23	yliA	dppF	-11.794	intramod
24	24	narW	narG	-3.43619	intramod
24	24	narW	narH	3.77841	intramod
24	24	clpP	narW	3.42326	intramod
24	24	clpP	narZ	3.15526	intramod
33	33	potG	cysA	3.90982	intramod
54	54	metL	ppc	-4.15621	intramod
55	55	ycbX	cysN	-6.25686	intramod
55	55	cysI	cysC	-5.22081	intramod
59	59	thiM	thiG	-3.55909	intramod
60	60	ppiC	folC	3.67247	intramod
68	68	ynjB	ydiZ	-3.40034	intramod
103	103	lysS	tdcD	-3.39302	intramod
103	103	idnD	ybaZ	-7.93919	intramod
165	165	mfd	pth	-6.48922	intramod
209	209	ompA	wbbK	-4.09171	intramod
1	2	cspD	dam	3.35648	intermod
1	2	cspD	gidB	5.52271	intermod
1	2	cspD	tatC	-5.65426	intermod
1	2	cspD	yafM	-3.65774	intermod
1	2	cspD	ybhF	3.31947	intermod
1	2	cspD	ycaK	-4.84522	intermod
1	2	cspD	ycgF	4.01459	intermod
1	2	cspC	ydjI	-9.0006	intermod
1	2	cspC	yeaO	-12.4382	intermod
1	2	cspC	yoaA	-4.57742	intermod
1	2	cspC	yraN	4.62899	intermod
1	3	cspD	flgD	-12.1512	intermod
1	3	cspD	flgE	-10.1518	intermod
1	3	cspD	flgG	-5.51309	intermod
1	3	cspD	flgJ	-3.81669	intermod
1	3	cspD	flhB	-4.48424	intermod
1	3	cspD	fliJ	-4.00632	intermod
1	3	cspD	fliO	4.14669	intermod
1	3	cspD	fliQ	-4.63029	intermod
1	3	cspC	flhB	-6.85361	intermod
1	3	cspC	fliC	-5.85495	intermod
1	3	cspC	fliD	-6.62679	intermod
1	3	cspC	fliH	-3.67897	intermod
1	3	cspC	fliL	-6.00826	intermod
1	3	cspC	fliM	-4.66723	intermod
1	3	cspC	fliR	3.74314	intermod
1	3	cspC	fliT	-4.80563	intermod
1	4	cspD	rplD	3.54649	intermod
1	4	cspD	yhbC	3.46919	intermod
1	4	cspC	rplD	4.63964	intermod
1	5	cspD	dnaK	-3.55094	intermod
1	5	cspD	gadX	3.81274	intermod
1	5	cspD	katE	-7.34524	intermod
1	5	cspD	trxC	-5.69796	intermod
1	6	cspD	era	-4.29048	intermod
1	6	cspD	murB	3.39527	intermod
1	6	cspD	ypfI	-3.50635	intermod
1	6	cspD	yqaB	5.00245	intermod
1	6	cspC	dadA	-5.22542	intermod
1	7	cspD	ddpC	4.21404	intermod
1	7	cspD	oppB	-5.49139	intermod
1	7	cspD	yliD	-5.9408	intermod
1	8	cspC	frr	4.06164	intermod
1	8	cspC	pncB	4.07829	intermod
1	10	cspD	recF	3.82948	intermod
1	10	cspC	cyaY	-4.35733	intermod
1	10	cspC	recF	4.25304	intermod
1	10	cspC	zwf	-3.71688	intermod
1	11	cspD	cutA	-6.60763	intermod
1	11	cspD	yaeQ	-4.48554	intermod
1	11	cspD	ygeV	4.33033	intermod
1	11	cspC	can	3.95817	intermod
1	11	cspC	ygeV	4.08975	intermod
1	12	cspC	greB	4.03366	intermod
1	13	cspD	aas	3.70108	intermod
1	13	cspC	glmS	6.00995	intermod
1	13	cspC	ybgC	-11.2756	intermod
1	14	cspD	pldA	3.13111	intermod
1	14	cspD	pldB	3.96344	intermod
1	14	cspD	rnhA	3.54945	intermod
1	14	cspD	sbcB	-6.66368	intermod
1	14	cspC	rnhA	4.03563	intermod
1	14	cspC	ruvA	-5.57277	intermod
1	14	cspC	sbcB	-6.61772	intermod
1	14	cspC	ssb	3.68815	intermod
1	14	cspC	xerD	3.18568	intermod
1	15	cspD	tar	4.04662	intermod
1	15	cspC	cheW	-3.82547	intermod
1	15	cspC	motB	-7.31337	intermod
1	16	cspD	lsrC	-3.64604	intermod
1	16	cspD	yphD	3.99168	intermod
1	17	cspD	ycbJ	-5.25241	intermod
1	18	cspC	intS	-3.58957	intermod
1	19	cspD	artP	-6.3347	intermod
1	19	cspD	hisQ	-5.53941	intermod
1	19	cspC	fliZ	-5.95538	intermod
1	20	cspC	rpsE	3.97389	intermod
1	21	cspD	fimC	-3.56635	intermod
1	21	cspD	ycbR	-3.42617	intermod
1	21	cspC	yfcS	-4.12328	intermod
1	22	cspD	gltL	-4.65475	intermod
1	22	cspD	yhdY	4.78629	intermod
1	22	cspD	yhdZ	-4.57474	intermod
1	22	cspC	yecS	-5.04938	intermod
1	24	cspD	narK	-4.03932	intermod
1	24	cspC	narZ	-3.76265	intermod
1	25	cspD	frvB	5.137	intermod
1	25	cspD	ypdH	3.7416	intermod
1	25	cspC	fruA	-6.04376	intermod
1	26	cspC	holE	-7.3982	intermod
1	26	cspC	trmD	3.72266	intermod
1	28	cspD	creA	-5.82047	intermod
1	28	cspC	cpxR	4.19018	intermod
1	29	cspD	dmsC	-4.21013	intermod
1	30	cspD	gatY	3.16251	intermod
1	30	cspC	gatZ	-5.26821	intermod
1	31	cspC	nuoC	3.18168	intermod
1	32	cspD	ycjO	-5.78171	intermod
1	34	cspD	hisL	-4.83736	intermod
1	35	cspD	ycbS	3.22339	intermod
1	38	cspD	yadB	-7.47836	intermod
1	38	cspC	lpd	-3.44851	intermod
1	39	cspD	rfaD	-5.26544	intermod
1	39	cspC	rfaD	-5.71621	intermod
1	39	cspC	yoaB	-10.7618	intermod
1	40	cspD	lpp	3.83241	intermod
1	40	cspC	ruvC	-3.39608	intermod
1	41	cspD	rfaE	-4.69028	intermod
1	41	cspD	yniA	-3.74082	intermod
1	41	cspC	rfaE	-4.34446	intermod
1	42	cspD	potF	-6.27915	intermod
1	42	cspD	potI	-3.68268	intermod
1	42	cspC	potC	-4.088	intermod
1	42	cspC	ydcU	-13.4717	intermod
1	43	cspD	ldcC	-3.9226	intermod
1	44	cspD	lolA	-11.5737	intermod
1	45	cspD	ilvA	4.37158	intermod
1	46	cspD	ribE	6.46379	intermod
1	46	cspC	ribE	11.6808	intermod
1	47	cspD	ycfR	-6.51304	intermod
1	48	cspD	seqA	3.2586	intermod
1	49	cspD	hsdR	3.11836	intermod
1	50	cspC	fabI	3.65505	intermod
1	51	cspD	purD	-3.90544	intermod
1	51	cspD	purE	-8.92479	intermod
1	51	cspC	purH	-3.49984	intermod
1	51	cspC	purU	3.51693	intermod
1	53	cspC	nagA	-4.43745	intermod
1	54	cspD	metL	3.12645	intermod
1	55	cspD	ycbX	-5.36368	intermod
1	57	cspD	rsxG	-5.83612	intermod
1	58	cspD	agaC	3.47771	intermod
1	58	cspC	agaC	4.80713	intermod
1	59	cspD	thiC	-5.56419	intermod
1	59	cspC	thiM	-3.69511	intermod
1	60	cspD	dedA	5.2078	intermod
1	63	cspD	secA	-3.46117	intermod
1	64	cspD	hscA	-5.15475	intermod
1	64	cspD	iscU	-5.30933	intermod
1	64	cspC	yebG	-3.87337	intermod
1	65	cspC	ksgA	-4.18717	intermod
1	66	cspC	leuA	4.66316	intermod
1	67	cspD	trpD	3.47461	intermod
1	67	cspC	trpD	3.11107	intermod
1	68	cspD	ydiZ	9.44305	intermod
1	70	cspD	aphA	-4.75212	intermod
1	70	cspD	panC	-3.80898	intermod
1	70	cspD	yfcD	3.33865	intermod
1	70	cspC	panC	4.09851	intermod
1	70	cspC	yfcD	4.1478	intermod
1	72	cspD	guaC	-3.92141	intermod
1	73	cspC	cusR	5.77593	intermod
1	74	cspC	tmk	4.4593	intermod
1	75	cspD	gmr	-4.69825	intermod
1	75	cspD	yedP	-6.58785	intermod
1	75	cspC	gmr	-11.5708	intermod
1	77	cspD	yfaY	3.62419	intermod
1	77	cspD	yfbR	-3.38799	intermod
1	77	cspC	ypdB	3.60716	intermod
1	78	cspD	yfbB	3.94013	intermod
1	78	cspC	menE	6.66774	intermod
1	79	cspC	sufD	-3.92348	intermod
1	80	cspD	pspA	-4.79059	intermod
1	80	cspD	pspE	4.09333	intermod
1	80	cspC	pspE	3.30291	intermod
1	81	cspD	nanT	3.43769	intermod
1	82	cspC	pheS	-5.27288	intermod
1	82	cspC	pheT	3.09659	intermod
1	83	cspD	chbC	-4.0005	intermod
1	83	cspD	chbF	-3.6328	intermod
1	84	cspC	yebV	-4.0977	intermod
1	85	cspD	rfbB	-3.54175	intermod
1	85	cspC	rfbD	3.27039	intermod
1	87	cspD	nuoL	3.54095	intermod
1	89	cspD	cchB	3.35107	intermod
1	89	cspD	eutE	-3.79407	intermod
1	89	cspC	eutH	-4.94913	intermod
1	90	cspC	fucR	4.03524	intermod
1	91	cspD	rhaT	3.55749	intermod
1	93	cspD	entF	-4.03319	intermod
1	97	cspD	argD	-3.82252	intermod
1	97	cspD	argH	-3.39075	intermod
1	98	cspD	fhuB	-4.54224	intermod
1	98	cspD	fhuC	-4.12126	intermod
1	99	cspD	prsA	-4.66178	intermod
1	99	cspD	yccR	-5.22858	intermod
1	99	cspC	yccR	-14.3984	intermod
1	100	cspD	crr	-4.07107	intermod
1	100	cspD	ptsA	3.19671	intermod
1	101	cspD	yagR	4.39988	intermod
1	102	cspC	ybaT	3.7797	intermod
1	103	cspD	idnD	-6.32817	intermod
1	103	cspD	lysS	-5.71709	intermod
1	103	cspD	tdcD	4.75843	intermod
1	103	cspD	ybaZ	-6.11701	intermod
1	104	cspD	purL	-4.18858	intermod
1	104	cspD	purM	-8.89997	intermod
1	104	cspC	purC	-3.42902	intermod
1	107	cspC	fepC	-8.28899	intermod
1	107	cspC	fepG	-5.32363	intermod
1	108	cspD	frdD	3.64178	intermod
1	111	cspD	bioB	3.62662	intermod
1	111	cspD	bioC	3.62908	intermod
1	111	cspD	bioF	4.73266	intermod
1	112	cspD	serA	-6.41753	intermod
1	112	cspC	argP	3.38011	intermod
1	114	cspD	znuB	4.35681	intermod
1	114	cspC	yebC	-8.92692	intermod
1	115	cspD	nrdE	-6.57037	intermod
1	115	cspC	yeeN	-10.7343	intermod
1	116	cspD	glgP	3.16385	intermod
1	116	cspC	glgA	-3.75963	intermod
1	117	cspC	argA	3.11801	intermod
1	118	cspC	yiiS	-4.93262	intermod
1	119	cspD	asnA	-3.42558	intermod
1	119	cspC	asnA	3.19283	intermod
1	122	cspC	talB	-12.4225	intermod
1	122	cspC	tktA	-3.41108	intermod
1	124	cspD	nadE	-3.9823	intermod
1	124	cspD	yfcC	3.56085	intermod
1	124	cspC	fusA	5.01828	intermod
1	124	cspC	yfcC	-12.9119	intermod
1	127	cspD	acrA	4.54652	intermod
1	127	cspD	acrB	3.41665	intermod
1	127	cspD	tolC	5.64802	intermod
1	127	cspC	acrA	5.30207	intermod
1	127	cspC	acrB	3.98917	intermod
1	128	cspD	dinB	-6.00656	intermod
1	128	cspD	yafP	-4.4954	intermod
1	128	cspC	dinB	3.55839	intermod
1	128	cspC	yafO	-12.0525	intermod
1	129	cspD	ulaE	-3.96656	intermod
1	131	cspD	mukB	-4.47538	intermod
1	131	cspD	mukF	7.73546	intermod
1	131	cspC	mukF	14.6944	intermod
1	132	cspD	minC	-7.39105	intermod
1	133	cspC	gspF	3.42986	intermod
1	134	cspD	nadA	-4.64371	intermod
1	139	cspD	tauC	-4.04454	intermod
1	141	cspC	envZ	-3.72129	intermod
1	142	cspD	pstA	3.56452	intermod
1	142	cspC	pstC	3.87301	intermod
1	143	cspD	zraP	3.85366	intermod
1	145	cspD	torD	-3.40495	intermod
1	149	cspD	basR	-3.44395	intermod
1	150	cspD	citF	4.03013	intermod
1	157	cspD	aroA	-5.27987	intermod
1	157	cspC	aroC	-3.53684	intermod
1	158	cspD	ycaR	-11.1306	intermod
1	158	cspC	ycaR	-12.1835	intermod
1	159	cspD	ssuB	-5.8035	intermod
1	159	cspD	ssuC	-7.17721	intermod
1	160	cspD	pqiA	-3.39445	intermod
1	160	cspD	pqiB	-13.142	intermod
1	160	cspD	yebS	-3.52527	intermod
1	160	cspC	pqiA	4.43945	intermod
1	160	cspC	pqiB	4.35016	intermod
1	160	cspC	yebT	-8.12038	intermod
1	161	cspD	yccV	-5.68201	intermod
1	161	cspD	yhhW	3.69582	intermod
1	161	cspD	yhhX	4.80134	intermod
1	163	cspD	hyaE	-5.60467	intermod
1	163	cspD	hyaF	-3.77097	intermod
1	168	cspD	yfhJ	-6.75071	intermod
1	170	cspD	yciF	-3.74461	intermod
1	172	cspD	kbaY	4.33658	intermod
1	174	cspC	torY	-4.63722	intermod
1	174	cspC	torZ	-3.58769	intermod
1	175	cspD	frvX	3.38684	intermod
1	176	cspD	mglC	3.42179	intermod
1	177	cspD	napC	4.42428	intermod
1	177	cspC	napH	-3.54075	intermod
1	185	cspD	rffA	6.02933	intermod
1	185	cspC	rffA	-4.43445	intermod
1	186	cspD	deoC	4.67669	intermod
1	186	cspC	deoC	3.20533	intermod
1	192	cspD	rbfA	7.86955	intermod
1	192	cspC	rbfA	8.05394	intermod
1	193	cspD	yciU	-3.45329	intermod
1	196	cspD	hisS	3.09274	intermod
1	196	cspC	ispG	4.364	intermod
1	197	cspD	rihB	3.33817	intermod
1	200	cspC	paaG	3.69946	intermod
1	201	cspD	dipZ	3.32151	intermod
1	203	cspD	ilvN	-5.84276	intermod
1	208	cspD	panF	-3.56454	intermod
1	209	cspD	ompA	-6.65449	intermod
1	210	cspC	lpxA	4.04563	intermod
1	212	cspD	aroP	-5.28759	intermod
1	212	cspC	yeiE	-3.62026	intermod
1	213	cspD	pyrD	-3.84191	intermod
1	213	cspD	yfbG	-3.6388	intermod
1	213	cspC	pyrD	-6.79057	intermod
1	216	cspD	metN	-4.00242	intermod
1	217	cspD	lpcA	-4.40867	intermod
1	217	cspC	lpcA	-3.56157	intermod
1	218	cspD	mltD	-4.24463	intermod
1	218	cspD	ycjF	-4.75778	intermod
1	219	cspD	crl	-6.78015	intermod
1	219	cspC	frsA	3.50549	intermod
1	219	cspC	yaeB	-13.1565	intermod
1	222	cspD	cynX	-3.49446	intermod
1	223	cspD	ebgR	3.66182	intermod
1	227	cspD	ispA	-4.35101	intermod
1	228	cspC	bolA	3.58367	intermod
1	230	cspD	ydgT	6.05882	intermod
1	231	cspD	ybaO	3.36814	intermod
1	232	cspD	glnB	4.45453	intermod
1	233	cspD	glnA	-3.41061	intermod
1	233	cspC	glnG	-7.71729	intermod
1	235	cspC	acrD	-6.05611	intermod
1	237	cspD	recG	-4.48184	intermod
1	241	cspC	ylbA	-3.77588	intermod
1	242	cspD	atoA	3.08908	intermod
1	246	cspD	gltD	3.60549	intermod
1	248	cspC	alkA	-3.80678	intermod
1	249	cspD	ybgK	-5.77745	intermod
1	250	cspD	ompF	-4.4902	intermod
1	252	cspD	tnaA	3.23202	intermod
1	255	cspC	trxB	3.61709	intermod
1	256	cspD	pyrC	-6.68043	intermod
1	259	cspD	ypeA	4.89358	intermod
1	260	cspD	csgA	-9.64671	intermod
1	260	cspD	csgB	-6.01104	intermod
1	262	cspC	lpxM	-3.76968	intermod
1	264	cspC	ycgB	-12.9142	intermod
1	267	cspD	ugpB	3.28326	intermod
1	268	cspC	abgB	3.27186	intermod
1	270	cspD	trkA	3.09145	intermod
1	273	cspD	potE	-3.61314	intermod
1	275	cspD	relB	-4.66088	intermod
1	275	cspD	rep	-3.55574	intermod
1	276	cspC	fumB	3.17144	intermod
1	278	cspD	cpsG	-3.93679	intermod
1	278	cspD	manA	3.18436	intermod
1	278	cspC	cpsG	-3.66937	intermod
1	279	cspD	btuC	3.09945	intermod
1	281	cspD	cobU	3.28097	intermod
1	281	cspC	cobS	5.06142	intermod
1	281	cspC	cobU	-3.90248	intermod
1	282	cspC	mdtB	-3.42672	intermod
1	282	cspC	mdtC	-9.9229	intermod
1	284	cspC	yegU	-11.559	intermod
1	286	cspD	nrfF	-7.55062	intermod
1	287	cspC	ackA	3.78758	intermod
1	291	cspD	xapB	-3.49018	intermod
1	291	cspC	xapB	3.23325	intermod
1	292	cspC	ppk	-5.88617	intermod
1	292	cspC	ppx	4.1425	intermod
1	295	cspD	proW	-4.34582	intermod
1	296	cspD	nlpD	3.23196	intermod
1	297	cspD	srlA	3.92063	intermod
1	299	cspD	ulaC	7.72521	intermod
1	306	cspD	arsB	3.53993	intermod
1	310	cspD	rfaZ	3.50242	intermod
1	311	cspC	rfaP	-5.10226	intermod
1	313	cspD	ubiB	3.3275	intermod
1	313	cspC	ubiE	5.34636	intermod
2	1	dadX	hfq	4.25757	intermod
2	1	dadX	nudH	3.74785	intermod
2	1	dadX	rhlB	3.45591	intermod
2	1	dadX	rmf	5.21995	intermod
2	1	dadX	rne	-6.99991	intermod
2	1	dadX	ybjX	-3.41708	intermod
2	1	dadX	yccW	3.76318	intermod
2	1	dadX	yfiF	3.54612	intermod
2	3	dadX	flgC	3.5383	intermod
2	3	dadX	fliG	-4.57731	intermod
2	3	dadX	fliL	-5.00803	intermod
2	3	dadX	fliM	-4.89292	intermod
2	3	dadX	fliT	-4.47419	intermod
2	4	dadX	rplI	3.38497	intermod
2	4	dadX	ygcP	3.1428	intermod
2	5	dadX	helD	-4.46513	intermod
2	5	dadX	katE	-7.29145	intermod
2	6	dadX	ybbN	4.28345	intermod
2	7	dadX	ddpC	4.83785	intermod
2	7	dadX	mppA	3.51767	intermod
2	7	dadX	nikA	4.17138	intermod
2	7	dadX	oppB	-13.6784	intermod
2	8	dadX	infA	-4.06221	intermod
2	9	dadX	ycgG	-3.75865	intermod
2	10	dadX	hinT	3.93765	intermod
2	11	dadX	ygeV	-4.75478	intermod
2	11	dadX	yodC	4.12475	intermod
2	12	dadX	greB	4.55857	intermod
2	12	dadX	melR	-4.3853	intermod
2	13	dadX	aas	4.10667	intermod
2	13	dadX	acpP	-8.5718	intermod
2	13	dadX	fabD	-4.67186	intermod
2	15	dadX	cheY	3.40489	intermod
2	16	dadX	rbsC	3.41651	intermod
2	17	dadX	rimJ	4.94897	intermod
2	17	dadX	ycbJ	4.5614	intermod
2	18	dadX	intA	3.4908	intermod
2	19	dadX	argT	-3.92277	intermod
2	21	dadX	yehC	3.37256	intermod
2	21	dadX	yraI	3.38403	intermod
2	22	dadX	gltK	4.83905	intermod
2	23	dadX	dppD	4.35869	intermod
2	23	dadX	oppD	-4.51822	intermod
2	23	dadX	oppF	-6.83937	intermod
2	24	dadX	clpP	-6.49374	intermod
2	24	dadX	narV	-12.7318	intermod
2	25	dadX	fruK	6.06046	intermod
2	25	dadX	frwB	8.51233	intermod
2	25	dadX	ypdG	4.38644	intermod
2	26	dadX	dnaQ	6.14393	intermod
2	26	dadX	holA	11.3066	intermod
2	26	dadX	nusB	3.17536	intermod
2	28	dadX	cpxA	3.75679	intermod
2	28	dadX	creB	-4.06	intermod
2	31	dadX	hycF	-4.16146	intermod
2	32	dadX	malE	3.44629	intermod
2	32	dadX	malK	5.51528	intermod
2	32	dadX	ugpE	-4.1044	intermod
2	33	dadX	cysP	4.63688	intermod
2	35	dadX	fimD	3.8384	intermod
2	35	dadX	sfmD	-5.56858	intermod
2	35	dadX	ycbS	3.34228	intermod
2	36	dadX	mutS	-3.67682	intermod
2	37	dadX	hisB	5.07121	intermod
2	37	dadX	hisC	3.14058	intermod
2	37	dadX	hisG	5.16408	intermod
2	41	dadX	rfaE	5.03212	intermod
2	41	dadX	ybeX	3.55161	intermod
2	42	dadX	potF	4.62044	intermod
2	46	dadX	ribE	-3.57903	intermod
2	47	dadX	ycjX	-3.7868	intermod
2	47	dadX	ydiJ	-3.63856	intermod
2	48	dadX	hupB	-4.05835	intermod
2	48	dadX	ihfA	3.80006	intermod
2	49	dadX	gloB	-4.23107	intermod
2	49	dadX	uvrB	5.88829	intermod
2	50	dadX	glpC	-4.07097	intermod
2	51	dadX	purD	5.27691	intermod
2	51	dadX	purE	-3.65545	intermod
2	51	dadX	purK	4.62118	intermod
2	51	dadX	purN	5.97201	intermod
2	51	dadX	purU	-3.4613	intermod
2	52	dadX	cspE	4.83484	intermod
2	52	dadX	serS	-4.66384	intermod
2	53	dadX	nagD	-4.05313	intermod
2	54	dadX	metB	4.22492	intermod
2	54	dadX	metC	3.57935	intermod
2	55	dadX	cysD	-3.65939	intermod
2	57	dadX	rsxD	-3.43462	intermod
2	58	dadX	agaV	-4.31665	intermod
2	58	dadX	manX	-3.54574	intermod
2	59	dadX	thiF	6.05163	intermod
2	60	dadX	truA	4.03116	intermod
2	61	dadX	livM	3.39055	intermod
2	62	dadX	phnI	4.33078	intermod
2	64	dadX	hscA	-7.45094	intermod
2	65	dadX	apaH	6.00792	intermod
2	65	dadX	ksgA	4.62085	intermod
2	66	dadX	leuA	3.22083	intermod
2	66	dadX	leuC	3.45488	intermod
2	67	dadX	trpB	-4.05678	intermod
2	67	dadX	trpD	3.27966	intermod
2	69	dadX	iscR	4.53972	intermod
2	72	dadX	dhaR	-5.73779	intermod
2	72	dadX	guaC	3.91582	intermod
2	73	dadX	cusR	5.60364	intermod
2	74	dadX	kdpC	-11.9177	intermod
2	74	dadX	tmk	-5.40571	intermod
2	75	dadX	pmbA	-4.11324	intermod
2	76	dadX	moaD	4.16739	intermod
2	76	dadX	moaE	5.2819	intermod
2	77	dadX	galF	-3.79999	intermod
2	77	dadX	gatD	3.77704	intermod
2	78	dadX	menC	4.56791	intermod
2	78	dadX	menE	3.62294	intermod
2	80	dadX	pspF	4.28346	intermod
2	83	dadX	chbA	3.86278	intermod
2	83	dadX	chbC	-3.45918	intermod
2	85	dadX	rffH	-4.67348	intermod
2	86	dadX	ccmE	7.55299	intermod
2	86	dadX	ccmF	4.49638	intermod
2	88	dadX	idnK	3.16955	intermod
2	90	dadX	fucP	4.12862	intermod
2	93	dadX	entE	4.84379	intermod
2	95	dadX	yfcX	4.28742	intermod
2	98	dadX	fhuE	-10.5273	intermod
2	99	dadX	prsA	-7.15155	intermod
2	100	dadX	cysZ	-3.71933	intermod
2	102	dadX	sspB	4.23527	intermod
2	102	dadX	ybaT	3.37685	intermod
2	103	dadX	lysS	4.1745	intermod
2	104	dadX	purC	4.86991	intermod
2	104	dadX	purL	5.34567	intermod
2	105	dadX	cysS	-5.25646	intermod
2	106	dadX	narQ	3.48972	intermod
2	106	dadX	narX	-3.69395	intermod
2	107	dadX	fepB	4.85916	intermod
2	107	dadX	fepG	3.3151	intermod
2	108	dadX	frdB	-4.27292	intermod
2	109	dadX	cydA	-8.24493	intermod
2	110	dadX	modA	3.41786	intermod
2	111	dadX	bioC	3.351	intermod
2	112	dadX	serA	3.92032	intermod
2	113	dadX	ydiA	3.45359	intermod
2	115	dadX	nrdF	-4.12819	intermod
2	119	dadX	asnA	5.17944	intermod
2	119	dadX	gidA	7.40321	intermod
2	120	dadX	iclR	3.74162	intermod
2	123	dadX	dnaJ	-5.92656	intermod
2	123	dadX	ptsP	3.91127	intermod
2	127	dadX	acrB	5.32401	intermod
2	131	dadX	mukB	-7.04822	intermod
2	131	dadX	mukF	-4.74613	intermod
2	131	dadX	smtA	3.10787	intermod
2	132	dadX	minC	-7.46872	intermod
2	134	dadX	nadA	3.11325	intermod
2	137	dadX	recA	3.13155	intermod
2	140	dadX	barA	3.49884	intermod
2	142	dadX	phoU	-3.71556	intermod
2	144	dadX	yajC	4.55083	intermod
2	147	dadX	pykA	-4.49657	intermod
2	148	dadX	rhsA	-4.77242	intermod
2	151	dadX	visC	3.69497	intermod
2	152	dadX	dgsA	-3.61726	intermod
2	152	dadX	malX	8.95082	intermod
2	155	dadX	adhE	4.49113	intermod
2	155	dadX	exbB	3.22813	intermod
2	157	dadX	aroC	5.84802	intermod
2	158	dadX	ycaR	-3.94053	intermod
2	160	dadX	yebT	3.49843	intermod
2	162	dadX	hyaA	5.07169	intermod
2	162	dadX	lolB	-5.27175	intermod
2	163	dadX	hyaF	4.28298	intermod
2	165	dadX	pth	-6.51535	intermod
2	165	dadX	ychH	-7.28547	intermod
2	166	dadX	purB	-7.12564	intermod
2	168	dadX	kch	-4.61659	intermod
2	169	dadX	fecB	-3.71678	intermod
2	172	dadX	agaS	-11.6417	intermod
2	172	dadX	kbaY	3.69285	intermod
2	175	dadX	gpmI	-8.59756	intermod
2	177	dadX	napC	-3.52498	intermod
2	179	dadX	glpF	3.38614	intermod
2	181	dadX	nirD	3.89322	intermod
2	185	dadX	rffM	-5.12938	intermod
2	200	dadX	paaG	4.19112	intermod
2	202	dadX	oxc	3.70133	intermod
2	212	dadX	lysP	6.6804	intermod
2	217	dadX	gmhB	5.64533	intermod
2	217	dadX	lpcA	4.12876	intermod
2	218	dadX	ydiO	-3.49038	intermod
2	220	dadX	betA	-3.9745	intermod
2	221	dadX	acs	3.34619	intermod
2	230	dadX	ydgT	4.80222	intermod
2	233	dadX	glnA	-4.11695	intermod
2	233	dadX	glnG	-13.8513	intermod
2	250	dadX	aspC	3.10938	intermod
2	255	dadX	bcp	-3.93499	intermod
2	255	dadX	trxB	-4.75409	intermod
2	256	dadX	grxB	4.53285	intermod
2	257	dadX	maeB	-3.78565	intermod
2	257	dadX	ssuE	-5.37699	intermod
2	258	dadX	napA	-3.86836	intermod
2	262	dadX	ddg	3.40635	intermod
2	266	dadX	ptsN	4.31806	intermod
2	267	dadX	ugpB	4.29095	intermod
2	267	dadX	ugpC	3.43835	intermod
2	272	dadX	fdhE	3.78497	intermod
2	273	dadX	potE	-11.7469	intermod
2	275	dadX	relB	3.10566	intermod
2	278	dadX	cpsG	-5.28239	intermod
2	279	dadX	btuE	-3.77043	intermod
2	286	dadX	nrfG	-4.25183	intermod
2	292	dadX	ppk	5.01232	intermod
2	292	dadX	ppx	3.1647	intermod
2	294	dadX	gabP	5.15075	intermod
2	295	dadX	proV	6.76123	intermod
2	298	dadX	gcvH	-3.65618	intermod
2	298	dadX	gcvP	-3.86708	intermod
2	298	dadX	gcvT	-4.94315	intermod
2	300	dadX	metE	3.26677	intermod
2	300	dadX	metH	3.4366	intermod
2	302	dadX	lldR	3.23221	intermod
2	304	dadX	tdcA	3.57015	intermod
2	307	dadX	xylA	3.21782	intermod
2	311	dadX	rfaG	-6.01789	intermod
2	312	dadX	rfaB	3.50942	intermod
2	312	dadX	rfaI	3.30769	intermod
2	316	dadX	fimH	-4.23559	intermod
3	1	fliP	rluC	-3.91357	intermod
3	2	rpoF	dcm	-3.82303	intermod
3	2	fliP	tatA	3.45171	intermod
3	2	fliP	ydjI	-4.93892	intermod
3	4	rpoF	ydcP	-4.93232	intermod
3	4	fliP	ydcP	3.87643	intermod
3	5	fliP	katE	-3.57886	intermod
3	6	fliP	fadH	3.83794	intermod
3	9	fliP	mpl	3.65452	intermod
3	10	fliP	yghA	3.42491	intermod
3	10	fliP	zwf	-5.07707	intermod
3	14	fliP	rnhA	3.66434	intermod
3	14	fliP	sbcB	-4.37192	intermod
3	15	rpoF	cheY	-4.80901	intermod
3	15	fliP	cheW	-3.82142	intermod
3	15	fliP	cheZ	-4.60742	intermod
3	16	fliP	alsC	3.64692	intermod
3	17	fliP	rimJ	3.70941	intermod
3	19	fliP	fliY	-3.44008	intermod
3	24	fliP	narV	3.10859	intermod
3	28	fliP	yedW	-6.18768	intermod
3	32	fliP	ugpE	5.0964	intermod
3	33	fliP	ynjD	4.04223	intermod
3	37	fliP	hisB	5.39129	intermod
3	37	fliP	hisC	-3.71984	intermod
3	37	fliP	hisH	-3.85517	intermod
3	43	fliP	cadB	3.961	intermod
3	52	rpoF	cspG	-4.38018	intermod
3	64	fliP	iscU	4.42415	intermod
3	64	fliP	yebG	-3.84701	intermod
3	73	rpoF	yedV	-13.6684	intermod
3	73	fliP	cusR	4.29803	intermod
3	75	fliP	gmr	-4.43814	intermod
3	78	fliP	menB	-4.36071	intermod
3	78	fliP	menE	3.17296	intermod
3	83	fliP	chbR	-4.60739	intermod
3	84	rpoF	yodD	-6.2505	intermod
3	85	fliP	rffG	3.64548	intermod
3	86	rpoF	ccmC	-7.29733	intermod
3	87	rpoF	nuoM	-7.96972	intermod
3	87	rpoF	nuoN	-8.96678	intermod
3	87	fliP	nuoM	-4.37425	intermod
3	87	fliP	nuoN	-3.96434	intermod
3	90	fliP	fucR	3.56072	intermod
3	95	rpoF	der	-6.08555	intermod
3	95	fliP	der	-3.5846	intermod
3	104	fliP	purC	-3.50226	intermod
3	123	fliP	ybgI	3.24615	intermod
3	129	fliP	ulaE	3.44866	intermod
3	131	fliP	mukF	-3.61582	intermod
3	139	fliP	tauA	4.26597	intermod
3	147	fliP	pykA	-3.45708	intermod
3	155	rpoF	pykF	-6.02105	intermod
3	155	fliP	exbB	3.79077	intermod
3	163	fliP	hyaF	3.40574	intermod
3	167	rpoF	uhpB	-9.73352	intermod
3	172	fliP	kbaZ	3.16795	intermod
3	183	fliP	yliK	3.10743	intermod
3	201	fliP	dsbC	3.16628	intermod
3	225	rpoF	pgm	-3.65758	intermod
3	228	fliP	ydhD	-4.36145	intermod
3	230	rpoF	hns	-4.94216	intermod
3	238	fliP	melB	4.3202	intermod
3	248	fliP	alkA	-3.70991	intermod
3	270	fliP	trkA	3.34531	intermod
3	280	fliP	sdaC	3.7546	intermod
3	289	rpoF	nuoF	-5.21476	intermod
3	290	fliP	guaB	3.80401	intermod
3	291	fliP	xapA	-5.25837	intermod
3	305	fliP	agaI	3.12013	intermod
5	1	cbpA	fabZ	-7.08375	intermod
5	1	cbpA	ihfB	-8.59078	intermod
5	1	cbpA	lpxD	-4.82646	intermod
5	1	cbpA	rluB	-5.02146	intermod
5	1	cbpA	rmf	-3.40994	intermod
5	1	cbpA	rne	-5.62597	intermod
5	1	cbpA	tgt	4.47843	intermod
5	1	cbpA	yccW	-3.55245	intermod
5	1	cbpA	yeeX	-3.6486	intermod
5	1	cbpA	ymcA	-9.58026	intermod
5	1	cbpA	ynbC	-3.95659	intermod
5	2	rpoH	hycI	3.46731	intermod
5	2	rpoH	lpxH	3.33422	intermod
5	2	rpoH	yaiX	3.14647	intermod
5	2	rpoH	ycdY	3.6355	intermod
5	2	rpoH	ydjI	-3.82217	intermod
5	2	rpoH	ynfB	3.51667	intermod
5	2	cbpA	aldA	-5.17555	intermod
5	2	cbpA	cydC	-6.86748	intermod
5	2	cbpA	ftsK	-12.9596	intermod
5	2	cbpA	hypA	-3.86936	intermod
5	2	cbpA	ogt	-3.52241	intermod
5	2	cbpA	tatB	-4.04886	intermod
5	2	cbpA	tatC	-3.63804	intermod
5	2	cbpA	ycdY	-6.96967	intermod
5	2	cbpA	ycgF	6.4	intermod
5	2	cbpA	ynfB	-3.50861	intermod
5	3	rpoH	fliN	3.20263	intermod
5	3	cbpA	flgG	-4.39606	intermod
5	3	cbpA	flgH	-4.3969	intermod
5	3	cbpA	flgJ	-5.20664	intermod
5	3	cbpA	flgK	-3.61932	intermod
5	3	cbpA	flgL	-3.79407	intermod
5	3	cbpA	fliJ	-9.55233	intermod
5	3	cbpA	fliR	-3.69121	intermod
5	4	rpoH	adk	-4.46322	intermod
5	4	rpoH	ygcP	-4.31491	intermod
5	4	rpoH	yhbC	-3.78761	intermod
5	4	cbpA	adk	-4.49587	intermod
5	4	cbpA	fis	3.82606	intermod
5	4	cbpA	rplD	4.23339	intermod
5	4	cbpA	srlR	-3.54069	intermod
5	4	cbpA	ygcP	7.43974	intermod
5	6	rpoH	fadH	-3.51937	intermod
5	6	hscB	era	-7.99185	intermod
5	6	cbpA	murB	-3.44716	intermod
5	6	cbpA	ydjQ	-6.67715	intermod
5	7	rpoH	nikA	6.08497	intermod
5	7	rpoH	nikE	-4.9918	intermod
5	7	cbpA	dppC	3.71625	intermod
5	7	cbpA	nikA	5.1281	intermod
5	7	cbpA	nikC	4.82885	intermod
5	7	cbpA	oppB	-7.60892	intermod
5	7	cbpA	oppC	-4.20033	intermod
5	7	cbpA	yliD	3.17081	intermod
5	8	rpoH	rrmJ	-4.55386	intermod
5	8	cbpA	cca	3.54396	intermod
5	8	cbpA	hslR	-3.44365	intermod
5	8	cbpA	infA	-6.35105	intermod
5	8	cbpA	pyrH	-3.51773	intermod
5	9	rpoH	ycgG	3.61666	intermod
5	10	rpoH	hda	-5.04365	intermod
5	10	rpoH	yidC	-5.24517	intermod
5	10	rpoH	yjdC	3.2882	intermod
5	10	cbpA	hinT	-9.63572	intermod
5	11	hscB	can	-3.99256	intermod
5	11	cbpA	dxs	-4.4563	intermod
5	11	cbpA	pstB	-4.778	intermod
5	11	cbpA	yaeQ	3.56425	intermod
5	11	cbpA	yheS	3.1408	intermod
5	12	rpoH	rpoC	-6.28875	intermod
5	12	cbpA	cedA	-3.48946	intermod
5	12	cbpA	melR	-4.9368	intermod
5	12	cbpA	nusA	-3.58779	intermod
5	13	hscB	acpS	-4.36719	intermod
5	13	cbpA	acpP	-6.54976	intermod
5	13	cbpA	fabD	-4.13149	intermod
5	13	cbpA	pabC	-5.7105	intermod
5	14	rpoH	pldB	-3.55996	intermod
5	14	hscB	ssb	-4.26595	intermod
5	14	cbpA	recQ	3.14266	intermod
5	14	cbpA	rnt	-5.44927	intermod
5	14	cbpA	topA	-3.62979	intermod
5	15	cbpA	trg	-4.09929	intermod
5	16	rpoH	alsA	3.35571	intermod
5	16	cbpA	rbsC	5.61639	intermod
5	16	cbpA	rbsK	3.41814	intermod
5	16	cbpA	yphD	3.17642	intermod
5	16	cbpA	ytfT	-5.64777	intermod
5	17	cbpA	pepT	-3.61458	intermod
5	17	cbpA	rimJ	-5.00067	intermod
5	17	cbpA	yieM	3.20237	intermod
5	18	rpoH	nfo	4.0814	intermod
5	19	rpoH	fliY	-3.70474	intermod
5	19	cbpA	artQ	3.7674	intermod
5	19	cbpA	fliZ	3.84291	intermod
5	20	hscB	rpsT	-3.44804	intermod
5	21	rpoH	fimC	3.09931	intermod
5	21	cbpA	fimA	-3.64875	intermod
5	21	cbpA	yehC	3.62515	intermod
5	23	rpoH	ddpD	-3.96204	intermod
5	24	rpoH	narH	-3.46467	intermod
5	24	rpoH	narW	-4.04431	intermod
5	24	cbpA	clpP	-3.51743	intermod
5	24	cbpA	narJ	-8.81511	intermod
5	24	cbpA	narK	-5.24747	intermod
5	24	cbpA	narV	3.41277	intermod
5	25	cbpA	fruA	5.41499	intermod
5	25	cbpA	frvB	5.33313	intermod
5	26	rpoH	dnaQ	-6.29467	intermod
5	26	rpoH	holA	3.48512	intermod
5	26	cbpA	holA	3.63064	intermod
5	26	cbpA	nusB	-3.75612	intermod
5	28	cbpA	rstA	-4.02603	intermod
5	29	rpoH	ynfG	3.49676	intermod
5	30	rpoH	mreB	3.43466	intermod
5	30	cbpA	gatZ	3.64351	intermod
5	30	cbpA	ibpB	3.69481	intermod
5	31	rpoH	hycG	-4.32852	intermod
5	31	cbpA	hyfI	-4.47015	intermod
5	31	cbpA	nuoH	-5.34202	intermod
5	32	cbpA	malK	7.52161	intermod
5	32	cbpA	malM	-5.30806	intermod
5	33	cbpA	thiQ	-3.98956	intermod
5	33	cbpA	yehX	-3.76589	intermod
5	34	cbpA	fur	-6.18814	intermod
5	34	cbpA	hisL	-4.68919	intermod
5	34	cbpA	recN	-4.75826	intermod
5	35	cbpA	sfmD	-4.00283	intermod
5	35	cbpA	yehB	-5.52167	intermod
5	36	cbpA	hflC	-6.35908	intermod
5	37	rpoH	hisA	3.37464	intermod
5	37	rpoH	hisG	4.08883	intermod
5	37	cbpA	hisI	-4.30102	intermod
5	38	rpoH	yjhP	3.36031	intermod
5	39	cbpA	ydiH	-3.46873	intermod
5	40	rpoH	tolQ	3.56801	intermod
5	41	cbpA	glxK	3.16872	intermod
5	41	cbpA	rfaE	-4.67115	intermod
5	41	cbpA	yniA	-4.43988	intermod
5	44	rpoH	mraW	3.58839	intermod
5	44	cbpA	htpG	-3.46125	intermod
5	44	cbpA	lolA	-8.87682	intermod
5	46	rpoH	ribE	-5.45537	intermod
5	46	cbpA	ribD	-4.03455	intermod
5	46	cbpA	yciI	-5.97106	intermod
5	47	cbpA	ydfG	3.66578	intermod
5	47	cbpA	ydiJ	3.22534	intermod
5	50	cbpA	glpC	-5.99132	intermod
5	51	rpoH	purH	5.09388	intermod
5	51	cbpA	purU	-7.82483	intermod
5	52	cbpA	serS	-4.72028	intermod
5	53	rpoH	asnB	3.23922	intermod
5	53	rpoH	nagB	-4.05472	intermod
5	54	rpoH	metF	-3.48517	intermod
5	54	cbpA	metB	3.64771	intermod
5	55	cbpA	cysI	3.4236	intermod
5	55	cbpA	ycbX	-4.86525	intermod
5	56	cbpA	uxaB	4.10154	intermod
5	57	rpoH	rsxA	3.40495	intermod
5	57	rpoH	rsxC	5.03744	intermod
5	57	cbpA	rsxE	4.0406	intermod
5	57	cbpA	rsxG	-5.73419	intermod
5	58	cbpA	agaC	4.2714	intermod
5	59	rpoH	thiE	3.36779	intermod
5	59	cbpA	thiD	-7.33059	intermod
5	59	cbpA	thiG	3.26169	intermod
5	60	rpoH	cvpA	3.70023	intermod
5	60	cbpA	folC	-3.74952	intermod
5	61	cbpA	livM	7.22911	intermod
5	64	cbpA	iscU	-5.52328	intermod
5	65	cbpA	apaH	3.10329	intermod
5	66	rpoH	yeaU	-3.4493	intermod
5	67	cbpA	trpE	-4.61757	intermod
5	67	cbpA	trpL	-5.49529	intermod
5	69	cbpA	yaiA	-3.52163	intermod
5	72	cbpA	guaC	3.34295	intermod
5	74	rpoH	tmk	-4.25312	intermod
5	74	cbpA	kdpA	3.84491	intermod
5	74	cbpA	kdpD	5.7065	intermod
5	74	cbpA	tmk	-4.19272	intermod
5	75	rpoH	tldD	3.62127	intermod
5	76	cbpA	moaE	4.08788	intermod
5	77	cbpA	yfbR	-4.4061	intermod
5	77	cbpA	ypdB	-9.09504	intermod
5	78	rpoH	menB	-3.52543	intermod
5	78	rpoH	menE	3.50997	intermod
5	79	rpoH	sufE	6.15646	intermod
5	79	hscB	sufB	-17.3296	intermod
5	79	hscB	sufC	-8.12716	intermod
5	79	hscB	sufE	-13.7606	intermod
5	79	hscB	sufS	-3.6819	intermod
5	79	cbpA	sufS	-4.29041	intermod
5	80	rpoH	pspF	4.32465	intermod
5	80	cbpA	pspA	-3.48183	intermod
5	80	cbpA	pspC	-3.77356	intermod
5	81	rpoH	birA	-4.07082	intermod
5	81	cbpA	nanA	3.32065	intermod
5	82	rpoH	pheT	-6.65034	intermod
5	82	cbpA	yjcQ	-4.5886	intermod
5	83	cbpA	chbB	-3.48213	intermod
5	83	cbpA	chbR	-3.43134	intermod
5	84	cbpA	kdgR	-3.49828	intermod
5	85	rpoH	rffH	3.60776	intermod
5	85	cbpA	rfbD	3.5218	intermod
5	86	rpoH	ccmH	3.09772	intermod
5	87	rpoH	nuoN	3.64606	intermod
5	87	cbpA	nuoM	-3.88922	intermod
5	87	cbpA	nuoN	-3.51559	intermod
5	88	cbpA	gntP	3.3914	intermod
5	88	cbpA	gntR	-4.42931	intermod
5	88	cbpA	idnK	4.00321	intermod
5	90	cbpA	fucK	-4.18034	intermod
5	90	cbpA	fucR	4.95775	intermod
5	91	rpoH	rhaR	3.23789	intermod
5	91	cbpA	rhaR	5.31832	intermod
5	96	cbpA	araC	-3.71993	intermod
5	97	rpoH	argH	3.91172	intermod
5	98	cbpA	fhuE	-8.4629	intermod
5	100	cbpA	crr	-3.79302	intermod
5	100	cbpA	ptsH	3.48131	intermod
5	104	rpoH	purL	-4.45197	intermod
5	105	rpoH	cysK	4.70649	intermod
5	106	cbpA	narQ	3.91541	intermod
5	108	cbpA	frdB	-8.14422	intermod
5	108	cbpA	frdC	-5.54901	intermod
5	109	cbpA	appB	-4.51025	intermod
5	109	cbpA	cydA	-6.28008	intermod
5	109	cbpA	cydB	-3.49757	intermod
5	110	rpoH	modC	-3.94782	intermod
5	110	cbpA	modE	3.12339	intermod
5	110	cbpA	modF	4.49572	intermod
5	111	cbpA	ynfK	-7.90844	intermod
5	112	cbpA	rpiA	-4.06187	intermod
5	113	cbpA	rluD	4.11041	intermod
5	116	rpoH	glgP	4.10295	intermod
5	117	rpoH	recB	-3.79719	intermod
5	117	rpoH	recD	-3.43224	intermod
5	118	rpoH	yhiO	-3.69284	intermod
5	119	cbpA	trmE	4.34466	intermod
5	122	cbpA	talA	3.48485	intermod
5	123	rpoH	dnaJ	-3.66326	intermod
5	123	rpoH	ptsP	-3.66312	intermod
5	123	cbpA	dnaJ	-5.02601	intermod
5	123	cbpA	ptsP	3.80307	intermod
5	124	cbpA	yfcC	3.78766	intermod
5	125	cbpA	argI	-4.6659	intermod
5	126	rpoH	fixA	3.45455	intermod
5	126	cbpA	fixX	-6.32999	intermod
5	127	rpoH	acrB	-6.88433	intermod
5	127	cbpA	tolC	3.71271	intermod
5	131	rpoH	mukF	-3.76188	intermod
5	131	hscB	mukE	3.09181	intermod
5	131	hscB	mukF	3.29127	intermod
5	131	cbpA	mukB	-8.2653	intermod
5	131	cbpA	mukE	-6.62448	intermod
5	131	cbpA	mukF	-4.76315	intermod
5	131	cbpA	smtA	-11.4275	intermod
5	132	rpoH	minC	-6.24115	intermod
5	133	cbpA	gspD	4.2095	intermod
5	135	cbpA	sucC	-3.83624	intermod
5	135	cbpA	sucD	-4.60912	intermod
5	137	hscB	recA	-3.95066	intermod
5	137	cbpA	dinI	-3.72189	intermod
5	139	rpoH	tauA	3.27833	intermod
5	139	rpoH	tauB	3.40295	intermod
5	139	cbpA	tauA	-3.68061	intermod
5	142	cbpA	pstC	3.96413	intermod
5	143	cbpA	zraP	8.07424	intermod
5	143	cbpA	zraS	-3.75233	intermod
5	146	cbpA	cyoA	3.9371	intermod
5	146	cbpA	cyoC	3.49584	intermod
5	148	rpoH	rhsA	-4.98897	intermod
5	150	rpoH	citD	3.53321	intermod
5	152	rpoH	malX	3.09222	intermod
5	157	rpoH	aroB	4.40346	intermod
5	157	rpoH	aroK	4.97157	intermod
5	157	cbpA	aroC	5.12945	intermod
5	158	cbpA	ycaR	-3.66521	intermod
5	160	cbpA	pqiA	-4.74381	intermod
5	162	cbpA	hyaA	-4.17146	intermod
5	162	cbpA	hyaB	-4.08075	intermod
5	163	cbpA	hyaD	-3.62909	intermod
5	163	cbpA	hyaE	-9.70113	intermod
5	163	cbpA	hyaF	-6.48595	intermod
5	164	rpoH	yiiD	-3.70843	intermod
5	165	cbpA	ychH	-8.60037	intermod
5	167	cbpA	uhpC	-3.41893	intermod
5	170	cbpA	yebO	-4.37796	intermod
5	171	rpoH	ytfG	3.12077	intermod
5	171	cbpA	yjgK	-3.66276	intermod
5	172	rpoH	agaR	-4.27702	intermod
5	172	rpoH	kbaY	-4.18236	intermod
5	172	cbpA	agaS	4.03632	intermod
5	172	cbpA	kbaY	5.01017	intermod
5	172	cbpA	kbaZ	3.31409	intermod
5	174	rpoH	fdhF	-3.43121	intermod
5	174	cbpA	torY	-4.9371	intermod
5	175	cbpA	gpmI	4.57	intermod
5	178	rpoH	glpE	-4.47408	intermod
5	178	rpoH	glpG	-5.15404	intermod
5	178	cbpA	glpR	-3.69881	intermod
5	179	cbpA	glpF	3.26002	intermod
5	179	cbpA	glpX	3.58735	intermod
5	180	cbpA	rseC	-8.91548	intermod
5	182	rpoH	bglA	-4.61003	intermod
5	182	cbpA	bglA	3.08966	intermod
5	183	cbpA	argK	4.64262	intermod
5	185	rpoH	rffM	-4.95148	intermod
5	188	rpoH	gpt	4.17838	intermod
5	190	cbpA	aat	6.15984	intermod
5	192	rpoH	rbfA	9.10453	intermod
5	192	cbpA	rbfA	5.51127	intermod
5	195	cbpA	map	-3.62972	intermod
5	196	hscB	ispG	-3.79788	intermod
5	196	cbpA	hisS	-4.12398	intermod
5	197	cbpA	rihA	3.80537	intermod
5	200	cbpA	paaG	3.35758	intermod
5	202	cbpA	yagF	4.47298	intermod
5	203	cbpA	ilvN	3.21323	intermod
5	205	rpoH	ftsA	-7.83303	intermod
5	207	rpoH	ddlA	3.73274	intermod
5	209	cbpA	ompA	-6.65446	intermod
5	209	cbpA	sulA	-4.7213	intermod
5	210	rpoH	rnhB	3.70819	intermod
5	212	cbpA	yeiE	-5.87533	intermod
5	216	rpoH	metQ	3.22819	intermod
5	217	cbpA	gmhB	-5.91914	intermod
5	217	cbpA	lpcA	-4.699	intermod
5	219	cbpA	yaeB	-4.52959	intermod
5	223	cbpA	ebgR	3.16522	intermod
5	224	cbpA	treR	-6.34658	intermod
5	226	cbpA	phoP	-4.71621	intermod
5	227	cbpA	ispA	-3.58933	intermod
5	228	hscB	ydhD	-11.2406	intermod
5	229	cbpA	hslV	3.7881	intermod
5	229	cbpA	xerC	-4.11346	intermod
5	230	rpoH	hns	4.49042	intermod
5	230	cbpA	hns	6.06639	intermod
5	233	cbpA	glnG	3.71251	intermod
5	235	cbpA	acrF	-3.52716	intermod
5	239	cbpA	yccS	-4.49725	intermod
5	241	rpoH	allC	3.72072	intermod
5	241	rpoH	allD	-3.93776	intermod
5	242	cbpA	atoD	-8.26438	intermod
5	245	rpoH	dsbG	3.15018	intermod
5	248	cbpA	adiA	3.48981	intermod
5	250	cbpA	ompF	-5.6861	intermod
5	252	cbpA	tnaC	-4.88032	intermod
5	254	rpoH	mdtL	3.41638	intermod
5	255	cbpA	trxB	-6.77257	intermod
5	256	rpoH	grxB	3.37254	intermod
5	256	cbpA	pyrC	-4.96236	intermod
5	257	rpoH	ssuE	-3.39163	intermod
5	257	cbpA	ssuE	-6.79514	intermod
5	259	rpoH	ypeA	-5.48268	intermod
5	260	cbpA	csgA	-5.59389	intermod
5	261	hscB	rnc	-7.13374	intermod
5	261	cbpA	ymdB	-5.47339	intermod
5	264	cbpA	ycgB	-3.45131	intermod
5	264	cbpA	yeaH	-4.535	intermod
5	265	rpoH	tdk	-3.52341	intermod
5	267	rpoH	ugpC	4.23914	intermod
5	267	cbpA	ugpB	4.08654	intermod
5	270	cbpA	trkG	3.9222	intermod
5	273	cbpA	potE	3.8657	intermod
5	273	cbpA	yneI	5.53699	intermod
5	274	hscB	gntY	-3.58601	intermod
5	274	cbpA	elbB	-7.0076	intermod
5	275	cbpA	rep	3.62454	intermod
5	276	cbpA	fumB	-3.74337	intermod
5	277	cbpA	aspA	-3.93711	intermod
5	277	cbpA	dcuB	7.77085	intermod
5	278	cbpA	cpsB	-4.36607	intermod
5	279	cbpA	btuE	3.86992	intermod
5	280	cbpA	sdaC	3.67818	intermod
5	282	cbpA	mdtB	-4.29222	intermod
5	283	rpoH	gatB	4.85477	intermod
5	287	cbpA	ackA	-4.72894	intermod
5	288	cbpA	evgA	5.53103	intermod
5	289	rpoH	nuoG	3.42878	intermod
5	289	cbpA	nuoF	5.62864	intermod
5	290	cbpA	guaB	3.14975	intermod
5	295	rpoH	proW	-3.59222	intermod
5	295	cbpA	proV	3.75473	intermod
5	295	cbpA	proW	5.41705	intermod
5	297	rpoH	srlB	-4.5322	intermod
5	298	cbpA	gcvP	-5.59538	intermod
5	301	cbpA	glcG	3.64982	intermod
5	308	rpoH	xylH	-3.64576	intermod
5	308	cbpA	xylH	4.74642	intermod
5	309	cbpA	rfaC	-5.66836	intermod
5	313	rpoH	ubiE	3.72082	intermod
5	315	rpoH	fdoH	4.57575	intermod
5	315	cbpA	fdoG	3.11675	intermod
5	315	cbpA	fdoH	3.21701	intermod
5	315	cbpA	fdoI	4.49423	intermod
5	316	cbpA	fimG	-6.98211	intermod
7	1	oppA	fabZ	-9.19149	intermod
7	1	oppA	lpxD	-6.47687	intermod
7	1	oppA	purA	-8.97351	intermod
7	1	oppA	rluB	-6.90202	intermod
7	1	oppA	rluC	-8.28092	intermod
7	1	oppA	rne	-6.00466	intermod
7	1	oppA	ybjX	-4.36006	intermod
7	1	oppA	yedO	-8.54616	intermod
7	2	oppA	aldA	-3.56783	intermod
7	2	oppA	cydC	-18.2768	intermod
7	2	oppA	ftsK	-6.23413	intermod
7	2	oppA	hypE	-7.9805	intermod
7	2	oppA	lpxH	-3.68617	intermod
7	2	oppA	puuC	-7.86877	intermod
7	2	oppA	wcaD	-4.77858	intermod
7	3	oppA	flgB	-8.60332	intermod
7	3	oppA	flgK	-4.29533	intermod
7	3	oppA	flgN	-5.49903	intermod
7	4	oppA	adk	-4.44405	intermod
7	4	oppA	rplA	-3.83353	intermod
7	4	oppA	rplD	-4.66005	intermod
7	5	oppA	fbaA	-3.40573	intermod
7	6	oppA	dadA	-3.58806	intermod
7	6	oppA	ftsE	-5.63099	intermod
7	6	oppA	rssA	-10.0409	intermod
7	8	oppA	frr	-5.31726	intermod
7	8	oppA	infA	-5.1664	intermod
7	8	oppA	pyrH	-5.31214	intermod
7	8	oppA	rrmJ	-4.66116	intermod
7	9	oppA	lpxC	-3.70687	intermod
7	9	oppA	murF	-3.52204	intermod
7	9	oppA	murG	-3.51064	intermod
7	10	oppA	dnaN	-5.16259	intermod
7	10	oppA	wrbA	-3.59642	intermod
7	11	oppA	dxs	-6.68163	intermod
7	12	oppA	htrC	-3.50847	intermod
7	12	oppA	nusA	-4.76342	intermod
7	12	oppA	rpoB	-3.43172	intermod
7	12	oppA	rpoC	-5.5817	intermod
7	13	oppA	fabD	-10.5853	intermod
7	13	oppA	ybgC	4.06294	intermod
7	14	oppA	sbcB	-5.96816	intermod
7	14	oppA	ssb	-6.46797	intermod
7	14	oppA	topA	-30.924	intermod
7	15	oppA	cheW	-4.11321	intermod
7	16	oppA	alsB	-3.73141	intermod
7	19	oppA	fliY	-3.47138	intermod
7	24	oppA	narG	-5.05212	intermod
7	24	oppA	narI	-4.23917	intermod
7	24	oppA	narK	-5.51695	intermod
7	24	oppA	narY	-3.7088	intermod
7	24	oppA	narZ	-4.03143	intermod
7	26	oppA	dnaE	-5.67067	intermod
7	26	oppA	dnaX	-4.27111	intermod
7	26	oppA	holB	-14.0869	intermod
7	31	oppA	nuoB	-3.54449	intermod
7	34	oppA	hisL	-7.60487	intermod
7	34	oppA	nusG	-6.95176	intermod
7	40	oppA	pal	5.42849	intermod
7	41	oppA	yniA	-3.84143	intermod
7	42	oppA	ydcU	-5.51724	intermod
7	44	oppA	lolA	-5.38356	intermod
7	45	oppA	ilvA	-7.26373	intermod
7	46	oppA	cfa	3.29481	intermod
7	46	oppA	ribB	-6.98079	intermod
7	51	oppA	purU	-6.41179	intermod
7	54	oppA	ppc	3.91596	intermod
7	55	oppA	cysH	-5.72154	intermod
7	55	oppA	cysN	-4.38358	intermod
7	56	oppA	uxuB	-10.1939	intermod
7	63	oppA	secA	-9.67287	intermod
7	66	oppA	leuA	-7.41372	intermod
7	66	oppA	leuC	-10.1939	intermod
7	66	oppA	leuD	-4.0912	intermod
7	67	oppA	trpA	-6.76294	intermod
7	67	oppA	trpC	-7.94786	intermod
7	67	oppA	trpD	-6.5179	intermod
7	70	oppA	panB	-6.89296	intermod
7	70	oppA	panC	-9.03165	intermod
7	70	oppA	panD	-6.85818	intermod
7	72	oppA	dhaR	-3.39112	intermod
7	74	oppA	tmk	-22.7942	intermod
7	75	oppA	yedP	-3.92971	intermod
7	80	oppA	pspE	-6.13906	intermod
7	82	oppA	pheM	-7.92757	intermod
7	82	oppA	pheT	-7.35031	intermod
7	87	oppA	hyfB	-3.52885	intermod
7	92	oppA	gyrA	-3.88736	intermod
7	95	oppA	der	-10.1707	intermod
7	99	oppA	prsA	-20.7966	intermod
7	104	oppA	purC	-4.83888	intermod
7	104	oppA	purL	-3.89698	intermod
7	105	oppA	cysE	-4.52998	intermod
7	105	oppA	cysS	-6.3586	intermod
7	107	oppA	fepB	-4.49586	intermod
7	107	oppA	fepC	-5.41408	intermod
7	109	oppA	cydA	-4.62181	intermod
7	110	oppA	modB	3.13291	intermod
7	112	oppA	rpiA	3.34044	intermod
7	112	oppA	serA	-4.90848	intermod
7	120	oppA	metA	-9.91701	intermod
7	131	oppA	mukB	-4.90468	intermod
7	131	oppA	mukE	-6.0648	intermod
7	132	oppA	minC	-3.96194	intermod
7	134	oppA	nadA	-9.06904	intermod
7	134	oppA	nadC	-10.0083	intermod
7	138	oppA	yfeA	-3.46894	intermod
7	140	oppA	arcB	-4.68695	intermod
7	142	oppA	phoU	3.33041	intermod
7	150	oppA	citC	-3.88969	intermod
7	158	oppA	kdsB	-6.63747	intermod
7	162	oppA	lolB	-7.57143	intermod
7	163	oppA	hyaF	-6.74163	intermod
7	165	oppA	pth	-15.7079	intermod
7	165	oppA	ychH	-4.03161	intermod
7	166	oppA	purB	-7.74741	intermod
7	166	oppA	trmU	-4.35665	intermod
7	168	oppA	yfhJ	-3.44374	intermod
7	170	oppA	yciF	-7.06489	intermod
7	175	oppA	ygiT	-6.54212	intermod
7	181	oppA	nirD	-9.02857	intermod
7	196	oppA	hisS	-4.00106	intermod
7	199	oppA	fadE	3.27969	intermod
7	203	oppA	ilvB	-8.19857	intermod
7	209	oppA	ompA	-7.10023	intermod
7	210	oppA	lpxB	-5.11566	intermod
7	213	oppA	yfbG	-5.33126	intermod
7	214	oppA	hpt	-3.49919	intermod
7	218	oppA	ydiO	-4.73487	intermod
7	225	oppA	pgm	4.40008	intermod
7	227	oppA	ispA	-5.50042	intermod
7	230	oppA	stpA	3.28585	intermod
7	232	oppA	amtB	-3.40702	intermod
7	233	oppA	glnA	-4.7751	intermod
7	244	oppA	fes	-5.36548	intermod
7	249	oppA	ybgK	-3.61204	intermod
7	252	oppA	tnaB	-3.78138	intermod
7	252	oppA	tnaC	-3.84273	intermod
7	256	oppA	grxB	-5.12345	intermod
7	257	oppA	dhaH	-3.39058	intermod
7	258	oppA	napB	-9.16675	intermod
7	263	oppA	yicI	3.5093	intermod
7	265	oppA	prfA	-14.0116	intermod
7	268	oppA	abgB	-3.57275	intermod
7	268	oppA	abgT	-5.1817	intermod
7	271	oppA	yohF	-7.83351	intermod
7	272	oppA	fdnG	-4.38598	intermod
7	294	oppA	gabT	-4.281	intermod
7	295	oppA	proX	-3.84707	intermod
7	299	oppA	sgcA	-3.99094	intermod
7	300	oppA	metH	-4.89038	intermod
7	313	oppA	ubiE	-3.99127	intermod
8	1	hslR	hfq	3.21043	intermod
8	1	hslR	purA	3.37599	intermod
8	1	hslR	ygiQ	-3.4136	intermod
8	1	hslR	ymfC	3.44111	intermod
8	2	hslR	tatB	-3.73503	intermod
8	2	hslR	ycaK	-3.59948	intermod
8	3	hslR	flgB	3.50066	intermod
8	3	hslR	flgC	3.76964	intermod
8	3	hslR	fliG	-3.48543	intermod
8	3	hslR	fliT	-3.77952	intermod
8	4	hslR	yhbC	-5.31485	intermod
8	5	hslR	yceA	4.53959	intermod
8	6	hslR	rssA	3.51188	intermod
8	6	hslR	ypfI	4.10699	intermod
8	7	hslR	nikB	-3.89973	intermod
8	9	hslR	ycgG	3.97518	intermod
8	10	hslR	wrbA	3.16188	intermod
8	11	hslR	pstB	3.86832	intermod
8	14	hslR	ruvA	-4.19566	intermod
8	15	hslR	motA	-3.85412	intermod
8	16	hslR	rbsK	3.46003	intermod
8	18	hslR	gor	-6.51177	intermod
8	18	hslR	malP	-4.75548	intermod
8	20	hslR	rpsE	-4.11903	intermod
8	24	hslR	narI	-4.62845	intermod
8	25	hslR	ypdH	-3.68245	intermod
8	26	hslR	holA	3.62434	intermod
8	26	hslR	nusB	-3.41545	intermod
8	28	hslR	yedW	3.18712	intermod
8	30	hslR	malT	-4.36083	intermod
8	35	hslR	yhcD	-3.62138	intermod
8	39	hslR	rfaD	-4.54923	intermod
8	39	hslR	rfaF	-5.48831	intermod
8	41	hslR	rfaE	-4.69028	intermod
8	42	hslR	potD	-4.72779	intermod
8	45	hslR	ilvA	3.41997	intermod
8	46	hslR	ribE	-4.01554	intermod
8	48	hslR	malQ	-11.8321	intermod
8	49	hslR	gloB	-3.5787	intermod
8	55	hslR	cysJ	3.92175	intermod
8	58	hslR	agaV	3.47679	intermod
8	59	hslR	thiM	3.38923	intermod
8	61	hslR	livF	-4.74954	intermod
8	62	hslR	hemY	4.08429	intermod
8	65	hslR	ksgA	-3.69397	intermod
8	66	hslR	yeaU	3.53663	intermod
8	67	hslR	trpD	3.17173	intermod
8	74	hslR	kdpC	3.31723	intermod
8	77	hslR	ypdB	-5.38635	intermod
8	78	hslR	yfbB	3.1832	intermod
8	80	hslR	pspE	3.59453	intermod
8	88	hslR	gntR	-3.55299	intermod
8	88	hslR	gntT	-5.03105	intermod
8	101	hslR	yagT	3.26687	intermod
8	103	hslR	ybaZ	-3.71546	intermod
8	105	hslR	cysE	3.2384	intermod
8	107	hslR	fepC	3.21845	intermod
8	109	hslR	cydB	4.41638	intermod
8	111	hslR	bioB	4.14516	intermod
8	112	hslR	serA	3.36917	intermod
8	114	hslR	yebC	-3.46256	intermod
8	115	hslR	yeeN	4.2137	intermod
8	116	hslR	glgA	-10.0604	intermod
8	116	hslR	glgP	-3.95419	intermod
8	116	hslR	glgX	-7.58337	intermod
8	118	hslR	yiiS	-3.52054	intermod
8	119	hslR	asnC	3.33224	intermod
8	121	hslR	thrA	4.12091	intermod
8	125	hslR	argF	3.50489	intermod
8	126	hslR	fixA	3.4357	intermod
8	127	hslR	acrA	4.22058	intermod
8	127	hslR	acrB	4.80977	intermod
8	131	hslR	mukB	3.09455	intermod
8	133	hslR	gspD	-3.88469	intermod
8	142	hslR	pstA	3.2297	intermod
8	152	hslR	malY	-3.40204	intermod
8	157	hslR	aroB	-10.0307	intermod
8	157	hslR	aroC	3.52256	intermod
8	157	hslR	aroK	-4.18153	intermod
8	158	hslR	ycaR	4.07335	intermod
8	160	hslR	yebS	-4.41639	intermod
8	162	hslR	hybO	-3.48719	intermod
8	165	hslR	ychH	-3.61438	intermod
8	178	hslR	glpE	-4.25585	intermod
8	178	hslR	glpG	-8.73276	intermod
8	181	hslR	nirB	-4.33641	intermod
8	185	hslR	rffA	3.60858	intermod
8	190	hslR	clpS	3.12521	intermod
8	192	hslR	rbfA	6.42589	intermod
8	202	hslR	oxc	3.29794	intermod
8	204	hslR	lacI	-3.47643	intermod
8	207	hslR	relA	3.18535	intermod
8	214	hslR	hpt	3.37726	intermod
8	217	hslR	lpcA	-4.17152	intermod
8	219	hslR	crl	4.36763	intermod
8	224	hslR	treR	-3.67179	intermod
8	225	hslR	psiF	3.60416	intermod
8	232	hslR	glnB	3.52624	intermod
8	237	hslR	gltS	3.19298	intermod
8	257	hslR	ssuE	3.64432	intermod
8	260	hslR	csgB	-13.9891	intermod
8	267	hslR	ugpB	3.65659	intermod
8	274	hslR	gntX	-5.7219	intermod
8	283	hslR	gatB	3.1577	intermod
8	294	hslR	gabD	-3.82041	intermod
8	298	hslR	gcvT	-3.96655	intermod
8	299	hslR	ulaC	3.15953	intermod
8	302	hslR	lldP	5.17362	intermod
8	309	hslR	rfaC	-5.05611	intermod
8	309	hslR	rfaJ	-3.51077	intermod
8	311	hslR	rfaG	-5.55172	intermod
8	316	hslR	fimF	-3.40463	intermod
10	13	murA	glmS	3.72081	intermod
10	14	murA	rnt	4.00877	intermod
10	14	murA	topB	-4.53087	intermod
10	17	murA	tdcE	-6.75329	intermod
10	32	murA	ugpE	-7.85161	intermod
10	38	murA	lpd	-6.81818	intermod
10	43	murA	cadB	-6.11197	intermod
10	46	murA	ribE	3.53958	intermod
10	48	murA	seqA	-4.45466	intermod
10	55	murA	cysH	3.76882	intermod
10	58	murA	agaC	-7.98414	intermod
10	60	murA	dedD	4.3725	intermod
10	74	murA	kdpA	-8.43946	intermod
10	82	murA	pheS	-4.16379	intermod
10	87	murA	nuoL	-3.44707	intermod
10	100	murA	ptsI	-8.33047	intermod
10	104	murA	purC	-4.16182	intermod
10	105	murA	cysE	3.42144	intermod
10	116	murA	glgA	-4.65592	intermod
10	117	murA	recB	3.80051	intermod
10	127	murA	tolC	5.94543	intermod
10	131	murA	mukF	3.87096	intermod
10	135	murA	sucB	-3.42538	intermod
10	151	murA	ubiH	-7.37553	intermod
10	154	murA	sdhB	-3.95753	intermod
10	161	murA	yheN	5.05348	intermod
10	201	murA	dsbC	-8.2878	intermod
10	216	murA	metN	-5.19149	intermod
10	217	murA	yraO	-3.87119	intermod
10	232	murA	amtB	-7.19183	intermod
10	238	murA	melB	-8.58686	intermod
10	247	murA	sufI	3.08862	intermod
10	254	murA	yjiO	-4.83207	intermod
10	255	murA	trxB	3.94926	intermod
10	287	murA	yjgH	-4.98619	intermod
10	290	murA	guaA	-3.43837	intermod
10	299	murA	ulaC	-8.42609	intermod
11	1	clpX	cspD	3.75146	intermod
11	1	clpX	fabZ	4.30169	intermod
11	1	clpX	ihfB	3.77906	intermod
11	1	clpX	rnr	5.60472	intermod
11	1	clpX	ymcA	3.24973	intermod
11	1	clpB	rhlB	-3.81627	intermod
11	1	clpB	srmB	-5.41396	intermod
11	1	clpB	yfiF	-10.3679	intermod
11	1	clpB	ygiQ	3.47418	intermod
11	2	clpX	recO	3.2642	intermod
11	2	clpX	yjhT	3.16774	intermod
11	2	clpB	dam	3.28888	intermod
11	2	clpB	ybbK	3.87015	intermod
11	3	clpX	flhA	-3.84085	intermod
11	3	clpX	fliN	4.18621	intermod
11	3	clpX	fliR	5.73356	intermod
11	3	clpX	fliT	3.3149	intermod
11	4	clpX	rplI	5.02826	intermod
11	4	clpX	yhbC	3.81611	intermod
11	5	clpX	rpmG	4.01947	intermod
11	5	clpX	ybiB	3.64313	intermod
11	6	clpX	fadH	3.83023	intermod
11	6	clpX	mazG	3.21374	intermod
11	6	clpX	murB	3.73893	intermod
11	6	clpB	era	-3.93154	intermod
11	6	clpB	fadH	3.6573	intermod
11	7	clpX	dppC	6.3328	intermod
11	7	clpB	nikA	5.88441	intermod
11	10	clpX	cyaY	3.10478	intermod
11	10	clpX	dnaN	3.25631	intermod
11	10	clpB	yghA	3.11144	intermod
11	12	clpX	greB	3.14664	intermod
11	13	clpX	acpP	3.16389	intermod
11	13	clpB	acpS	-4.03916	intermod
11	14	clpX	recQ	-10.2564	intermod
11	14	clpX	xerD	3.91443	intermod
11	14	clpB	nudG	3.29107	intermod
11	15	clpX	tar	3.2292	intermod
11	16	clpX	rbsK	4.90849	intermod
11	17	clpX	tdcE	-9.89324	intermod
11	17	clpB	yfiD	-3.94689	intermod
11	18	clpX	yccK	4.2846	intermod
11	18	clpB	pdhR	4.7562	intermod
11	19	clpX	fliY	4.0211	intermod
11	23	clpX	nikD	3.66253	intermod
11	24	clpX	narH	4.50465	intermod
11	24	clpX	narU	3.41508	intermod
11	25	clpX	frwB	3.53384	intermod
11	26	clpX	holA	3.26696	intermod
11	26	clpX	nusB	5.96549	intermod
11	26	clpB	holC	3.68733	intermod
11	28	clpX	phoB	-3.50035	intermod
11	28	clpB	phoB	4.00962	intermod
11	30	clpX	ibpA	4.08452	intermod
11	30	clpX	malT	3.57513	intermod
11	31	clpX	nuoB	-3.57903	intermod
11	31	clpX	nuoH	6.19727	intermod
11	31	clpB	nuoC	-6.50684	intermod
11	32	clpX	malE	3.53007	intermod
11	32	clpX	malK	3.296	intermod
11	32	clpX	ugpE	3.48175	intermod
11	33	clpX	cysW	3.44356	intermod
11	34	clpX	kefA	-4.44662	intermod
11	35	clpB	yehB	-3.56108	intermod
11	37	clpB	hisA	4.29309	intermod
11	39	clpX	rfaD	-4.06056	intermod
11	39	clpX	yoaB	3.602	intermod
11	40	clpX	ruvC	3.40289	intermod
11	40	clpX	tolB	-4.61154	intermod
11	40	clpX	tolR	-4.97708	intermod
11	41	clpX	rfaE	-3.39036	intermod
11	41	clpB	ybeX	3.2839	intermod
11	42	clpX	potD	4.47313	intermod
11	42	clpX	potF	3.12638	intermod
11	42	clpB	ydcU	-4.05771	intermod
11	44	clpB	htpG	-13.3246	intermod
11	47	clpX	ycjX	-4.50956	intermod
11	48	clpB	rdgC	3.51717	intermod
11	49	clpX	uvrB	5.42456	intermod
11	51	clpX	purK	3.25005	intermod
11	52	clpX	cspB	4.4307	intermod
11	52	clpX	cspI	3.76508	intermod
11	54	clpX	metC	4.6144	intermod
11	56	clpX	uxaB	4.8819	intermod
11	60	clpX	cvpA	7.12198	intermod
11	60	clpX	dedD	-4.01485	intermod
11	61	clpX	livH	5.87883	intermod
11	61	clpX	livJ	6.49689	intermod
11	61	clpX	livK	3.26488	intermod
11	63	clpX	yjjK	3.17	intermod
11	65	clpX	apaH	3.96834	intermod
11	69	clpX	yciA	-3.89654	intermod
11	69	clpX	yfhM	3.48424	intermod
11	69	clpB	iscR	-4.29738	intermod
11	69	clpB	yaiA	3.54435	intermod
11	72	clpB	dhaK	4.18503	intermod
11	73	clpX	creD	4.03828	intermod
11	74	clpX	kdpA	3.98097	intermod
11	75	clpX	argR	3.48261	intermod
11	76	clpX	moaD	3.21948	intermod
11	77	clpX	galU	3.89045	intermod
11	77	clpB	galU	3.42491	intermod
11	78	clpX	menC	3.12058	intermod
11	81	clpX	nanA	3.9038	intermod
11	81	clpB	nanA	3.52064	intermod
11	83	clpX	chbA	3.3058	intermod
11	84	clpX	kdgR	-4.1824	intermod
11	85	clpX	rfbA	3.90506	intermod
11	85	clpX	rfbC	-3.44041	intermod
11	85	clpX	rfbD	4.72077	intermod
11	86	clpX	ccmE	4.23828	intermod
11	87	clpX	hyfD	4.16293	intermod
11	87	clpX	nuoM	9.39475	intermod
11	88	clpX	gntT	3.27519	intermod
11	89	clpX	cchA	3.74691	intermod
11	89	clpX	eutG	5.15618	intermod
11	90	clpX	fucP	4.61639	intermod
11	95	clpX	ypdD	5.38033	intermod
11	102	clpX	sspA	3.42837	intermod
11	102	clpX	sspB	3.26746	intermod
11	103	clpB	idnD	3.97791	intermod
11	104	clpB	purL	-7.79145	intermod
11	107	clpX	fepG	3.53022	intermod
11	109	clpX	cydB	-5.58252	intermod
11	110	clpX	modA	3.61782	intermod
11	111	clpX	bioA	4.50657	intermod
11	112	clpX	serA	3.73884	intermod
11	113	clpX	rluD	6.24743	intermod
11	115	clpB	nrdE	-4.34325	intermod
11	116	clpB	glgA	3.58745	intermod
11	116	clpB	glgX	3.41756	intermod
11	118	clpX	yhiO	4.50915	intermod
11	119	clpB	gidA	-4.59982	intermod
11	123	clpX	ptsP	5.03674	intermod
11	125	clpX	argG	4.98119	intermod
11	126	clpX	fixB	3.83315	intermod
11	127	clpX	tolC	4.47831	intermod
11	127	clpB	acrE	3.29439	intermod
11	128	clpB	dinB	-3.91266	intermod
11	130	clpX	ygaD	3.63963	intermod
11	130	clpB	dcrB	4.09406	intermod
11	131	clpX	mukF	6.23716	intermod
11	133	clpX	gspD	3.35519	intermod
11	133	clpB	gspE	4.72624	intermod
11	137	clpX	dinI	3.93217	intermod
11	138	clpB	hypB	-3.78756	intermod
11	138	clpB	hypC	-3.81087	intermod
11	141	clpX	ompR	3.5078	intermod
11	143	clpX	zraS	-3.38923	intermod
11	147	clpX	pykA	3.36037	intermod
11	150	clpB	citD	5.21359	intermod
11	152	clpX	ptsG	3.61192	intermod
11	153	clpX	aroF	4.03129	intermod
11	153	clpX	tyrA	4.591	intermod
11	155	clpX	exbB	5.61564	intermod
11	155	clpX	pykF	3.27857	intermod
11	159	clpX	ssuB	3.62834	intermod
11	160	clpX	yebS	5.98701	intermod
11	161	clpX	yhhW	3.65844	intermod
11	161	clpX	yhhX	4.71715	intermod
11	163	clpX	yghF	4.62281	intermod
11	165	clpX	ychF	3.56431	intermod
11	167	clpX	uhpB	-4.0949	intermod
11	168	clpX	fdx	4.39229	intermod
11	170	clpX	yciF	5.0697	intermod
11	173	clpX	ygaM	3.32807	intermod
11	174	clpX	fdhF	3.27411	intermod
11	177	clpB	napH	3.87171	intermod
11	180	clpB	rseB	-5.66034	intermod
11	180	clpB	rseC	-3.43431	intermod
11	181	clpB	nirD	5.33579	intermod
11	182	clpX	bglA	3.83659	intermod
11	182	clpB	bglB	3.40123	intermod
11	192	clpX	nlpI	-4.68843	intermod
11	192	clpB	rbfA	6.16627	intermod
11	194	clpB	yiiM	3.84834	intermod
11	196	clpB	hisS	-3.68877	intermod
11	197	clpX	rihA	4.64576	intermod
11	200	clpX	paaG	3.52838	intermod
11	201	clpX	surA	3.43015	intermod
11	204	clpX	lacI	3.52252	intermod
11	204	clpB	lacI	3.32009	intermod
11	210	clpX	lpxA	3.81623	intermod
11	213	clpX	pyrD	4.90581	intermod
11	216	clpX	metN	3.19436	intermod
11	217	clpX	gmhB	-5.20628	intermod
11	219	clpX	yaeB	3.24401	intermod
11	224	clpX	treB	3.54963	intermod
11	228	clpX	ydhD	-3.48617	intermod
11	230	clpX	hns	4.60059	intermod
11	233	clpX	glnG	-7.72773	intermod
11	233	clpB	glnG	3.10156	intermod
11	234	clpX	mdtA	4.68661	intermod
11	235	clpX	acrD	3.80712	intermod
11	237	clpX	recG	3.21399	intermod
11	238	clpX	aes	-5.42853	intermod
11	238	clpX	melB	3.45506	intermod
11	239	clpX	ybaS	-3.54157	intermod
11	240	clpX	mtlA	8.38424	intermod
11	240	clpB	mtlD	5.38706	intermod
11	248	clpB	adiA	4.19315	intermod
11	253	clpX	sapA	3.42922	intermod
11	253	clpX	sapD	3.18483	intermod
11	255	clpX	lrp	3.29569	intermod
11	256	clpX	grxB	3.62268	intermod
11	257	clpX	dhaH	3.22389	intermod
11	257	clpX	ssuE	3.43612	intermod
11	257	clpB	ssuE	3.74976	intermod
11	261	clpB	rnc	-10.3054	intermod
11	267	clpX	ugpA	3.4883	intermod
11	267	clpX	ugpC	6.41247	intermod
11	267	clpB	ugpB	4.55743	intermod
11	267	clpB	ugpC	3.20342	intermod
11	268	clpX	abgB	3.61353	intermod
11	270	clpX	trkG	4.72744	intermod
11	270	clpX	trkH	3.39424	intermod
11	271	clpX	ynaF	4.41865	intermod
11	274	clpX	elbB	4.13599	intermod
11	275	clpX	relB	5.32554	intermod
11	279	clpB	btuD	-4.20559	intermod
11	280	clpX	sdaC	6.64466	intermod
11	289	clpX	nuoG	7.01081	intermod
11	290	clpX	guaA	3.28922	intermod
11	290	clpX	guaB	3.12463	intermod
11	290	clpB	guaB	3.38211	intermod
11	292	clpB	ppk	-4.258	intermod
11	294	clpX	gabP	4.74734	intermod
11	295	clpX	proV	4.79224	intermod
11	295	clpX	proW	3.23833	intermod
11	296	clpX	rpoS	3.56726	intermod
11	296	clpX	surE	4.91202	intermod
11	297	clpX	srlA	3.09639	intermod
11	298	clpB	gcvP	3.82547	intermod
11	302	clpB	lldD	-4.22595	intermod
11	306	clpX	arsC	4.16249	intermod
11	306	clpX	arsR	5.43869	intermod
11	307	clpB	xylR	3.47034	intermod
11	308	clpX	xylF	3.32413	intermod
11	312	clpX	rfaI	4.16036	intermod
11	314	clpB	yihO	3.10003	intermod
11	315	clpB	fdoH	3.41074	intermod
12	1	rpoZ	rnpA	-4.89323	intermod
12	1	rpoZ	ybeZ	3.934	intermod
12	1	rpoZ	yggE	-3.50681	intermod
12	1	htrC	fabZ	3.61523	intermod
12	1	htrC	yfdH	3.10562	intermod
12	1	hepA	pnp	-3.45158	intermod
12	1	hepA	rluB	3.20646	intermod
12	1	hepA	rluC	3.52509	intermod
12	1	hepA	rmf	3.18486	intermod
12	1	hepA	yadG	-3.94742	intermod
12	1	hepA	ycaO	3.34041	intermod
12	1	hepA	yfdH	4.11215	intermod
12	1	hepA	ygiQ	3.81547	intermod
12	1	hepA	yhiR	3.87182	intermod
12	2	rpoZ	yaiX	-5.20686	intermod
12	2	htrC	dam	4.1433	intermod
12	2	htrC	renD	3.41697	intermod
12	2	htrC	ycgF	4.68068	intermod
12	2	hepA	gidB	-4.25944	intermod
12	2	hepA	tatA	3.57547	intermod
12	3	rpoZ	fliH	-3.79749	intermod
12	3	hepA	fliT	3.93023	intermod
12	4	rpoZ	rplD	-4.72324	intermod
12	4	htrC	rplD	5.80327	intermod
12	4	hepA	ydcP	3.19617	intermod
12	4	greB	rplD	-5.59893	intermod
12	4	greA	rplD	-4.48457	intermod
12	5	rpoZ	luxS	-3.42423	intermod
12	5	htrC	qor	-4.11504	intermod
12	5	hepA	dnaK	3.59199	intermod
12	5	hepA	rph	3.30783	intermod
12	6	rpoZ	ftsX	-4.87362	intermod
12	6	rpoZ	mazG	-4.79418	intermod
12	6	rpoZ	murB	-3.65516	intermod
12	6	htrC	murB	4.32976	intermod
12	7	htrC	ddpB	4.21663	intermod
12	7	hepA	nikC	-4.01832	intermod
12	8	htrC	frr	4.43054	intermod
12	8	hepA	rimM	5.11426	intermod
12	9	greA	murE	-5.49846	intermod
12	10	rpoZ	yieF	3.37395	intermod
12	10	hepA	dnaN	6.08705	intermod
12	10	hepA	hda	3.84047	intermod
12	11	rpoZ	pstB	-3.96686	intermod
12	11	htrC	can	3.4068	intermod
12	11	htrC	dxs	3.20823	intermod
12	11	htrC	yaeQ	-3.43113	intermod
12	13	rpoZ	glmU	-3.55519	intermod
12	13	greA	glmS	-4.40878	intermod
12	14	htrC	rnhA	3.30577	intermod
12	14	htrC	ruvA	3.71515	intermod
12	14	greA	ssb	-3.93344	intermod
12	15	hepA	aer	3.5522	intermod
12	16	rpoZ	yjfF	3.54038	intermod
12	16	htrC	rbsK	3.57127	intermod
12	16	hepA	rbsC	4.15607	intermod
12	16	hepA	rbsK	4.71951	intermod
12	17	rpoZ	yihI	3.47021	intermod
12	17	htrC	pflB	3.10359	intermod
12	18	rpoZ	sthA	-3.50317	intermod
12	18	rpoZ	yafV	-3.68759	intermod
12	18	rpoZ	yccK	-3.48592	intermod
12	18	rpoZ	ykgC	3.09006	intermod
12	19	rpoZ	artM	3.3503	intermod
12	20	rpoZ	rpsT	3.68416	intermod
12	20	htrC	dusC	4.18938	intermod
12	20	htrC	rpsE	5.88754	intermod
12	20	hepA	yjeB	-3.66962	intermod
12	20	greB	rpsE	-4.07912	intermod
12	20	greA	rpsE	-4.78853	intermod
12	22	rpoZ	gltK	3.84962	intermod
12	22	rpoZ	yecS	4.03156	intermod
12	22	htrC	yecS	5.16758	intermod
12	23	htrC	oppD	4.16833	intermod
12	23	hepA	dppD	3.09736	intermod
12	23	hepA	nikD	4.78591	intermod
12	24	rpoZ	narV	-5.26479	intermod
12	24	htrC	narH	4.72574	intermod
12	24	hepA	clpP	3.75743	intermod
12	25	rpoZ	frwC	3.25723	intermod
12	25	rpoZ	ygbI	-4.64696	intermod
12	25	hepA	frwB	3.36131	intermod
12	26	rpoZ	holA	5.60252	intermod
12	26	htrC	holA	-3.69285	intermod
12	26	htrC	trmD	3.38327	intermod
12	26	hepA	holA	6.79459	intermod
12	26	hepA	holC	-3.57962	intermod
12	26	hepA	nusB	-3.74546	intermod
12	27	htrC	cirA	-5.67676	intermod
12	28	rpoZ	cpxA	-3.84371	intermod
12	28	htrC	rstB	3.26575	intermod
12	30	hepA	add	3.34083	intermod
12	30	greA	mreB	-4.33492	intermod
12	31	hepA	hycG	3.34213	intermod
12	31	hepA	hyfG	3.5882	intermod
12	32	rpoZ	ycjO	3.34966	intermod
12	32	htrC	ycjP	4.38261	intermod
12	33	rpoZ	yehX	3.12028	intermod
12	34	htrC	hisL	-3.58064	intermod
12	34	hepA	fur	3.78198	intermod
12	35	htrC	ycbS	4.04591	intermod
12	35	hepA	htrE	-3.47478	intermod
12	37	htrC	hisC	3.15278	intermod
12	37	hepA	hisB	4.06609	intermod
12	37	hepA	hisC	3.19323	intermod
12	38	rpoZ	ygeR	-7.00003	intermod
12	38	rpoZ	yjhP	3.87772	intermod
12	38	htrC	yadB	-3.43923	intermod
12	38	hepA	fucU	3.22174	intermod
12	38	greA	lpd	-12.6573	intermod
12	39	rpoZ	rfaD	-5.71621	intermod
12	39	rpoZ	rfaF	-5.48831	intermod
12	39	htrC	rfaD	-5.07989	intermod
12	39	htrC	ygfU	3.75342	intermod
12	39	hepA	rfaD	-4.03382	intermod
12	39	hepA	ygfU	4.32795	intermod
12	40	rpoZ	ruvC	-6.34324	intermod
12	40	rpoZ	tolB	7.68624	intermod
12	40	hepA	tolB	4.31412	intermod
12	40	greA	tolB	-3.40182	intermod
12	41	rpoZ	ygfK	-3.7052	intermod
12	42	rpoZ	potF	3.5831	intermod
12	42	hepA	potA	3.87011	intermod
12	42	hepA	potH	3.28062	intermod
12	43	hepA	cadC	4.51471	intermod
12	44	htrC	lolA	-3.94337	intermod
12	46	rpoZ	ribB	-3.56929	intermod
12	46	htrC	ribE	11.9448	intermod
12	47	rpoZ	ycjX	3.19843	intermod
12	47	hepA	ydfG	3.52576	intermod
12	48	htrC	ihfA	3.85052	intermod
12	48	hepA	ihfA	3.24486	intermod
12	48	hepA	rdgC	-4.07493	intermod
12	48	hepA	seqA	4.50688	intermod
12	48	greB	malQ	-4.19914	intermod
12	50	rpoZ	glpC	4.35626	intermod
12	51	htrC	purD	-3.82816	intermod
12	53	hepA	nagA	-3.93063	intermod
12	54	htrC	metC	6.2574	intermod
12	55	greB	cysH	-5.85733	intermod
12	58	rpoZ	manZ	3.97753	intermod
12	60	htrC	dedD	4.10009	intermod
12	60	hepA	dedD	4.33755	intermod
12	61	htrC	livG	4.01941	intermod
12	61	hepA	livK	3.47729	intermod
12	64	hepA	iscS	5.24891	intermod
12	64	hepA	iscU	3.6906	intermod
12	66	rpoZ	leuB	3.37434	intermod
12	67	hepA	trpD	3.51136	intermod
12	69	htrC	yfhM	5.94512	intermod
12	69	hepA	iscR	-12.2681	intermod
12	73	hepA	cusR	-4.58052	intermod
12	74	rpoZ	kdpA	3.38968	intermod
12	74	rpoZ	kdpC	3.58239	intermod
12	74	rpoZ	tmk	-4.28208	intermod
12	74	htrC	kdpA	4.10944	intermod
12	74	htrC	tmk	3.33765	intermod
12	75	htrC	gmr	4.63418	intermod
12	77	rpoZ	gatD	3.87747	intermod
12	77	htrC	ypdB	3.94777	intermod
12	78	rpoZ	menC	-8.98027	intermod
12	78	htrC	menC	5.69164	intermod
12	79	hepA	sufS	3.44842	intermod
12	81	rpoZ	birA	-4.10002	intermod
12	82	htrC	pheS	-4.76395	intermod
12	82	hepA	pheS	-3.63657	intermod
12	83	hepA	glvG	3.92353	intermod
12	84	hepA	yoaD	5.14918	intermod
12	86	greA	ccmC	-7.29733	intermod
12	87	htrC	nuoL	3.33742	intermod
12	87	htrC	nuoM	3.22655	intermod
12	88	htrC	idnR	3.13061	intermod
12	90	rpoZ	fucA	-4.54666	intermod
12	90	rpoZ	fucP	-4.36866	intermod
12	90	rpoZ	fucR	-6.97184	intermod
12	90	hepA	fucO	4.1831	intermod
12	91	rpoZ	rhaT	3.10076	intermod
12	94	hepA	macA	4.44126	intermod
12	95	hepA	yfcX	3.59826	intermod
12	95	hepA	ypdD	3.19042	intermod
12	98	rpoZ	fhuE	3.09979	intermod
12	98	hepA	fhuB	-4.56139	intermod
12	98	hepA	fhuC	-3.44561	intermod
12	99	hepA	ydgJ	3.41433	intermod
12	101	hepA	xdhC	3.34026	intermod
12	102	hepA	sspB	3.84782	intermod
12	105	rpoZ	secB	-3.67715	intermod
12	105	htrC	cysE	3.17571	intermod
12	105	greB	cysE	-4.65385	intermod
12	106	htrC	narP	4.55072	intermod
12	106	hepA	narL	3.76241	intermod
12	107	rpoZ	fepB	6.24031	intermod
12	107	rpoZ	fepD	4.26552	intermod
12	107	rpoZ	fepG	3.37099	intermod
12	108	htrC	frdD	4.6392	intermod
12	109	hepA	cydB	3.65272	intermod
12	110	htrC	modC	4.12109	intermod
12	116	hepA	glgB	3.60199	intermod
12	117	htrC	recB	6.67338	intermod
12	117	hepA	recB	3.82945	intermod
12	118	rpoZ	yiiT	3.31325	intermod
12	118	hepA	yiiT	4.25428	intermod
12	119	htrC	trmE	3.21899	intermod
12	120	htrC	aceK	-4.55462	intermod
12	120	htrC	iclR	-3.58931	intermod
12	123	rpoZ	glyQ	-7.88835	intermod
12	123	rpoZ	ptsP	-3.39956	intermod
12	124	htrC	fusA	7.1129	intermod
12	124	hepA	fusA	-3.46672	intermod
12	124	greB	fusA	-4.03494	intermod
12	124	greA	fusA	-11.2979	intermod
12	125	hepA	argG	3.79314	intermod
12	126	hepA	fixA	-4.52387	intermod
12	127	hepA	acrA	3.19843	intermod
12	127	hepA	acrB	3.51658	intermod
12	127	hepA	tolC	5.66716	intermod
12	128	rpoZ	dinB	3.29201	intermod
12	131	htrC	mukB	-3.48747	intermod
12	131	htrC	mukF	15.0306	intermod
12	131	hepA	mukF	3.23763	intermod
12	131	greA	mukE	-3.71116	intermod
12	134	hepA	nadA	3.53551	intermod
12	135	hepA	sucC	3.27384	intermod
12	135	hepA	sucD	3.77294	intermod
12	140	rpoZ	barA	-3.48962	intermod
12	140	htrC	arcB	3.77832	intermod
12	142	rpoZ	pstC	-4.00585	intermod
12	145	hepA	torA	4.65759	intermod
12	145	hepA	torD	3.29572	intermod
12	147	rpoZ	kdtA	-5.19585	intermod
12	148	rpoZ	rhsA	-3.44649	intermod
12	151	rpoZ	ubiH	-4.96703	intermod
12	151	greA	ubiH	-13.6531	intermod
12	152	hepA	dgsA	3.92033	intermod
12	153	htrC	aroF	4.91031	intermod
12	153	htrC	tyrA	3.32613	intermod
12	156	htrC	galM	3.64631	intermod
12	157	htrC	aroC	4.59412	intermod
12	157	hepA	aroA	3.42308	intermod
12	157	hepA	aroC	3.45252	intermod
12	161	htrC	yhhX	3.26989	intermod
12	161	hepA	yheN	4.47563	intermod
12	161	hepA	yhhX	3.38421	intermod
12	162	rpoZ	lolB	-5.45528	intermod
12	162	hepA	lolB	-4.66448	intermod
12	167	rpoZ	uhpA	-3.92445	intermod
12	167	rpoZ	uhpC	8.26925	intermod
12	170	rpoZ	ucpA	-4.64972	intermod
12	170	hepA	gldA	3.26719	intermod
12	172	htrC	kbaY	3.73875	intermod
12	172	hepA	agaS	4.36837	intermod
12	173	hepA	yqjD	3.32484	intermod
12	177	rpoZ	napG	4.2746	intermod
12	177	hepA	napF	4.00131	intermod
12	183	rpoZ	yliK	-3.54849	intermod
12	186	rpoZ	deoA	3.70572	intermod
12	187	hepA	phnO	3.80377	intermod
12	188	htrC	proA	3.6491	intermod
12	188	hepA	proA	3.26924	intermod
12	192	htrC	rbfA	9.78169	intermod
12	192	hepA	rbfA	8.75573	intermod
12	193	hepA	pioO	3.09943	intermod
12	199	hepA	caiA	-5.39024	intermod
12	200	hepA	paaG	-3.81131	intermod
12	202	hepA	yjhG	-3.93803	intermod
12	204	rpoZ	malI	-4.07397	intermod
12	205	greA	ftsZ	-5.15871	intermod
12	207	rpoZ	relA	6.10262	intermod
12	207	htrC	relA	3.33963	intermod
12	210	htrC	lpxA	4.21792	intermod
12	210	hepA	lpxA	3.44715	intermod
12	210	hepA	rnhB	3.41872	intermod
12	212	hepA	aroP	-4.05711	intermod
12	213	hepA	yfbG	4.3515	intermod
12	214	hepA	gcd	3.21361	intermod
12	215	hepA	degP	3.18214	intermod
12	216	hepA	metN	-5.24431	intermod
12	217	hepA	gmhB	3.14247	intermod
12	219	htrC	frsA	-3.66416	intermod
12	220	htrC	betI	3.19581	intermod
12	221	hepA	actP	-3.39543	intermod
12	222	rpoZ	cynX	4.68133	intermod
12	222	hepA	cynX	-3.57926	intermod
12	223	rpoZ	ebgR	-3.45032	intermod
12	225	rpoZ	psiF	3.91976	intermod
12	227	rpoZ	ispA	-6.01827	intermod
12	227	hepA	ispA	3.84106	intermod
12	229	htrC	hslU	-4.23783	intermod
12	229	htrC	hslV	-3.5225	intermod
12	230	htrC	stpA	3.38871	intermod
12	231	hepA	mdlB	5.58994	intermod
12	232	htrC	glnB	3.42106	intermod
12	232	hepA	glnB	4.22716	intermod
12	234	rpoZ	cusA	3.15326	intermod
12	235	htrC	acrD	3.40979	intermod
12	235	hepA	acrF	4.96722	intermod
12	237	hepA	recG	3.92907	intermod
12	240	rpoZ	mtlR	-3.68649	intermod
12	241	rpoZ	allC	3.48235	intermod
12	244	htrC	fes	-3.39361	intermod
12	247	hepA	sufI	3.75	intermod
12	252	hepA	tnaA	3.88199	intermod
12	253	hepA	sapF	3.41353	intermod
12	254	rpoZ	mdtL	3.26235	intermod
12	255	hepA	trxB	4.79041	intermod
12	256	rpoZ	grxB	-4.13764	intermod
12	259	htrC	ypeA	3.63703	intermod
12	260	hepA	csgA	3.74859	intermod
12	263	hepA	ymfB	4.02066	intermod
12	264	hepA	yeaH	3.33025	intermod
12	266	htrC	ptsN	4.14394	intermod
12	266	hepA	norR	3.21706	intermod
12	266	hepA	ptsN	3.57283	intermod
12	268	hepA	abgB	3.99929	intermod
12	273	htrC	potE	3.19962	intermod
12	273	hepA	potE	7.11494	intermod
12	275	hepA	relE	3.54902	intermod
12	276	rpoZ	fumC	-3.79076	intermod
12	276	htrC	fumA	3.48404	intermod
12	278	rpoZ	cpsG	-6.33495	intermod
12	278	htrC	cpsB	3.18453	intermod
12	279	htrC	btuE	3.87482	intermod
12	280	hepA	sdaC	3.19733	intermod
12	281	hepA	cobS	3.51573	intermod
12	282	hepA	mdtD	3.68249	intermod
12	288	htrC	evgA	3.37041	intermod
12	289	rpoZ	nuoF	-3.53722	intermod
12	289	htrC	nuoG	3.34035	intermod
12	289	hepA	nuoE	3.13742	intermod
12	290	rpoZ	guaA	5.47407	intermod
12	290	hepA	guaB	-5.5413	intermod
12	291	hepA	xapA	3.65268	intermod
12	295	rpoZ	proW	-4.148	intermod
12	297	hepA	srlA	3.12307	intermod
12	302	rpoZ	lldR	-3.79716	intermod
12	302	htrC	lldD	3.19049	intermod
12	304	hepA	tdcB	3.13651	intermod
12	305	rpoZ	agaW	4.1704	intermod
12	307	rpoZ	xylA	-4.82906	intermod
12	308	hepA	xylF	4.37777	intermod
12	309	rpoZ	rfaC	-5.66841	intermod
12	309	rpoZ	rfaJ	-5.23836	intermod
12	310	rpoZ	rfaY	-4.26363	intermod
12	311	rpoZ	rfaG	-5.62799	intermod
[truncated: 9,077 more rows]
