# Supplementary material for: Quantitative Genome-Wide Genetic Interaction Screens Reveal Global Epistatic Relationships of Protein Complexes in Escherichia coli
Source: PLoS Genet. 2014 Feb 20;10(2):e1004120. doi: 10.1371/journal.pgen.1004120 (PMC3930520; doi:10.1371/journal.pgen.1004120)
Supplement: Table S13 — Functional crosstalk between significantly enriched biological processes highlighted (sheet 1) and the rest (sheet 2) in the overview network. (XLS) [file pgen.1004120.s034.xls]

## Sheet: Highlights in overview network
Supplementary Table S13| Functional crosstalk between significantly enriched biological processes highlighted (sheet 1) and the rest (sheet 2) in the overview network.
Biological Process 1	Biological Process 2	GI Score	Interaction Type
1 - Fe-S Cluster Biogenesis
Module 79: Fe-S Cluster Biogenesis (sufABCDE)	Module 124: NAD biosynthesis I (from aspartate)
sufE	nadE	-6.26472	aggravating
sufB	nadE	-6.1093	aggravating
sufS	nadE	-6.95787	aggravating
Module 79: Fe-S Cluster Biogenesis (sufABCDE)	Module 86: CcmCDE protoheme IX reservoir complex
sufE	ccmC	-7.26485	aggravating
sufB	ccmC	-7.29733	aggravating
sufA	ccmC	-7.29559	aggravating
sufS	ccmC	-7.29733	aggravating
Module 79: Fe-S Cluster Biogenesis (sufABCDE)	Module 218: Flavoprotein (ydiO)
sufB	ydiO	-3.42766	aggravating
sufA	ydiO	-3.80156	aggravating
sufC	ydiO	-4.6227	aggravating
sufS	ydiO	-3.40301	aggravating
Module 79: Fe-S Cluster Biogenesis (sufABCDE)	Module 279: vitamin B12 ABC transporter
sufD	btuD	-8.37618	aggravating
sufC	btuD	-5.07456	aggravating
sufC	btuE	-3.52197	aggravating
sufS	btuD	-6.72702	aggravating
Module 79: Fe-S Cluster Biogenesis (sufABCDE)	Module 82: phenylalanyl-tRNA synthetase
sufD	pheT	-3.43881	aggravating
sufB	pheT	-3.64496	aggravating
sufA	pheT	-3.62397	aggravating
sufC	pheT	-7.12912	aggravating
sufS	pheT	-4.82777	aggravating
Module 79: Fe-S Cluster Biogenesis (sufABCDE)	Module 126: flavoprotein (ydiQ)
sufD	ydiQ	-4.53813	aggravating
sufA	ydiQ	-4.96654	aggravating
sufC	ydiQ	-4.01808	aggravating
sufS	ydiQ	-11.5809	aggravating
Module 79: Fe-S Cluster Biogenesis (sufABCDE)	Module 63: Sec Protein Secretion Complex
sufE	secA	-5.82492	aggravating
sufB	secA	-3.82311	aggravating
sufS	secA	-6.38259	aggravating
Module 79: Fe-S Cluster Biogenesis (sufABCDE)	Module 64: Fe-S cluster (iscA-fdx)
sufE	iscU	-6.1593	aggravating
sufE	iscS	-3.79025	aggravating
sufD	iscU	-6.1593	aggravating
sufD	iscS	-4.05178	aggravating
sufB	iscU	-6.1593	aggravating
sufB	iscS	-4.05178	aggravating
sufC	iscU	-13.4114	aggravating
sufC	iscS	-8.87625	aggravating
sufS	iscU	-5.52475	aggravating
sufE	iscU	-5.68773	aggravating
sufD	iscU	-6.61761	aggravating
sufC	iscU	-5.32434	aggravating
sufB	iscU	-7.33238	aggravating
sufS	iscU	-6.1593	aggravating
sufS	iscS	-4.05178	aggravating
sufS	iscS	-11.0764	aggravating
sufE	iscS	-14.6169	aggravating
sufC	iscS	-8.1087	aggravating
sufB	iscS	-14.2853	aggravating
sufS	hscA	-10.8656	aggravating
sufA	hscA	-8.22563	aggravating
sufE	hscA	-6.13157	aggravating
sufC	hscA	-11.6282	aggravating
sufB	hscA	-19.1074	aggravating
Module 79: Fe-S Cluster Biogenesis (sufABCDE)	Module 25: Fucose Metabolism (pfkB)
sufD	pfkB	-9.47223	aggravating
sufA	pfkB	-5.04751	aggravating
sufC	pfkB	-7.71875	aggravating
sufS	pfkB	-5.15873	aggravating
2 - Membrane Stability
Module 80: Phage shock proteins (pspABCEF)	Module 24: Aerobic Respiration - Nitrate Reducase (narGHIJKUWZ) Subunits - and ClpP
pspC	clpP	-5.24333	aggravating
pspC	narI	-3.44253	aggravating
pspC	narZ	-10.0322	aggravating
pspC	narW	-6.3073	aggravating
pspC	narJ	-3.42188	aggravating
pspA	clpP	-3.46955	aggravating
pspA	narU	5.41473	alleviating
pspB	narK	-6.02506	aggravating
pspF	narI	-4.43227	aggravating
pspF	narZ	-3.6163	aggravating
pspF	narK	-3.51066	aggravating
pspE	narZ	-4.28127	aggravating
pspE	narK	-3.81761	aggravating
pspE	narJ	-3.70933	aggravating
pspF	narW	4.54264	alleviating
Module 80: Phage shock proteins (pspABCEF)	Module 265: Pyrimidine Nucleotide Salvage - Thymidine kinase (tdk)
pspC	tdk	-3.5772	aggravating
pspB	tdk	-3.98928	aggravating
pspF	tdk	-4.22938	aggravating
Module 80: Phage shock proteins (pspABCEF)	Module 253: Peptide transport (sapADF)
pspC	sapF	-9.95969	aggravating
pspC	sapD	-6.29711	aggravating
pspA	sapA	-11.8864	aggravating
pspA	sapD	-7.29792	aggravating
pspB	sapF	-6.18785	aggravating
pspB	sapD	-4.15818	aggravating
pspF	sapF	-4.63418	aggravating
pspF	sapD	-6.09184	aggravating
pspE	sapF	-6.24797	aggravating
pspE	sapD	-6.53269	aggravating
Module 80: Phage shock proteins (pspABCEF)	Module 282: MdtABC-TolC multidrug efflux transport system
pspC	mdtD	-5.79835	aggravating
pspA	mdtB	-6.30508	aggravating
pspB	mdtD	-4.55034	aggravating
pspB	mdtB	-4.24756	aggravating
pspF	mdtC	3.65483	alleviating
pspF	mdtB	-5.90283	aggravating
pspE	mdtB	-6.33105	aggravating
Module 80: Phage shock proteins (pspABCEF)	Module 176: Galactose transport (mglABC)
pspA	mglC	3.36862	alleviating
pspB	mglA	-6.01984	aggravating
pspF	mglC	3.29796	alleviating
pspE	mglA	-3.99092	aggravating
pspE	mglB	-3.58354	aggravating
Module 80: Phage shock proteins (pspABCEF)	Module 51: 5-aminoimidazole ribonucleotide biosynthesis I
pspC	purE	-4.22855	aggravating
pspC	purU	-7.30691	aggravating
pspB	purU	-3.81958	aggravating
pspF	purE	-8.47564	aggravating
pspF	purK	-8.08875	aggravating
pspF	purH	-5.91337	aggravating
pspF	purU	-4.36992	aggravating
pspE	purE	-6.58624	aggravating
pspE	purK	3.45123	alleviating
pspE	purH	-4.00733	aggravating
pspE	purD	-4.31701	aggravating
3 - DNA Stability and Repair
Module 137: DNA Recombination (recA)	Module 115: Ribonucleoside-Diphosphate Reductase 2
gshA	nrdE	-6.29437	aggravating
recA	nrdF	-7.42187	aggravating
recA	nrdE	-8.7753	aggravating
Module 137: DNA Recombination (recA)	Module 26: DNA replication (DNA Pol III subunits)
recA	dnaQ	-3.69778	aggravating
recA	dnaX	3.14851	alleviating
recA	holC	-7.46824	aggravating
recA	holA	-4.10062	aggravating
recA	holB	-3.43738	aggravating
Module 117: DNA Recombination (recBCD)	Module 26: DNA replication (DNA Pol III subunits)
recB	dnaQ	-9.57205	aggravating
recB	holC	-10.2851	aggravating
recC	dnaQ	-7.70983	aggravating
recC	holC	-8.14958	aggravating
recC	holB	-3.69288	aggravating
Module 117: DNA Recombination (recBCD)	Module 38: Energy related
recB	ygeR	-5.31816	aggravating
recB	fucU	-6.92773	aggravating
recC	lpd	-10.7619	aggravating
recC	fucU	-11.6017	aggravating
Module 117: DNA Recombination (recBCD)	Module 90: Fucose degredation (fucAIKOP)
recB	fucO	-4.30777	aggravating
recB	fucP	-7.4321	aggravating
recB	fucI	-4.53617	aggravating
recB	fucA	-4.13554	aggravating
recC	fucO	-3.865	aggravating
ptr	fucO	-4.06372	aggravating
Module 117: DNA Recombination (recBCD)	Module 81: DNA Regulation (Membrane Biosynthesis Related)
recB	nanT	3.9379	alleviating
recD	birA	-3.62081	aggravating
recC	hipB	3.12558	alleviating
Module 117: DNA Recombination (recBCD)	Module 137: DNA Recombination (recA)
recD	recA	-4.15618	aggravating
Module 117: DNA Recombination (recBCD)	Module 275: DNA related
recB	rep	-11.669	aggravating
recC	relB	4.34905	alleviating
recC	rep	-12.3114	aggravating
4 - sHSPs and efflux pumps
Module 30: Heatshock Proteins (ibpAB)	Module 127: Acridine Efflux System (acrAB-tolC)
ibpA	acrB	4.89013	alleviating
ibpA	tolC	3.6544	alleviating
ibpA	acrA	3.91966	alleviating
ibpB	acrB	6.42473	alleviating
ibpB	tolC	5.61599	alleviating
ibpB	acrA	4.05111	alleviating
Module 30: Heatshock Proteins (ibpAB)	Module 289: soluble NADH dehydrogenase fragment (nuoEG)
ibpA	nuoG	6.27555	alleviating
ibpA	nuoE	3.84199	alleviating
ibpB	nuoG	3.63831	alleviating
ibpB	nuoE	4.25134	alleviating
5 - Protein Co-Factor Acquisition and Biogenesis
Module 23: gsiABCD glutathione ABC transporter	Module 42: putrescine/spermidine ABC transporter
yliA	potB	-12.6638	aggravating
yliA	potH	-12.0476	aggravating
yliA	potI	-11.6363	aggravating
yliA	potF	-4.99832	aggravating
Module 23: gsiABCD glutathione ABC transporter	Module 76: molybdopterin synthase
yliA	moaD	-7.95187	aggravating
yliA	moaE	-10.2403	aggravating
yliA	moaB	-9.72928	aggravating
yliA	moaC	-7.06444	aggravating
Module 19: arginine ABC transporter	Module 23: gsiABCD glutathione ABC transporter
artJ	yliA	-10.7151	aggravating
artQ	yliA	-3.5683	aggravating
glnH	yliA	-8.80255	aggravating
artM	yliA	-13.019	aggravating
artI	yliA	-9.53283	aggravating
artP	yliA	-3.70224	aggravating
6 - Energy Related
Module 177: Anaerobic respiration (napCFGH)	Module 61: Amino acid transport (livFGHKM)
napF	livG	-12.0538	aggravating
napH	livG	-12.4318	aggravating
napG	livG	-13.5941	aggravating
napC	livG	-11.7688	aggravating
Module 78: Anaerobic respiration (menBCDF)	Module 61: Amino acid transport (livFGHKM)
menC	livG	-7.90133	aggravating
menD	livG	-5.2295	aggravating
menB	livG	-6.04825	aggravating
Module 258: Anaerobic respiration (napABD)	Module 61: Amino acid transport (livFGHKM)
napA	livK	-10.0894	aggravating
napA	livM	-10.3503	aggravating
napA	livH	-9.98846	aggravating
napA	livF	-11.9888	aggravating
napA	livG	-12.3493	aggravating
napD	livG	-11.9517	aggravating
napB	livG	-12.1938	aggravating
7 - Flagellum and Stress Related Proteins
Module 3: Flagellar biosynthesis and structure (fliA, fliP)	Module 190: ClpA Serine Protease / ClpS
flgN	clpA	-10.776	aggravating
fliD	clpA	-5.97558	aggravating
flgE	clpA	-12.3251	aggravating
flgJ	clpA	-7.04349	aggravating
flgB	clpA	-9.03525	aggravating
flgI	clpA	-5.77713	aggravating
flgC	clpA	-13.0495	aggravating
flgK	clpA	-5.35106	aggravating
fliO	clpA	-3.82228	aggravating
flgG	clpA	-10.0325	aggravating
flgD	clpA	-6.1799	aggravating
Module 3: "Flagellar biosynthesis and structure (fliA, fliP)"	Module 87: Aerobic respiration (nuoMN)
fliP	nuoN	-3.96434	aggravating
fliP	nuoM	-4.37425	aggravating
rpoF	nuoN	-8.96678	aggravating
rpoF	nuoM	-7.96972	aggravating

## Sheet: Module pairs - overview network
Supplementary Table S13| Functional crosstalk between significantly enriched biological processes highlighted
(sheet 1) and the rest (sheet 2) in the overview network.
Module 1	Module 2	Donor Gene	Recipient gene	GIs
22	10	b3271__yhdZ	b3701__dnaN	-3.91815
22	233	b3271__yhdZ	b3868__glnG	-7.66817
22	205	b3271__yhdZ	b0095__ftsZ	-5.15919
22	8	b3271__yhdZ	b3178__ftsH	-4.02251
22	12	b3271__yhdZ	b3988__rpoC	-6.253
22	5	b3271__yhdZ	b2925__fbaA	-5.22611
22	123	b3271__yhdZ	b3560__glyQ	-3.99462
22	118	b3271__yhdZ	b3922__yiiS	-5.21336
22	20	b3271__yhdZ	b3303__rpsE	-8.22793
22	14	b3271__yhdZ	b2011__sbcB	-4.97004
22	41	b3271__yhdZ	b3279__yrdA	-7.06901
22	208	b3271__yhdZ	b3259__prmA	-4.44268
22	295	b3271__yhdZ	b2679__proX	-6.1087
22	4	b3271__yhdZ	b3319__rplD	-6.93036
22	6	b3271__yhdZ	b3972__murB	-3.99646
22	64	b3271__yhdZ	b2526__hscA	-5.85073
22	81	b3271__yhdZ	b3973__birA	-4.72972
147	20	b0436__tig	b0023__rpsT	-4.42218
147	74	b0436__tig	b0695__kdpD	-7.03681
147	18	b0436__tig	b0969__yccK	-4.79303
147	10	b0436__tig	b3701__dnaN	-5.59949
147	28	b0436__tig	b0399__phoB	-8.91078
147	58	b0436__tig	b3138__agaB	-7.08172
147	224	b0436__tig	b4241__treR	-9.34114
147	295	b0436__tig	b2677__proV	-10.0213
147	81	b0436__tig	b3225__nanA	-6.9069
147	233	b0436__tig	b3868__glnG	-6.65515
147	35	b0436__tig	b4317__fimD	-10.1196
147	19	b0436__tig	b2309__hisJ	-7.4658
147	123	b0436__tig	b2829__ptsP	-10.0683
147	33	b0436__tig	b2423__cysW	-9.98768
147	7	b0436__tig	b3543__dppB	-6.44338
147	3	b0436__tig	b1070__flgN	-3.79106
147	130	b0436__tig	b0720__gltA	-8.11904
147	243	b0436__tig	b0572__cusC	-6.80612
147	17	b0436__tig	b1066__rimJ	-4.00746
147	31	b0436__tig	b2282__nuoH	-6.39999
147	100	b0436__tig	b2415__ptsH	-6.34866
147	149	b0436__tig	b3026__qseC	-5.85363
147	230	b0436__tig	b1237__hns	-5.52452
147	305	b0436__tig	b3141__agaI	-7.1902
147	141	b0436__tig	b3404__envZ	-9.65505
147	1	b0436__tig	b4177__purA	-5.56507
147	108	b0436__tig	b4152__frdC	-5.27838
147	184	b0436__tig	b2961__mutY	-9.16935
147	155	b0436__tig	b3006__exbB	-7.67894
147	7	b0436__tig	b3480__nikE	-5.23172
147	231	b0436__tig	b0449__mdlB	-4.2044
147	214	b0436__tig	b0124__gcd	-7.39515
147	131	b0436__tig	b0922__mukF	-3.50045
147	167	b0436__tig	b3667__uhpC	-4.12095
147	13	b0436__tig	b1090__plsX	-7.45938
147	37	b0436__tig	b2021__hisC	-5.85224
147	98	b0436__tig	b0150__fhuA	-10.1694
147	117	b0436__tig	b2822__recC	-6.31967
147	153	b0436__tig	b2600__tyrA	-8.51282
147	23	b0436__tig	b1247__oppF	3.40687
147	87	b0436__tig	b2276__nuoN	-7.12102
147	2	b0436__tig	b2494__yfgC	-4.85416
147	246	b0436__tig	b3212__gltB	-8.18977
147	58	b0436__tig	b3139__agaC	-5.6352
147	262	b0436__tig	b2378__ddg	-9.30789
147	40	b0436__tig	b1677__lpp	-3.83733
147	311	b0436__tig	b3631__rfaG	3.42411
147	73	b0436__tig	b0571__cusR	-3.90694
147	18	b0436__tig	b2349__intS	-8.69167
147	202	b0436__tig	b2373__oxc	-3.73688
147	117	b0436__tig	b2818__argA	-6.83131
147	8	b0436__tig	b3179__rrmJ	4.02675
147	120	b0436__tig	b4014__aceB	-8.6952
147	46	b0436__tig	b1251__yciI	-7.57533
147	56	b0436__tig	b3093__exuT	-9.7379
147	153	b0436__tig	b2599__pheA	-7.57013
147	112	b0436__tig	b2916__argP	-3.84644
147	100	b0436__tig	b2413__cysZ	-6.22419
147	78	b0436__tig	b2261__menC	-9.79613
147	294	b0436__tig	b2663__gabP	-9.36132
147	40	b0436__tig	b0741__pal	-4.38387
147	43	b0436__tig	b4133__cadC	-5.02971
147	98	b0436__tig	b1102__fhuE	-10.1939
147	73	b0436__tig	b1968__yedV	-8.71854
147	151	b0436__tig	b2906__visC	-5.83063
147	172	b0436__tig	b3136__agaS	-10.0288
147	89	b0436__tig	b2456__cchB	-9.12232
147	215	b0436__tig	b0161__degP	-7.70366
147	157	b0436__tig	b0908__aroA	-3.70774
147	190	b0436__tig	b0885__aat	-9.7507
147	46	b0436__tig	b0415__ribE	4.39348
147	14	b0436__tig	b2011__sbcB	-9.74573
147	140	b0436__tig	b4393__trpR	-6.60673
147	236	b0436__tig	b1913__uvrC	-3.8477
147	276	b0436__tig	b1612__fumA	-4.9828
147	4	b0436__tig	b3984__rplA	6.55749
147	287	b0436__tig	b2296__ackA	-10.079
147	60	b0436__tig	b2318__truA	-5.08502
147	122	b0436__tig	b2465__tktB	-6.57744
147	209	b0436__tig	b0957__ompA	-7.63085
147	75	b0436__tig	b3236__mdh	-5.60676
147	54	b0436__tig	b3938__metJ	-4.06196
147	25	b0436__tig	b2169__fruB	-6.05078
147	10	b0436__tig	b2496__hda	-4.57308
147	13	b0436__tig	b0955__ycbZ	-8.25914
147	32	b0436__tig	b4033__malF	-10.1141
147	69	b0436__tig	b2531__iscR	-5.16237
147	2	b0436__tig	b1671__ydhX	-4.03235
147	59	b0436__tig	b3994__thiC	-9.15742
147	15	b0436__tig	b1881__cheZ	-5.75362
147	37	b0436__tig	b2024__hisA	-6.20805
147	127	b0436__tig	b3035__tolC	4.31705
147	169	b0436__tig	b4291__fecA	-3.45887
147	159	b0436__tig	b0936__ssuA	-6.13686
147	297	b0436__tig	b2704__srlB	-4.67563
147	14	b0436__tig	b4059__ssb	-4.16675
147	32	b0436__tig	b4034__malE	-5.51554
147	131	b0436__tig	b0921__smtA	-5.35725
147	37	b0436__tig	b2022__hisB	-10.1476
147	140	b0436__tig	b2786__barA	-9.02002
147	309	b0436__tig	b3621__rfaC	-6.88181
147	31	b0436__tig	b2487__hyfG	-5.18422
147	18	b0436__tig	b0115__aceF	-3.72234
147	105	b0436__tig	b3607__cysE	-3.63971
147	1	b0436__tig	b3164__pnp	3.09454
147	1	b0436__tig	b1343__dbpA	-6.53848
147	37	b0436__tig	b2020__hisD	-4.90002
147	150	b0436__tig	b0618__citC	-7.91141
147	230	b0436__tig	b2669__stpA	-4.33586
147	28	b0436__tig	b1608__rstA	-6.32729
147	29	b0436__tig	b1588__ynfF	-3.39759
147	150	b0436__tig	b0616__citE	-4.71281
147	19	b0436__tig	b1921__fliZ	-3.40037
147	87	b0436__tig	b2278__nuoL	-4.01822
147	45	b0436__tig	b3772__ilvA	-3.43994
147	172	b0436__tig	b3137__kbaY	-9.67233
147	10	b0436__tig	b1051__msyB	-3.974
147	14	b0436__tig	b1652__rnt	-4.13765
147	73	b0436__tig	b4400__creD	-4.55859
147	135	b0436__tig	b0727__sucB	-5.04782
147	60	b0436__tig	b3775__ppiC	-3.52389
147	155	b0436__tig	b3005__exbD	-8.44386
147	12	b0436__tig	b4118__melR	-9.62647
147	60	b0436__tig	b2316__accD	-28.1061
147	172	b0436__tig	b3132__kbaZ	-9.56174
147	139	b0436__tig	b0365__tauA	-5.32508
147	73	b0436__tig	b4399__creC	-8.20926
147	41	b0436__tig	b4345__mcrC	-6.32997
147	3	b0436__tig	b1950__fliR	-9.59645
147	170	b0436__tig	b1825__yebO	-3.49548
147	1	b0436__tig	b0953__rmf	-3.82633
147	108	b0436__tig	b4153__frdB	-4.20191
147	250	b0436__tig	b0929__ompF	-9.19954
147	15	b0436__tig	b1885__tap	-5.3816
147	1	b0436__tig	b4172__hfq	-3.86481
147	105	b0436__tig	b2414__cysK	-3.74313
147	97	b0436__tig	b3359__argD	-4.67952
147	280	b0436__tig	b2796__sdaC	-9.75903
147	100	b0436__tig	b2416__ptsI	-4.22397
79	151	b1679__sufE	b2907__ubiH	-9.55865
79	38	b1679__sufE	b0116__lpd	-12.6573
79	63	b1679__sufE	b0098__secA	-5.82492
79	105	b1679__sufE	b0526__cysS	-3.69594
79	168	b1679__sufE	b2525__fdx	-9.93068
79	92	b1679__sufE	b2231__gyrA	-3.80238
79	124	b1679__sufE	b1740__nadE	-6.26472
79	64	b1679__sufE	b2529__iscU	-6.1593
79	86	b1679__sufE	b2199__ccmC	-7.26485
79	64	b1679__sufE	b2530__iscS	-3.79025
79	181	b1679__sufE	b3367__nirC	10.154
79	258	b1679__sufE	b2203__napB	5.88933
79	74	b1679__sufE	b1098__tmk	-3.78293
79	5	b1679__sufE	b2527__hscB	-9.54878
79	17	b1679__sufE	b1127__pepT	-3.6077
79	210	b1679__sufE	b0182__lpxB	-3.66375
11	31	b2592__clpB	b2286__nuoC	-6.50684
11	28	b2592__clpB	b0399__phoB	4.00962
11	290	b2592__clpB	b2508__guaB	3.38211
11	2	b2592__clpB	b3387__dam	3.28888
11	81	b2592__clpB	b3225__nanA	3.52064
11	233	b2592__clpB	b3868__glnG	3.10156
11	6	b2592__clpB	b3081__fadH	3.6573
11	314	b2592__clpB	b3876__yihO	3.10003
11	1	b2592__clpB	b3780__rhlB	-3.81627
11	44	b2592__clpB	b0473__htpG	-13.3246
11	267	b2592__clpB	b3453__ugpB	4.55743
11	248	b2592__clpB	b4117__adiA	4.19315
11	298	b2592__clpB	b2903__gcvP	3.82547
11	41	b2592__clpB	b0658__ybeX	3.2839
11	302	b2592__clpB	b3605__lldD	-4.22595
11	10	b2592__clpB	b3003__yghA	3.11144
11	133	b2592__clpB	b3326__gspE	4.72624
11	1	b2592__clpB	b2576__srmB	-5.41396
11	42	b2592__clpB	b1442__ydcU	-4.05771
11	279	b2592__clpB	b1709__btuD	-4.20559
11	180	b2592__clpB	b2571__rseB	-5.66034
11	72	b2592__clpB	b1200__dhaK	4.18503
11	196	b2592__clpB	b2514__hisS	-3.68877
11	130	b2592__clpB	b3472__dcrB	4.09406
11	257	b2592__clpB	b0937__ssuE	3.74976
11	192	b2592__clpB	b3167__rbfA	6.16627
11	35	b2592__clpB	b2109__yehB	-3.56108
11	1	b2592__clpB	b2581__yfiF	-10.3679
11	11	b2592__clpB	b0438__clpX	-5.90775
11	267	b2592__clpB	b3450__ugpC	3.20342
11	116	b2592__clpB	b3429__glgA	3.58745
11	115	b2592__clpB	b2675__nrdE	-4.34325
11	128	b2592__clpB	b0231__dinB	-3.91266
11	127	b2592__clpB	b3265__acrE	3.29439
11	2	b2592__clpB	b0489__ybbK	3.87015
11	315	b2592__clpB	b3893__fdoH	3.41074
11	261	b2592__clpB	b2567__rnc	-10.3054
11	18	b2592__clpB	b0113__pdhR	4.7562
11	177	b2592__clpB	b2204__napH	3.87171
11	240	b2592__clpB	b3600__mtlD	5.38706
11	69	b2592__clpB	b2531__iscR	-4.29738
11	116	b2592__clpB	b3431__glgX	3.41756
11	37	b2592__clpB	b2024__hisA	4.29309
11	204	b2592__clpB	b0345__lacI	3.32009
11	69	b2592__clpB	b0389__yaiA	3.54435
11	13	b2592__clpB	b2563__acpS	-4.03916
11	181	b2592__clpB	b3366__nirD	5.33579
11	26	b2592__clpB	b4259__holC	3.68733
11	194	b2592__clpB	b3910__yiiM	3.84834
11	138	b2592__clpB	b2727__hypB	-3.78756
11	292	b2592__clpB	b2501__ppk	-4.258
11	103	b2592__clpB	b4267__idnD	3.97791
11	1	b2592__clpB	b4469__ygiQ	3.47418
11	6	b2592__clpB	b2566__era	-3.93154
11	138	b2592__clpB	b2728__hypC	-3.81087
11	7	b2592__clpB	b3476__nikA	5.88441
11	17	b2592__clpB	b2579__yfiD	-3.94689
11	182	b2592__clpB	b3721__bglB	3.40123
11	307	b2592__clpB	b3569__xylR	3.47034
11	14	b2592__clpB	b1759__nudG	3.29107
11	48	b2592__clpB	b0393__rdgC	3.51717
11	180	b2592__clpB	b2570__rseC	-3.43431
11	104	b2592__clpB	b2557__purL	-7.79145
11	150	b2592__clpB	b0617__citD	5.21359
11	77	b2592__clpB	b1236__galU	3.42491
11	119	b2592__clpB	b3741__gidA	-4.59982
259	304	b2300__yfcE	b3117__tdcB	3.10344
259	6	b2300__yfcE	b4377__yjjU	-11.7782
259	2	b2300__yfcE	b3387__dam	4.71209
259	58	b2300__yfcE	b3138__agaB	3.28562
259	51	b2300__yfcE	b0523__purE	-5.27238
259	124	b2300__yfcE	b3340__fusA	6.88007
259	21	b2300__yfcE	b2336__yfcS	-4.46216
259	127	b2300__yfcE	b0462__acrB	5.32536
259	1	b2300__yfcE	b3780__rhlB	-3.95043
259	123	b2300__yfcE	b2829__ptsP	-3.78572
259	41	b2300__yfcE	b2878__ygfK	3.63727
259	30	b2300__yfcE	b3418__malT	3.10006
259	149	b2300__yfcE	b3026__qseC	3.69278
259	89	b2300__yfcE	b2452__eutH	-4.32119
259	182	b2300__yfcE	b2901__bglA	-5.96863
259	17	b2300__yfcE	b0903__pflB	3.53862
259	253	b2300__yfcE	b1290__sapF	3.42812
259	198	b2300__yfcE	b0033__carB	-4.62705
259	141	b2300__yfcE	b3404__envZ	-3.39569
259	104	b2300__yfcE	b2499__purM	-6.92185
259	66	b2300__yfcE	b1800__yeaU	3.28423
259	39	b2300__yfcE	b3620__rfaF	-3.40226
259	25	b2300__yfcE	b3950__frwB	-3.52058
259	6	b2300__yfcE	b2474__ypfI	5.7101
259	231	b2300__yfcE	b0449__mdlB	-3.91611
259	126	b2300__yfcE	b0044__fixX	4.81269
259	95	b2300__yfcE	b2341__yfcX	-4.39254
259	132	b2300__yfcE	b1176__minC	-4.94165
259	131	b2300__yfcE	b0922__mukF	13.2905
259	257	b2300__yfcE	b1198__dhaH	3.85409
259	6	b2300__yfcE	b2781__mazG	-3.54544
259	7	b2300__yfcE	b1485__ddpC	6.32268
259	115	b2300__yfcE	b1983__yeeN	3.75637
259	167	b2300__yfcE	b3667__uhpC	3.71104
259	2	b2300__yfcE	b3836__tatA	-5.18692
259	298	b2300__yfcE	b2903__gcvP	-4.70623
259	208	b2300__yfcE	b3258__panF	3.41078
259	121	b2300__yfcE	b0003__thrB	-12.709
259	49	b2300__yfcE	b3844__fre	3.74325
259	35	b2300__yfcE	b3046__yqiG	3.5432
259	86	b2300__yfcE	b2196__ccmF	-5.26541
259	37	b2300__yfcE	b2021__hisC	4.08884
259	2	b2300__yfcE	b2494__yfgC	3.1274
259	92	b2300__yfcE	b2231__gyrA	3.61805
259	299	b2300__yfcE	b4193__ulaA	3.41697
259	1	b2300__yfcE	b2830__nudH	-4.75944
259	275	b2300__yfcE	b3778__rep	-3.58396
259	143	b2300__yfcE	b2219__atoS	-3.66586
259	213	b2300__yfcE	b2255__yfbG	4.89398
259	181	b2300__yfcE	b3368__cysG	-3.66659
259	77	b2300__yfcE	b2381__ypdB	-4.62111
259	264	b2300__yfcE	b1188__ycgB	-5.44202
259	4	b2300__yfcE	b4000__hupA	3.33109
259	5	b2300__yfcE	b2798__exo	4.27661
259	104	b2300__yfcE	b2476__purC	-6.09226
259	196	b2300__yfcE	b2514__hisS	4.08973
259	192	b2300__yfcE	b3167__rbfA	9.93103
259	62	b2300__yfcE	b4099__phnI	-5.2754
259	207	b2300__yfcE	b0469__apt	3.50655
259	109	b2300__yfcE	b0733__cydA	3.23781
259	268	b2300__yfcE	b1337__abgB	4.26909
259	16	b2300__yfcE	b3751__rbsB	3.21818
259	66	b2300__yfcE	b0771__ybhJ	4.2159
259	78	b2300__yfcE	b2261__menC	-4.69732
259	247	b2300__yfcE	b3017__sufI	-7.1922
259	1	b2300__yfcE	b2351__yfdH	-4.89968
259	257	b2300__yfcE	b2463__maeB	-4.91946
259	20	b2300__yfcE	b3303__rpsE	5.18012
259	232	b2300__yfcE	b2553__glnB	-3.85759
259	6	b2300__yfcE	b1189__dadA	3.84327
259	183	b2300__yfcE	b2918__argK	-4.50072
259	51	b2300__yfcE	b4006__purH	-7.32738
259	89	b2300__yfcE	b2456__cchB	-4.79433
259	312	b2300__yfcE	b3629__rfaS	-6.80235
259	2	b2300__yfcE	b3839__tatC	-11.4085
259	87	b2300__yfcE	b2277__nuoM	-3.80619
259	46	b2300__yfcE	b0415__ribE	12.9733
259	26	b2300__yfcE	b1842__holE	-3.55523
259	123	b2300__yfcE	b0015__dnaJ	-5.80861
259	12	b2300__yfcE	b0059__hepA	3.925
259	13	b2300__yfcE	b1095__fabF	-4.73809
259	137	b2300__yfcE	b2688__gshA	3.29694
259	101	b2300__yfcE	b0284__yagR	3.58555
259	157	b2300__yfcE	b3389__aroB	-3.74657
259	99	b2300__yfcE	b2411__ligA	3.25104
259	2	b2300__yfcE	b1773__ydjI	3.9639
259	47	b2300__yfcE	b0382__yaiB	-10.6217
259	237	b2300__yfcE	b3652__recG	-4.89379
259	175	b2300__yfcE	b3612__gpmI	-4.63184
259	35	b2300__yfcE	b3144__yraJ	-3.68779
259	112	b2300__yfcE	b2913__serA	3.50249
259	210	b2300__yfcE	b0181__lpxA	4.5259
259	56	b2300__yfcE	b4324__uxuR	-4.73452
259	107	b2300__yfcE	b0588__fepC	-3.68584
259	2	b2300__yfcE	b3838__tatB	-9.35132
259	117	b2300__yfcE	b2820__recB	4.79839
259	12	b2300__yfcE	b3295__rpoA	3.62401
259	37	b2300__yfcE	b2024__hisA	4.43156
259	127	b2300__yfcE	b3035__tolC	5.10565
259	4	b2300__yfcE	b3319__rplD	3.64226
259	22	b2300__yfcE	b1918__yecS	3.16759
259	50	b2300__yfcE	b2242__glpB	3.89585
259	69	b2300__yfcE	b0389__yaiA	3.14205
259	6	b2300__yfcE	b3462__ftsX	3.80257
259	201	b2300__yfcE	b0053__surA	3.16774
259	2	b2300__yfcE	b3148__yraN	-5.18718
259	157	b2300__yfcE	b2329__aroC	-9.81202
259	13	b2300__yfcE	b2563__acpS	3.41073
259	198	b2300__yfcE	b4245__pyrB	-3.48676
259	14	b2300__yfcE	b4059__ssb	3.37453
259	55	b2300__yfcE	b2752__cysD	-4.25837
259	281	b2300__yfcE	b1993__cobU	3.28881
259	225	b2300__yfcE	b0384__psiF	-4.00288
259	14	b2300__yfcE	b0214__rnhA	4.06652
259	60	b2300__yfcE	b2314__dedD	-7.26853
259	74	b2300__yfcE	b1098__tmk	5.07547
259	146	b2300__yfcE	b0428__cyoE	4.29412
259	171	b2300__yfcE	b4252__yjgK	3.15008
259	105	b2300__yfcE	b3607__cysE	-4.14395
259	101	b2300__yfcE	b2866__xdhA	-3.86496
259	244	b2300__yfcE	b0585__fes	-4.13061
259	16	b2300__yfcE	b3750__rbsC	-4.19932
259	84	b2300__yfcE	b1815__yoaD	3.8991
259	1	b2300__yfcE	b4469__ygiQ	-4.50277
259	4	b2300__yfcE	b3261__fis	-7.06575
259	101	b2300__yfcE	b0286__yagT	3.71134
259	291	b2300__yfcE	b2405__xapR	-3.54428
259	291	b2300__yfcE	b2406__xapB	-4.6455
259	26	b2300__yfcE	b2607__trmD	5.2397
259	172	b2300__yfcE	b3137__kbaY	4.89191
259	6	b2300__yfcE	b3812__yigB	-3.86071
259	148	b2300__yfcE	b3593__rhsA	-3.6782
259	13	b2300__yfcE	b0736__ybgC	5.27593
259	269	b2300__yfcE	b1491__yddW	3.79413
259	252	b2300__yfcE	b3709__tnaB	-3.68812
259	46	b2300__yfcE	b0414__ribD	3.22792
259	14	b2300__yfcE	b1652__rnt	4.32357
259	41	b2300__yfcE	b3052__rfaE	-3.463
259	6	b2300__yfcE	b3972__murB	4.59579
259	282	b2300__yfcE	b2075__mdtB	-4.36052
259	198	b2300__yfcE	b0032__carA	-3.41657
259	95	b2300__yfcE	b2342__yfcY	-3.74646
259	295	b2300__yfcE	b2678__proW	-4.73641
259	291	b2300__yfcE	b2407__xapA	-4.02525
259	13	b2300__yfcE	b3729__glmS	4.55741
259	1	b2300__yfcE	b0953__rmf	4.22206
259	104	b2300__yfcE	b2557__purL	-4.10399
259	51	b2300__yfcE	b4005__purD	-3.58922
259	129	b2300__yfcE	b3581__sgbH	-3.96081
259	90	b2300__yfcE	b2800__fucA	5.36317
259	280	b2300__yfcE	b2796__sdaC	-3.4879
259	9	b2300__yfcE	b4233__mpl	-3.52604
259	168	b2300__yfcE	b2528__iscA	4.57614
259	33	b2300__yfcE	b2421__cysM	-5.8646
259	8	b2300__yfcE	b0172__frr	4.41674
259	271	b2300__yfcE	b2137__yohF	-3.52556
121	31	b0004__thrC	b2286__nuoC	3.66825
121	28	b0004__thrC	b0399__phoB	-3.42867
121	263	b0004__thrC	b3656__yicI	3.80699
121	30	b0004__thrC	b3418__malT	-3.73777
121	294	b0004__thrC	b2662__gabT	4.49542
121	53	b0004__thrC	b0680__glnS	3.62392
121	230	b0004__thrC	b1237__hns	4.09631
121	17	b0004__thrC	b3114__tdcE	-9.11945
121	1	b0004__thrC	b4177__purA	4.18105
121	39	b0004__thrC	b1685__ydiH	3.77517
121	268	b0004__thrC	b1338__abgA	3.41575
121	227	b0004__thrC	b0421__ispA	3.54534
121	36	b0004__thrC	b4174__hflK	3.32351
121	131	b0004__thrC	b0922__mukF	7.32025
121	55	b0004__thrC	b2764__cysJ	5.12504
121	250	b0004__thrC	b0928__aspC	3.5195
121	145	b0004__thrC	b0997__torA	3.45768
121	54	b0004__thrC	b3008__metC	3.35964
121	15	b0004__thrC	b1882__cheY	3.1298
121	77	b0004__thrC	b2291__yfbR	4.65142
121	26	b0004__thrC	b0215__dnaQ	-3.8591
121	117	b0004__thrC	b2822__recC	7.85703
121	80	b0004__thrC	b1303__pspF	3.23075
121	81	b0004__thrC	b1508__hipB	3.92558
121	12	b0004__thrC	b3988__rpoC	3.20098
121	311	b0004__thrC	b3631__rfaG	3.75574
121	217	b0004__thrC	b0222__lpcA	-4.69413
121	104	b0004__thrC	b2476__purC	3.82129
121	37	b0004__thrC	b2023__hisH	3.7934
121	75	b0004__thrC	b3244__tldD	4.7035
121	192	b0004__thrC	b3167__rbfA	8.34345
121	56	b0004__thrC	b3092__uxaC	4.28664
121	173	b0004__thrC	b2672__ygaM	4.99432
121	230	b0004__thrC	b1625__ydgT	5.06257
121	44	b0004__thrC	b0082__mraW	3.549
121	290	b0004__thrC	b2507__guaA	8.59326
121	67	b0004__thrC	b1264__trpE	4.07179
121	82	b0004__thrC	b1714__pheS	-5.03431
121	217	b0004__thrC	b0200__gmhB	3.85191
121	49	b0004__thrC	b4350__hsdR	-3.54327
121	3	b0004__thrC	b1073__flgB	3.18921
121	117	b0004__thrC	b2821__ptr	3.7792
121	51	b0004__thrC	b4006__purH	4.60177
121	312	b0004__thrC	b3629__rfaS	14.044
121	118	b0004__thrC	b3923__yiiT	3.14444
121	173	b0004__thrC	b3098__yqjD	3.18469
121	115	b0004__thrC	b2675__nrdE	3.37615
121	137	b0004__thrC	b2698__recX	3.87492
121	111	b0004__thrC	b0774__bioA	3.18079
121	75	b0004__thrC	b1285__gmr	5.5476
121	127	b0004__thrC	b3265__acrE	-10.5926
121	59	b0004__thrC	b2103__thiD	3.18101
121	41	b0004__thrC	b4346__mcrB	3.695
121	175	b0004__thrC	b3898__frvX	4.11026
121	74	b0004__thrC	b0697__kdpB	3.14833
121	315	b0004__thrC	b3893__fdoH	5.54353
121	113	b0004__thrC	b3848__yigZ	3.37802
121	210	b0004__thrC	b0181__lpxA	3.21034
121	269	b0004__thrC	b1455__yncH	3.20214
121	2	b0004__thrC	b1671__ydhX	3.43499
121	107	b0004__thrC	b0588__fepC	3.50312
121	117	b0004__thrC	b2820__recB	3.71752
121	301	b0004__thrC	b2977__glcG	3.18438
121	214	b0004__thrC	b0125__hpt	3.7138
121	28	b0004__thrC	b2079__baeR	4.12377
121	303	b0004__thrC	b4243__yjgF	6.74302
121	26	b0004__thrC	b0640__holA	10.3356
121	64	b0004__thrC	b1928__yedD	3.36197
121	116	b0004__thrC	b3432__glgB	3.61252
121	177	b0004__thrC	b2205__napG	-3.6012
121	74	b0004__thrC	b1098__tmk	5.50457
121	22	b0004__thrC	b3271__yhdZ	5.78012
121	62	b0004__thrC	b3806__cyaA	9.45255
121	64	b0004__thrC	b1848__yebG	3.95704
121	137	b0004__thrC	b2699__recA	10.263
121	38	b0004__thrC	b2804__fucU	7.14441
121	107	b0004__thrC	b0589__fepG	3.58582
121	296	b0004__thrC	b2742__nlpD	3.1844
121	26	b0004__thrC	b2607__trmD	3.4778
121	6	b0004__thrC	b3972__murB	3.71006
121	69	b0004__thrC	b2520__yfhM	13.048
121	8	b0004__thrC	b3384__trpS	4.53171
121	55	b0004__thrC	b2750__cysC	4.86908
121	44	b0004__thrC	b0891__lolA	3.89598
121	147	b0004__thrC	b2330__prmB	3.48375
121	7	b0004__thrC	b3477__nikB	5.8756
121	104	b0004__thrC	b2557__purL	5.22523
121	55	b0004__thrC	b2751__cysN	3.2448
121	112	b0004__thrC	b2914__rpiA	3.35333
121	2	b0004__thrC	b1583__ynfB	3.09921
121	235	b0004__thrC	b3266__acrF	3.23994
121	255	b0004__thrC	b0888__trxB	5.11914
121	9	b0004__thrC	b4233__mpl	-3.46376
121	10	b0004__thrC	b3189__murA	3.82648
121	25	b0004__thrC	b2735__ygbI	3.27644
121	16	b0004__thrC	b3748__rbsD	-3.51231
246	77	b3213__gltD	b2249__yfaY	3.34801
246	128	b3213__gltD	b0233__yafO	-3.59885
246	18	b3213__gltD	b0969__yccK	4.24579
246	10	b3213__gltD	b3701__dnaN	-3.48612
246	124	b3213__gltD	b3340__fusA	-5.01106
246	23	b3213__gltD	b1246__oppD	4.22363
246	81	b3213__gltD	b3225__nanA	-4.02822
246	50	b3213__gltD	b4255__yjgD	3.50048
246	11	b3213__gltD	b0190__yaeQ	3.48677
246	229	b3213__gltD	b3932__hslV	6.77228
246	79	b3213__gltD	b1680__sufS	3.31287
246	102	b3213__gltD	b3229__sspA	-3.84991
246	164	b3213__gltD	b3888__yiiD	3.5324
246	25	b3213__gltD	b3949__frwC	3.35311
246	227	b3213__gltD	b0421__ispA	-4.62454
246	1	b3213__gltD	b0528__ybcJ	3.49815
246	35	b3213__gltD	b0532__sfmD	-3.95497
246	55	b3213__gltD	b2762__cysH	3.68488
246	1	b3213__gltD	b4325__yjiC	3.44062
246	41	b3213__gltD	b0658__ybeX	5.06608
246	1	b3213__gltD	b0877__ybjX	-3.62439
246	8	b3213__gltD	b3178__ftsH	-6.78428
246	50	b3213__gltD	b3594__yibA	3.1715
246	192	b3213__gltD	b3167__rbfA	10.4589
246	173	b3213__gltD	b2672__ygaM	-3.79361
246	230	b3213__gltD	b1625__ydgT	4.90238
246	125	b3213__gltD	b4254__argI	4.62854
246	270	b3213__gltD	b3849__trkH	3.97179
246	47	b3213__gltD	b1321__ycjX	3.33545
246	178	b3213__gltD	b3423__glpR	-5.51396
246	20	b3213__gltD	b3303__rpsE	-6.02403
246	161	b3213__gltD	b3439__yhhW	3.1947
246	23	b3213__gltD	b3479__nikD	3.79006
246	89	b3213__gltD	b2456__cchB	3.31438
246	243	b3213__gltD	b0573__cusF	4.72819
246	46	b3213__gltD	b0415__ribE	-5.47044
246	7	b3213__gltD	b3542__dppC	3.20461
246	2	b3213__gltD	b1773__ydjI	4.83878
246	175	b3213__gltD	b3898__frvX	3.33402
246	194	b3213__gltD	b4335__yjiM	3.10811
246	40	b3213__gltD	b1863__ruvC	3.6273
246	117	b3213__gltD	b2820__recB	6.41249
246	4	b3213__gltD	b3319__rplD	-6.44502
246	10	b3213__gltD	b3764__yifE	3.4687
246	184	b3213__gltD	b2962__yggX	5.01869
246	8	b3213__gltD	b3056__cca	-3.82159
246	72	b3213__gltD	b2908__pepP	-5.31863
246	55	b3213__gltD	b2752__cysD	3.21724
246	26	b3213__gltD	b0640__holA	4.52466
246	259	b3213__gltD	b2431__yfeX	-4.22329
246	74	b3213__gltD	b1098__tmk	4.93494
246	1	b3213__gltD	b4469__ygiQ	-3.7319
246	231	b3213__gltD	b0447__ybaO	3.51166
246	296	b3213__gltD	b2742__nlpD	5.27594
246	162	b3213__gltD	b0973__hyaB	3.16571
246	157	b3213__gltD	b3390__aroK	-3.60801
246	142	b3213__gltD	b3726__pstA	3.45043
246	13	b3213__gltD	b0736__ybgC	3.62354
246	106	b3213__gltD	b0535__fimZ	3.62333
246	116	b3213__gltD	b3428__glgP	4.39275
246	4	b3213__gltD	b2768__ygcP	4.17355
246	13	b3213__gltD	b3729__glmS	-4.01363
246	4	b3213__gltD	b3170__yhbC	-4.89923
246	13	b3213__gltD	b1094__acpP	-4.18189
246	55	b3213__gltD	b2751__cysN	3.40723
246	152	b3213__gltD	b1594__dgsA	4.02268
246	229	b3213__gltD	b3931__hslU	4.07231
246	266	b3213__gltD	b3204__ptsN	-3.43994
246	10	b3213__gltD	b3189__murA	-4.24702
101	290	b2867__xdhB	b2508__guaB	3.84238
101	233	b2867__xdhB	b3868__glnG	-7.72773
101	121	b2867__xdhB	b0004__thrC	3.12757
101	162	b2867__xdhB	b1209__lolB	4.21759
101	3	b2867__xdhB	b1925__fliS	3.12806
101	267	b2867__xdhB	b3453__ugpB	-4.32525
101	2	b2867__xdhB	b0542__renD	3.41389
101	49	b2867__xdhB	b0212__gloB	3.12593
101	274	b2867__xdhB	b3209__elbB	3.71351
101	59	b2867__xdhB	b3993__thiE	3.3426
101	256	b2867__xdhB	b1064__grxB	-3.95804
101	5	b2867__xdhB	b2925__fbaA	-4.47927
101	9	b2867__xdhB	b0085__murE	-3.43086
101	50	b2867__xdhB	b3651__trmH	4.24857
101	290	b2867__xdhB	b2507__guaA	4.45729
101	79	b2867__xdhB	b1681__sufD	3.38449
101	51	b2867__xdhB	b4006__purH	4.02005
101	61	b2867__xdhB	b3460__livJ	4.33083
101	87	b2867__xdhB	b2277__nuoM	10.522
101	26	b2867__xdhB	b0470__dnaX	3.4428
101	57	b2867__xdhB	b1627__rsxA	3.38513
101	312	b2867__xdhB	b3627__rfaI	3.82557
101	2	b2867__xdhB	b1773__ydjI	5.24982
101	32	b2867__xdhB	b4033__malF	4.57823
101	107	b2867__xdhB	b0588__fepC	3.54155
101	116	b2867__xdhB	b3431__glgX	4.06109
101	199	b2867__xdhB	b3846__fadB	3.15704
101	270	b2867__xdhB	b3290__trkA	-4.24793
101	7	b2867__xdhB	b3544__dppA	3.64982
101	32	b2867__xdhB	b3451__ugpE	6.02777
101	174	b2867__xdhB	b4079__fdhF	3.30512
101	60	b2867__xdhB	b2314__dedD	4.40777
101	74	b2867__xdhB	b1098__tmk	-9.73252
101	6	b2867__xdhB	b3195__yrbF	3.3226
101	150	b2867__xdhB	b0616__citE	3.56385
101	308	b2867__xdhB	b3566__xylF	3.57123
101	38	b2867__xdhB	b2804__fucU	-4.88082
101	13	b2867__xdhB	b0736__ybgC	6.12802
101	128	b2867__xdhB	b0232__yafN	5.55676
101	46	b2867__xdhB	b0414__ribD	-5.04336
101	12	b2867__xdhB	b3169__nusA	-4.51733
101	46	b2867__xdhB	b3041__ribB	-5.61042
101	139	b2867__xdhB	b0365__tauA	3.26598
101	190	b2867__xdhB	b0882__clpA	3.17304
101	291	b2867__xdhB	b2407__xapA	-3.84232
101	13	b2867__xdhB	b3729__glmS	-5.06204
101	90	b2867__xdhB	b2800__fucA	-4.23972
101	235	b2867__xdhB	b3266__acrF	3.1264
101	22	b2867__xdhB	b2306__hisP	3.27473
101	81	b2867__xdhB	b3973__birA	-5.66149
228	183	b0435__bolA	b2917__yliK	-15.8265
228	31	b0435__bolA	b2719__hycG	4.11597
228	10	b0435__bolA	b3701__dnaN	7.2186
228	161	b0435__bolA	b0966__yccV	3.34785
228	10	b0435__bolA	b1852__zwf	3.29677
228	81	b0435__bolA	b3225__nanA	-3.83561
228	240	b0435__bolA	b3601__mtlR	-5.81528
228	18	b0435__bolA	b0304__ykgC	-4.14653
228	38	b0435__bolA	b0116__lpd	-4.67151
228	11	b0435__bolA	b0126__can	-13.2102
228	11	b0435__bolA	b0190__yaeQ	-3.93379
228	62	b0435__bolA	b3802__hemY	-21.0051
228	15	b0435__bolA	b1887__cheW	3.75086
228	47	b0435__bolA	b1112__ycfR	-18.5803
228	17	b0435__bolA	b1066__rimJ	-3.42228
228	31	b0435__bolA	b2282__nuoH	4.6608
228	1	b0435__bolA	b0912__ihfB	-12.6616
228	5	b0435__bolA	b2779__eno	3.69863
228	21	b0435__bolA	b0717__ybgP	-5.10872
228	1	b0435__bolA	b4177__purA	10.648
228	108	b0435__bolA	b4152__frdC	3.10452
228	156	b0435__bolA	b0758__galT	-3.95382
228	8	b0435__bolA	b3385__gph	4.00141
228	103	b0435__bolA	b0454__ybaZ	-5.23892
228	6	b0435__bolA	b1741__ydjQ	3.67136
228	131	b0435__bolA	b0922__mukF	8.94574
228	178	b0435__bolA	b3426__glpD	-4.16074
228	250	b0435__bolA	b0928__aspC	-4.30488
228	54	b0435__bolA	b3008__metC	-3.93459
228	47	b0435__bolA	b1687__ydiJ	3.16183
228	41	b0435__bolA	b0658__ybeX	-3.85739
228	79	b0435__bolA	b1684__sufA	4.79555
228	15	b0435__bolA	b4355__tsr	4.19693
228	86	b0435__bolA	b2196__ccmF	-7.4295
228	77	b0435__bolA	b2291__yfbR	-14.6982
228	20	b0435__bolA	b4178__yjeB	3.52493
228	90	b0435__bolA	b2799__fucO	-3.39204
228	59	b0435__bolA	b3993__thiE	-3.77034
228	58	b0435__bolA	b3133__agaV	3.71894
228	66	b0435__bolA	b0073__leuB	-3.52661
228	22	b0435__bolA	b0655__gltI	-4.25107
228	12	b0435__bolA	b3988__rpoC	3.64611
228	40	b0435__bolA	b1677__lpp	-3.48959
228	255	b0435__bolA	b2480__bcp	3.13479
228	166	b0435__bolA	b1132__hflD	5.70803
228	253	b0435__bolA	b1291__sapD	5.10356
228	261	b0435__bolA	b1286__rnb	-19.3851
228	179	b0435__bolA	b3926__glpK	-21.6312
228	217	b0435__bolA	b0222__lpcA	3.94521
228	104	b0435__bolA	b2476__purC	-3.80229
228	5	b0435__bolA	b2925__fbaA	3.09526
228	310	b0435__bolA	b3624__rfaZ	-3.87185
228	75	b0435__bolA	b3244__tldD	-3.45981
228	90	b0435__bolA	b2803__fucK	-3.70754
228	306	b0435__bolA	b3501__arsR	5.00671
228	46	b0435__bolA	b1251__yciI	7.74205
228	126	b0435__bolA	b1697__ydiQ	3.44251
228	16	b0435__bolA	b4231__yjfF	-4.75253
228	192	b0435__bolA	b3167__rbfA	4.92916
228	56	b0435__bolA	b3092__uxaC	-6.59573
228	254	b0435__bolA	b0842__cmr	-3.85254
228	3	b0435__bolA	b1942__fliJ	-5.48653
228	54	b0435__bolA	b3939__metB	-15.5759
228	204	b0435__bolA	b1620__malI	4.53428
228	66	b0435__bolA	b0771__ybhJ	-4.32541
228	16	b0435__bolA	b1514__lsrC	4.93225
228	294	b0435__bolA	b2663__gabP	-19.4681
228	217	b0435__bolA	b0200__gmhB	3.10271
228	34	b0435__bolA	b2018__hisL	-13.1644
228	98	b0435__bolA	b0152__fhuD	3.81164
228	168	b0435__bolA	b1250__kch	-4.21513
228	73	b0435__bolA	b1968__yedV	3.33316
228	251	b0435__bolA	b0792__ybhR	-3.92188
228	23	b0435__bolA	b3479__nikD	-3.56858
228	117	b0435__bolA	b2821__ptr	3.40804
228	3	b0435__bolA	b1880__flhB	-18.5108
228	83	b0435__bolA	b1737__chbC	6.96186
228	2	b0435__bolA	b4258__valS	-3.89195
228	289	b0435__bolA	b2283__nuoG	4.14575
228	312	b0435__bolA	b3629__rfaS	10.1657
228	19	b0435__bolA	b0863__artI	-4.33588
228	29	b0435__bolA	b0894__dmsA	-3.86742
228	14	b0435__bolA	b2011__sbcB	-5.69246
228	2	b0435__bolA	b0114__aceE	-4.45543
228	41	b0435__bolA	b3279__yrdA	-4.21765
228	64	b0435__bolA	b2529__iscU	-3.7871
228	14	b0435__bolA	b2894__xerD	4.94192
228	296	b0435__bolA	b2741__rpoS	-23.9937
228	111	b0435__bolA	b0774__bioA	-3.39855
228	127	b0435__bolA	b3265__acrE	-3.41736
228	288	b0435__bolA	b2369__evgA	3.17577
228	304	b0435__bolA	b3118__tdcA	3.41916
228	52	b0435__bolA	b0990__cspG	4.76306
228	139	b0435__bolA	b0801__ybiC	-19.3256
228	237	b0435__bolA	b3652__recG	-20.941
228	10	b0435__bolA	b2496__hda	3.22423
228	1	b0435__bolA	b0967__yccW	-17.5924
228	174	b0435__bolA	b1872__torZ	-15.6331
228	210	b0435__bolA	b0181__lpxA	4.24654
228	289	b0435__bolA	b2284__nuoF	3.48036
228	194	b0435__bolA	b4335__yjiM	-3.67213
228	23	b0435__bolA	b3541__dppD	3.13826
228	69	b0435__bolA	b2531__iscR	-12.5657
228	2	b0435__bolA	b1671__ydhX	-3.50404
228	14	b0435__bolA	b1861__ruvA	3.25827
228	54	b0435__bolA	b3940__metL	-13.9159
228	107	b0435__bolA	b0588__fepC	-3.58928
228	116	b0435__bolA	b3431__glgX	-4.08104
228	15	b0435__bolA	b1881__cheZ	-12.7192
228	117	b0435__bolA	b2820__recB	8.96747
228	68	b0435__bolA	b1724__ydiZ	3.87483
228	239	b0435__bolA	b0485__ybaS	-4.83248
228	33	b0435__bolA	b2422__cysA	-18.1805
228	159	b0435__bolA	b0936__ssuA	-19.2761
228	19	b0435__bolA	b0864__artP	-3.59532
228	201	b0435__bolA	b0053__surA	-5.24751
228	223	b0435__bolA	b3075__ebgR	4.73321
228	90	b0435__bolA	b2801__fucP	-19.8772
228	246	b0435__bolA	b3213__gltD	3.08913
228	232	b0435__bolA	b0451__amtB	-4.02968
228	268	b0435__bolA	b1336__abgT	-3.41631
228	225	b0435__bolA	b0384__psiF	-4.45819
228	29	b0435__bolA	b1589__ynfG	-4.68958
228	116	b0435__bolA	b3432__glgB	-3.97623
228	207	b0435__bolA	b2784__relA	-4.30411
228	34	b0435__bolA	b0119__yacL	3.57862
228	60	b0435__bolA	b2314__dedD	-5.92707
228	46	b0435__bolA	b1661__cfa	-17.8194
228	35	b0435__bolA	b0940__ycbS	4.56889
228	1	b0435__bolA	b1343__dbpA	-5.21436
228	2	b0435__bolA	b3676__yidH	3.64921
228	37	b0435__bolA	b2020__hisD	-5.3085
228	45	b0435__bolA	b3774__ilvC	-4.41814
228	24	b0435__bolA	b1224__narG	-5.33652
228	137	b0435__bolA	b2699__recA	-8.1453
228	211	b0435__bolA	b0106__hofC	3.63554
228	72	b0435__bolA	b0237__pepD	-5.2775
228	291	b0435__bolA	b2406__xapB	4.53445
228	107	b0435__bolA	b0589__fepG	-16.0409
228	127	b0435__bolA	b0463__acrA	-4.34684
228	163	b0435__bolA	b0976__hyaE	-3.83718
228	4	b0435__bolA	b4200__rpsF	-7.05653
228	106	b0435__bolA	b0535__fimZ	-5.50453
228	234	b0435__bolA	b0575__cusA	-4.28232
228	197	b0435__bolA	b0030__rihC	-4.81796
228	41	b0435__bolA	b3052__rfaE	3.62677
228	17	b0435__bolA	b1127__pepT	-4.65221
228	155	b0435__bolA	b3005__exbD	-15.944
228	12	b0435__bolA	b4118__melR	3.80775
228	69	b0435__bolA	b2520__yfhM	5.41784
228	8	b0435__bolA	b3384__trpS	4.82053
228	103	b0435__bolA	b2890__lysS	3.11676
228	170	b0435__bolA	b1825__yebO	-10.7977
228	154	b0435__bolA	b0721__sdhC	3.3454
228	13	b0435__bolA	b3729__glmS	3.49795
228	141	b0435__bolA	b0995__torR	3.6063
228	15	b0435__bolA	b1885__tap	-4.12427
228	180	b0435__bolA	b2570__rseC	3.19606
228	1	b0435__bolA	b4172__hfq	-17.1525
228	4	b0435__bolA	b3170__yhbC	4.65887
228	104	b0435__bolA	b2557__purL	9.19068
228	2	b0435__bolA	b0579__ybdF	-3.39554
228	152	b0435__bolA	b1594__dgsA	3.11939
228	144	b0435__bolA	b0407__yajC	-3.83634
228	119	b0435__bolA	b3741__gidA	-5.83566
228	255	b0435__bolA	b0888__trxB	4.19202
228	111	b0435__bolA	b1593__ynfK	-4.41093
228	133	b0435__bolA	b3325__gspD	3.35072
228	3	b0435__bolA	b1075__flgD	-13.0347
228	59	b0435__bolA	b3992__thiF	3.6974
228	74	b0435__bolA	b0696__kdpC	-3.50377
228	23	b0435__bolA	b1483__ddpF	-3.4982
117	45	b2820__recB	b0077__ilvI	-3.78151
117	14	b2820__recB	b1763__topB	-3.71279
117	2	b2820__recB	b3387__dam	-7.3542
117	19	b2820__recB	b0860__artJ	-3.94932
117	154	b2820__recB	b0722__sdhD	3.11188
117	127	b2820__recB	b0462__acrB	-6.13109
117	295	b2820__recB	b2677__proV	4.54622
117	151	b2820__recB	b2907__ubiH	-5.61219
117	124	b2820__recB	b2298__yfcC	3.94231
117	52	b2820__recB	b1552__cspI	3.96558
117	123	b2820__recB	b2829__ptsP	-5.55296
117	76	b2820__recB	b0785__moaE	3.66626
117	11	b2820__recB	b0190__yaeQ	5.85711
117	44	b2820__recB	b0473__htpG	-3.55763
117	297	b2820__recB	b2702__srlA	-3.5866
117	100	b2820__recB	b2415__ptsH	-3.97461
117	102	b2820__recB	b3229__sspA	-3.50547
117	36	b2820__recB	b4175__hflC	3.87196
117	1	b2820__recB	b0912__ihfB	3.63316
117	164	b2820__recB	b3888__yiiD	-7.06556
117	113	b2820__recB	b2594__rluD	-4.23952
117	36	b2820__recB	b4171__miaA	5.06647
117	81	b2820__recB	b3224__nanT	3.9379
117	280	b2820__recB	b2797__sdaB	-8.11518
117	54	b2820__recB	b3008__metC	-4.18736
117	8	b2820__recB	b3400__hslR	3.64183
117	2	b2820__recB	b1287__yciW	3.55824
117	31	b2820__recB	b2287__nuoB	-3.71841
117	35	b2820__recB	b3046__yqiG	-3.73713
117	300	b2820__recB	b3828__metR	3.86858
117	247	b2820__recB	b3018__plsC	-3.73254
117	48	b2820__recB	b0687__seqA	-8.27085
117	26	b2820__recB	b0215__dnaQ	-9.57205
117	168	b2820__recB	b2525__fdx	-3.67253
117	1	b2820__recB	b0179__lpxD	-3.5869
117	90	b2820__recB	b2799__fucO	-4.30777
117	21	b2820__recB	b4314__fimA	3.5992
117	87	b2820__recB	b2276__nuoN	3.34233
117	54	b2820__recB	b3942__katG	3.45216
117	216	b2820__recB	b0198__metI	-4.00293
117	59	b2820__recB	b3993__thiE	4.90389
117	3	b2820__recB	b1940__fliH	-4.99973
117	38	b2820__recB	b2865__ygeR	-5.31816
117	73	b2820__recB	b0400__phoR	4.53967
117	275	b2820__recB	b3778__rep	-11.669
117	226	b2820__recB	b1130__phoP	3.67567
117	87	b2820__recB	b2484__hyfD	-3.64559
117	256	b2820__recB	b1064__grxB	-10.7139
117	10	b2820__recB	b3713__yieF	-5.28234
117	8	b2820__recB	b3178__ftsH	-4.46206
117	311	b2820__recB	b3631__rfaG	-4.19958
117	153	b2820__recB	b2601__aroF	3.67082
117	1	b2820__recB	b3591__selA	4.62297
117	39	b2820__recB	b3619__rfaD	-5.48069
117	4	b2820__recB	b4000__hupA	3.13456
117	5	b2820__recB	b2798__exo	-4.3496
117	180	b2820__recB	b2571__rseB	3.51916
117	91	b2820__recB	b3906__rhaR	-3.82101
117	70	b2820__recB	b0480__ushA	3.8378
117	9	b2820__recB	b0085__murE	-4.34728
117	75	b2820__recB	b3244__tldD	3.28505
117	13	b2820__recB	b2836__aas	-9.0049
117	30	b2820__recB	b3687__ibpA	3.2207
117	66	b2820__recB	b0771__ybhJ	4.01974
117	166	b2820__recB	b1133__trmU	-3.63439
117	67	b2820__recB	b1264__trpE	-3.41584
117	247	b2820__recB	b3017__sufI	-3.39394
117	257	b2820__recB	b2463__maeB	4.03245
117	286	b2820__recB	b4074__nrfE	3.84851
117	20	b2820__recB	b3303__rpsE	3.09213
117	23	b2820__recB	b3479__nikD	-5.09871
117	88	b2820__recB	b3415__gntT	4.57492
117	59	b2820__recB	b3990__thiH	3.79258
117	19	b2820__recB	b0863__artI	3.71331
117	87	b2820__recB	b2277__nuoM	5.65756
117	46	b2820__recB	b0415__ribE	-3.8893
117	34	b2820__recB	b0683__fur	-6.21618
117	219	b2820__recB	b0240__crl	3.508
117	64	b2820__recB	b2529__iscU	3.46896
117	37	b2820__recB	b2019__hisG	-7.11367
117	7	b2820__recB	b3542__dppC	4.12977
117	40	b2820__recB	b0738__tolR	6.41798
117	305	b2820__recB	b3134__agaW	3.861
117	101	b2820__recB	b2867__xdhB	-3.58369
117	289	b2820__recB	b2285__nuoE	6.37166
117	15	b2820__recB	b1881__cheZ	-3.39026
117	1	b2820__recB	b1951__rcsA	-4.78598
117	37	b2820__recB	b2024__hisA	-5.17987
117	14	b2820__recB	b2892__recJ	-3.93164
117	61	b2820__recB	b3456__livM	4.12884
117	90	b2820__recB	b2801__fucP	-7.4321
117	26	b2820__recB	b4259__holC	-10.2851
117	82	b2820__recB	b4081__yjcQ	3.13342
117	2	b2820__recB	b0359__yaiX	-4.37707
117	14	b2820__recB	b0214__rnhA	-6.79397
117	292	b2820__recB	b2501__ppk	-4.44872
117	205	b2820__recB	b0094__ftsA	-9.80436
117	309	b2820__recB	b3621__rfaC	-3.63879
117	1	b2820__recB	b3650__spoT	-4.03992
117	14	b2820__recB	b3821__pldA	3.16017
117	1	b2820__recB	b3602__yibL	3.69583
117	105	b2820__recB	b3607__cysE	-4.20219
117	244	b2820__recB	b0585__fes	-3.44098
117	5	b2820__recB	b3516__gadX	3.29379
117	211	b2820__recB	b0106__hofC	3.31241
117	56	b2820__recB	b3094__exuR	6.26066
117	90	b2820__recB	b2802__fucI	-4.53617
117	38	b2820__recB	b2804__fucU	-6.92773
117	118	b2820__recB	b3494__yhiO	3.72672
117	127	b2820__recB	b0463__acrA	-4.47869
117	148	b2820__recB	b3593__rhsA	-4.62587
117	13	b2820__recB	b0736__ybgC	3.25052
117	18	b2820__recB	b2159__nfo	-5.96195
117	252	b2820__recB	b3709__tnaB	-9.53496
117	46	b2820__recB	b0414__ribD	-3.50927
117	243	b2820__recB	b0574__cusB	4.09959
117	76	b2820__recB	b0783__moaC	3.72058
117	2	b2820__recB	b0524__lpxH	4.12898
117	191	b2820__recB	b2947__gshB	-3.87448
117	11	b2820__recB	b2869__ygeV	-7.42875
117	144	b2820__recB	b0405__queA	-3.98766
117	114	b2820__recB	b1864__yebC	3.44475
117	130	b2820__recB	b2700__ygaD	-4.62269
117	13	b2820__recB	b3730__glmU	-5.78363
117	87	b2820__recB	b2486__hyfF	-3.56468
117	73	b2820__recB	b4399__creC	-4.42934
117	1	b2820__recB	b3590__selB	5.41309
117	61	b2820__recB	b3457__livH	5.69287
117	155	b2820__recB	b1676__pykF	3.28525
117	47	b2820__recB	b2979__glcD	-3.58875
117	24	b2820__recB	b1466__narW	-4.07095
117	147	b2820__recB	b3633__kdtA	-5.85894
117	15	b2820__recB	b1889__motB	-4.40021
117	112	b2820__recB	b2914__rpiA	-5.47148
117	90	b2820__recB	b2800__fucA	-4.13554
117	255	b2820__recB	b0888__trxB	-4.7633
117	100	b2820__recB	b2416__ptsI	-5.26076
117	80	b2820__recB	b1307__pspD	3.14317
117	59	b2820__recB	b3992__thiF	3.56211
117	10	b2820__recB	b3189__murA	-3.49621
117	215	b2820__recB	b3234__degQ	4.195
117	25	b2820__recB	b2735__ygbI	-5.44989
117	78	b2820__recB	b2260__menE	4.12303
165	106	b1114__mfd	b1222__narX	-4.20566
165	151	b1114__mfd	b2907__ubiH	-10.0961
165	14	b1114__mfd	b1274__topA	-9.8242
165	224	b1114__mfd	b4239__treC	-7.25174
165	38	b1114__mfd	b0116__lpd	-12.6573
165	275	b1114__mfd	b1563__relE	-5.31113
165	13	b1114__mfd	b1092__fabD	-6.33742
165	230	b1114__mfd	b1237__hns	-5.05844
165	63	b1114__mfd	b0098__secA	-10.2377
165	3	b1114__mfd	b1076__flgE	-4.756
165	132	b1114__mfd	b1176__minC	-3.61699
165	158	b1114__mfd	b0918__kdsB	-7.11369
165	117	b1114__mfd	b2822__recC	-5.36044
165	226	b1114__mfd	b1130__phoP	-13.4526
165	21	b1114__mfd	b0140__ecpD	-5.18583
165	2	b1114__mfd	b1190__dadX	-6.06898
165	104	b1114__mfd	b2476__purC	-9.87792
165	265	b1114__mfd	b1211__prfA	-8.20904
165	9	b1114__mfd	b0085__murE	-3.57506
165	166	b1114__mfd	b1133__trmU	-11.1011
165	67	b1114__mfd	b1264__trpE	-4.14218
165	67	b1114__mfd	b1263__trpD	-12.2056
165	6	b1114__mfd	b1189__dadA	-12.8258
165	51	b1114__mfd	b4006__purH	-11.6708
165	1	b1114__mfd	b1084__rne	-7.718
165	30	b1114__mfd	b3251__mreB	-3.51209
165	9	b1114__mfd	b0090__murG	-4.24927
165	1	b1114__mfd	b0180__fabZ	-5.69969
165	13	b1114__mfd	b1096__pabC	-5.28104
165	86	b1114__mfd	b2199__ccmC	-7.29733
165	289	b1114__mfd	b2284__nuoF	-4.74202
165	5	b1114__mfd	b0962__helD	-3.55164
165	42	b1114__mfd	b1126__potA	-4.09526
165	74	b1114__mfd	b1098__tmk	-7.17232
165	263	b1114__mfd	b1134__ymfB	-5.21378
165	1	b1114__mfd	b1410__ynbC	-7.66884
165	11	b1114__mfd	b0420__dxs	-6.83057
165	67	b1114__mfd	b1262__trpC	-5.45633
165	165	b1114__mfd	b1204__pth	-6.48922
165	26	b1114__mfd	b1099__holB	-7.35271
165	67	b1114__mfd	b1261__trpB	-3.54755
165	166	b1114__mfd	b1131__purB	-5.88515
165	2	b1114__mfd	b0886__cydC	-9.00367
165	17	b1114__mfd	b1127__pepT	-8.4039
165	210	b1114__mfd	b0182__lpxB	-4.76888
165	131	b1114__mfd	b0923__mukE	-4.26628
165	7	b1114__mfd	b3477__nikB	-12.0346
165	99	b1114__mfd	b1207__prsA	-5.61886
165	13	b1114__mfd	b1094__acpP	-5.39709
155	183	b3006__exbB	b2917__yliK	-7.62226
155	179	b3006__exbB	b3925__glpX	-4.68431
155	31	b3006__exbB	b2719__hycG	-6.32076
155	18	b3006__exbB	b0969__yccK	-5.34599
155	28	b3006__exbB	b0399__phoB	-7.21937
155	290	b3006__exbB	b2508__guaB	-4.16222
155	2	b3006__exbB	b3387__dam	-3.44468
155	32	b3006__exbB	b4036__lamB	4.31922
155	21	b3006__exbB	b2336__yfcS	4.31779
155	2	b3006__exbB	b2726__hypA	3.11349
155	263	b3006__exbB	b3656__yicI	-3.75204
155	23	b3006__exbB	b1246__oppD	-6.63918
155	10	b3006__exbB	b1852__zwf	3.50365
155	233	b3006__exbB	b3868__glnG	-5.13835
155	6	b3006__exbB	b3081__fadH	-8.73745
155	246	b3006__exbB	b3214__gltF	-9.57651
155	18	b3006__exbB	b0304__ykgC	3.56006
155	65	b3006__exbB	b0051__ksgA	-4.7855
155	30	b3006__exbB	b3418__malT	3.44422
155	3	b3006__exbB	b1878__flhE	3.68101
155	119	b3006__exbB	b3744__asnA	3.50881
155	7	b3006__exbB	b0830__yliB	-7.21634
155	15	b3006__exbB	b1887__cheW	3.10217
155	5	b3006__exbB	b3160__yhbW	-3.55867
155	93	b3006__exbB	b0595__entB	-3.41122
155	111	b3006__exbB	b0776__bioF	-3.57755
155	25	b3006__exbB	b3950__frwB	-11.749
155	45	b3006__exbB	b3767__ilvG_1	3.41528
155	140	b3006__exbB	b3210__arcB	-4.12245
155	2	b3006__exbB	b1300__puuC	-3.41227
155	113	b3006__exbB	b2594__rluD	-4.52409
155	184	b3006__exbB	b2963__mltC	-3.70463
155	103	b3006__exbB	b0454__ybaZ	-3.61118
155	36	b3006__exbB	b4171__miaA	-7.04272
155	132	b3006__exbB	b1176__minC	-5.18977
155	6	b3006__exbB	b2781__mazG	-6.65063
155	28	b3006__exbB	b4397__creA	3.64134
155	115	b3006__exbB	b1983__yeeN	-3.781
155	250	b3006__exbB	b0928__aspC	-9.25021
155	109	b3006__exbB	b0734__cydB	-4.10752
155	167	b3006__exbB	b3667__uhpC	4.99548
155	5	b3006__exbB	b2187__yejL	3.46689
155	2	b3006__exbB	b0812__dps	-4.47796
155	315	b3006__exbB	b3894__fdoG	-4.34895
155	2	b3006__exbB	b0794__ybhF	-5.46242
155	149	b3006__exbB	b3025__qseB	-11.9585
155	35	b3006__exbB	b3046__yqiG	-4.58952
155	247	b3006__exbB	b3018__plsC	-6.54508
155	2	b3006__exbB	b0542__renD	-3.60691
155	21	b3006__exbB	b4314__fimA	-11.2499
155	274	b3006__exbB	b3413__gntX	-11.6198
155	23	b3006__exbB	b1247__oppF	-6.02483
155	5	b3006__exbB	b0014__dnaK	-5.38623
155	203	b3006__exbB	b0871__poxB	-4.98221
155	54	b3006__exbB	b3942__katG	5.13379
155	161	b3006__exbB	b3345__yheN	-3.5609
155	52	b3006__exbB	b0623__cspE	-4.63641
155	133	b3006__exbB	b3326__gspE	-4.62111
155	256	b3006__exbB	b1059__solA	-7.91981
155	209	b3006__exbB	b0958__sulA	-3.47333
155	301	b3006__exbB	b2975__yghK	-3.4821
155	16	b3006__exbB	b3752__rbsK	-3.62149
155	67	b3006__exbB	b1260__trpA	3.81692
155	73	b3006__exbB	b0400__phoR	-8.00854
155	275	b3006__exbB	b3778__rep	4.39178
155	1	b3006__exbB	b0984__ymcA	3.53879
155	8	b3006__exbB	b3178__ftsH	-5.16747
155	1	b3006__exbB	b2517__yfgB	-4.49196
155	278	b3006__exbB	b2049__cpsB	-3.70449
155	50	b3006__exbB	b3594__yibA	-5.62328
155	19	b3006__exbB	b0862__artQ	-3.46232
155	22	b3006__exbB	b0655__gltI	-3.8786
155	229	b3006__exbB	b3811__xerC	3.2653
155	184	b3006__exbB	b2964__nupG	-3.90134
155	279	b3006__exbB	b1709__btuD	-6.30875
155	7	b3006__exbB	b3020__ygiS	-4.25593
155	58	b3006__exbB	b1818__manY	5.07836
155	254	b3006__exbB	b0842__cmr	-6.53929
155	298	b3006__exbB	b2904__gcvH	-4.03148
155	268	b3006__exbB	b1337__abgB	-4.06836
155	16	b3006__exbB	b3751__rbsB	-10.0352
155	12	b3006__exbB	b3181__greA	-3.72347
155	50	b3006__exbB	b3651__trmH	-12.4107
155	5	b3006__exbB	b1055__yceA	-6.01558
155	21	b3006__exbB	b4313__fimE	-4.66089
155	187	b3006__exbB	b4102__phnF	-3.66894
155	166	b3006__exbB	b1133__trmU	5.20788
155	78	b3006__exbB	b2261__menC	-7.15134
155	178	b3006__exbB	b3423__glpR	-6.22634
155	97	b3006__exbB	b3957__argE	-3.91169
155	67	b3006__exbB	b1263__trpD	-7.73921
155	53	b3006__exbB	b0677__nagA	-4.90607
155	217	b3006__exbB	b0200__gmhB	4.14727
155	84	b3006__exbB	b1827__kdgR	3.77113
155	83	b3006__exbB	b1738__chbB	3.27539
155	40	b3006__exbB	b0740__tolB	5.72954
155	23	b3006__exbB	b3540__dppF	3.69485
155	251	b3006__exbB	b0792__ybhR	-6.4682
155	165	b3006__exbB	b1205__ychH	-3.93536
155	3	b3006__exbB	b1073__flgB	5.5508
155	6	b3006__exbB	b1189__dadA	-3.5128
155	117	b3006__exbB	b2821__ptr	3.23527
155	83	b3006__exbB	b1737__chbC	3.76287
155	274	b3006__exbB	b3414__gntY	-4.16777
155	11	b3006__exbB	b0438__clpX	-4.09043
155	17	b3006__exbB	b3866__yihI	-4.37219
155	11	b3006__exbB	b3352__yheS	3.61935
155	15	b3006__exbB	b1421__trg	-6.24712
155	212	b3006__exbB	b2156__lysP	7.56132
155	87	b3006__exbB	b2277__nuoM	-5.05244
155	14	b3006__exbB	b2011__sbcB	3.21591
155	173	b3006__exbB	b3098__yqjD	-4.58913
155	53	b3006__exbB	b0675__nagD	-3.58304
155	65	b3006__exbB	b0052__pdxA	3.75204
155	50	b3006__exbB	b2243__glpC	3.22341
155	66	b3006__exbB	b0072__leuC	-3.82165
155	96	b3006__exbB	b0064__araC	3.27721
155	14	b3006__exbB	b2894__xerD	-3.50389
155	13	b3006__exbB	b1095__fabF	-6.66782
155	101	b3006__exbB	b0284__yagR	-5.23288
155	37	b3006__exbB	b2019__hisG	-4.99042
155	89	b3006__exbB	b2457__cchA	-5.04279
155	127	b3006__exbB	b3265__acrE	-4.16885
155	310	b3006__exbB	b3625__rfaY	-3.76588
155	147	b3006__exbB	b0436__tig	3.26504
155	101	b3006__exbB	b2867__xdhB	-6.05401
155	17	b3006__exbB	b0919__ycbJ	-4.20844
155	209	b3006__exbB	b0957__ompA	-3.67516
155	314	b3006__exbB	b3877__yihP	3.10263
155	298	b3006__exbB	b2905__gcvT	-10.2849
155	218	b3006__exbB	b0211__mltD	5.79082
155	159	b3006__exbB	b0934__ssuC	6.40135
155	113	b3006__exbB	b3848__yigZ	-3.53611
155	35	b3006__exbB	b3144__yraJ	-4.15203
155	292	b3006__exbB	b2502__ppx	4.23635
155	1	b3006__exbB	b0967__yccW	-4.87332
155	223	b3006__exbB	b3077__ebgC	-6.4762
155	289	b3006__exbB	b2284__nuoF	-4.7193
155	269	b3006__exbB	b1455__yncH	5.81413
155	93	b3006__exbB	b0594__entE	-5.05761
155	23	b3006__exbB	b3541__dppD	-3.40822
155	65	b3006__exbB	b0049__apaH	-4.78098
155	315	b3006__exbB	b3892__fdoI	-3.45578
155	110	b3006__exbB	b0760__modF	6.72055
155	2	b3006__exbB	b1671__ydhX	-5.4593
155	107	b3006__exbB	b0588__fepC	-8.21225
155	276	b3006__exbB	b4122__fumB	5.23908
155	21	b3006__exbB	b3143__yraI	-7.19007
155	1	b3006__exbB	b1951__rcsA	-5.48863
155	269	b3006__exbB	b1341__ydaM	5.11465
155	70	b3006__exbB	b4055__aphA	5.89553
155	5	b3006__exbB	b0962__helD	-4.78971
155	204	b3006__exbB	b0345__lacI	3.94798
155	38	b3006__exbB	b4306__yjhP	3.68153
155	3	b3006__exbB	b1948__fliP	-7.35686
155	78	b3006__exbB	b2262__menB	3.66817
155	39	b3006__exbB	b2888__ygfU	-5.06178
155	127	b3006__exbB	b3035__tolC	-4.01669
155	112	b3006__exbB	b2924__mscS	-6.22297
155	50	b3006__exbB	b2242__glpB	-3.49372
155	10	b3006__exbB	b3764__yifE	-7.68297
155	51	b3006__exbB	b1232__purU	-7.35409
155	201	b3006__exbB	b0053__surA	10.7752
155	157	b3006__exbB	b2329__aroC	-8.61206
155	4	b3006__exbB	b1435__ydcP	-4.3638
155	184	b3006__exbB	b2962__yggX	-4.75271
155	223	b3006__exbB	b3075__ebgR	-7.74221
155	90	b3006__exbB	b2801__fucP	-4.85775
155	13	b3006__exbB	b2563__acpS	3.28164
155	198	b3006__exbB	b4245__pyrB	5.49897
155	213	b3006__exbB	b0945__pyrD	-4.48478
155	170	b3006__exbB	b2426__ucpA	3.93211
155	55	b3006__exbB	b2752__cysD	-6.34326
155	152	b3006__exbB	b1622__malY	3.44955
155	26	b3006__exbB	b0640__holA	3.60218
155	107	b3006__exbB	b0592__fepB	-7.23272
155	100	b3006__exbB	b2417__crr	-3.93228
155	116	b3006__exbB	b3432__glgB	-4.20167
155	14	b3006__exbB	b0214__rnhA	-5.9803
155	186	b3006__exbB	b4382__deoA	-6.25187
155	60	b3006__exbB	b2314__dedD	-4.08871
155	41	b3006__exbB	b1725__yniA	3.97721
155	74	b3006__exbB	b0698__kdpA	-3.78736
155	57	b3006__exbB	b1632__rsxE	-4.345
155	263	b3006__exbB	b1134__ymfB	-6.66644
155	244	b3006__exbB	b0584__fepA	3.9633
155	98	b3006__exbB	b0151__fhuC	3.66655
155	6	b3006__exbB	b2690__yqaB	-4.11712
155	231	b3006__exbB	b0448__mdlA	-9.89175
155	99	b3006__exbB	b1120__cobB	-4.75344
155	244	b3006__exbB	b0585__fes	-5.79858
155	5	b3006__exbB	b3516__gadX	-3.40259
155	145	b3006__exbB	b0996__torC	3.90876
155	249	b3006__exbB	b0713__ybgL	-3.53895
155	28	b3006__exbB	b1608__rstA	3.65713
155	56	b3006__exbB	b3094__exuR	-4.05879
155	2	b3006__exbB	b0901__ycaK	-3.80618
155	110	b3006__exbB	b0763__modA	-11.6183
155	291	b3006__exbB	b2405__xapR	-4.31349
155	118	b3006__exbB	b3494__yhiO	-4.24322
155	107	b3006__exbB	b0589__fepG	-10.7606
155	157	b3006__exbB	b3390__aroK	-5.14327
155	177	b3006__exbB	b2202__napC	-5.03687
155	21	b3006__exbB	b0531__sfmC	-4.40636
155	148	b3006__exbB	b3593__rhsA	-4.64812
155	128	b3006__exbB	b0232__yafN	-4.23875
155	119	b3006__exbB	b3706__trmE	3.36109
155	159	b3006__exbB	b0933__ssuB	-6.23729
155	72	b3006__exbB	b1201__dhaR	-4.58993
155	197	b3006__exbB	b0030__rihC	3.32527
155	84	b3006__exbB	b1832__yebR	-6.17191
155	21	b3006__exbB	b2110__yehC	-4.06423
155	17	b3006__exbB	b1127__pepT	-5.9298
155	44	b3006__exbB	b4161__rsgA	3.80375
155	24	b3006__exbB	b1223__narK	3.38196
155	285	b3006__exbB	b2126__yehU	-3.53116
155	58	b3006__exbB	b1819__manZ	4.59209
155	140	b3006__exbB	b4401__arcA	-7.28506
155	5	b3006__exbB	b0009__mog	-4.41038
155	316	b3006__exbB	b4320__fimH	-4.09639
155	55	b3006__exbB	b2750__cysC	-3.43027
155	47	b3006__exbB	b2979__glcD	-8.00328
155	15	b3006__exbB	b1885__tap	-7.72709
155	1	b3006__exbB	b4172__hfq	-6.94353
155	107	b3006__exbB	b0590__fepD	-10.3088
155	5	b3006__exbB	b1776__ydjL	-4.42562
155	77	b3006__exbB	b1236__galU	-3.50806
155	2	b3006__exbB	b1583__ynfB	-4.19665
155	61	b3006__exbB	b3454__livF	4.36586
155	100	b3006__exbB	b2416__ptsI	-6.32063
155	1	b3006__exbB	b1823__cspC	-4.9972
155	137	b3006__exbB	b1061__dinI	-4.86196
155	156	b3006__exbB	b0756__galM	-4.65378
155	309	b3006__exbB	b3626__rfaJ	-4.57831
209	20	b0957__ompA	b0023__rpsT	-3.80633
209	74	b0957__ompA	b0695__kdpD	3.41545
209	77	b0957__ompA	b2249__yfaY	-10.9913
209	10	b0957__ompA	b3701__dnaN	-4.93497
209	290	b0957__ompA	b2508__guaB	-4.28258
209	1	b0957__ompA	b3247__rng	-8.63477
209	129	b0957__ompA	b4197__ulaE	-3.43741
209	2	b0957__ompA	b3387__dam	-4.39667
209	9	b0957__ompA	b0096__lpxC	-6.26737
209	34	b0957__ompA	b3982__nusG	-7.26138
209	32	b0957__ompA	b4036__lamB	-3.83918
209	124	b0957__ompA	b3340__fusA	-10.8728
209	21	b0957__ompA	b2336__yfcS	3.11317
209	173	b0957__ompA	b1109__ndh	-5.6911
209	151	b0957__ompA	b2907__ubiH	-4.19838
209	175	b0957__ompA	b3021__ygiT	-7.95366
209	14	b0957__ompA	b1274__topA	-3.89816
209	240	b0957__ompA	b3601__mtlR	-3.64878
209	124	b0957__ompA	b2298__yfcC	5.65891
209	18	b0957__ompA	b0686__ybfF	4.14124
209	38	b0957__ompA	b0116__lpd	-10.6401
209	11	b0957__ompA	b0126__can	-17.6876
209	11	b0957__ompA	b0190__yaeQ	-3.7961
209	13	b0957__ompA	b1092__fabD	-4.79159
209	62	b0957__ompA	b3802__hemY	-13.222
209	1	b0957__ompA	b3704__rnpA	-5.81386
209	47	b0957__ompA	b1112__ycfR	-12.4848
209	6	b0957__ompA	b0209__yafD	3.24773
209	205	b0957__ompA	b0095__ftsZ	-3.93679
209	24	b0957__ompA	b0437__clpP	-5.68839
209	102	b0957__ompA	b3229__sspA	-3.86749
209	93	b0957__ompA	b0595__entB	-3.84989
209	63	b0957__ompA	b0098__secA	-3.54075
209	141	b0957__ompA	b3404__envZ	-4.9517
209	8	b0957__ompA	b0931__pncB	-3.73893
209	111	b0957__ompA	b0776__bioF	-5.54318
209	55	b0957__ompA	b0947__ycbX	-12.4875
209	260	b0957__ompA	b1040__csgD	3.13495
209	21	b0957__ompA	b0717__ybgP	4.65595
209	62	b0957__ompA	b4095__phnM	6.05488
209	1	b0957__ompA	b4177__purA	4.41541
209	131	b0957__ompA	b0924__mukB	-9.0185
209	7	b0957__ompA	b3480__nikE	-5.88771
209	164	b0957__ompA	b3888__yiiD	-4.55708
209	227	b0957__ompA	b0421__ispA	-6.65902
209	113	b0957__ompA	b2594__rluD	-4.22711
209	174	b0957__ompA	b3551__bisC	-3.86799
209	62	b0957__ompA	b4098__phnJ	5.11375
209	184	b0957__ompA	b2963__mltC	-4.04992
209	1	b0957__ompA	b0528__ybcJ	-8.67436
209	102	b0957__ompA	b0486__ybaT	-3.77542
209	214	b0957__ompA	b0124__gcd	-8.06472
209	248	b0957__ompA	b2213__ada	3.14026
209	6	b0957__ompA	b1741__ydjQ	6.77732
209	51	b0957__ompA	b0522__purK	-4.17977
209	35	b0957__ompA	b0532__sfmD	-7.348
209	257	b0957__ompA	b1198__dhaH	-6.20396
209	6	b0957__ompA	b2781__mazG	6.43471
209	16	b0957__ompA	b4086__alsC	-4.34154
209	159	b0957__ompA	b0935__ssuD	-3.59019
209	16	b0957__ompA	b4230__ytfT	-8.88315
209	15	b0957__ompA	b1888__cheA	4.73623
209	105	b0957__ompA	b0526__cysS	-5.67849
209	250	b0957__ompA	b0928__aspC	-6.55976
209	109	b0957__ompA	b0734__cydB	-7.31591
209	55	b0957__ompA	b2762__cysH	4.38588
209	28	b0957__ompA	b1609__rstB	-3.90831
209	208	b0957__ompA	b3258__panF	-4.22426
209	77	b0957__ompA	b2291__yfbR	-9.86052
209	275	b0957__ompA	b1564__relB	-3.63701
209	178	b0957__ompA	b3424__glpG	3.28118
209	1	b0957__ompA	b0905__ycaO	-5.41986
209	1	b0957__ompA	b0179__lpxD	-3.89834
209	45	b0957__ompA	b3773__ilvY	3.89065
209	254	b0957__ompA	b3710__mdtL	-4.05038
209	32	b0957__ompA	b4035__malK	-15.073
209	161	b0957__ompA	b3345__yheN	-4.24023
209	238	b0957__ompA	b4119__melA	-4.63633
209	2	b0957__ompA	b2494__yfgC	4.09785
209	316	b0957__ompA	b4319__fimG	-6.37015
209	39	b0957__ompA	b0459__maa	-3.75017
209	5	b0957__ompA	b4051__qor	-6.5789
209	256	b0957__ompA	b1059__solA	-6.72949
209	185	b0957__ompA	b3784__rfe	-4.10965
209	299	b0957__ompA	b4193__ulaA	-10.0485
209	67	b0957__ompA	b1260__trpA	-3.54396
209	1	b0957__ompA	b2830__nudH	3.20316
209	275	b0957__ompA	b3778__rep	4.11579
209	87	b0957__ompA	b2484__hyfD	-4.66557
209	256	b0957__ompA	b1064__grxB	-11.7353
209	1	b0957__ompA	b0984__ymcA	-4.04015
209	165	b0957__ompA	b1203__ychF	-4.61295
209	239	b0957__ompA	b1933__yedN_2	-12.4288
209	2	b0957__ompA	b2056__wcaD	-5.70835
209	12	b0957__ompA	b3988__rpoC	-9.82744
209	60	b0957__ompA	b2315__folC	-3.8391
209	40	b0957__ompA	b1677__lpp	5.24939
209	311	b0957__ompA	b3631__rfaG	7.58774
209	3	b0957__ompA	b1079__flgH	-3.65577
209	77	b0957__ompA	b2381__ypdB	3.38356
209	199	b0957__ompA	b0221__fadE	-5.74979
209	229	b0957__ompA	b3811__xerC	-3.70229
209	58	b0957__ompA	b3140__agaD	-3.39219
209	24	b0957__ompA	b1225__narH	-4.15262
209	253	b0957__ompA	b1291__sapD	-4.33928
209	261	b0957__ompA	b1286__rnb	-12.8876
209	57	b0957__ompA	b1633__nth	-3.64719
209	1	b0957__ompA	b3499__yhiR	4.53173
209	22	b0957__ompA	b3269__yhdX	-4.14391
209	124	b0957__ompA	b3967__murI	-5.69444
209	1	b0957__ompA	b4234__yjgA	-8.4794
209	16	b0957__ompA	b4231__yjfF	-8.34841
209	56	b0957__ompA	b3093__exuT	-3.95833
209	192	b0957__ompA	b3167__rbfA	6.30747
209	5	b0957__ompA	b0999__cbpM	-7.2669
209	109	b0957__ompA	b0733__cydA	-16.1694
209	21	b0957__ompA	b3047__yqiH	-3.49519
209	1	b0957__ompA	b1919__yedO	-3.91516
209	268	b0957__ompA	b1337__abgB	-6.63112
209	164	b0957__ompA	b4168__yjeE	-5.47402
209	230	b0957__ompA	b1625__ydgT	3.96463
209	86	b0957__ompA	b2197__ccmE	-6.3655
209	251	b0957__ompA	b3485__yhhJ	4.09877
209	110	b0957__ompA	b0761__modE	-10.48
209	3	b0957__ompA	b1942__fliJ	-5.09235
209	54	b0957__ompA	b3939__metB	-3.66499
209	226	b0957__ompA	b3961__oxyR	-4.33772
209	294	b0957__ompA	b2663__gabP	-13.0433
209	1	b0957__ompA	b3054__ygiF	4.67273
209	24	b0957__ompA	b1469__narU	-4.73191
209	258	b0957__ompA	b2207__napD	3.56725
209	34	b0957__ompA	b2018__hisL	-8.83097
209	149	b0957__ompA	b4113__basR	-5.19372
209	1	b0957__ompA	b2351__yfdH	5.65254
209	83	b0957__ompA	b1738__chbB	4.92659
209	40	b0957__ompA	b0741__pal	4.45223
209	9	b0957__ompA	b0088__murD	-5.40772
209	35	b0957__ompA	b2109__yehB	-3.5242
209	32	b0957__ompA	b4037__malM	-3.48052
209	8	b0957__ompA	b0884__infA	-12.554
209	170	b0957__ompA	b1258__yciF	-5.45334
209	251	b0957__ompA	b0792__ybhR	-4.70305
209	161	b0957__ompA	b3439__yhhW	-8.06036
209	93	b0957__ompA	b0586__entF	-5.95484
209	23	b0957__ompA	b4096__phnL	-3.98974
209	9	b0957__ompA	b1168__ycgG	-3.64009
209	83	b0957__ompA	b1737__chbC	10.8692
209	4	b0957__ompA	b0474__adk	-11.158
209	1	b0957__ompA	b2581__yfiF	-10.3679
209	67	b0957__ompA	b1265__trpL	-4.37637
209	2	b0957__ompA	b4258__valS	-6.29356
209	26	b0957__ompA	b0416__nusB	-6.05297
209	1	b0957__ompA	b1084__rne	-4.86766
209	61	b0957__ompA	b3460__livJ	-8.98661
209	174	b0957__ompA	b1873__torY	5.59543
209	10	b0957__ompA	b3705__yidC	-11.0495
209	163	b0957__ompA	b0975__hyaD	-3.51388
209	69	b0957__ompA	b1253__yciA	-4.27526
209	46	b0957__ompA	b0415__ribE	-4.60703
209	14	b0957__ompA	b2011__sbcB	-10.4075
209	210	b0957__ompA	b0183__rnhB	3.45443
209	34	b0957__ompA	b0683__fur	-3.77438
209	2	b0957__ompA	b0114__aceE	-5.68017
209	173	b0957__ompA	b3098__yqjD	-9.22596
209	265	b0957__ompA	b1238__tdk	-4.25325
209	9	b0957__ompA	b0090__murG	-4.09767
209	3	b0957__ompA	b1083__flgL	-5.73478
209	41	b0957__ompA	b3279__yrdA	3.86042
209	23	b0957__ompA	b4097__phnK	-4.75965
209	296	b0957__ompA	b2741__rpoS	-16.5744
209	7	b0957__ompA	b3542__dppC	-4.18257
209	5	b0957__ompA	b3461__rpoH	-8.55179
209	50	b0957__ompA	b1288__fabI	-4.90783
209	4	b0957__ompA	b3984__rplA	-8.93845
209	125	b0957__ompA	b3172__argG	-5.7122
209	2	b0957__ompA	b0890__ftsK	-4.4469
209	2	b0957__ompA	b0489__ybbK	-4.9098
209	60	b0957__ompA	b2318__truA	4.21868
209	147	b0957__ompA	b0436__tig	6.96912
209	52	b0957__ompA	b0893__serS	-11.6705
209	11	b0957__ompA	b4137__cutA	3.78384
209	70	b0957__ompA	b0131__panD	-3.89299
209	5	b0957__ompA	b2215__ompC	-3.87219
209	54	b0957__ompA	b3956__ppc	4.62932
209	139	b0957__ompA	b0801__ybiC	-12.915
209	74	b0957__ompA	b0697__kdpB	-5.00549
209	2	b0957__ompA	b4394__yjjX	-3.78933
209	159	b0957__ompA	b0934__ssuC	-5.69622
209	289	b0957__ompA	b2285__nuoE	3.0896
209	174	b0957__ompA	b1872__torZ	-10.0079
209	210	b0957__ompA	b0181__lpxA	-6.96004
209	28	b0957__ompA	b3912__cpxR	-4.4598
209	186	b0957__ompA	b4383__deoB	4.65645
209	32	b0957__ompA	b4033__malF	-4.2864
209	69	b0957__ompA	b2531__iscR	-4.60298
209	110	b0957__ompA	b0760__modF	4.32476
209	40	b0957__ompA	b1863__ruvC	5.4521
209	54	b0957__ompA	b3940__metL	-8.73247
209	1	b0957__ompA	b1413__hrpA	-5.9132
209	277	b0957__ompA	b4139__aspA	-5.63811
209	292	b0957__ompA	b3779__gpp	3.39256
209	15	b0957__ompA	b1881__cheZ	4.71205
209	2	b0957__ompA	b3838__tatB	3.65104
209	1	b0957__ompA	b1951__rcsA	-3.99745
209	269	b0957__ompA	b1341__ydaM	-4.48947
209	12	b0957__ompA	b3295__rpoA	-7.86376
209	209	b0957__ompA	b2032__wbbK	-4.09171
209	37	b0957__ompA	b2024__hisA	6.08655
209	199	b0957__ompA	b3846__fadB	-5.74864
209	68	b0957__ompA	b1724__ydiZ	4.44526
209	127	b0957__ompA	b3035__tolC	-4.57101
209	4	b0957__ompA	b3319__rplD	-4.6837
209	219	b0957__ompA	b0195__yaeB	-3.42769
209	69	b0957__ompA	b0389__yaiA	-11.5409
209	120	b0957__ompA	b4016__aceK	-4.47257
209	239	b0957__ompA	b0485__ybaS	-5.0793
209	33	b0957__ompA	b2422__cysA	-11.4139
209	225	b0957__ompA	b0688__pgm	4.58295
209	277	b0957__ompA	b4123__dcuB	-12.7137
209	1	b0957__ompA	b1135__ymfC	-3.46008
209	90	b0957__ompA	b2801__fucP	-12.8034
209	2	b0957__ompA	b0359__yaiX	-3.70174
209	14	b0957__ompA	b4059__ssb	-5.41544
209	32	b0957__ompA	b4034__malE	-13.0578
209	213	b0957__ompA	b0945__pyrD	-5.60995
209	131	b0957__ompA	b0921__smtA	-3.42209
209	5	b0957__ompA	b0444__ybaX	-4.9722
209	303	b0957__ompA	b4243__yjgF	-4.74876
209	141	b0957__ompA	b3405__ompR	-4.60079
209	152	b0957__ompA	b1622__malY	-5.52152
209	26	b0957__ompA	b0640__holA	5.75356
209	107	b0957__ompA	b0592__fepB	-3.7643
209	116	b0957__ompA	b3432__glgB	3.35437
209	292	b0957__ompA	b2501__ppk	-6.04878
209	10	b0957__ompA	b3807__cyaY	-3.5271
209	31	b0957__ompA	b2487__hyfG	4.94757
209	38	b0957__ompA	b0144__yadB	-4.48139
209	17	b0957__ompA	b3745__yieM	-13.097
209	1	b0957__ompA	b3650__spoT	-9.43285
209	171	b0957__ompA	b4252__yjgK	-4.56976
209	109	b0957__ompA	b0980__appA	-5.37625
209	3	b0957__ompA	b1947__fliO	3.80472
209	263	b0957__ompA	b1134__ymfB	-5.45732
209	244	b0957__ompA	b0584__fepA	-3.98286
209	22	b0957__ompA	b3271__yhdZ	3.68412
209	2	b0957__ompA	b1961__dcm	-3.44507
209	278	b0957__ompA	b1613__manA	-5.65938
209	6	b0957__ompA	b3195__yrbF	-11.8817
209	48	b0957__ompA	b3998__nfi	-5.74859
209	244	b0957__ompA	b0585__fes	4.59917
209	5	b0957__ompA	b3516__gadX	6.99125
209	1	b0957__ompA	b1343__dbpA	-5.38224
209	97	b0957__ompA	b3958__argC	5.58327
209	145	b0957__ompA	b0996__torC	-4.53327
209	33	b0957__ompA	b2425__cysP	-12.2552
209	11	b0957__ompA	b0420__dxs	-5.8245
209	110	b0957__ompA	b0764__modB	-13.7132
209	137	b0957__ompA	b2699__recA	-4.37595
209	29	b0957__ompA	b1588__ynfF	-5.02266
209	231	b0957__ompA	b0447__ybaO	-8.941
209	2	b0957__ompA	b0901__ycaK	-6.24121
209	166	b0957__ompA	b3183__yhbZ	-10.2543
209	13	b0957__ompA	b1091__fabH	-7.7256
209	38	b0957__ompA	b2804__fucU	3.8543
209	45	b0957__ompA	b0078__ilvH	-4.22647
209	162	b0957__ompA	b0973__hyaB	-5.13601
209	259	b0957__ompA	b2300__yfcE	3.52679
209	163	b0957__ompA	b0976__hyaE	-5.09261
209	188	b0957__ompA	b0242__proB	-6.9399
209	148	b0957__ompA	b3593__rhsA	-4.64022
209	4	b0957__ompA	b4200__rpsF	-8.835
209	7	b0957__ompA	b1329__mppA	-4.87435
209	106	b0957__ompA	b0535__fimZ	-7.2892
209	128	b0957__ompA	b0232__yafN	-7.31746
209	46	b0957__ompA	b0414__ribD	-4.89117
209	237	b0957__ompA	b3653__gltS	-3.49516
209	26	b0957__ompA	b1099__holB	-6.73167
209	14	b0957__ompA	b1652__rnt	-4.04921
209	5	b0957__ompA	b2527__hscB	-10.5503
209	16	b0957__ompA	b4088__alsB	-4.53316
209	41	b0957__ompA	b3052__rfaE	3.41364
209	2	b0957__ompA	b0524__lpxH	-11.0785
209	6	b0957__ompA	b3972__murB	-7.33293
209	118	b0957__ompA	b3495__uspA	-4.37559
209	166	b0957__ompA	b1131__purB	-4.36236
209	12	b0957__ompA	b3169__nusA	-5.30689
209	2	b0957__ompA	b0886__cydC	-11.4176
209	17	b0957__ompA	b1127__pepT	-7.43478
209	167	b0957__ompA	b3668__uhpB	-10.6566
209	30	b0957__ompA	b2096__gatY	6.92799
209	210	b0957__ompA	b0182__lpxB	-7.26931
209	12	b0957__ompA	b4118__melR	4.63652
209	60	b0957__ompA	b2316__accD	-4.35787
209	131	b0957__ompA	b0923__mukE	-9.12872
209	145	b0957__ompA	b0426__yajQ	-3.76015
209	5	b0957__ompA	b0009__mog	4.27441
209	163	b0957__ompA	b0977__hyaF	-6.02713
209	73	b0957__ompA	b4399__creC	-11.9584
209	295	b0957__ompA	b2678__proW	5.98429
209	238	b0957__ompA	b0476__aes	-4.46669
209	44	b0957__ompA	b0891__lolA	-5.03204
209	114	b0957__ompA	b2521__sseA	-3.88934
209	154	b0957__ompA	b0721__sdhC	3.53285
209	102	b0957__ompA	b3193__yrbD	-4.56228
209	4	b0957__ompA	b0506__allR	-5.13548
209	13	b0957__ompA	b3729__glmS	-5.37828
209	108	b0957__ompA	b4153__frdB	-5.9252
209	250	b0957__ompA	b0929__ompF	-5.2086
209	1	b0957__ompA	b4172__hfq	-11.5062
209	5	b0957__ompA	b1776__ydjL	4.71243
209	104	b0957__ompA	b2557__purL	6.50919
209	2	b0957__ompA	b0579__ybdF	-6.22759
209	99	b0957__ompA	b1207__prsA	-3.74132
209	147	b0957__ompA	b3633__kdtA	-3.78221
209	13	b0957__ompA	b1094__acpP	-7.09037
209	249	b0957__ompA	b0712__ybgK	-11.5044
209	55	b0957__ompA	b2751__cysN	3.25489
209	288	b0957__ompA	b2370__evgS	4.00649
209	61	b0957__ompA	b3454__livF	3.92921
209	229	b0957__ompA	b3931__hslU	-11.6423
209	280	b0957__ompA	b2796__sdaC	-13.521
209	255	b0957__ompA	b0888__trxB	-5.43186
209	3	b0957__ompA	b1075__flgD	-6.95804
209	10	b0957__ompA	b3189__murA	-5.51208
209	5	b0957__ompA	b1732__katE	4.27902
209	215	b0957__ompA	b3234__degQ	-11.0161
209	137	b0957__ompA	b1061__dinI	-3.41027
209	81	b0957__ompA	b3973__birA	-4.76782
209	8	b0957__ompA	b0172__frr	-6.42453
209	6	b0957__ompA	b0492__ybbN	-4.11773
209	84	b0957__ompA	b3901__yiiL	4.24327
209	1	b0957__ompA	b1269__rluB	-6.01424
209	271	b0957__ompA	b2137__yohF	-3.67215
8	178	b3400__hslR	b3425__glpE	-4.25585
8	224	b3400__hslR	b4241__treR	-3.67179
8	127	b3400__hslR	b0462__acrB	4.80977
8	65	b3400__hslR	b0051__ksgA	-3.69397
8	111	b3400__hslR	b0775__bioB	4.14516
8	30	b3400__hslR	b3418__malT	-4.36083
8	62	b3400__hslR	b3802__hemY	4.08429
8	35	b3400__hslR	b3216__yhcD	-3.62138
8	121	b3400__hslR	b0002__thrA	4.12091
8	294	b3400__hslR	b2661__gabD	-3.82041
8	1	b3400__hslR	b4177__purA	3.37599
8	66	b3400__hslR	b1800__yeaU	3.53663
8	39	b3400__hslR	b3620__rfaF	-5.48831
8	131	b3400__hslR	b0924__mukB	3.09455
8	267	b3400__hslR	b3453__ugpB	3.65659
8	6	b3400__hslR	b2474__ypfI	4.10699
8	42	b3400__hslR	b1123__potD	-4.72779
8	8	b3400__hslR	b3385__gph	-4.33844
8	103	b3400__hslR	b0454__ybaZ	-3.71546
8	55	b3400__hslR	b2764__cysJ	3.92175
8	10	b3400__hslR	b1004__wrbA	3.16188
8	115	b3400__hslR	b1983__yeeN	4.2137
8	109	b3400__hslR	b0734__cydB	4.41638
8	181	b3400__hslR	b3365__nirB	-4.33641
8	24	b3400__hslR	b1227__narI	-4.62845
8	178	b3400__hslR	b3424__glpG	-8.73276
8	49	b3400__hslR	b0212__gloB	-3.5787
8	274	b3400__hslR	b3413__gntX	-5.7219
8	3	b3400__hslR	b1926__fliT	-3.77952
8	58	b3400__hslR	b3133__agaV	3.47679
8	16	b3400__hslR	b3752__rbsK	3.46003
8	185	b3400__hslR	b3791__rffA	3.60858
8	311	b3400__hslR	b3631__rfaG	-5.55172
8	77	b3400__hslR	b2381__ypdB	-5.38635
8	39	b3400__hslR	b3619__rfaD	-4.54923
8	202	b3400__hslR	b2373__oxc	3.29794
8	217	b3400__hslR	b0222__lpcA	-4.17152
8	25	b3400__hslR	b2387__ypdH	-3.68245
8	257	b3400__hslR	b0937__ssuE	3.64432
8	192	b3400__hslR	b3167__rbfA	6.42589
8	119	b3400__hslR	b3743__asnC	3.33224
8	162	b3400__hslR	b2997__hybO	-3.48719
8	5	b3400__hslR	b1055__yceA	4.53959
8	118	b3400__hslR	b3922__yiiS	-3.52054
8	67	b3400__hslR	b1263__trpD	3.17173
8	20	b3400__hslR	b3303__rpsE	-4.11903
8	126	b3400__hslR	b0041__fixA	3.4357
8	165	b3400__hslR	b1205__ychH	-3.61438
8	232	b3400__hslR	b2553__glnB	3.52624
8	9	b3400__hslR	b1168__ycgG	3.97518
8	3	b3400__hslR	b1073__flgB	3.50066
8	88	b3400__hslR	b3415__gntT	-5.03105
8	26	b3400__hslR	b0416__nusB	-3.41545
8	46	b3400__hslR	b0415__ribE	-4.01554
8	219	b3400__hslR	b0240__crl	4.36763
8	116	b3400__hslR	b3429__glgA	-10.0604
8	125	b3400__hslR	b0273__argF	3.50489
8	88	b3400__hslR	b3438__gntR	-3.55299
8	157	b3400__hslR	b3389__aroB	-10.0307
8	299	b3400__hslR	b4195__ulaC	3.15953
8	3	b3400__hslR	b1939__fliG	-3.48543
8	283	b3400__hslR	b2093__gatB	3.1577
8	316	b3400__hslR	b4318__fimF	-3.40463
8	298	b3400__hslR	b2905__gcvT	-3.96655
8	3	b3400__hslR	b1074__flgC	3.76964
8	112	b3400__hslR	b2913__serA	3.36917
8	14	b3400__hslR	b1861__ruvA	-4.19566
8	48	b3400__hslR	b3416__malQ	-11.8321
8	107	b3400__hslR	b0588__fepC	3.21845
8	116	b3400__hslR	b3431__glgX	-7.58337
8	2	b3400__hslR	b3838__tatB	-3.73503
8	204	b3400__hslR	b0345__lacI	-3.47643
8	78	b3400__hslR	b2263__yfbB	3.1832
8	80	b3400__hslR	b1308__pspE	3.59453
8	214	b3400__hslR	b0125__hpt	3.37726
8	157	b3400__hslR	b2329__aroC	3.52256
8	1	b3400__hslR	b1135__ymfC	3.44111
8	15	b3400__hslR	b1890__motA	-3.85412
8	160	b3400__hslR	b1833__yebS	-4.41639
8	152	b3400__hslR	b1622__malY	-3.40204
8	26	b3400__hslR	b0640__holA	3.62434
8	225	b3400__hslR	b0384__psiF	3.60416
8	207	b3400__hslR	b2784__relA	3.18535
8	6	b3400__hslR	b1234__rssA	3.51188
8	309	b3400__hslR	b3621__rfaC	-5.05611
8	105	b3400__hslR	b3607__cysE	3.2384
8	1	b3400__hslR	b4469__ygiQ	-3.4136
8	2	b3400__hslR	b0901__ycaK	-3.59948
8	45	b3400__hslR	b3772__ilvA	3.41997
8	101	b3400__hslR	b0286__yagT	3.26687
8	260	b3400__hslR	b1041__csgB	-13.9891
8	190	b3400__hslR	b0881__clpS	3.12521
8	157	b3400__hslR	b3390__aroK	-4.18153
8	127	b3400__hslR	b0463__acrA	4.22058
8	142	b3400__hslR	b3726__pstA	3.2297
8	116	b3400__hslR	b3428__glgP	-3.95419
8	237	b3400__hslR	b3653__gltS	3.19298
8	18	b3400__hslR	b3417__malP	-4.75548
8	41	b3400__hslR	b3052__rfaE	-4.69028
8	114	b3400__hslR	b1864__yebC	-3.46256
8	158	b3400__hslR	b0917__ycaR	4.07335
8	28	b3400__hslR	b1969__yedW	3.18712
8	1	b3400__hslR	b4172__hfq	3.21043
8	302	b3400__hslR	b3603__lldP	5.17362
8	7	b3400__hslR	b3477__nikB	-3.89973
8	4	b3400__hslR	b3170__yhbC	-5.31485
8	18	b3400__hslR	b3500__gor	-6.51177
8	59	b3400__hslR	b2104__thiM	3.38923
8	61	b3400__hslR	b3454__livF	-4.74954
8	133	b3400__hslR	b3325__gspD	-3.88469
8	11	b3400__hslR	b3725__pstB	3.86832
8	74	b3400__hslR	b0696__kdpC	3.31723
8	309	b3400__hslR	b3626__rfaJ	-3.51077
102	34	b3228__sspB	b3982__nusG	3.47356
102	2	b3228__sspB	b2726__hypA	3.41455
102	233	b3228__sspB	b3868__glnG	-7.72773
102	246	b3228__sspB	b3214__gltF	-6.05707
102	36	b3228__sspB	b4174__hflK	3.25299
102	54	b3228__sspB	b3008__metC	4.21814
102	86	b3228__sspB	b2196__ccmF	3.60377
102	38	b3228__sspB	b2865__ygeR	-3.75472
102	261	b3228__sspB	b1286__rnb	-3.44288
102	192	b3228__sspB	b3167__rbfA	11.3724
102	97	b3228__sspB	b3957__argE	3.16977
102	67	b3228__sspB	b1263__trpD	3.18589
102	7	b3228__sspB	b2178__yejB	5.19596
102	89	b3228__sspB	b2456__cchB	-4.13752
102	190	b3228__sspB	b0885__aat	3.776
102	220	b3228__sspB	b0313__betI	3.96214
102	65	b3228__sspB	b0052__pdxA	3.89692
102	23	b3228__sspB	b4097__phnK	4.09264
102	307	b3228__sspB	b3565__xylA	3.39788
102	313	b3228__sspB	b3833__ubiE	3.74209
102	14	b3228__sspB	b3821__pldA	3.52969
102	84	b3228__sspB	b1815__yoaD	-3.90745
102	7	b3228__sspB	b3476__nikA	3.86737
102	190	b3228__sspB	b0882__clpA	3.10569
102	83	b3228__sspB	b1736__chbA	-12.9031
102	14	b3228__sspB	b1759__nudG	-11.1645
102	18	b3228__sspB	b3500__gor	-4.4021
229	10	b3932__hslV	b3701__dnaN	3.42371
229	290	b3932__hslV	b2508__guaB	4.54288
229	2	b3932__hslV	b3387__dam	3.91752
229	36	b3932__hslV	b2733__mutS	3.865
229	8	b3932__hslV	b0481__ybaK	-3.55861
229	18	b3932__hslV	b0304__ykgC	-4.49809
229	18	b3932__hslV	b0686__ybfF	-4.28545
229	41	b3932__hslV	b2878__ygfK	3.17028
229	30	b3932__hslV	b3418__malT	4.40109
229	11	b3932__hslV	b0190__yaeQ	-4.02617
229	230	b3932__hslV	b1237__hns	4.05738
229	162	b3932__hslV	b1209__lolB	3.80471
229	1	b3932__hslV	b4177__purA	3.11041
229	95	b3932__hslV	b2341__yfcX	3.59063
229	257	b3932__hslV	b1198__dhaH	4.2359
229	28	b3932__hslV	b4397__creA	3.57722
229	15	b3932__hslV	b1882__cheY	3.1743
229	41	b3932__hslV	b0658__ybeX	-3.50737
229	247	b3932__hslV	b3018__plsC	4.39764
229	49	b3932__hslV	b0779__uvrB	-5.02096
229	34	b3932__hslV	b2616__recN	3.50674
229	54	b3932__hslV	b3942__katG	-4.53619
229	5	b3932__hslV	b4051__qor	-3.49301
229	186	b3932__hslV	b4384__deoD	4.62348
229	73	b3932__hslV	b0400__phoR	3.11181
229	8	b3932__hslV	b3178__ftsH	3.64545
229	21	b3932__hslV	b0140__ecpD	4.26833
229	24	b3932__hslV	b1225__narH	3.1473
229	123	b3932__hslV	b3560__glyQ	3.39574
229	310	b3932__hslV	b3624__rfaZ	3.64973
229	90	b3932__hslV	b2803__fucK	-3.54753
229	16	b3932__hslV	b4231__yjfF	3.87967
229	192	b3932__hslV	b3167__rbfA	10.7974
229	2	b3932__hslV	b1163__ycgF	3.33753
229	16	b3932__hslV	b3751__rbsB	5.9007
229	12	b3932__hslV	b1334__fnr	4.69183
229	187	b3932__hslV	b4102__phnF	-3.47482
229	178	b3932__hslV	b3423__glpR	5.10129
229	24	b3932__hslV	b1469__narU	5.96284
229	79	b3932__hslV	b1681__sufD	3.21043
229	32	b3932__hslV	b4037__malM	-3.87523
229	161	b3932__hslV	b3439__yhhW	-3.52169
229	2	b3932__hslV	b3740__gidB	3.5271
229	29	b3932__hslV	b0894__dmsA	-4.43853
229	26	b3932__hslV	b0470__dnaX	4.70603
229	2	b3932__hslV	b0890__ftsK	4.38471
229	305	b3932__hslV	b3134__agaW	-3.86838
229	65	b3932__hslV	b0048__folA	3.10737
229	209	b3932__hslV	b0957__ompA	3.87324
229	82	b3932__hslV	b1713__pheT	3.7983
229	218	b3932__hslV	b0211__mltD	-3.70464
229	2	b3932__hslV	b1671__ydhX	-3.87653
229	6	b3932__hslV	b3463__ftsE	3.79459
229	209	b3932__hslV	b2032__wbbK	4.48812
229	127	b3932__hslV	b3035__tolC	3.31143
229	4	b3932__hslV	b3319__rplD	5.74858
229	301	b3932__hslV	b2977__glcG	3.84631
229	120	b3932__hslV	b4016__aceK	-4.01145
229	6	b3932__hslV	b3462__ftsX	4.17946
229	25	b3932__hslV	b3899__frvB	3.10467
229	8	b3932__hslV	b3056__cca	5.04929
229	246	b3932__hslV	b3213__gltD	3.4602
229	131	b3932__hslV	b0921__smtA	3.4831
229	225	b3932__hslV	b0384__psiF	-3.71038
229	23	b3932__hslV	b2180__yejF	-3.49359
229	309	b3932__hslV	b3621__rfaC	6.33515
229	244	b3932__hslV	b0584__fepA	4.35153
229	84	b3932__hslV	b1815__yoaD	3.12718
229	1	b3932__hslV	b1410__ynbC	3.39892
229	1	b3932__hslV	b4469__ygiQ	3.10914
229	230	b3932__hslV	b2669__stpA	3.10374
229	231	b3932__hslV	b0447__ybaO	-3.72185
229	87	b3932__hslV	b2278__nuoL	3.33637
229	38	b3932__hslV	b2804__fucU	3.75921
229	107	b3932__hslV	b0589__fepG	4.89787
229	148	b3932__hslV	b3593__rhsA	4.94633
229	252	b3932__hslV	b3709__tnaB	3.78623
229	2	b3932__hslV	b0524__lpxH	4.21758
229	21	b3932__hslV	b2110__yehC	3.11868
229	167	b3932__hslV	b3668__uhpB	3.35257
229	264	b3932__hslV	b1783__yeaG	-3.47317
229	2	b3932__hslV	b1284__yciT	-4.1586
229	13	b3932__hslV	b3730__glmU	3.78702
229	1	b3932__hslV	b3590__selB	-3.71817
229	114	b3932__hslV	b2521__sseA	4.0891
229	13	b3932__hslV	b3729__glmS	4.44304
229	1	b3932__hslV	b0953__rmf	-3.75785
229	250	b3932__hslV	b0929__ompF	-3.71932
229	24	b3932__hslV	b1466__narW	3.33073
229	5	b3932__hslV	b0800__ybiB	-3.62295
229	90	b3932__hslV	b2800__fucA	4.28196
229	280	b3932__hslV	b2796__sdaC	-3.44619
229	111	b3932__hslV	b1593__ynfK	-4.39927
229	8	b3932__hslV	b0170__tsf	3.16999
229	1	b3932__hslV	b0948__ycbY	-3.74455
119	77	b3744__asnA	b2249__yfaY	-4.58933
119	290	b3744__asnA	b2508__guaB	3.59699
119	124	b3744__asnA	b3340__fusA	-3.66372
119	11	b3744__asnA	b0190__yaeQ	4.65464
119	131	b3744__asnA	b0924__mukB	3.22376
119	257	b3744__asnA	b1198__dhaH	3.27635
119	12	b3744__asnA	b3649__rpoZ	3.38543
119	123	b3744__asnA	b3560__glyQ	3.53945
119	310	b3744__asnA	b3624__rfaZ	3.20069
119	257	b3744__asnA	b0937__ssuE	-3.44028
119	182	b3744__asnA	b3722__bglF	-4.02695
119	222	b3744__asnA	b0341__cynX	3.49375
119	204	b3744__asnA	b1620__malI	-3.50699
119	290	b3744__asnA	b2507__guaA	3.76281
119	217	b3744__asnA	b0200__gmhB	-11.1796
119	277	b3744__asnA	b4138__dcuA	3.10679
119	51	b3744__asnA	b4006__purH	3.55682
119	21	b3744__asnA	b0939__ycbR	-3.45596
119	25	b3744__asnA	b2168__fruK	3.40216
119	117	b3744__asnA	b2819__recD	-3.41368
119	137	b3744__asnA	b2698__recX	3.8004
119	245	b3744__asnA	b0605__ahpC	3.22218
119	5	b3744__asnA	b2428__yfeU	-3.49669
119	147	b3744__asnA	b1854__pykA	3.22566
119	8	b3744__asnA	b3056__cca	3.63911
119	116	b3744__asnA	b3432__glgB	4.21638
119	109	b3744__asnA	b0980__appA	-3.51099
119	155	b3744__asnA	b3005__exbD	3.13882
119	13	b3744__asnA	b3730__glmU	-3.49077
119	10	b3744__asnA	b3203__yhbH	4.50915
119	41	b3744__asnA	b4345__mcrC	3.34653
119	291	b3744__asnA	b2407__xapA	-3.78223
119	114	b3744__asnA	b2521__sseA	-3.50023
119	129	b3744__asnA	b3581__sgbH	3.56937
119	13	b3744__asnA	b1094__acpP	4.08891
129	31	b3581__sgbH	b2719__hycG	-3.56796
129	28	b3581__sgbH	b0399__phoB	3.29362
129	18	b3581__sgbH	b3962__sthA	-4.24912
129	10	b3581__sgbH	b1852__zwf	3.77116
129	233	b3581__sgbH	b3868__glnG	-7.55783
129	31	b3581__sgbH	b2282__nuoH	5.49922
129	24	b3581__sgbH	b0437__clpP	-4.07698
129	149	b3581__sgbH	b3026__qseC	-3.89877
129	230	b3581__sgbH	b1237__hns	6.46817
129	1	b3581__sgbH	b0912__ihfB	3.51887
129	140	b3581__sgbH	b3210__arcB	-3.75122
129	174	b3581__sgbH	b3551__bisC	-4.95855
129	75	b3581__sgbH	b1955__yedP	3.16328
129	33	b3581__sgbH	b1756__ynjD	4.49633
129	35	b3581__sgbH	b3046__yqiG	-3.49746
129	302	b3581__sgbH	b3605__lldD	-5.13833
129	34	b3581__sgbH	b2616__recN	-4.013
129	203	b3581__sgbH	b0871__poxB	-3.52744
129	167	b3581__sgbH	b3669__uhpA	-4.29816
129	311	b3581__sgbH	b3630__rfaP	-3.84667
129	275	b3581__sgbH	b3778__rep	3.42668
129	39	b3581__sgbH	b3619__rfaD	-4.27951
129	253	b3581__sgbH	b1291__sapD	5.87844
129	217	b3581__sgbH	b0222__lpcA	3.50077
129	14	b3581__sgbH	b3822__recQ	-10.2285
129	123	b3581__sgbH	b3560__glyQ	-4.17351
129	76	b3581__sgbH	b0781__moaA	-4.00426
129	56	b3581__sgbH	b3092__uxaC	-4.47504
129	182	b3581__sgbH	b3722__bglF	3.63041
129	290	b3581__sgbH	b2507__guaA	3.16207
129	27	b3581__sgbH	b3739__atpI	-3.45651
129	12	b3581__sgbH	b1731__cedA	3.52562
129	83	b3581__sgbH	b1738__chbB	3.20496
129	40	b3581__sgbH	b0740__tolB	3.58398
129	7	b3581__sgbH	b2178__yejB	-6.40987
129	165	b3581__sgbH	b1205__ychH	-3.79417
129	1	b3581__sgbH	b2581__yfiF	-3.83009
129	11	b3581__sgbH	b0438__clpX	-4.1565
129	289	b3581__sgbH	b2283__nuoG	5.95219
129	26	b3581__sgbH	b0416__nusB	4.89178
129	215	b3581__sgbH	b0161__degP	-3.5801
129	190	b3581__sgbH	b0885__aat	-3.98099
129	87	b3581__sgbH	b2277__nuoM	8.54825
129	46	b3581__sgbH	b0415__ribE	-4.3
129	4	b3581__sgbH	b3984__rplA	4.00114
129	307	b3581__sgbH	b3565__xylA	-13.3611
129	40	b3581__sgbH	b0738__tolR	4.75896
129	209	b3581__sgbH	b0957__ompA	-4.82809
129	283	b3581__sgbH	b2093__gatB	3.28033
129	313	b3581__sgbH	b3833__ubiE	3.24936
129	10	b3581__sgbH	b2496__hda	-4.42269
129	28	b3581__sgbH	b3912__cpxR	-3.44783
129	240	b3581__sgbH	b3600__mtlD	-14.0441
129	40	b3581__sgbH	b1863__ruvC	3.96692
129	117	b3581__sgbH	b2820__recB	4.46298
129	37	b3581__sgbH	b2024__hisA	-3.43138
129	4	b3581__sgbH	b3319__rplD	-4.05147
129	112	b3581__sgbH	b2924__mscS	-4.26177
129	239	b3581__sgbH	b0485__ybaS	-4.0203
129	238	b3581__sgbH	b4120__melB	3.09106
129	1	b3581__sgbH	b1135__ymfC	-3.44046
129	292	b3581__sgbH	b2501__ppk	-3.98272
129	244	b3581__sgbH	b0585__fes	4.5243
129	64	b3581__sgbH	b1848__yebG	-4.21046
129	72	b3581__sgbH	b0237__pepD	-4.20216
129	190	b3581__sgbH	b0881__clpS	-3.43151
129	148	b3581__sgbH	b3593__rhsA	-3.44347
129	2	b3581__sgbH	b1035__ycdY	-10.7036
129	269	b3581__sgbH	b1491__yddW	4.06684
129	234	b3581__sgbH	b0575__cusA	-3.41672
129	28	b3581__sgbH	b3911__cpxA	-4.54154
129	41	b3581__sgbH	b3052__rfaE	3.64937
129	241	b3581__sgbH	b0516__allC	-4.92642
129	143	b3581__sgbH	b4003__zraS	-3.67784
129	95	b3581__sgbH	b2342__yfcY	-6.66552
129	307	b3581__sgbH	b3569__xylR	-7.39505
129	308	b3581__sgbH	b3567__xylG	-3.86507
129	233	b3581__sgbH	b3869__glnL	-3.44551
129	119	b3581__sgbH	b3741__gidA	3.79451
129	280	b3581__sgbH	b2796__sdaC	3.17212
129	11	b3581__sgbH	b3725__pstB	-3.76194
129	25	b3581__sgbH	b2735__ygbI	-6.30964
80	183	b1306__pspC	b2917__yliK	-5.28041
80	106	b1306__pspC	b1222__narX	-3.85001
80	20	b1306__pspC	b0023__rpsT	-3.98131
80	31	b1306__pspC	b2719__hycG	-3.47488
80	37	b1306__pspC	b2025__hisF	3.1722
80	2	b1306__pspC	b1335__ogt	-3.95127
80	28	b1306__pspC	b0399__phoB	-3.81353
80	290	b1306__pspC	b2508__guaB	4.70491
80	51	b1306__pspC	b0523__purE	-4.22855
80	252	b1306__pspC	b3707__tnaC	4.16655
80	10	b1306__pspC	b1852__zwf	-3.66405
80	233	b1306__pspC	b3868__glnG	-7.71619
80	14	b1306__pspC	b1274__topA	-4.41884
80	282	b1306__pspC	b2077__mdtD	-5.79835
80	3	b1306__pspC	b1941__fliI	-3.57625
80	11	b1306__pspC	b0190__yaeQ	3.41821
80	35	b1306__pspC	b3216__yhcD	3.78012
80	297	b1306__pspC	b2702__srlA	3.16339
80	294	b1306__pspC	b2662__gabT	3.54286
80	25	b1306__pspC	b2386__ypdG	3.15774
80	5	b1306__pspC	b3160__yhbW	3.61648
80	183	b1306__pspC	b3091__uxaA	-4.16347
80	24	b1306__pspC	b0437__clpP	-5.24333
80	3	b1306__pspC	b1924__fliD	-7.10392
80	253	b1306__pspC	b1290__sapF	-9.95969
80	141	b1306__pspC	b3404__envZ	3.67764
80	111	b1306__pspC	b0776__bioF	-3.85703
80	3	b1306__pspC	b1925__fliS	-9.20538
80	39	b1306__pspC	b3620__rfaF	-4.20802
80	25	b1306__pspC	b3950__frwB	8.70774
80	76	b1306__pspC	b0782__moaB	4.27951
80	156	b1306__pspC	b0758__galT	-4.483
80	6	b1306__pspC	b2474__ypfI	-3.47032
80	113	b1306__pspC	b2594__rluD	6.50851
80	214	b1306__pspC	b0124__gcd	-5.17243
80	3	b1306__pspC	b1879__flhA	-4.13569
80	132	b1306__pspC	b1176__minC	-4.93395
80	131	b1306__pspC	b0922__mukF	-5.18608
80	113	b1306__pspC	b1703__ydiA	4.49806
80	115	b1306__pspC	b1983__yeeN	-4.71847
80	90	b1306__pspC	b2805__fucR	6.29309
80	55	b1306__pspC	b2762__cysH	3.16405
80	145	b1306__pspC	b0997__torA	-3.47049
80	5	b1306__pspC	b2187__yejL	3.52703
80	232	b1306__pspC	b0450__glnK	3.13489
80	298	b1306__pspC	b2903__gcvP	-3.91942
80	2	b1306__pspC	b1287__yciW	-4.8863
80	58	b1306__pspC	b1817__manX	-3.55583
80	24	b1306__pspC	b1227__narI	-3.44253
80	86	b1306__pspC	b2196__ccmF	-4.3259
80	200	b1306__pspC	b1393__paaF	-4.26142
80	26	b1306__pspC	b0215__dnaQ	3.59356
80	3	b1306__pspC	b1081__flgJ	4.84289
80	36	b1306__pspC	b4169__amiB	3.48857
80	23	b1306__pspC	b1247__oppF	-3.45245
80	87	b1306__pspC	b2276__nuoN	-3.83376
80	167	b1306__pspC	b3669__uhpA	3.09074
80	29	b1306__pspC	b1587__ynfE	-12.5976
80	152	b1306__pspC	b1101__ptsG	5.38987
80	3	b1306__pspC	b1926__fliT	-7.74091
80	209	b1306__pspC	b0958__sulA	-4.63784
80	226	b1306__pspC	b1130__phoP	3.56746
80	286	b1306__pspC	b4076__nrfG	-4.34194
80	21	b1306__pspC	b0140__ecpD	3.88437
80	53	b1306__pspC	b0676__nagC	3.24985
80	311	b1306__pspC	b3631__rfaG	-3.61255
80	77	b1306__pspC	b2381__ypdB	6.26812
80	73	b1306__pspC	b0571__cusR	3.95965
80	39	b1306__pspC	b3619__rfaD	-4.54562
80	128	b1306__pspC	b0234__yafP	3.79903
80	166	b1306__pspC	b1132__hflD	-4.31452
80	253	b1306__pspC	b1291__sapD	-6.29711
80	211	b1306__pspC	b0107__hofB	-5.41645
80	184	b1306__pspC	b2964__nupG	3.43748
80	2	b1306__pspC	b1190__dadX	-3.67137
80	217	b1306__pspC	b0222__lpcA	-4.69904
80	46	b1306__pspC	b1251__yciI	-5.07531
80	298	b1306__pspC	b2904__gcvH	-3.60177
80	212	b1306__pspC	b0112__aroP	-3.47526
80	3	b1306__pspC	b1946__fliN	-3.63496
80	2	b1306__pspC	b1163__ycgF	-8.09546
80	57	b1306__pspC	b1630__rsxD	-5.58082
80	271	b1306__pspC	b1376__ynaF	-7.47517
80	242	b1306__pspC	b2221__atoD	-6.79761
80	78	b1306__pspC	b2261__menC	-3.47289
80	118	b1306__pspC	b3922__yiiS	-4.98081
80	82	b1306__pspC	b1714__pheS	5.08775
80	277	b1306__pspC	b4138__dcuA	-4.33894
80	257	b1306__pspC	b2463__maeB	-4.10716
80	2	b1306__pspC	b4310__yjhT	4.77738
80	168	b1306__pspC	b1250__kch	-5.12698
80	18	b1306__pspC	b2622__intA	4.18924
80	251	b1306__pspC	b0792__ybhR	4.78182
80	161	b1306__pspC	b3439__yhhW	4.05933
80	3	b1306__pspC	b1073__flgB	3.8333
80	3	b1306__pspC	b1880__flhB	-3.94198
80	2	b1306__pspC	b3740__gidB	5.00808
80	215	b1306__pspC	b0161__degP	3.2213
80	21	b1306__pspC	b0939__ycbR	4.8407
80	33	b1306__pspC	b2424__cysU	-7.69737
80	29	b1306__pspC	b0894__dmsA	3.81611
80	69	b1306__pspC	b1253__yciA	-7.05107
80	15	b1306__pspC	b1421__trg	-3.72582
80	87	b1306__pspC	b2277__nuoM	3.91983
80	46	b1306__pspC	b0415__ribE	-6.22004
[truncated: 9,251 more rows]
