# Supplementary material for: Quantitative Genome-Wide Genetic Interaction Screens Reveal Global Epistatic Relationships of Protein Complexes in Escherichia coli
Source: PLoS Genet. 2014 Feb 20;10(2):e1004120. doi: 10.1371/journal.pgen.1004120 (PMC3930520; doi:10.1371/journal.pgen.1004120)
Supplement: Table S14 — List of fully sequenced γ-proteobacterial species (sheet 1) and the percentage identity BlastN similarity of E. coli K-12 W3110 (the lab E. coli strain included in eggNOG) against the 233 γ-proteobacterial species used to generate the phylogenetic profiles for calculating MI scores (sheet 2). Phylogenetic profiles of eSGA recipient genes across 233 γ-proteobacterial species (sheet 3). Proportion of recipient genes conserved across closely-related E. coli serotypes, enterobacterial, and γ-proteobacterial species (sheet 4). (XLS) [file pgen.1004120.s035.xls]

## Sheet: Seq proteobacteria-Sheet1 
Supplementary Table S14| List of fully sequenced γ-proteobacterial species
γ-proteobacterial species
Acinetobacter baumannii AB0057
Acinetobacter baumannii AB307-0294
Acinetobacter baumannii ACICU
Acinetobacter baumannii ATCC 17978
Acinetobacter baumannii AYE
Acinetobacter baumannii SDF
Acinetobacter sp. ADP1
Actinobacillus pleuropneumoniae L20
Actinobacillus pleuropneumoniae serovar 3 str. JL03
Actinobacillus pleuropneumoniae serovar 7 str. AP76
Actinobacillus succinogenes 130Z
Aeromonas hydrophila subsp. hydrophila ATCC 7966
Aeromonas salmonicida subsp. salmonicida A449
Aggregatibacter actinomycetemcomitans D11S-1
Aggregatibacter aphrophilus NJ8700
Alcanivorax borkumensis SK2
Aliivibrio salmonicida LFI1238
Alkalilimnicola ehrlichii MLHE-1
Alteromonas macleodii 'Deep ecotype'
Azotobacter vinelandii DJ
Baumannia cicadellinicola str. Hc (Homalodisca coagulata)
Buchnera aphidicola str. 5A (Acyrthosiphon pisum)
Buchnera aphidicola str. APS (Acyrthosiphon pisum)
Buchnera aphidicola str. Bp (Baizongia pistaciae)
Buchnera aphidicola str. Cc (Cinara cedri)
Buchnera aphidicola str. Sg (Schizaphis graminum)
Buchnera aphidicola str. Tuc7 (Acyrthosiphon pisum)
Candidatus Blochmannia floridanus
Candidatus Blochmannia pennsylvanicus str. BPEN
Candidatus Carsonella ruddii PV
Candidatus Hamiltonella defensa 5AT (Acyrthosiphon pisum)
Candidatus Ruthia magnifica str. Cm (Calyptogena magnifica)
Candidatus Vesicomyosocius okutanii HA
Cellvibrio japonicus Ueda107
Chromohalobacter salexigens DSM 3043
Citrobacter koseri ATCC BAA-895
Colwellia psychrerythraea 34H
Coxiella burnetii CbuG_Q212
Coxiella burnetii CbuK_Q154
Coxiella burnetii Dugway 5J108-111
Coxiella burnetii RSA 331
Coxiella burnetii RSA 493
Cronobacter sakazakii ATCC BAA-894
Cronobacter turicensis
Dichelobacter nodosus VCS1703A
Dickeya dadantii Ech586
Dickeya dadantii Ech703
Dickeya zeae Ech1591
Edwardsiella ictaluri 93-146
Edwardsiella tarda EIB202
Enterobacter sp. 638
Erwinia pyrifoliae Ep1/96
Erwinia tasmaniensis Et1/99
Escherichia coli 536
Escherichia coli 55989
Escherichia coli APEC O1
Escherichia coli ATCC 8739
Escherichia coli B str. REL606
Escherichia coli BL21(DE3)
Escherichia coli BW2952
Escherichia coli CFT073
Escherichia coli E24377A
Escherichia coli ED1a
Escherichia coli HS
Escherichia coli IAI1
Escherichia coli IAI39
Escherichia coli O103:H2 str. 12009
Escherichia coli O111:H- str. 11128
Escherichia coli O127:H6 str. E2348/69
Escherichia coli O157:H7 EDL933
Escherichia coli O157:H7 str. EC4115
Escherichia coli O157:H7 str. Sakai
Escherichia coli O157:H7 str. TW14359
Escherichia coli O26:H11 str. 11368
Escherichia coli S88
Escherichia coli SE11
Escherichia coli SMS-3-5
Escherichia coli str. K-12 substr. DH10B
Escherichia coli str. K-12 substr. W3110
Escherichia coli UMN026
Escherichia coli UTI89
Escherichia fergusonii ATCC 35469
Francisella novicida U112
Francisella philomiragia subsp. philomiragia ATCC 25017
Francisella tularensis subsp. holarctica
Francisella tularensis subsp. holarctica FTNF002-00
Francisella tularensis subsp. holarctica OSU18
Francisella tularensis subsp. mediasiatica FSC147
Francisella tularensis subsp. tularensis FSC198
Francisella tularensis subsp. tularensis SCHU S4
Francisella tularensis subsp. tularensis WY96-3418
Haemophilus ducreyi 35000HP
Haemophilus influenzae 86-028NP
Haemophilus influenzae PittEE
Haemophilus influenzae PittGG
Haemophilus influenzae Rd KW20
Haemophilus parasuis SH0165
Haemophilus somnus 129PT
Haemophilus somnus 2336
Hahella chejuensis KCTC 2396
Halorhodospira halophila SL1
Halothiobacillus neapolitanus c2
Idiomarina loihiensis L2TR
Kangiella koreensis DSM 16069
Klebsiella pneumoniae 342
Klebsiella pneumoniae NTUH-K2044
Klebsiella pneumoniae subsp. pneumoniae MGH 78578
Legionella pneumophila str. Corby
Legionella pneumophila str. Lens
Legionella pneumophila str. Paris
Legionella pneumophila subsp. pneumophila str. Philadelphia 1
Mannheimia succiniciproducens MBEL55E
Marinobacter aquaeolei VT8
Marinomonas sp. MWYL1
Methylococcus capsulatus str. Bath
Nitrosococcus oceani ATCC 19707
Pasteurella multocida subsp. multocida str. Pm70
Pectobacterium atrosepticum SCRI1043
Pectobacterium carotovorum subsp. carotovorum PC1
Pectobacterium wasabiae WPP163
Photobacterium profundum SS9
Photorhabdus asymbiotica
Photorhabdus luminescens subsp. laumondii TTO1
Proteus mirabilis HI4320
Pseudoalteromonas atlantica T6c
Pseudoalteromonas haloplanktis TAC125
Pseudomonas aeruginosa LESB58
Pseudomonas aeruginosa PA7
Pseudomonas aeruginosa PAO1
Pseudomonas aeruginosa UCBPP-PA14
Pseudomonas entomophila L48
Pseudomonas fluorescens Pf0-1
Pseudomonas fluorescens Pf-5
Pseudomonas fluorescens SBW25
Pseudomonas mendocina ymp
Pseudomonas putida F1
Pseudomonas putida GB-1
Pseudomonas putida KT2440
Pseudomonas putida W619
Pseudomonas stutzeri A1501
Pseudomonas syringae pv. phaseolicola 1448A
Pseudomonas syringae pv. syringae B728a
Pseudomonas syringae pv. tomato str. DC3000
Psychrobacter arcticus 273-4
Psychrobacter cryohalolentis K5
Psychrobacter sp. PRwf-1
Psychromonas ingrahamii 37
Saccharophagus degradans 2-40
"Salmonella enterica subsp. arizonae serovar 62:z4,z23:--"
Salmonella enterica subsp. enterica serovar Agona str. SL483
Salmonella enterica subsp. enterica serovar Choleraesuis str. SC-B67
Salmonella enterica subsp. enterica serovar Dublin str. CT_02021853
Salmonella enterica subsp. enterica serovar Enteritidis str. P125109
Salmonella enterica subsp. enterica serovar Gallinarum str. 287/91
Salmonella enterica subsp. enterica serovar Heidelberg str. SL476
Salmonella enterica subsp. enterica serovar Newport str. SL254
Salmonella enterica subsp. enterica serovar Paratyphi A str. AKU_12601
Salmonella enterica subsp. enterica serovar Paratyphi A str. ATCC 9150
Salmonella enterica subsp. enterica serovar Paratyphi B str. SPB7
Salmonella enterica subsp. enterica serovar Paratyphi C strain RKS4594
Salmonella enterica subsp. enterica serovar Schwarzengrund str. CVM19633
Salmonella enterica subsp. enterica serovar Typhi str. CT18
Salmonella enterica subsp. enterica serovar Typhi str. Ty2
Salmonella enterica subsp. enterica serovar Typhimurium str. LT2
Serratia proteamaculans 568
Shewanella amazonensis SB2B
Shewanella baltica OS155
Shewanella baltica OS185
Shewanella baltica OS195
Shewanella baltica OS223
Shewanella denitrificans OS217
Shewanella frigidimarina NCIMB 400
Shewanella halifaxensis HAW-EB4
Shewanella loihica PV-4
Shewanella oneidensis MR-1
Shewanella pealeana ATCC 700345
Shewanella piezotolerans WP3
Shewanella putrefaciens CN-32
Shewanella sediminis HAW-EB3
Shewanella sp. ANA-3
Shewanella sp. MR-4
Shewanella sp. MR-7
Shewanella sp. W3-18-1
Shewanella woodyi ATCC 51908
Shigella boydii CDC 3083-94
Shigella boydii Sb227
Shigella dysenteriae Sd197
Shigella flexneri 2a str. 2457T
Shigella flexneri 2a str. 301
Shigella flexneri 5 str. 8401
Shigella sonnei Ss046
Sodalis glossinidius str. 'morsitans'
Teredinibacter turnerae T7901
Thioalkalivibrio sp. HL-EbGR7
Thiomicrospira crunogena XCL-2
Tolumonas auensis DSM 9187
Vibrio cholerae M66-2
Vibrio cholerae MJ-1236
Vibrio cholerae O1 biovar El Tor str. N16961
Vibrio cholerae O395
Vibrio fischeri ES114
Vibrio fischeri MJ11
Vibrio harveyi ATCC BAA-1116
Vibrio parahaemolyticus RIMD 2210633
Vibrio sp. Ex25
Vibrio splendidus LGP32
Vibrio vulnificus CMCP6
Vibrio vulnificus YJ016
Wigglesworthia glossinidia endosymbiont of Glossina brevipalpis
Xanthomonas axonopodis pv. citri str. 306
Xanthomonas campestris pv. campestris str. 8004
Xanthomonas campestris pv. campestris str. ATCC 33913
Xanthomonas campestris pv. campestris str. B100
Xanthomonas campestris pv. vesicatoria str. 85-10
Xanthomonas oryzae pv. oryzae KACC10331
Xanthomonas oryzae pv. oryzae MAFF 311018
Xanthomonas oryzae pv. oryzae PXO99A
Xylella fastidiosa 9a5c
Xylella fastidiosa M12
Xylella fastidiosa M23
Xylella fastidiosa Temecula1
Yersinia enterocolitica subsp. enterocolitica 8081
Yersinia pestis Angola
Yersinia pestis Antiqua
Yersinia pestis biovar Microtus str. 91001
Yersinia pestis CO92
Yersinia pestis KIM 10
Yersinia pestis Nepal516
Yersinia pestis Pestoides F
Yersinia pseudotuberculosis IP 31758
Yersinia pseudotuberculosis IP 32953
Yersinia pseudotuberculosis PB1/+
Yersinia pseudotuberculosis YPIII

## Sheet: Blastn similarity-Sheet 2
Supplementary Table S14 | The percentage identity Blastn similarity of E. coli K-12 W3110 (the lab E. coli strain included in eggNOG) against the 233 other
γ-proteobacterial species used to generate the phylogenetic profiles for calculating MI scores.
NCBI Genome Ref	eggNOG genome	16S rRNA PIDENT (Blastn hit to E. coli K12 W3110)
Escherichia_coli_K_12_substr__DH10B	Escherichia coli O103:H2 str. 12009	100
Escherichia_coli_K_12_substr__W3110	Escherichia coli O111:H- str. 11128	100
Escherichia_coli_BW2952	Escherichia coli BW2952	100
Escherichia_coli_IAI1	Escherichia coli IAI1	99.94
Escherichia_coli_O157_H7_EC4115	Escherichia coli O157:H7 str. Sakai	99.94
Escherichia_coli_O157_H7_Sakai	Escherichia coli O26:H11 str. 11368	99.94
Escherichia_coli_O157_H7_TW14359	Escherichia coli S88	99.94
Escherichia_coli_SE11	Escherichia coli str. K-12 substr. DH10B	99.94
Escherichia_coli_Xuzhou21	Escherichia coli UTI89	99.94
Escherichia_coli_E24377A	Escherichia coli E24377A	99.87
Escherichia_coli_O157_H7_EDL933	Escherichia coli O157:H7 str. TW14359	99.87
Escherichia_coli_UMN026	Escherichia coli str. K-12 substr. W3110	99.87
Escherichia_coli_IAI39	Escherichia coli IAI39	99.81
Escherichia_coli_ATCC_8739	Escherichia coli ATCC 8739	99.8
Escherichia_coli_B_REL606	Escherichia coli B str. REL606	99.74
Escherichia_coli_BL21_DE3_	Escherichia coli BL21(DE3)	99.74
Escherichia_coli_HS	Escherichia coli HS	99.74
Escherichia_coli_O103_H2_12009	Escherichia coli O127:H6 str. E2348/69	99.74
Escherichia_coli_O111_H__11128	Escherichia coli O157:H7 EDL933	99.74
Shigella_sonnei_Ss046	Shigella sonnei Ss046	99.61
Escherichia_coli_55989	Escherichia coli 55989	99.48
Escherichia_coli_APEC_O1	Escherichia coli APEC O1	99.48
Escherichia_coli_CFT073	Escherichia coli CFT073	99.42
Escherichia_coli_O26_H11_11368	Escherichia coli SE11	99.42
Escherichia_coli_O127_H6_E2348_69	Escherichia coli O157:H7 str. EC4115	99.35
Escherichia_coli_UTI89	Escherichia coli UMN026	99.35
Escherichia_coli_S88	Escherichia coli SMS-3-5	99.29
Escherichia_fergusonii_ATCC_35469	Escherichia fergusonii ATCC 35469	99.29
Escherichia_coli_ED1a	Escherichia coli ED1a	99.22
Escherichia_coli_536	Escherichia coli 536	99.16
Shigella_boydii_Sb227	Shigella boydii Sb227	99.16
Shigella_dysenteriae_Sd197	Shigella dysenteriae Sd197	99.16
Shigella_flexneri_2a_301	Shigella flexneri 2a str. 301	99.16
Shigella_flexneri_2a_2457T	Shigella flexneri 2a str. 2457T	99.09
Shigella_flexneri_5_8401	Shigella flexneri 5 str. 8401	99.03
Shigella_boydii_CDC_3083_94	Shigella boydii CDC 3083-94	98.96
Salmonella_enterica_arizonae_serovar_62_z4_z23__RSK2980	Salmonella enterica subsp. arizonae serovar 62:z4,z23:--	98.12
Citrobacter_koseri_ATCC_BAA_895	Citrobacter koseri ATCC BAA-895	97.93
Salmonella_enterica_serovar_Typhi_CT18	Salmonella enterica subsp. enterica serovar Typhi str. CT18	97.93
Salmonella_enterica_serovar_Heidelberg_SL476	Salmonella enterica subsp. enterica serovar Heidelberg str. SL476	97.92
Salmonella_enterica_serovar_Agona_SL483	Salmonella enterica subsp. enterica serovar Agona str. SL483	97.85
Salmonella_enterica_serovar_Typhi_Ty2	Salmonella enterica subsp. enterica serovar Typhi str. Ty2	97.85
Salmonella_enterica_serovar_Newport_SL254	Salmonella enterica subsp. enterica serovar Newport str. SL254	97.79
Salmonella_enterica_serovar_Schwarzengrund_CVM19633	Salmonella enterica subsp. enterica serovar Schwarzengrund str. CVM19633	97.79
Salmonella_enterica_serovar_Paratyphi_B_SPB7	Salmonella enterica subsp. enterica serovar Paratyphi B str. SPB7	97.67
Salmonella_enterica_serovar_Typhimurium_LT2	Salmonella enterica subsp. enterica serovar Typhimurium str. LT2	97.67
Salmonella_enterica_serovar_Enteritidis_P125109	Salmonella enterica subsp. enterica serovar Enteritidis str. P125109	97.54
Salmonella_enterica_serovar_Paratyphi_C_RKS4594	Salmonella enterica subsp. enterica serovar Paratyphi C strain RKS4594	97.54
Salmonella_enterica_serovar_Dublin_CT_02021853	Salmonella enterica subsp. enterica serovar Dublin str. CT_02021853	97.53
Salmonella_enterica_serovar_Paratyphi_A_AKU_12601	Salmonella enterica subsp. enterica serovar Paratyphi A str. AKU_12601	97.48
Salmonella_enterica_serovar_Paratyphi_A_ATCC_9150	Salmonella enterica subsp. enterica serovar Paratyphi A str. ATCC 9150	97.48
Salmonella_enterica_serovar_Choleraesuis_SC_B67	Salmonella enterica subsp. enterica serovar Choleraesuis str. SC-B67	97.46
Salmonella_enterica_serovar_Gallinarum_pullorum_RKS5078	Salmonella enterica subsp. enterica serovar Gallinarum str. 287/91	97.35
Klebsiella_pneumoniae_NTUH_K2044	Klebsiella pneumoniae subsp. pneumoniae MGH 78578	97.29
Cronobacter_sakazakii_ES15	Cronobacter sakazakii ATCC BAA-894	97.28
Klebsiella_pneumoniae_MGH_78578	Klebsiella pneumoniae NTUH-K2044	97.15
Klebsiella_pneumoniae_342	Klebsiella pneumoniae 342	97.01
Cronobacter_turicensis_z3032	Cronobacter turicensis	96.9
Enterobacter_638	Enterobacter sp. 638	96.18
Erwinia_pyrifoliae_Ep1_96	Erwinia pyrifoliae Ep1/96	96.18
Pectobacterium_carotovorum_PC1	Pectobacterium carotovorum subsp. carotovorum PC1	96.16
Erwinia_tasmaniensis_Et1_99	Erwinia tasmaniensis Et1/99	96.06
Pectobacterium_wasabiae_WPP163	Pectobacterium wasabiae WPP163	95.84
Edwardsiella_tarda_FL6_60	Edwardsiella tarda EIB202	95.83
Pectobacterium_atrosepticum_SCRI1043	Pectobacterium atrosepticum SCRI1043	95.81
Dickeya_zeae_Ech1591	Dickeya zeae Ech1591	95.65
Edwardsiella_ictaluri_93_146	Edwardsiella ictaluri 93-146	95.55
Serratia_proteamaculans_568	Serratia proteamaculans 568	95.47
Dickeya_dadantii_Ech586	Dickeya dadantii Ech586	95.38
Yersinia_enterocolitica_8081	Yersinia enterocolitica subsp. enterocolitica 8081	95.32
Sodalis_glossinidius__morsitans_	Sodalis glossinidius str. 'morsitans'	94.99
Yersinia_pseudotuberculosis_IP_32953	Yersinia pseudotuberculosis IP 32953	94.97
Yersinia_pestis_Antiqua	Yersinia pestis Antiqua	94.9
Yersinia_pestis_KIM_10	Yersinia pestis KIM 10	94.9
Yersinia_pestis_Nepal516	Yersinia pestis Nepal516	94.9
Yersinia_pestis_Pestoides_F	Yersinia pestis Pestoides F	94.9
Yersinia_pseudotuberculosis_IP_31758	Yersinia pseudotuberculosis IP 31758	94.9
Yersinia_pseudotuberculosis_YPIII	Yersinia pseudotuberculosis YPIII	94.88
Yersinia_pseudotuberculosis_PB1_	Yersinia pseudotuberculosis PB1/+	94.87
Yersinia_pestis_biovar_Microtus_91001	Yersinia pestis biovar Microtus str. 91001	94.72
Yersinia_pestis_CO92	Yersinia pestis CO92	94.72
Yersinia_pestis_Angola	Yersinia pestis Angola	94.68
Dickeya_dadantii_Ech703	Dickeya dadantii Ech703	94.6
Proteus_mirabilis_HI4320	Proteus mirabilis HI4320	93.59
Photorhabdus_luminescens_laumondii_TTO1	Photorhabdus luminescens subsp. laumondii TTO1	92.43
Photorhabdus_asymbiotica_ATCC_43949	Photorhabdus asymbiotica	92.21
Tolumonas_auensis_DSM_9187	Tolumonas auensis DSM 9187	91.47
Candidatus_Hamiltonella_defensa_5AT__Acyrthosiphon_pisum_	Candidatus Hamiltonella defensa 5AT (Acyrthosiphon pisum)	91.24
Vibrio_Ex25	Vibrio fischeri ES114	91.15
Vibrio_harveyi_ATCC_BAA_1116	Vibrio parahaemolyticus RIMD 2210633	91.14
Photobacterium_profundum_SS9	Photobacterium profundum SS9	91.11
Vibrio_cholerae_M66_2	Vibrio cholerae M66-2	91
Vibrio_cholerae_O1_biovar_El_Tor_N16961	Vibrio cholerae O1 biovar El Tor str. N16961	91
Vibrio_cholerae_O395	Vibrio cholerae O395	91
Vibrio_parahaemolyticus_RIMD_2210633	Vibrio sp. Ex25	90.98
Candidatus_Blochmannia_floridanus	Candidatus Blochmannia floridanus	90.94
Vibrio_cholerae_MJ_1236	Vibrio cholerae MJ-1236	90.94
Aliivibrio_salmonicida_LFI1238	Aliivibrio salmonicida LFI1238	90.93
Vibrio_vulnificus_YJ016	Vibrio vulnificus YJ016	90.86
Vibrio_vulnificus_CMCP6	Vibrio vulnificus CMCP6	90.83
Wigglesworthia_glossinidia_endosymbiont_of_Glossina_morsitans__Yale_colony_	Wigglesworthia glossinidia endosymbiont of Glossina brevipalpis	90.72
Shewanella_loihica_PV_4	Shewanella oneidensis MR-1	90.35
Aeromonas_salmonicida_A449	Aeromonas salmonicida subsp. salmonicida A449	90.33
Shewanella_woodyi_ATCC_51908	Shewanella woodyi ATCC 51908	90.31
Aeromonas_hydrophila_ATCC_7966	Aeromonas hydrophila subsp. hydrophila ATCC 7966	90.27
Vibrio_fischeri_ES114	Vibrio fischeri MJ11	90.13
Vibrio_splendidus_LGP32	Vibrio splendidus LGP32	90.13
Vibrio_fischeri_MJ11	Vibrio harveyi ATCC BAA-1116	90.06
Buchnera_aphidicola_5A__Acyrthosiphon_pisum_	Buchnera aphidicola str. 5A (Acyrthosiphon pisum)	89.98
Buchnera_aphidicola_APS__Acyrthosiphon_pisum_	Buchnera aphidicola str. APS (Acyrthosiphon pisum)	89.98
Buchnera_aphidicola_Tuc7__Acyrthosiphon_pisum_	Buchnera aphidicola str. Tuc7 (Acyrthosiphon pisum)	89.98
Shewanella_piezotolerans_WP3	Shewanella sp. ANA-3	89.95
Shewanella_MR_4	Shewanella pealeana ATCC 700345	89.74
Shewanella_ANA_3	Shewanella baltica OS155	89.72
Shewanella_amazonensis_SB2B	Shewanella amazonensis SB2B	89.7
Shewanella_MR_7	Shewanella piezotolerans WP3	89.68
Shewanella_putrefaciens_CN_32	Shewanella sp. MR-4	89.54
Shewanella_baltica_OS185	Shewanella baltica OS195	89.51
Shewanella_W3_18_1	Shewanella sp. W3-18-1	89.49
Shewanella_frigidimarina_NCIMB_400	Shewanella halifaxensis HAW-EB4	89.47
Shewanella_baltica_OS155	Shewanella baltica OS185	89.45
Shewanella_baltica_OS195	Shewanella baltica OS223	89.45
Shewanella_baltica_OS223	Shewanella denitrificans OS217	89.45
Buchnera_aphidicola_Sg__Schizaphis_graminum_	Buchnera aphidicola str. Sg (Schizaphis graminum)	89.34
Shewanella_halifaxensis_HAW_EB4	Shewanella loihica PV-4	89.33
Shewanella_pealeana_ATCC_700345	Shewanella sediminis HAW-EB3	89.32
Candidatus_Blochmannia_pennsylvanicus_BPEN	Candidatus Blochmannia pennsylvanicus str. BPEN	89.27
Haemophilus_ducreyi_35000HP	Haemophilus ducreyi 35000HP	89.26
Haemophilus_parasuis_SH0165	Haemophilus parasuis SH0165	89.2
Idiomarina_loihiensis_L2TR	Idiomarina loihiensis L2TR	89.19
Actinobacillus_pleuropneumoniae_serovar_7_AP76	Actinobacillus pleuropneumoniae serovar 7 str. AP76	89.12
Actinobacillus_pleuropneumoniae_serovar_3_JL03	Actinobacillus pleuropneumoniae serovar 3 str. JL03	89.07
Actinobacillus_pleuropneumoniae_serovar_5b_L20	Actinobacillus pleuropneumoniae L20	89.07
Pseudoalteromonas_haloplanktis_TAC125	Pseudoalteromonas haloplanktis TAC125	88.96
Actinobacillus_succinogenes_130Z	Actinobacillus succinogenes 130Z	88.95
Shewanella_denitrificans_OS217	Shewanella frigidimarina NCIMB 400	88.91
Pasteurella_multocida_Pm70	Pasteurella multocida subsp. multocida str. Pm70	88.9
Shewanella_oneidensis_MR_1	Shewanella putrefaciens CN-32	88.87
Shewanella_sediminis_HAW_EB3	Shewanella sp. MR-7	88.83
Haemophilus_influenzae_86_028NP	Haemophilus influenzae 86-028NP	88.82
Haemophilus_influenzae_PittEE	Haemophilus influenzae PittEE	88.71
Haemophilus_influenzae_PittGG	Haemophilus influenzae PittGG	88.7
Haemophilus_influenzae_Rd_KW20	Haemophilus influenzae Rd KW20	88.6
Aggregatibacter_aphrophilus_NJ8700	Aggregatibacter aphrophilus NJ8700	88.52
Baumannia_cicadellinicola_Hc__Homalodisca_coagulata_	Baumannia cicadellinicola str. Hc (Homalodisca coagulata)	88.28
Mannheimia_succiniciproducens_MBEL55E	Mannheimia succiniciproducens MBEL55E	88.24
Buchnera_aphidicola_Cc__Cinara_cedri_	Buchnera aphidicola str. Cc (Cinara cedri)	88.03
Pseudoalteromonas_atlantica_T6c	Pseudoalteromonas atlantica T6c	87.94
Psychromonas_ingrahamii_37	Psychromonas ingrahamii 37	87.93
Haemophilus_somnus_129PT	Haemophilus somnus 129PT	87.9
Buchnera_aphidicola_Bp__Baizongia_pistaciae_	Buchnera aphidicola str. Bp (Baizongia pistaciae)	87.87
Colwellia_psychrerythraea_34H	Colwellia psychrerythraea 34H	87.83
Haemophilus_somnus_2336	Haemophilus somnus 2336	87.76
Aggregatibacter_actinomycetemcomitans_D7S_1	Aggregatibacter actinomycetemcomitans D11S-1	87.66
Pseudomonas_syringae_B728a	Pseudomonas syringae pv. phaseolicola 1448A	87.48
Cellvibrio_japonicus_Ueda107	Cellvibrio japonicus Ueda107	87.45
Pseudomonas_putida_GB_1	Pseudomonas putida GB-1	87.43
Pseudomonas_putida_F1	Pseudomonas putida F1	87.4
Hahella_chejuensis_KCTC_2396	Hahella chejuensis KCTC 2396	87.37
Pseudomonas_stutzeri_DSM_4166	Pseudomonas stutzeri A1501	87.35
Pseudomonas_fluorescens_SBW25	Pseudomonas fluorescens SBW25	87.34
Pseudomonas_putida_KT2440	Pseudomonas putida KT2440	87.34
Pseudomonas_syringae_phaseolicola_1448A	Pseudomonas syringae pv. syringae B728a	87.27
Pseudomonas_fluorescens_Pf0_1	Pseudomonas fluorescens Pf-5	87.24
Alteromonas_macleodii_ATCC_27126	Alteromonas macleodii 'Deep ecotype'	87.16
Pseudomonas_aeruginosa_LESB58	Pseudomonas aeruginosa LESB58	87.14
Pseudomonas_fluorescens_Pf_5	Pseudomonas fluorescens Pf0-1	87.12
Pseudomonas_aeruginosa_PAO1	Pseudomonas aeruginosa PAO1	87.08
Pseudomonas_entomophila_L48	Pseudomonas entomophila L48	87.08
Pseudomonas_putida_W619	Pseudomonas putida W619	87.05
Marinobacter_aquaeolei_VT8	Marinobacter aquaeolei VT8	87.04
Pseudomonas_aeruginosa_UCBPP_PA14	Pseudomonas aeruginosa UCBPP-PA14	87.03
Pseudomonas_mendocina_ymp	Pseudomonas mendocina ymp	87.02
Pseudomonas_aeruginosa_PA7	Pseudomonas aeruginosa PA7	86.89
Marinomonas_MWYL1	Marinomonas sp. MWYL1	86.85
Saccharophagus_degradans_2_40	Saccharophagus degradans 2-40	86.78
Teredinibacter_turnerae_T7901	Teredinibacter turnerae T7901	86.7
Azotobacter_vinelandii_DJ	Azotobacter vinelandii DJ	86.68
Pseudomonas_syringae_tomato_DC3000	Pseudomonas syringae pv. tomato str. DC3000	86.66
Thioalkalivibrio_sulfidophilus_HL_EbGr7	Thioalkalivibrio sp. HL-EbGR7	86.53
Methylococcus_capsulatus_Bath	Methylococcus capsulatus str. Bath	86.41
Alcanivorax_borkumensis_SK2	Alcanivorax borkumensis SK2	86.22
Chromohalobacter_salexigens_DSM_3043	Chromohalobacter salexigens DSM 3043	86.22
Kangiella_koreensis_DSM_16069	Kangiella koreensis DSM 16069	86.08
Acinetobacter_baumannii_ATCC_17978	Acinetobacter baumannii ATCC 17978	85.99
Acinetobacter_baumannii_AB0057	Acinetobacter baumannii AB0057	85.96
Psychrobacter_PRwf_1	Psychrobacter sp. PRwf-1	85.96
Acinetobacter_baumannii_AB307_0294	Acinetobacter baumannii AB307-0294	85.95
Acinetobacter_baumannii_ACICU	Acinetobacter baumannii ACICU	85.89
Acinetobacter_baumannii_SDF	Acinetobacter baumannii SDF	85.86
Xanthomonas_campestris_8004	Xanthomonas campestris pv. campestris str. 8004	85.68
Xanthomonas_oryzae_KACC_10331	Xanthomonas oryzae pv. oryzae KACC10331	85.63
Xanthomonas_oryzae_MAFF_311018	Xanthomonas oryzae pv. oryzae MAFF 311018	85.63
Acinetobacter_baumannii_AYE	Acinetobacter baumannii AYE	85.58
Psychrobacter_arcticus_273_4	Psychrobacter arcticus 273-4	85.58
Xanthomonas_axonopodis_citri_306	Xanthomonas axonopodis pv. citri str. 306	85.58
Xanthomonas_campestris_ATCC_33913	Xanthomonas campestris pv. campestris str. ATCC 33913	85.58
Xanthomonas_campestris_B100	Xanthomonas campestris pv. campestris str. B100	85.58
Xanthomonas_campestris_vesicatoria_85_10	Xanthomonas campestris pv. vesicatoria str. 85-10	85.58
Xanthomonas_oryzae_PXO99A	Xanthomonas oryzae pv. oryzae PXO99A	85.57
Alkalilimnicola_ehrlichii_MLHE_1	Alkalilimnicola ehrlichii MLHE-1	85.53
Halothiobacillus_neapolitanus_c2	Halothiobacillus neapolitanus c2	85.52
Acinetobacter_ADP1	Acinetobacter sp. ADP1	85.46
Psychrobacter_cryohalolentis_K5	Psychrobacter cryohalolentis K5	85.46
Nitrosococcus_oceani_ATCC_19707	Nitrosococcus oceani ATCC 19707	85.32
Coxiella_burnetii_RSA_331	Coxiella burnetii RSA 331	84.77
Coxiella_burnetii_Dugway_5J108_111	Coxiella burnetii Dugway 5J108-111	84.7
Coxiella_burnetii_RSA_493	Coxiella burnetii RSA 493	84.7
Xylella_fastidiosa_M12	Xylella fastidiosa M12	84.64
Legionella_pneumophila_Lens	Legionella pneumophila str. Lens	84.63
Xylella_fastidiosa_Temecula1	Xylella fastidiosa Temecula1	84.6
Xylella_fastidiosa_M23	Xylella fastidiosa M23	84.57
Legionella_pneumophila_Paris	Legionella pneumophila str. Paris	84.56
Coxiella_burnetii_CbuK_Q154	Coxiella burnetii CbuK_Q154	84.53
Coxiella_burnetii_CbuG_Q212	Coxiella burnetii CbuG_Q212	84.52
Xylella_fastidiosa_9a5c	Xylella fastidiosa 9a5c	84.52
Legionella_pneumophila_Philadelphia_1	Legionella pneumophila subsp. pneumophila str. Philadelphia 1	84.34
Legionella_pneumophila_Corby	Legionella pneumophila str. Corby	84.33
Dichelobacter_nodosus_VCS1703A	Dichelobacter nodosus VCS1703A	84.24
Halorhodospira_halophila_SL1	Halorhodospira halophila SL1	84.19
Thiomicrospira_crunogena_XCL_2	Thiomicrospira crunogena XCL-2	84.04
Francisella_novicida_U112	Francisella novicida U112	83.74
Francisella_tularensis_mediasiatica_FSC147	Francisella tularensis subsp. tularensis FSC198	83.74
Candidatus_Ruthia_magnifica_Cm__Calyptogena_magnifica_	Candidatus Ruthia magnifica str. Cm (Calyptogena magnifica)	83.71
Francisella_tularensis_SCHU_S4	Francisella tularensis subsp. tularensis SCHU S4	83.67
Francisella_tularensis_FSC198	Francisella tularensis subsp. holarctica	83.65
Francisella_tularensis_holarctica_OSU18	Francisella tularensis subsp. mediasiatica FSC147	83.61
Francisella_tularensis_holarctica_LVS	Francisella tularensis subsp. holarctica OSU18	83.6
Francisella_tularensis_WY96_3418	Francisella tularensis subsp. tularensis WY96-3418	83.6
Francisella_tularensis_holarctica_FTNF002_00	Francisella tularensis subsp. holarctica FTNF002-00	83.59
Candidatus_Vesicomyosocius_okutanii_HA	Candidatus Vesicomyosocius okutanii HA	83.58
Francisella_philomiragia_ATCC_25017	Francisella philomiragia subsp. philomiragia ATCC 25017	83.3
Candidatus_Carsonella_ruddii	Candidatus Carsonella ruddii PV	80.56

## Sheet: Phylogeny-Sheet3
Supplementary Table S14| Phylogenetic profiles of eSGA recipient genes across 233 γ-proteobacterial species
Bnum	Gene	Number of eggnog predicted homologs for E. coli gene	Escherichia coli O111:H- str. 11128	Escherichia coli O103:H2 str. 12009	Escherichia coli BW2952	Escherichia coli IAI1	Escherichia coli UTI89	Escherichia coli S88	Escherichia coli O157:H7 str. Sakai	Escherichia coli O26:H11 str. 11368	Escherichia coli str. K-12 substr. DH10B	Escherichia coli O157:H7 str. TW14359	Escherichia coli E24377A	Escherichia coli str. K-12 substr. W3110	Escherichia coli IAI39	Escherichia coli ATCC 8739	Escherichia coli O127:H6 str. E2348/69	Escherichia coli BL21(DE3)	Escherichia coli HS	Escherichia coli B str. REL606	Escherichia coli O157:H7 EDL933	Shigella sonnei Ss046	Escherichia coli APEC O1	Escherichia coli 55989	Escherichia coli SE11	Escherichia coli CFT073	Escherichia coli O157:H7 str. EC4115	Escherichia coli UMN026	Escherichia fergusonii ATCC 35469	Escherichia coli SMS-3-5	Escherichia coli ED1a	Shigella flexneri 2a str. 301	Shigella dysenteriae Sd197	Shigella boydii Sb227	Escherichia coli 536	Shigella flexneri 2a str. 2457T	Shigella flexneri 5 str. 8401	Shigella boydii CDC 3083-94	Salmonella enterica subsp. arizonae serovar 62:z4,z23:--	Salmonella enterica subsp. enterica serovar Typhi str. CT18	Citrobacter koseri ATCC BAA-895	Salmonella enterica subsp. enterica serovar Heidelberg str. SL476	Salmonella enterica subsp. enterica serovar Agona str. SL483	Salmonella enterica subsp. enterica serovar Typhi str. Ty2	Salmonella enterica subsp. enterica serovar Schwarzengrund str. CVM19633	Salmonella enterica subsp. enterica serovar Newport str. SL254	Salmonella enterica subsp. enterica serovar Typhimurium str. LT2	Salmonella enterica subsp. enterica serovar Paratyphi B str. SPB7	Salmonella enterica subsp. enterica serovar Paratyphi C strain RKS4594
b0893	serS	1	1	1	1	1	1	1	1	1	1	1	1	1	1	1	1	1	1	1	1	1	1	1	1	1	1	1	1	1	1	1	1	1	1	1	1	1	1	1	1	1	1	1	1	1	1	1	1
b1866	aspS	1	1	1	1	1	1	1	1	1	1	1	1	1	1	1	1	1	1	1	1	1	1	1	1	1	1	1	1	1	1	1	1	1	1	1	1	1	1	1	1	1	1	1	1	1	1	1	1
b2400	gltX	1	1	1	1	1	1	1	1	1	1	1	1	1	1	1	1	1	1	1	1	1	1	1	1	1	1	1	1	1	1	1	1	1	1	1	1	1	1	1	1	1	1	1	1	1	1	1	1
b2465	tktB	1	2	2	2	2	3	3	2	2	2	2	2	2	2	2	3	2	2	2	2	2	3	2	2	3	2	2	3	2	3	2	1	1	3	2	2	2	2	2	2	2	2	2	2	2	2	2	2
b2741	rpoS	1	2	2	2	1	2	2	2	2	2	2	2	2	2	2	1	2	2	2	2	2	2	2	2	4	2	2	2	2	2	2	2	2	2	1	2	1	2	2	2	2	3	2	2	2	2	1	2
b2935	tktA	1	2	2	2	2	3	3	2	2	2	2	2	2	2	2	3	2	2	2	2	2	3	2	2	3	2	2	3	2	3	2	1	1	3	2	2	2	2	2	2	2	2	2	2	2	2	2	2
b3183	yhbZ	1	1	1	1	1	1	1	1	1	1	1	1	1	1	1	1	1	1	1	1	1	1	1	1	1	1	1	1	1	1	1	1	1	1	1	1	1	1	1	1	1	1	1	1	1	1	1	1
b3295	rpoA	1	1	1	1	1	1	1	1	1	1	1	1	1	1	1	1	1	1	1	1	1	1	1	1	1	1	1	1	1	1	1	1	1	1	1	1	1	1	1	1	1	1	1	1	1	1	1	1
b3384	trpS	1	1	1	1	1	1	1	1	1	1	1	1	1	1	1	1	1	1	1	1	1	1	1	1	1	1	1	1	1	1	1	1	1	1	1	1	1	1	2	2	2	2	2	2	2	2	2	2
b3386	rpe	1	1	1	1	1	1	1	1	1	1	1	1	1	1	1	1	1	1	1	1	1	1	1	1	1	1	1	1	1	1	1	1	1	1	1	1	1	1	1	1	1	1	1	1	1	1	1	1
b3706	trmE	1	1	1	1	1	1	1	1	1	1	1	1	1	1	1	1	1	1	1	1	1	1	1	1	1	1	1	1	1	1	1	1	1	1	1	1	1	1	1	1	1	1	1	1	1	1	1	1
b4258	valS	1	1	1	1	1	1	1	1	1	1	1	1	1	1	1	1	1	1	1	1	1	1	1	1	1	1	1	1	1	1	1	1	1	1	1	1	1	1	1	1	1	1	1	1	1	1	1	1
b0014	dnaK	0.995708	1	1	1	1	1	1	1	1	1	1	1	1	1	1	1	1	1	1	1	1	1	1	1	1	1	1	1	1	1	1	1	1	1	1	1	1	1	1	1	1	1	1	1	1	1	1	1
b0115	aceF	0.995708	2	2	2	2	3	3	2	2	2	2	2	2	2	2	3	2	2	2	2	2	3	2	2	1	2	2	3	2	3	2	2	1	3	2	2	2	2	2	3	2	2	2	2	2	2	2	2
b0116	lpd	0.995708	3	2	1	2	3	3	2	2	2	2	2	2	2	2	3	2	2	2	2	2	3	2	2	3	2	2	2	2	3	1	1	1	3	1	1	1	2	4	2	2	2	2	3	3	2	2	1
b0171	pyrH	0.995708	1	1	1	1	1	1	1	1	1	1	1	1	1	1	1	1	1	1	1	1	1	1	1	1	1	1	1	1	1	1	1	1	1	1	1	1	1	1	1	1	1	1	1	1	1	1	1
b0184	dnaE	0.995708	1	1	1	1	1	1	1	1	1	1	1	1	1	1	1	1	1	1	1	1	1	1	1	1	1	1	1	1	1	1	1	1	1	1	1	1	1	2	1	1	1	1	1	1	1	1	1
b0194	proS	0.995708	1	1	1	1	1	1	1	1	1	1	1	1	1	1	1	1	1	1	1	1	1	1	1	1	1	1	1	1	1	1	1	1	1	1	1	1	1	1	1	1	1	1	1	1	1	1	1
b0304	ykgC	0.995708	3	2	1	2	3	3	2	2	2	2	2	2	2	2	3	2	2	2	2	2	3	2	2	3	2	2	2	2	3	1	1	1	3	1	1	1	2	4	2	2	2	2	3	3	2	2	1
b0437	clpP	0.995708	1	1	1	1	1	1	1	1	1	1	1	1	1	1	1	1	1	1	1	1	1	1	1	1	0	1	1	1	1	1	1	1	1	1	1	1	1	1	1	1	1	1	1	1	1	1	1
b0438	clpX	0.995708	1	1	1	1	2	1	1	1	1	1	1	1	1	1	1	1	1	1	1	1	1	1	1	1	1	1	1	1	1	1	1	1	1	1	1	1	1	1	1	1	1	1	1	1	1	1	1
b0727	sucB	0.995708	2	2	2	2	3	3	2	2	2	2	2	2	2	2	3	2	2	2	2	2	3	2	2	1	2	2	3	2	3	2	2	1	3	2	2	2	2	2	3	2	2	2	2	2	2	2	2
b0797	rhlE	0.995708	3	3	3	3	3	3	3	3	3	3	3	3	3	3	3	3	3	3	3	3	3	3	3	3	3	3	3	3	3	3	2	3	3	3	3	3	3	2	3	3	3	2	3	3	3	3	3
b1095	fabF	0.995708	2	2	2	2	2	2	2	2	2	2	2	2	2	2	2	2	2	2	2	2	2	2	2	2	2	2	2	2	2	2	2	2	2	2	2	2	2	2	2	2	2	2	2	2	2	2	2
b1133	trmU	0.995708	1	1	1	1	1	1	1	1	1	1	1	1	1	1	1	1	1	1	1	1	1	1	1	1	1	1	1	1	1	1	1	1	1	1	1	1	1	1	1	1	1	1	1	1	1	1	1
b1203	ychF	0.995708	1	1	1	1	1	1	1	1	1	1	1	1	1	1	1	1	1	1	1	1	1	1	1	1	1	1	1	1	1	1	1	1	1	1	1	1	1	1	1	1	1	1	1	1	1	1	1
b1207	prsA	0.995708	1	1	1	1	1	1	1	1	1	1	1	1	1	1	1	1	1	1	1	1	1	1	1	1	1	1	1	1	1	1	1	1	1	1	1	1	1	1	1	1	1	1	1	1	1	1	1
b1343	dbpA	0.995708	3	3	3	3	3	3	3	3	3	3	3	3	3	3	3	3	3	3	3	3	3	3	3	3	3	3	3	3	3	3	2	3	3	3	3	3	3	2	3	3	3	2	3	3	3	3	3
b1719	thrS	0.995708	1	1	1	1	1	1	1	1	1	1	1	1	1	1	1	1	1	1	1	1	1	1	1	1	1	1	1	1	1	1	1	1	1	1	1	1	1	1	2	1	1	1	1	1	1	1	1
b2323	fabB	0.995708	2	2	2	2	2	2	2	2	2	2	2	2	2	2	2	2	2	2	2	2	2	2	2	2	2	2	2	2	2	2	2	2	2	2	2	2	2	2	2	2	2	2	2	2	2	2	2
b2514	hisS	0.995708	1	1	1	1	1	1	1	1	1	1	1	1	1	1	1	1	1	1	1	1	1	1	1	1	1	1	1	1	1	1	1	1	1	1	1	1	1	1	1	1	1	1	1	1	1	1	1
b2569	lepA	0.995708	1	1	1	1	1	1	1	1	1	1	1	1	1	1	1	1	1	1	1	1	1	1	1	1	1	1	1	1	1	1	1	1	1	1	1	1	1	1	1	1	1	1	1	1	1	1	1
b2620	smpB	0.995708	1	1	1	1	1	1	1	1	1	1	1	1	1	1	1	1	1	1	1	1	1	1	1	1	1	1	1	1	1	1	1	1	1	1	1	1	1	1	1	1	1	1	1	1	1	1	1
b2779	eno	0.995708	1	1	1	1	1	2	1	1	1	1	1	1	1	1	1	1	1	1	1	1	2	1	1	1	1	1	1	1	1	1	1	1	1	1	1	1	1	1	2	1	1	1	1	1	1	1	1
b2890	lysS	0.995708	1	2	2	2	2	2	2	2	2	2	2	2	2	2	2	2	2	2	2	2	2	2	2	2	2	2	2	2	2	1	1	1	3	1	1	2	1	1	1	1	1	1	1	1	1	1	1
b3030	parE	0.995708	2	2	2	2	2	2	2	2	1	2	2	2	2	2	2	2	2	2	2	2	2	2	2	2	2	2	2	2	2	2	2	2	2	2	2	2	2	2	2	2	2	2	2	2	2	2	2
b3064	ygjD	0.995708	1	1	1	1	1	1	1	1	1	1	1	1	1	1	1	1	1	1	1	1	1	1	1	1	1	1	1	1	1	1	1	1	1	1	1	1	1	1	1	1	1	1	1	1	1	1	1
b3162	deaD	0.995708	3	3	3	3	3	3	3	3	3	3	3	3	3	3	3	3	3	3	3	3	3	3	3	3	3	3	3	3	3	3	2	3	3	3	3	3	3	2	3	3	3	2	3	3	3	3	3
b3169	nusA	0.995708	1	1	1	1	1	1	1	1	1	1	1	1	1	1	1	1	1	1	1	1	1	1	1	1	1	1	1	1	1	1	1	1	1	1	1	1	1	1	1	1	1	1	1	1	1	1	1
b3303	rpsE	0.995708	1	1	1	1	1	1	1	1	1	1	1	1	1	1	1	1	1	1	1	1	1	1	1	1	1	1	1	1	1	1	1	1	1	1	1	1	1	1	1	1	1	1	1	1	1	1	1
b3461	rpoH	0.995708	1	1	1	1	1	1	1	1	1	1	1	1	1	1	1	1	1	1	1	1	1	1	1	1	1	1	1	1	1	1	1	1	1	1	1	1	1	1	1	1	1	1	1	1	1	1	1
b3701	dnaN	0.995708	1	1	1	1	1	1	1	1	1	1	1	1	1	1	1	1	1	1	1	1	1	1	1	1	1	1	1	1	1	1	1	1	1	1	1	1	1	1	1	1	1	1	1	1	1	1	1
b3741	gidA	0.995708	1	1	1	1	1	1	1	1	1	1	1	1	1	1	1	1	1	1	1	1	1	1	1	1	1	1	1	1	1	1	1	1	1	1	1	1	1	1	1	1	1	1	1	1	1	1	1
b3982	nusG	0.995708	1	1	1	1	1	1	1	1	1	1	1	1	1	1	1	1	1	1	1	1	1	1	1	1	1	1	1	1	1	1	1	1	1	1	1	1	1	1	1	1	1	1	1	1	1	1	1
b3987	rpoB	0.995708	1	1	1	1	1	1	1	1	1	1	1	1	1	1	1	1	1	1	1	1	1	1	1	1	1	1	1	1	1	1	1	1	1	1	1	1	1	1	1	1	1	1	1	1	1	1	1
b3988	rpoC	0.995708	1	1	1	1	1	1	1	1	1	1	1	1	1	1	1	1	1	1	1	1	1	1	1	1	1	1	1	1	1	1	1	1	1	1	1	1	1	1	1	1	1	1	1	1	1	1	1
b4129	lysU	0.995708	1	2	2	2	2	2	2	2	2	2	2	2	2	2	2	2	2	2	2	2	2	2	2	2	2	2	2	2	2	1	1	1	3	1	1	2	1	1	1	1	1	1	1	1	1	1	1
b0015	dnaJ	0.991416	1	1	1	1	1	1	1	1	1	1	1	1	1	1	1	1	1	1	1	1	1	1	1	1	1	1	1	1	1	1	1	1	1	1	1	1	1	1	1	1	1	1	1	1	1	1	1
b0051	ksgA	0.991416	1	1	1	1	1	1	1	1	1	1	1	1	1	1	1	1	1	1	1	1	1	1	1	1	1	1	1	1	1	1	1	1	1	1	1	1	1	1	1	1	1	1	1	1	1	1	1
b0088	murD	0.991416	1	1	1	1	1	1	1	1	1	1	1	1	1	1	1	1	1	1	1	1	1	1	1	1	1	1	1	1	1	1	1	1	1	1	1	1	1	1	1	1	1	1	1	1	1	1	1
b0098	secA	0.991416	1	1	1	1	1	1	1	1	1	1	1	1	1	1	1	1	1	1	1	1	1	1	1	1	1	1	1	1	1	1	1	1	1	1	1	1	1	1	1	1	1	1	1	1	1	1	1
b0114	aceE	0.991416	1	1	1	1	1	1	1	1	1	1	1	1	1	1	1	1	1	1	1	1	1	1	1	1	1	1	1	1	1	1	1	1	1	1	1	1	1	1	1	1	1	1	1	1	1	1	1
b0168	map	0.991416	1	1	1	1	1	1	1	1	1	1	1	1	1	1	1	1	1	1	1	1	1	1	1	1	1	1	1	1	1	1	1	1	1	1	1	1	1	1	1	1	1	1	1	1	1	1	1
b0448	mdlA	0.991416	6	6	5	5	9	9	7	8	5	7	5	5	7	5	5	5	5	5	7	5	8	7	5	11	7	8	7	5	7	5	9	5	11	5	5	4	10	8	9	8	8	8	8	8	8	8	8
b0449	mdlB	0.991416	6	6	5	5	9	9	7	8	5	7	5	5	7	5	5	5	5	5	7	5	8	7	5	11	7	8	7	5	7	5	9	5	11	5	5	4	10	8	9	8	8	8	8	8	8	8	8
b0474	adk	0.991416	1	1	1	1	1	1	1	1	1	1	1	1	1	1	1	1	1	1	1	1	1	1	1	1	1	1	1	1	1	1	1	1	1	1	1	1	1	1	1	1	1	1	1	1	1	1	1
b0526	cysS	0.991416	1	1	1	1	1	1	1	1	1	1	1	1	1	1	1	1	1	1	1	1	1	1	1	1	1	1	1	1	1	1	1	1	1	1	1	1	1	1	2	1	1	1	1	1	1	1	1
b0884	infA	0.991416	1	1	1	1	1	1	1	1	1	1	1	1	1	1	1	1	1	1	1	1	0	1	1	1	1	1	1	1	1	1	1	1	1	1	1	1	1	1	1	1	1	1	1	1	1	1	1
b0886	cydC	0.991416	6	6	5	5	9	9	7	8	5	7	5	5	7	5	5	5	5	5	7	5	8	7	5	11	7	8	7	5	7	5	9	5	11	5	5	4	10	8	9	8	8	8	8	8	8	8	8
b1713	pheT	0.991416	1	1	1	1	1	1	1	1	1	1	1	1	1	1	1	1	1	1	1	1	1	1	1	0	1	1	1	1	1	1	1	1	1	1	1	1	1	1	1	1	1	1	1	1	1	1	1
b1714	pheS	0.991416	1	1	1	1	1	1	1	1	1	1	1	1	1	1	1	1	1	1	1	1	1	1	1	1	1	1	1	1	1	1	1	1	1	1	1	1	1	1	1	1	1	1	1	1	1	1	1
b2231	gyrA	0.991416	1	1	1	1	1	1	1	1	1	1	1	1	1	1	1	1	1	1	1	1	1	1	1	1	1	1	1	1	1	1	1	1	1	1	1	1	1	1	1	1	1	1	1	1	1	1	1
b2329	aroC	0.991416	1	1	1	1	1	1	1	1	1	1	1	1	1	1	1	1	1	1	1	1	1	1	1	1	1	1	1	1	1	1	1	1	1	1	1	1	1	1	1	1	1	1	1	1	1	1	1
b2551	glyA	0.991416	1	1	1	1	1	1	1	1	1	1	1	1	1	1	1	1	1	1	1	1	1	1	1	1	1	1	2	1	1	1	1	1	1	1	1	1	1	2	1	1	1	2	1	1	1	1	1
b2607	trmD	0.991416	1	1	1	1	1	1	1	1	1	1	1	1	1	1	1	1	1	1	1	1	2	1	1	1	1	1	1	1	1	1	1	1	1	1	1	1	1	1	1	1	1	1	1	1	1	1	1
b2610	ffh	0.991416	1	1	1	1	1	1	1	1	1	1	1	1	1	1	1	1	1	1	1	1	1	1	1	1	1	1	1	1	1	1	1	1	1	1	1	1	1	1	1	1	1	1	1	1	1	1	1
b2926	pgk	0.991416	1	1	1	1	1	1	1	1	1	1	1	1	1	1	1	1	1	1	1	1	1	1	1	1	1	1	1	1	1	1	1	1	1	1	1	1	1	1	1	1	1	1	1	1	1	1	1
b3340	fusA	0.991416	1	1	1	1	1	1	1	1	1	1	1	1	1	1	1	1	1	1	1	1	1	1	1	1	1	1	1	1	1	1	1	1	1	1	1	1	1	1	1	1	1	1	1	1	1	1	1
b3389	aroB	0.991416	1	1	1	1	1	1	1	1	1	1	1	1	1	1	1	1	1	1	1	1	1	1	1	1	1	1	1	1	1	1	1	1	1	1	1	1	1	1	1	1	1	1	1	1	1	1	1
b3648	gmk	0.991416	1	1	1	1	1	1	1	1	1	1	1	1	1	1	1	1	1	1	1	1	1	1	1	1	1	1	1	1	1	1	1	1	1	1	1	1	1	1	1	1	1	1	1	1	1	1	1
b3730	glmU	0.991416	1	1	1	1	1	1	1	1	1	1	1	1	1	1	1	1	1	1	1	1	1	1	1	1	1	1	1	1	1	1	1	1	1	1	1	1	1	1	1	1	1	1	1	1	1	1	1
b0085	murE	0.987124	1	1	1	1	1	1	1	1	1	1	1	1	1	1	1	1	1	1	1	1	1	1	1	1	1	1	1	1	1	1	1	1	1	1	1	1	1	1	1	1	1	1	1	1	1	1	1
b0170	tsf	0.987124	1	1	1	1	1	1	1	1	1	1	1	1	1	1	1	1	1	1	1	1	0	1	1	1	1	1	1	1	1	1	1	1	1	1	1	1	1	1	1	1	1	1	1	1	1	1	1
b0174	ispU	0.987124	1	1	1	1	1	1	1	1	1	1	1	1	1	1	1	1	1	1	1	1	1	1	1	1	1	1	1	1	1	1	1	1	1	1	1	1	1	1	1	1	1	1	1	1	1	1	1
b0180	fabZ	0.987124	1	1	1	1	1	1	2	1	1	2	1	1	1	1	1	1	1	1	2	1	1	1	1	1	2	1	1	1	1	1	1	1	1	1	1	1	1	1	1	1	1	1	1	1	1	1	1
b0388	aroL	0.987124	2	2	2	2	2	2	2	2	2	2	2	2	2	2	2	2	2	2	2	2	2	2	2	2	2	2	1	2	2	2	2	2	2	2	2	2	1	1	1	1	1	1	1	1	1	0	1
b0414	ribD	0.987124	1	1	1	1	1	1	1	1	1	1	1	1	1	1	1	1	1	1	1	1	1	1	1	1	1	1	1	1	1	1	1	1	1	1	1	1	1	1	1	1	1	1	1	1	1	1	1
b0470	dnaX	0.987124	1	1	1	1	1	1	1	1	1	1	1	1	1	1	1	1	1	1	1	1	1	1	1	1	1	1	1	1	1	1	1	1	1	1	1	1	0	1	1	1	1	1	1	1	1	1	1
b0628	lipA	0.987124	1	1	1	1	1	1	1	1	2	1	1	1	1	1	1	1	1	1	1	1	1	1	1	1	1	1	1	1	1	1	1	1	1	1	1	1	1	1	1	1	1	1	1	1	1	1	1
b0630	lipB	0.987124	1	1	1	1	1	1	1	1	2	1	1	1	1	1	1	1	1	1	1	1	1	1	1	1	1	1	1	1	1	1	1	1	1	1	1	1	1	1	1	1	1	1	1	1	1	1	1
b0642	leuS	0.987124	1	1	1	1	1	1	1	1	2	1	1	1	1	1	1	1	1	1	1	1	1	1	1	1	1	1	1	1	1	1	1	1	1	1	1	1	1	1	1	1	1	1	1	1	1	1	1
b1098	tmk	0.987124	1	1	1	1	1	1	1	1	1	1	1	1	1	1	1	1	1	1	1	1	1	1	1	1	1	1	1	1	1	1	1	1	1	1	1	1	1	1	1	1	1	1	1	1	1	1	1
b1204	pth	0.987124	1	1	1	1	1	1	1	1	1	1	1	1	1	1	1	1	1	1	1	1	1	1	1	1	1	1	1	1	1	1	1	1	1	1	1	1	1	1	1	1	1	1	1	1	1	1	1
b1637	tyrS	0.987124	1	1	1	1	1	1	1	1	1	1	1	1	1	1	1	1	1	1	1	1	1	1	1	1	1	1	1	1	1	1	1	1	0	1	1	1	1	1	1	1	1	1	1	1	1	1	1
b2411	ligA	0.987124	1	1	1	1	1	1	1	1	1	1	1	1	1	1	1	1	1	1	1	1	1	1	1	1	1	2	1	1	1	1	1	1	1	1	1	0	1	1	1	1	1	1	1	1	1	1	1
b2594	rluD	0.987124	1	1	1	1	1	1	1	1	1	1	1	1	1	1	1	1	1	1	1	1	1	1	1	1	1	1	1	1	1	1	1	1	1	1	1	1	1	1	1	1	1	1	1	1	1	1	1
b2942	metK	0.987124	1	1	1	1	1	2	1	1	1	1	1	1	1	1	1	1	1	1	1	1	2	1	1	2	1	1	1	1	2	1	1	1	1	1	1	1	1	1	1	1	1	1	1	1	1	1	1
b3178	ftsH	0.987124	1	1	1	1	1	1	1	1	1	1	1	1	1	1	1	1	1	1	1	1	1	1	1	0	1	1	1	1	1	1	1	1	1	1	1	1	1	1	1	1	1	1	1	1	1	1	1
b3189	murA	0.987124	1	1	1	1	1	1	1	1	0	1	1	1	1	1	1	1	1	1	1	1	1	1	1	1	1	1	1	1	1	1	1	1	1	1	1	1	1	1	1	1	1	1	1	1	1	1	1
b3390	aroK	0.987124	2	2	2	2	2	2	2	2	2	2	2	2	2	2	2	2	2	2	2	2	2	2	2	2	2	2	1	2	2	2	2	2	2	2	2	2	1	1	1	1	1	1	1	1	1	0	1
b3705	yidC	0.987124	1	1	1	1	1	1	1	1	1	1	1	1	1	1	1	1	1	1	1	1	1	1	1	1	1	1	1	1	1	1	1	1	1	1	1	1	1	1	1	1	1	1	1	1	1	1	1
b4171	miaA	0.987124	1	1	1	1	1	1	1	1	1	1	1	1	1	1	1	1	1	1	1	1	1	1	1	1	1	1	1	1	1	1	1	1	1	1	1	1	1	1	1	1	1	1	1	1	1	1	1
b4243	yjgF	0.987124	2	2	2	2	2	2	2	2	2	2	2	2	2	2	2	2	2	2	2	2	2	2	2	2	2	2	1	2	2	2	1	2	2	2	2	2	1	2	2	1	1	2	1	1	1	1	1
b0025	ribF	0.982833	1	1	1	1	1	1	1	1	1	1	1	1	1	1	1	1	1	1	1	1	1	1	1	1	1	1	1	1	1	1	1	1	1	1	1	1	1	1	1	1	1	1	1	1	1	1	1
b0091	murC	0.982833	1	1	1	1	1	1	1	1	1	1	1	1	1	1	1	1	1	1	1	1	1	1	1	1	1	1	1	1	1	1	1	1	1	1	1	1	1	1	1	1	1	1	1	1	1	1	1
b0094	ftsA	0.982833	1	1	1	1	1	1	1	1	1	1	1	1	1	1	1	1	1	1	1	1	1	1	1	1	1	1	1	1	1	1	1	1	1	1	1	1	1	1	1	1	1	1	1	1	1	1	1
b0095	ftsZ	0.982833	1	1	1	1	1	1	1	1	1	1	1	1	1	1	1	1	1	1	1	1	1	1	1	1	1	1	1	1	1	1	1	0	1	1	1	1	1	1	1	1	1	1	1	1	1	1	1
b0421	ispA	0.982833	1	1	1	1	1	1	1	1	1	1	1	1	1	1	1	1	1	1	1	1	1	1	1	1	1	1	1	1	1	1	1	1	1	1	1	1	1	1	1	1	1	1	1	1	1	1	1
b0658	ybeX	0.982833	3	3	3	3	3	3	3	3	3	3	3	3	3	3	3	3	3	3	3	3	3	3	3	3	2	3	3	3	3	3	3	3	3	3	3	3	3	3	3	3	3	3	3	3	3	3	3
b1114	mfd	0.982833	2	2	2	2	2	2	2	2	2	2	2	2	2	2	2	2	2	2	2	2	2	2	2	2	2	2	2	2	2	2	2	2	2	2	2	2	2	2	2	2	2	2	2	2	2	2	2
b1131	purB	0.982833	1	1	1	1	1	1	1	1	1	1	1	1	1	1	1	1	1	1	1	1	1	1	1	1	1	1	2	1	1	1	1	1	1	1	1	1	1	1	2	1	1	1	1	1	1	1	1
b1211	prfA	0.982833	1	1	1	1	1	1	1	1	1	1	1	1	1	1	1	1	1	1	1	1	1	1	1	1	1	1	1	1	1	1	1	1	1	1	1	1	1	1	1	1	1	1	1	1	1	1	0
b2315	folC	0.982833	1	1	1	1	1	1	1	1	1	1	1	1	1	1	1	1	1	1	1	1	1	1	1	1	1	1	1	1	1	1	1	1	1	1	1	1	1	1	1	1	1	1	1	1	1	1	1
b2517	yfgB	0.982833	1	1	1	1	1	1	1	1	1	1	1	1	1	1	1	1	1	1	1	1	1	1	1	1	1	1	1	1	1	1	1	1	1	1	1	1	1	1	1	1	1	1	1	1	1	1	1
b2955	yggW	0.982833	1	1	1	1	1	1	1	1	1	1	1	1	1	1	1	1	1	1	1	1	1	1	1	1	1	1	1	1	1	1	1	1	1	1	1	1	1	1	1	1	1	1	1	1	1	1	1
b3146	yraL	0.982833	1	1	1	1	2	1	1	1	1	1	1	1	1	1	1	1	1	1	1	1	1	1	1	2	1	1	1	1	1	1	1	1	1	1	1	1	1	1	1	1	1	1	1	1	1	1	1
b3652	recG	0.982833	2	2	2	2	2	2	2	2	2	2	2	2	2	2	2	2	2	2	2	2	2	2	2	2	2	2	2	2	2	2	2	2	2	2	2	2	2	2	2	2	2	2	2	2	2	2	2
b3778	rep	0.982833	2	2	2	2	2	2	2	2	2	2	3	2	2	2	2	2	2	2	2	2	2	2	2	2	2	2	2	2	2	2	2	2	2	2	2	2	2	2	2	2	2	2	2	2	2	2	2
b3781	trxA	0.982833	1	1	1	1	1	1	1	1	1	1	1	1	1	1	1	1	1	1	1	1	0	1	1	1	1	1	1	1	1	1	1	1	1	1	1	1	1	1	1	1	1	1	1	1	1	1	1
b3813	uvrD	0.982833	2	2	2	2	2	2	2	2	2	2	3	2	2	2	2	2	2	2	2	2	2	2	2	2	2	2	2	2	2	2	2	2	2	2	2	2	2	2	2	2	2	2	2	2	2	2	2
b3984	rplA	0.982833	1	1	1	1	1	1	1	1	1	1	1	1	1	1	1	1	1	1	1	1	0	1	1	1	1	1	1	1	1	1	1	1	1	1	1	1	1	1	1	1	1	1	1	1	1	1	1
b4006	purH	0.982833	1	1	1	1	1	1	1	1	1	1	1	1	1	1	1	1	1	1	1	1	1	1	1	1	1	1	1	1	1	1	1	1	1	1	1	1	1	1	1	1	1	1	1	1	1	1	1
b4052	dnaB	0.982833	3	2	1	1	2	2	1	2	1	2	3	1	1	1	2	1	1	1	1	2	2	1	3	1	2	1	2	1	1	2	1	1	1	2	2	1	2	3	1	2	1	2	1	2	1	2	2
b4177	purA	0.982833	1	1	1	1	1	1	1	1	1	1	1	1	1	1	1	1	1	1	1	1	1	1	1	1	1	1	1	1	1	1	1	1	1	1	1	1	1	1	1	1	1	1	1	1	1	1	1
b4461	yfjD	0.982833	3	3	3	3	3	3	3	3	3	3	3	3	3	3	3	3	3	3	3	3	3	3	3	3	2	3	3	3	3	3	3	3	3	3	3	3	3	3	3	3	3	3	3	3	3	3	3
b0774	bioA	0.978541	6	6	6	6	5	5	6	6	6	6	6	6	6	6	5	6	6	6	6	5	5	6	6	5	6	6	5	6	5	5	2	5	5	5	5	4	5	5	6	5	5	5	5	5	5	5	5
b0775	bioB	0.978541	1	1	1	1	1	1	1	1	1	1	1	1	1	1	1	1	1	1	1	1	1	1	1	1	1	1	1	1	1	1	1	1	1	1	1	1	1	1	1	1	1	1	1	1	1	1	1
b0888	trxB	0.978541	1	1	1	1	1	1	1	1	1	1	1	1	1	1	1	1	1	1	1	1	1	1	1	1	1	1	2	1	1	1	1	1	1	1	1	1	1	1	1	1	1	1	1	1	1	1	1
b0907	serC	0.978541	1	1	1	1	1	1	1	1	1	1	1	1	1	1	1	1	1	1	1	1	1	1	1	1	1	1	1	1	1	1	1	1	1	1	1	1	1	1	1	1	1	1	1	1	1	1	1
b1092	fabD	0.978541	1	1	1	1	1	1	1	1	1	1	1	1	1	1	1	1	1	1	1	1	1	1	1	1	1	1	1	1	1	1	1	1	1	1	1	1	1	1	1	1	1	1	1	1	1	1	1
b1094	acpP	0.978541	1	1	1	1	1	1	1	1	1	1	1	1	1	1	1	1	1	1	1	1	0	1	1	1	1	1	1	1	1	2	2	1	1	1	1	1	1	1	1	1	1	1	1	1	1	1	1
b1302	puuE	0.978541	6	6	6	6	5	5	6	6	6	6	6	6	6	6	5	6	6	6	6	5	5	6	6	5	6	6	5	6	5	5	2	5	5	5	5	4	5	5	6	5	5	5	5	5	5	5	5
b1692	ydiB	0.978541	2	2	2	2	2	2	2	2	2	2	2	2	2	2	2	2	2	2	2	2	2	2	2	2	2	2	2	2	2	2	2	1	2	2	2	2	1	1	1	2	2	1	2	2	2	2	2
b1748	astC	0.978541	6	6	6	6	5	5	6	6	6	6	6	6	6	6	5	6	6	6	6	5	5	6	6	5	6	6	5	6	5	5	2	5	5	5	5	4	5	5	6	5	5	5	5	5	5	5	5
b2318	truA	0.978541	1	1	1	1	1	1	1	1	1	1	1	1	1	1	1	1	1	1	1	1	1	1	1	1	1	1	1	1	1	1	1	1	1	1	1	1	1	1	1	1	1	1	1	1	1	1	1
b2566	era	0.978541	1	1	1	1	1	1	1	1	1	1	1	1	1	1	1	1	1	1	1	1	1	1	1	1	1	1	1	1	1	1	1	1	1	1	1	1	1	1	1	1	1	1	1	1	1	1	1
b2567	rnc	0.978541	1	1	1	1	1	1	1	1	1	1	1	1	1	1	1	1	1	1	1	1	1	1	1	1	1	1	1	1	1	1	1	1	1	1	1	1	0	1	0	1	1	1	1	1	1	0	1
b2662	gabT	0.978541	6	6	6	6	5	5	6	6	6	6	6	6	6	6	5	6	6	6	6	5	5	6	6	5	6	6	5	6	5	5	2	5	5	5	5	4	5	5	6	5	5	5	5	5	5	5	5
b3073	ygjG	0.978541	6	6	6	6	5	5	6	6	6	6	6	6	6	6	5	6	6	6	6	5	5	6	6	5	6	6	5	6	5	5	2	5	5	5	5	4	5	5	6	5	5	5	5	5	5	5	5
b3179	rrmJ	0.978541	1	1	1	1	1	1	1	1	1	1	1	1	1	1	1	1	1	1	1	1	1	1	1	1	1	1	1	1	1	1	1	1	1	1	1	1	1	1	1	1	1	1	1	1	1	1	1
b3281	aroE	0.978541	2	2	2	2	2	2	2	2	2	2	2	2	2	2	2	2	2	2	2	2	2	2	2	2	2	2	2	2	2	2	2	1	2	2	2	2	1	1	1	2	2	1	2	2	2	2	2
b3359	argD	0.978541	6	6	6	6	5	5	6	6	6	6	6	6	6	6	5	6	6	6	6	5	5	6	6	5	6	6	5	6	5	5	2	5	5	5	5	4	5	5	6	5	5	5	5	5	5	5	5
b0086	murF	0.974249	1	1	1	1	1	1	1	1	1	1	1	1	1	1	1	1	1	1	1	1	1	1	1	1	1	1	1	1	1	1	1	1	1	1	1	1	1	1	1	1	1	1	1	1	1	1	1
b0381	ddlA	0.974249	2	2	2	2	2	2	2	2	2	2	2	2	2	2	2	2	2	2	2	2	2	2	2	2	2	2	2	2	2	2	2	2	2	2	2	2	2	2	2	2	2	2	2	2	2	2	2
b0908	aroA	0.974249	1	1	1	1	1	1	1	1	1	1	1	1	1	1	1	1	1	1	1	1	1	1	1	1	1	1	1	1	1	1	1	1	1	1	1	1	1	1	1	1	1	1	1	1	1	1	1
b1084	rne	0.974249	2	2	2	2	2	2	2	2	2	2	2	2	2	2	2	2	2	2	2	2	2	2	2	2	2	2	2	2	2	2	2	2	2	2	2	2	2	2	2	2	2	2	2	2	2	2	2
b1274	topA	0.974249	1	1	1	1	1	1	1	1	1	1	1	1	1	1	1	1	1	1	1	1	1	1	1	1	1	1	1	1	1	1	1	1	1	1	1	1	1	1	1	1	1	1	1	1	1	1	1
b2414	cysK	0.974249	2	2	2	2	2	2	2	2	2	2	2	2	2	2	2	2	2	2	2	2	2	2	2	2	2	2	2	2	2	2	2	2	2	2	2	2	2	2	3	2	2	2	2	2	2	2	2
b2421	cysM	0.974249	2	2	2	2	2	2	2	2	2	2	2	2	2	2	2	2	2	2	2	2	2	2	2	2	2	2	2	2	2	2	2	2	2	2	2	2	2	2	3	2	2	2	2	2	2	2	2
b2559	tadA	0.974249	1	1	1	1	1	1	1	1	1	1	1	1	1	1	1	1	1	1	1	1	1	1	1	1	1	1	1	1	1	1	1	1	1	1	1	1	1	1	1	1	1	1	1	1	1	1	1
b2951	yggS	0.974249	1	1	1	1	1	1	1	1	1	1	1	1	1	1	1	1	1	1	1	1	1	1	1	1	1	1	1	1	1	1	1	1	1	1	1	1	1	1	1	1	1	1	1	1	1	1	1
b3164	pnp	0.974249	1	1	1	1	1	1	1	1	1	1	1	1	1	1	1	1	1	1	1	1	1	1	1	1	1	1	1	1	1	1	1	1	1	1	1	1	1	1	1	0	0	1	0	0	1	1	1
b3247	rng	0.974249	2	2	2	2	2	2	2	2	2	2	2	2	2	2	2	2	2	2	2	2	2	2	2	2	2	2	2	2	2	2	2	2	2	2	2	2	2	2	2	2	2	2	2	2	2	2	2
b3729	glmS	0.974249	1	1	1	1	1	1	1	1	0	1	1	1	1	1	1	1	1	1	1	1	1	1	1	1	1	1	1	1	1	1	1	1	1	1	1	1	1	1	1	1	1	1	1	1	1	1	1
b4000	hupA	0.974249	1	1	1	1	1	1	1	1	1	1	1	1	1	1	1	1	1	1	1	1	1	1	1	1	1	1	1	1	1	1	1	1	1	1	1	1	1	1	1	1	1	1	1	2	1	1	1
b4375	prfC	0.974249	1	1	1	1	1	1	1	1	1	1	1	1	1	1	1	1	1	1	1	1	1	1	1	1	1	1	1	1	1	1	1	1	1	1	1	1	1	1	1	1	1	1	1	1	1	1	1
b0436	tig	0.969957	1	1	1	1	1	1	1	1	1	1	1	1	1	1	1	1	1	1	1	1	1	1	1	1	1	1	1	1	1	1	1	1	1	1	1	1	1	1	1	1	1	1	1	1	1	1	1
b0439	lon	0.969957	1	1	1	1	1	1	1	1	1	1	1	1	1	1	1	1	1	1	1	1	1	1	1	1	1	1	1	1	1	1	1	1	1	1	1	1	1	1	1	1	1	1	1	1	1	1	1
b0623	cspE	0.969957	6	6	8	8	6	8	6	8	9	6	7	8	8	7	6	6	7	7	6	6	0	6	6	8	6	8	6	6	5	6	5	6	6	6	6	6	5	6	4	4	4	6	5	4	6	6	6
b0728	sucC	0.969957	1	1	1	1	2	2	1	1	1	1	1	1	1	1	2	1	1	1	1	1	2	1	1	2	1	1	2	1	2	1	1	1	2	1	1	1	1	1	2	1	1	1	1	1	1	1	1
b0820	ybiT	0.969957	4	4	4	4	4	4	4	4	4	4	4	4	4	4	4	4	4	4	4	4	4	4	4	4	4	4	4	4	4	4	4	4	4	4	4	4	4	4	4	4	4	4	4	4	4	5	4
b0880	cspD	0.969957	6	6	8	8	6	8	6	8	9	6	7	8	8	7	6	6	7	7	6	6	0	6	6	8	6	8	6	6	5	6	5	6	6	6	6	6	5	6	4	4	4	6	5	4	6	6	6
b0910	cmk	0.969957	1	1	1	1	1	1	1	1	1	1	1	1	1	1	1	1	1	1	1	1	1	1	1	1	1	1	1	1	1	1	1	1	1	1	1	1	1	1	1	1	1	1	1	1	1	1	1
b0949	uup	0.969957	4	4	4	4	4	4	4	4	4	4	4	4	4	4	4	4	4	4	4	4	4	4	4	4	4	4	4	4	4	4	4	4	4	4	4	4	4	4	4	4	4	4	4	4	4	5	4
b0989	cspH	0.969957	6	6	8	8	6	8	6	8	9	6	7	8	8	7	6	6	7	7	6	6	0	6	6	8	6	8	6	6	5	6	5	6	6	6	6	6	5	6	4	4	4	6	5	4	6	6	6
b0990	cspG	0.969957	6	6	8	8	6	8	6	8	9	6	7	8	8	7	6	6	7	7	6	6	0	6	6	8	6	8	6	6	5	6	5	6	6	6	6	6	5	6	4	4	4	6	5	4	6	6	6
b1552	cspI	0.969957	6	6	8	8	6	8	6	8	9	6	7	8	8	7	6	6	7	7	6	6	0	6	6	8	6	8	6	6	5	6	5	6	6	6	6	6	5	6	4	4	4	6	5	4	6	6	6
b1557	cspB	0.969957	6	6	8	8	6	8	6	8	9	6	7	8	8	7	6	6	7	7	6	6	0	6	6	8	6	8	6	6	5	6	5	6	6	6	6	6	5	6	4	4	4	6	5	4	6	6	6
b1558	cspF	0.969957	6	6	8	8	6	8	6	8	9	6	7	8	8	7	6	6	7	7	6	6	0	6	6	8	6	8	6	6	5	6	5	6	6	6	6	6	5	6	4	4	4	6	5	4	6	6	6
b1656	sodB	0.969957	2	2	2	2	2	2	2	2	2	2	2	2	2	2	2	2	2	2	2	2	2	2	2	2	2	2	2	2	2	2	2	2	2	2	2	2	2	2	2	2	2	2	2	2	2	2	2
b1823	cspC	0.969957	6	6	8	8	6	8	6	8	9	6	7	8	8	7	6	6	7	7	6	6	0	6	6	8	6	8	6	6	5	6	5	6	6	6	6	6	5	6	4	4	4	6	5	4	6	6	6
b2507	guaA	0.969957	1	1	1	1	1	1	1	1	1	1	1	1	1	1	1	1	1	1	1	1	1	1	1	1	1	1	1	1	1	1	1	1	1	1	1	1	1	1	1	1	1	1	1	1	1	1	1
b3352	yheS	0.969957	4	4	4	4	4	4	4	4	4	4	4	4	4	4	4	4	4	4	4	4	4	4	4	4	4	4	4	4	4	4	4	4	4	4	4	4	4	4	4	4	4	4	4	4	4	5	4
b3556	cspA	0.969957	6	6	8	8	6	8	6	8	9	6	7	8	8	7	6	6	7	7	6	6	0	6	6	8	6	8	6	6	5	6	5	6	6	6	6	6	5	6	4	4	4	6	5	4	6	6	6
b3634	coaD	0.969957	1	1	1	1	1	1	1	1	1	1	1	1	1	1	1	1	1	1	1	1	0	1	1	1	1	1	1	1	1	1	1	1	1	1	1	1	1	1	1	1	1	1	1	1	1	1	1
b3702	dnaA	0.969957	1	1	1	1	1	1	1	1	0	1	1	1	1	1	1	1	1	1	1	1	1	1	1	0	1	1	1	1	1	1	1	1	1	1	1	1	1	1	1	1	1	1	1	1	1	1	1
b3871	bipA	0.969957	1	1	1	1	1	1	1	1	1	1	1	1	1	1	1	1	1	1	1	1	1	1	1	1	1	1	1	1	1	1	1	1	1	1	1	1	1	1	1	1	1	1	1	1	1	1	1
b3908	sodA	0.969957	2	2	2	2	2	2	2	2	2	2	2	2	2	2	2	2	2	2	2	2	2	2	2	2	2	2	2	2	2	2	2	2	2	2	2	2	2	2	2	2	2	2	2	2	2	2	2
b4179	rnr	0.969957	1	1	1	1	1	1	1	1	1	1	1	1	1	1	1	1	1	1	1	1	1	1	1	1	1	1	1	1	1	1	1	1	1	1	1	1	1	1	1	1	1	1	1	1	1	1	1
b4260	pepA	0.969957	1	1	1	1	1	1	1	1	1	1	1	1	1	1	1	1	1	1	1	1	1	1	1	1	1	1	1	1	1	1	1	1	1	1	1	1	1	1	2	1	1	1	1	1	1	1	1
b4391	yjjK	0.969957	4	4	4	4	4	4	4	4	4	4	4	4	4	4	4	4	4	4	4	4	4	4	4	4	4	4	4	4	4	4	4	4	4	4	4	4	4	4	4	4	4	4	4	4	4	5	4
b0072	leuC	0.965665	2	2	2	2	2	2	2	2	1	2	2	2	2	2	2	2	2	2	2	2	2	2	2	2	2	2	3	2	1	2	1	1	2	2	2	1	2	2	2	3	2	2	2	3	3	3	3
b0096	lpxC	0.965665	1	1	1	1	1	1	1	1	1	1	1	1	1	1	1	1	1	1	1	1	1	1	1	1	1	1	1	1	1	1	1	1	1	1	1	1	1	1	1	1	1	1	1	1	1	1	1
b0177	yaeT	0.965665	1	1	1	1	1	1	1	1	1	1	1	1	1	1	1	1	1	1	1	1	1	1	1	1	1	1	1	1	1	1	1	1	1	1	1	1	1	1	1	1	1	1	1	1	1	1	1
b0179	lpxD	0.965665	2	1	1	2	1	1	1	2	1	1	1	1	1	1	1	1	1	1	1	1	1	1	1	1	1	1	1	1	1	1	1	1	1	1	1	2	1	1	1	1	1	1	1	1	1	1	1
b0182	lpxB	0.965665	1	1	1	1	1	1	1	1	1	1	1	1	1	1	1	1	1	1	1	1	1	1	1	1	1	1	1	1	1	1	1	1	1	1	1	1	1	1	1	1	1	1	1	1	1	1	1
b0473	htpG	0.965665	1	1	1	1	1	1	1	1	1	1	1	1	1	1	1	1	1	1	1	1	1	1	1	1	1	1	1	1	1	1	1	1	1	1	0	1	1	1	1	1	1	1	1	1	1	1	1
b0723	sdhA	0.965665	3	3	3	3	3	3	3	3	3	3	3	3	3	3	3	3	3	3	3	2	3	3	3	3	3	2	3	3	3	2	3	2	3	2	2	3	3	3	3	3	3	3	3	3	3	3	3
b1215	kdsA	0.965665	1	1	1	1	1	1	1	1	1	1	1	1	1	1	1	1	1	1	1	1	1	1	1	1	1	1	1	1	1	1	1	1	1	1	1	1	1	1	1	1	1	1	1	1	1	1	1
b1269	rluB	0.965665	1	1	1	1	1	1	1	1	1	1	1	1	1	1	1	1	1	1	1	1	1	1	1	1	1	1	1	1	1	0	1	1	1	1	1	1	1	1	1	1	1	1	1	1	1	1	1
b1276	acnA	0.965665	2	2	2	2	2	2	2	2	1	2	2	2	2	2	2	2	2	2	2	2	2	2	2	2	2	2	3	2	1	2	1	1	2	2	2	1	2	2	2	3	2	2	2	3	3	3	3
b2508	guaB	0.965665	1	1	1	1	1	1	1	1	1	1	1	1	1	1	1	1	1	1	1	1	1	1	1	1	1	1	1	1	1	1	1	1	1	1	1	1	1	1	1	1	1	1	1	1	1	1	1
b2574	nadB	0.965665	3	3	3	3	3	3	3	3	3	3	3	3	3	3	3	3	3	3	3	2	3	3	3	3	3	2	3	3	3	2	3	2	3	2	2	3	3	3	3	3	3	3	3	3	3	3	3
b2592	clpB	0.965665	1	1	1	1	1	1	1	1	1	1	1	1	1	1	1	1	1	1	1	1	1	1	1	1	1	1	1	1	1	1	1	1	1	1	1	1	1	1	1	1	1	1	1	1	1	1	1
b2914	rpiA	0.965665	1	1	1	1	1	1	1	1	1	1	1	1	1	1	1	1	1	1	1	1	1	1	1	1	1	1	1	1	1	1	1	1	1	1	1	1	1	1	1	0	0	1	0	0	1	1	1
b3633	kdtA	0.965665	1	1	1	1	1	1	1	1	1	1	1	1	1	1	1	1	1	1	1	1	1	1	1	1	1	1	1	1	1	1	1	1	1	1	1	1	1	1	1	1	1	1	1	1	1	1	1
b4154	frdA	0.965665	3	3	3	3	3	3	3	3	3	3	3	3	3	3	3	3	3	3	3	2	3	3	3	3	3	2	3	3	3	2	3	2	3	2	2	3	3	3	3	3	3	3	3	3	3	3	3
b0405	queA	0.961373	1	1	1	1	1	1	1	1	1	1	1	1	1	1	1	1	1	1	1	1	1	1	1	1	1	1	1	1	1	1	1	1	1	1	1	1	1	2	1	2	2	2	2	2	2	2	1
b0661	miaB	0.961373	1	1	1	1	1	1	1	1	1	1	1	1	1	1	1	1	1	1	1	1	1	1	1	1	1	1	1	1	1	1	1	1	1	1	1	1	1	1	1	1	1	1	1	1	1	1	1
b1260	trpA	0.961373	1	1	1	1	1	1	1	1	1	1	1	1	1	1	1	1	1	1	1	1	1	1	1	1	1	1	1	1	1	1	1	1	1	1	1	1	1	1	1	1	1	1	1	1	1	1	1
b2499	purM	0.961373	1	1	1	1	1	1	1	1	1	1	1	1	1	1	1	1	1	1	1	1	1	1	1	1	1	1	1	1	1	1	1	1	1	1	1	1	1	1	1	1	1	1	1	1	1	1	1
b2733	mutS	0.961373	1	1	1	1	1	1	1	1	1	1	1	1	1	1	1	1	1	1	1	1	1	1	1	1	1	1	1	1	1	1	1	1	1	1	1	1	1	1	1	1	1	1	1	1	1	1	1
b3197	kdsD	0.961373	3	2	2	2	4	4	2	3	2	2	2	2	2	2	3	2	2	3	2	2	4	2	2	4	2	3	2	4	4	1	2	3	4	2	2	2	1	1	1	2	2	2	2	2	2	2	2
b0082	mraW	0.957082	1	1	1	1	1	1	1	1	1	1	1	1	1	1	1	1	1	1	1	1	1	1	1	1	1	1	1	1	1	1	1	1	1	1	1	1	1	1	1	1	1	1	1	1	1	1	1
b0090	murG	0.957082	1	1	1	1	1	1	1	1	1	1	1	1	1	1	1	1	1	1	1	1	1	1	1	1	1	1	1	1	1	1	1	1	1	1	1	1	1	1	1	1	1	1	1	1	1	1	1
b0181	lpxA	0.957082	1	1	1	1	1	1	1	1	1	1	1	1	1	1	1	1	1	1	1	1	1	1	1	1	1	1	1	1	1	1	1	1	1	1	1	1	1	1	1	1	1	1	1	1	1	1	1
b0406	tgt	0.957082	1	1	1	1	1	1	1	1	1	1	1	1	1	1	1	1	1	1	1	1	1	1	1	1	1	1	1	1	1	1	1	1	1	1	1	1	1	1	1	1	1	1	1	1	1	1	1
b0729	sucD	0.957082	1	1	1	1	2	2	1	1	1	1	1	1	1	1	2	1	1	1	1	1	2	1	1	2	1	1	2	1	2	1	1	1	2	1	1	1	1	1	2	1	1	1	1	1	1	1	1
b0754	aroG	0.957082	2	2	2	2	2	3	2	2	2	2	2	2	2	2	2	2	2	2	2	2	2	2	2	2	2	2	2	2	2	2	2	2	2	2	2	2	2	2	2	2	2	2	2	2	2	2	1
b0890	ftsK	0.957082	1	1	1	1	1	1	1	1	1	1	1	1	1	1	1	1	1	1	1	1	1	1	1	1	1	1	1	1	1	1	1	1	1	1	1	1	1	1	1	1	1	1	1	1	1	1	1
b1190	dadX	0.957082	2	2	2	2	2	2	2	2	2	2	2	2	2	2	2	2	2	2	2	2	2	2	2	2	2	2	3	2	2	2	1	1	2	2	2	1	2	3	2	2	2	3	2	2	2	2	2
b2601	aroF	0.957082	2	2	2	2	2	3	2	2	2	2	2	2	2	2	2	2	2	2	2	2	2	2	2	2	2	2	2	2	2	2	2	2	2	2	2	2	2	2	2	2	2	2	2	2	2	2	1
b2892	recJ	0.957082	1	1	1	1	1	1	1	1	1	1	1	1	1	1	1	1	1	1	1	1	1	1	1	1	1	1	1	1	1	1	1	1	1	1	1	1	1	1	1	1	1	1	1	1	1	1	1
b2954	yggV	0.957082	1	1	1	1	1	1	1	1	1	1	1	1	1	1	1	1	1	1	1	1	1	1	1	1	1	1	1	1	1	1	1	1	1	1	1	1	1	1	1	1	1	1	1	1	1	1	1
b4053	alr	0.957082	2	2	2	2	2	2	2	2	2	2	2	2	2	2	2	2	2	2	2	2	2	2	2	2	2	2	3	2	2	2	1	1	2	2	2	1	2	3	2	2	2	3	2	2	2	2	2
b4180	rlmB	0.957082	1	1	1	1	1	1	1	1	1	1	1	1	1	1	1	1	1	1	1	1	1	1	1	1	1	1	1	1	1	1	1	1	1	1	1	1	1	1	1	1	1	1	1	1	1	1	1
b0183	rnhB	0.95279	1	1	1	1	1	1	1	1	1	1	1	1	1	1	1	1	1	1	1	1	1	1	1	1	1	1	1	1	1	1	1	1	1	1	1	1	1	1	1	1	1	1	1	1	1	1	1
b0462	acrB	0.95279	7	7	7	7	8	8	7	7	8	7	7	7	6	8	8	7	7	7	10	6	9	8	7	8	6	7	7	7	8	6	6	6	8	4	7	4	6	4	7	7	7	4	7	7	6	7	5
b0575	cusA	0.95279	7	7	7	7	8	8	7	7	8	7	7	7	6	8	8	7	7	7	10	6	9	8	7	8	6	7	7	7	8	6	6	6	8	4	7	4	6	4	7	7	7	4	7	7	6	7	5
b0724	sdhB	0.95279	1	1	1	1	1	1	1	1	1	1	1	1	1	1	1	1	1	1	1	1	1	1	1	1	1	1	1	1	1	1	1	1	1	1	1	1	1	1	1	1	1	1	1	1	1	1	1
b0740	tolB	0.95279	1	1	1	1	1	1	1	1	1	1	1	1	1	1	1	1	0	1	1	1	1	1	1	1	1	1	1	1	1	1	1	1	1	1	1	1	1	1	1	1	1	1	1	1	1	1	1
b1261	trpB	0.95279	1	1	2	1	1	1	1	1	1	1	1	1	1	1	1	1	1	1	1	1	1	1	1	1	1	1	1	1	1	1	1	1	1	1	1	1	1	1	1	1	1	1	1	1	1	1	1
b1676	pykF	0.95279	2	2	2	2	2	2	2	2	2	2	2	2	2	2	2	2	2	2	2	2	2	2	2	2	2	2	2	2	2	2	2	2	2	2	2	2	2	2	2	2	2	2	2	2	2	2	2
b1779	gapA	0.95279	3	3	2	3	3	3	3	3	2	3	3	2	2	3	3	3	3	3	3	3	3	3	3	3	3	3	3	3	3	4	2	3	3	2	3	3	3	2	4	2	3	2	3	2	2	2	2
b1854	pykA	0.95279	2	2	2	2	2	2	2	2	2	2	2	2	2	2	2	2	2	2	2	2	2	2	2	2	2	2	2	2	2	2	2	2	2	2	2	2	2	2	2	2	2	2	2	2	2	2	2
b1863	ruvC	0.95279	1	1	1	1	1	1	1	1	1	1	1	1	1	1	1	1	1	1	1	1	1	1	1	1	1	1	1	1	1	1	1	1	1	1	1	1	1	1	1	1	1	1	1	1	1	1	1
b2075	mdtB	0.95279	7	7	7	7	8	8	7	7	8	7	7	7	6	8	8	7	7	7	10	6	9	8	7	8	6	7	7	7	8	6	6	6	8	4	7	4	6	4	7	7	7	4	7	7	6	7	5
b2076	mdtC	0.95279	7	7	7	7	8	8	7	7	8	7	7	7	6	8	8	7	7	7	10	6	9	8	7	8	6	7	7	7	8	6	6	6	8	4	7	4	6	4	7	7	7	4	7	7	6	7	5
b2113	mrp	0.95279	1	1	1	1	1	1	1	1	1	1	1	1	1	1	1	1	1	1	1	1	1	1	1	1	1	1	1	1	1	1	1	1	1	1	1	1	1	1	1	1	1	1	1	1	1	1	1
b2470	acrD	0.95279	7	7	7	7	8	8	7	7	8	7	7	7	6	8	8	7	7	7	10	6	9	8	7	8	6	7	7	7	8	6	6	6	8	4	7	4	6	4	7	7	7	4	7	7	6	7	5
b2557	purL	0.95279	1	1	1	1	1	1	1	1	1	1	1	1	1	1	1	1	1	1	1	1	1	1	1	1	1	1	1	1	1	1	1	1	1	1	1	1	1	1	1	1	1	1	1	1	1	1	1
b2699	recA	0.95279	1	1	1	1	1	1	1	1	0	1	1	1	1	1	1	1	1	1	1	1	1	1	1	1	1	1	1	1	1	1	1	1	1	1	1	1	1	2	1	1	1	1	1	1	1	1	1
b2784	relA	0.95279	2	2	2	2	2	2	2	2	1	2	2	2	2	2	2	2	2	2	2	2	2	2	2	2	2	2	2	2	2	2	2	2	2	2	2	2	2	2	2	2	2	2	2	2	2	2	2
b2927	epd	0.95279	3	3	2	3	3	3	3	3	2	3	3	2	2	3	3	3	3	3	3	3	3	3	3	3	3	3	3	3	3	4	2	3	3	2	3	3	3	2	4	2	3	2	3	2	2	2	2
b3266	acrF	0.95279	7	7	7	7	8	8	7	7	8	7	7	7	6	8	8	7	7	7	10	6	9	8	7	8	6	7	7	7	8	6	6	6	8	4	7	4	6	4	7	7	7	4	7	7	6	7	5
b3514	mdtF	0.95279	7	7	7	7	8	8	7	7	8	7	7	7	6	8	8	7	7	7	10	6	9	8	7	8	6	7	7	7	8	6	6	6	8	4	7	4	6	4	7	7	7	4	7	7	6	7	5
b3650	spoT	0.95279	2	2	2	2	2	2	2	2	1	2	2	2	2	2	2	2	2	2	2	2	2	2	2	2	2	2	2	2	2	2	2	2	2	2	2	2	2	2	2	2	2	2	2	2	2	2	2
b4049	yjbN	0.95279	1	1	1	1	1	1	1	1	1	1	1	1	1	1	1	1	1	1	1	1	1	1	1	1	1	1	1	1	1	1	1	1	1	1	1	1	1	1	1	1	1	1	1	1	1	1	1
b0032	carA	0.948498	1	1	1	1	1	1	1	1	1	1	1	1	1	1	1	1	1	1	1	1	1	1	1	1	1	1	1	1	1	1	1	1	1	1	1	1	1	1	1	1	1	1	1	1	1	1	1
b0033	carB	0.948498	1	1	1	1	1	1	1	1	1	1	1	1	1	1	1	1	1	1	1	1	1	1	1	1	1	1	1	1	1	1	1	1	1	1	1	1	1	1	1	1	1	1	1	1	1	1	1
b1100	ycfH	0.948498	1	1	1	1	1	1	1	1	1	1	1	1	1	1	1	1	1	1	1	1	1	1	1	1	1	1	1	1	1	1	1	1	1	1	1	1	1	1	2	1	1	1	1	1	1	1	1
b1538	dcp	0.948498	2	2	2	2	2	2	2	2	2	2	2	2	2	2	2	2	2	2	2	2	2	2	2	2	2	2	2	2	2	2	2	2	2	2	2	2	2	2	2	2	2	2	2	2	2	2	2
b1860	ruvB	0.948498	1	1	1	1	1	1	1	1	1	1	1	1	1	1	1	1	1	1	1	1	1	1	1	1	1	1	1	1	1	1	1	1	1	1	1	1	1	1	1	1	1	1	1	1	1	1	1
b1861	ruvA	0.948498	1	1	1	1	1	1	1	1	1	1	1	1	1	1	1	1	1	1	1	1	1	1	1	1	1	1	1	1	1	1	1	1	1	1	1	1	1	1	1	1	1	1	1	1	1	1	1
b3498	prlC	0.948498	2	2	2	2	2	2	2	2	2	2	2	2	2	2	2	2	2	2	2	2	2	2	2	2	2	2	2	2	2	2	2	2	2	2	2	2	2	2	2	2	2	2	2	2	2	2	2
b4170	mutL	0.948498	1	1	1	1	1	1	1	1	1	1	1	1	1	1	1	1	1	1	1	1	1	1	1	1	1	1	1	1	1	1	1	1	1	1	1	1	1	1	1	1	1	1	1	1	1	1	1
b0002	thrA	0.944206	2	2	2	2	2	2	2	2	2	2	2	2	2	2	2	2	2	2	2	2	2	2	2	2	2	2	2	2	2	2	2	2	2	2	2	2	2	2	2	2	2	2	2	2	2	2	2
b0161	degP	0.944206	3	3	3	3	3	3	3	3	3	3	3	3	3	3	3	3	3	3	3	3	3	3	3	3	3	3	3	3	3	3	3	3	3	2	3	3	3	3	3	3	3	3	3	3	3	3	3
b0632	dacA	0.944206	3	3	3	3	2	3	3	3	4	3	3	3	3	3	3	3	2	3	3	2	3	3	3	3	3	3	2	3	3	3	3	1	3	1	1	2	3	2	3	3	3	2	3	3	3	3	3
b0637	ybeB	0.944206	1	1	1	1	1	1	1	1	2	1	1	1	1	1	1	1	1	1	1	1	0	1	1	1	1	1	1	1	1	1	1	1	1	1	1	1	1	1	1	1	1	1	1	1	1	1	1
b0680	glnS	0.944206	1	1	1	1	1	1	1	1	1	1	1	1	1	1	1	1	1	1	1	1	1	1	1	1	1	1	1	1	1	1	1	1	1	1	1	1	1	1	1	1	1	1	1	1	1	1	1
b0738	tolR	0.944206	2	2	2	2	2	2	2	2	2	2	2	2	2	2	2	2	2	2	2	2	2	2	2	2	2	2	2	2	2	2	2	2	2	2	2	2	2	2	2	2	2	2	2	2	2	2	2
b0779	uvrB	0.944206	1	1	1	1	1	1	1	1	1	1	1	1	1	1	1	1	1	1	1	1	1	1	1	1	1	1	1	1	1	1	1	1	1	1	1	1	1	1	1	1	1	1	1	1	1	1	1
b1264	trpE	0.944206	2	2	2	2	2	2	2	2	1	2	2	2	2	2	2	2	2	2	2	2	2	2	2	2	2	2	2	2	2	2	2	2	2	2	2	2	2	2	2	2	2	2	2	2	2	2	2
b1633	nth	0.944206	1	1	1	1	1	1	1	1	1	1	1	1	1	1	1	1	1	1	1	1	1	1	1	1	1	1	1	1	1	1	1	1	1	1	1	1	1	1	1	1	1	1	1	1	1	1	1
b1812	pabB	0.944206	2	2	2	2	2	2	2	2	1	2	2	2	2	2	2	2	2	2	2	2	2	2	2	2	2	2	2	2	2	2	2	2	2	2	2	2	2	2	2	2	2	2	2	2	2	2	2
b1913	uvrC	0.944206	1	1	1	1	1	1	1	1	1	1	1	1	1	1	1	1	1	1	1	1	1	1	1	1	1	1	1	1	1	1	1	1	1	1	1	1	1	1	1	1	1	1	1	1	1	1	1
b2010	dacD	0.944206	3	3	3	3	2	3	3	3	4	3	3	3	3	3	3	3	2	3	3	2	3	3	3	3	3	3	2	3	3	3	3	1	3	1	1	2	3	2	3	3	3	2	3	3	3	3	3
b2599	pheA	0.944206	1	1	1	1	1	1	1	1	1	1	1	1	1	1	1	1	1	1	1	1	1	1	1	1	1	1	1	1	1	1	1	1	1	1	1	1	1	1	1	1	1	1	1	1	1	1	1
b3005	exbD	0.944206	2	2	2	2	2	2	2	2	2	2	2	2	2	2	2	2	2	2	2	2	2	2	2	2	2	2	2	2	2	2	2	2	2	2	2	2	2	2	2	2	2	2	2	2	2	2	2
b3234	degQ	0.944206	3	3	3	3	3	3	3	3	3	3	3	3	3	3	3	3	3	3	3	3	3	3	3	3	3	3	3	3	3	3	3	3	3	2	3	3	3	3	3	3	3	3	3	3	3	3	3
b4024	lysC	0.944206	2	2	2	2	2	2	2	2	2	2	2	2	2	2	2	2	2	2	2	2	2	2	2	2	2	2	2	2	2	2	2	2	2	2	2	2	2	2	2	2	2	2	2	2	2	2	2
b0149	mrcB	0.939914	3	3	3	3	3	3	3	3	3	3	3	3	3	3	3	3	3	3	3	3	3	3	3	3	3	3	3	3	3	3	2	3	3	2	3	3	3	3	3	3	3	3	3	3	3	3	3
b0420	dxs	0.939914	1	1	1	1	1	1	1	1	1	1	1	1	1	1	1	1	1	1	1	1	1	1	1	1	1	1	1	1	1	1	1	1	1	1	1	1	1	1	1	1	1	1	1	1	1	1	1
b0662	ubiF	0.939914	3	3	3	3	3	3	3	3	3	3	3	3	3	3	3	3	3	3	3	3	3	3	3	3	3	3	3	3	3	3	3	3	3	3	3	3	3	3	3	3	3	3	3	3	3	3	3
b1344	ydaO	0.939914	1	1	1	1	1	1	1	1	1	1	1	1	1	1	1	1	1	1	1	1	1	1	1	1	1	1	1	1	1	1	1	1	1	1	1	1	1	1	1	1	1	1	1	1	1	1	1
b1680	sufS	0.939914	2	2	2	2	2	2	2	2	2	2	2	2	2	2	2	2	2	2	2	2	2	2	2	2	2	2	2	2	2	1	2	2	2	2	2	2	2	2	2	2	2	2	2	2	2	2	2
b2519	pbpC	0.939914	3	3	3	3	3	3	3	3	3	3	3	3	3	3	3	3	3	3	3	3	3	3	3	3	3	3	3	3	3	3	2	3	3	2	3	3	3	3	3	3	3	3	3	3	3	3	3
b2580	ung	0.939914	1	1	1	1	1	1	1	1	1	1	1	1	1	1	1	1	1	1	1	1	1	1	1	1	1	1	1	1	1	1	1	1	1	1	1	1	1	1	1	1	1	1	1	1	1	1	1
b2616	recN	0.939914	1	1	1	1	1	1	1	1	1	1	1	1	1	1	1	1	1	1	1	1	1	1	1	1	1	1	1	1	1	1	1	1	1	1	1	1	1	1	1	1	1	1	1	1	1	1	1
b2810	csdA	0.939914	2	2	2	2	2	2	2	2	2	2	2	2	2	2	2	2	2	2	2	2	2	2	2	2	2	2	2	2	2	1	2	2	2	2	2	2	2	2	2	2	2	2	2	2	2	2	2
b2906	visC	0.939914	3	3	3	3	3	3	3	3	3	3	3	3	3	3	3	3	3	3	3	3	3	3	3	3	3	3	3	3	3	3	3	3	3	3	3	3	3	3	3	3	3	3	3	3	3	3	3
b2907	ubiH	0.939914	3	3	3	3	3	3	3	3	3	3	3	3	3	3	3	3	3	3	3	3	3	3	3	3	3	3	3	3	3	3	3	3	3	3	3	3	3	3	3	3	3	3	3	3	3	3	3
b2961	mutY	0.939914	1	1	1	1	1	1	1	1	1	1	1	1	1	1	1	1	1	1	1	1	1	1	1	1	1	1	1	1	1	1	1	1	1	1	1	1	1	1	1	1	1	1	1	1	1	1	1
b4058	uvrA	0.939914	1	1	1	1	1	1	1	1	0	1	1	1	1	1	1	1	1	1	1	1	1	1	1	1	1	1	1	1	1	1	1	1	1	1	1	1	1	1	1	1	1	1	1	1	1	1	1
b4389	radA	0.939914	1	1	1	1	1	1	1	1	1	1	1	1	1	1	1	1	1	1	1	1	1	1	1	1	1	1	1	1	1	1	1	1	1	1	1	1	1	1	1	1	1	1	1	1	1	1	1
b0029	ispH	0.935622	1	1	1	1	1	1	1	1	1	1	1	1	1	1	1	1	1	1	1	1	1	1	1	1	1	1	1	1	1	1	1	1	1	1	1	1	1	1	1	1	1	1	1	1	1	1	1
b0945	pyrD	0.935622	1	1	1	1	1	1	1	1	1	1	1	1	1	1	1	1	1	1	1	1	1	1	1	1	1	1	1	1	1	1	1	1	1	1	1	1	1	1	1	1	1	1	1	1	1	1	1
b1086	rluC	0.935622	1	1	1	1	1	1	1	1	1	1	1	1	1	1	1	1	1	1	1	1	1	1	1	1	1	1	1	1	1	1	1	1	1	1	1	1	1	1	1	1	1	1	1	1	1	1	1
b1236	galU	0.935622	2	2	2	2	2	2	2	2	2	2	2	2	2	2	2	2	2	2	2	1	2	2	2	2	2	2	2	2	2	1	2	2	2	2	2	2	1	1	1	2	2	2	2	2	2	2	2
b2232	ubiG	0.935622	1	1	1	1	1	1	1	1	1	1	1	1	1	1	1	1	1	1	1	1	1	1	1	1	1	1	1	1	1	1	1	1	1	1	1	1	1	1	1	1	1	1	1	1	1	1	1
b2511	der	0.935622	1	1	1	1	1	1	1	1	1	1	1	1	1	1	1	1	1	1	1	1	1	1	1	1	1	1	1	1	1	1	1	1	1	1	1	1	1	1	1	0	0	1	0	1	1	1	1
b3198	kdsC	0.935622	1	1	1	1	1	1	1	1	1	1	1	1	1	1	1	1	1	1	1	1	1	1	1	1	1	1	1	1	1	1	1	1	1	1	1	1	1	1	1	1	1	1	1	1	1	1	1
b3833	ubiE	0.935622	1	1	1	1	1	1	1	1	1	1	1	1	1	1	1	1	1	1	1	1	1	1	1	1	1	1	1	1	1	1	1	1	1	1	1	1	1	1	1	1	1	1	1	1	1	1	1
b3932	hslV	0.935622	1	1	1	1	1	1	1	1	1	1	1	1	1	1	1	1	1	1	1	1	1	1	1	1	1	1	1	1	1	1	1	1	1	1	1	1	1	1	1	1	1	1	1	1	1	1	1
b4173	hflX	0.935622	1	1	1	1	1	1	1	1	1	1	1	1	1	1	1	1	1	1	1	1	1	1	1	1	1	1	1	1	1	1	1	1	1	1	1	1	1	1	1	1	1	1	1	1	1	1	1
b0214	rnhA	0.93133	1	1	1	1	1	1	1	1	1	1	1	1	1	1	1	1	1	1	1	1	1	1	1	1	1	1	1	1	1	1	1	1	1	1	1	1	1	2	1	1	1	1	1	1	1	1	1
b0892	ycaJ	0.93133	1	1	1	1	1	1	1	1	1	1	1	1	1	1	1	1	1	1	1	1	1	1	1	1	1	1	1	1	1	1	1	1	1	1	1	1	1	1	1	1	1	1	1	1	1	1	1
b1107	nagZ	0.93133	1	1	1	1	1	1	1	1	1	1	1	1	1	1	1	1	1	1	1	1	1	1	1	1	1	1	1	1	1	1	1	1	1	1	1	1	1	1	1	1	1	1	1	1	1	1	1
b2509	xseA	0.93133	1	1	1	1	1	1	1	1	1	1	0	1	1	1	1	1	1	1	1	1	1	1	1	1	1	1	1	1	1	1	1	1	1	1	1	1	1	1	1	1	1	1	1	1	1	1	1
b2515	ispG	0.93133	1	1	1	1	1	1	1	1	1	1	1	1	1	1	1	1	1	1	1	1	1	1	1	1	1	1	1	1	1	1	1	1	1	1	1	1	1	1	1	1	1	1	1	1	1	1	1
b2530	iscS	0.93133	1	1	1	1	1	1	1	1	1	1	1	1	1	1	1	1	1	1	1	1	1	1	1	1	1	1	1	1	1	1	1	1	1	1	1	1	1	1	1	1	1	1	1	1	1	1	1
b2675	nrdE	0.93133	2	2	2	2	2	2	2	2	2	2	2	2	2	2	2	2	2	2	2	2	2	2	2	2	2	2	2	2	2	2	1	1	1	2	1	2	1	3	2	2	2	2	2	2	2	2	1
b0125	hpt	0.927039	1	1	1	1	1	1	1	1	1	1	1	1	1	1	1	1	1	1	1	1	1	1	1	1	1	1	1	1	1	1	1	1	1	1	1	1	1	1	1	1	1	1	1	1	1	1	1
b0262	afuC	0.927039	8	7	6	8	7	7	8	8	7	8	7	8	6	7	7	7	7	7	8	6	7	7	7	7	8	6	6	7	8	4	4	4	8	5	4	5	6	5	6	5	5	5	5	5	5	5	5
b0855	potG	0.927039	8	7	6	8	7	7	8	8	7	8	7	8	6	7	7	7	7	7	8	6	7	7	7	7	8	6	6	7	8	4	4	4	8	5	4	5	6	5	6	5	5	5	5	5	5	5	5
b1126	potA	0.927039	8	7	6	8	7	7	8	8	7	8	7	8	6	7	7	7	7	7	8	6	7	7	7	7	8	6	6	7	8	4	4	4	8	5	4	5	6	5	6	5	5	5	5	5	5	5	5
b1441	ydcT	0.927039	8	7	6	8	7	7	8	8	7	8	7	8	6	7	7	7	7	7	8	6	7	7	7	7	8	6	6	7	8	4	4	4	8	5	4	5	6	5	6	5	5	5	5	5	5	5	5
b1611	fumC	0.927039	2	2	2	2	2	2	2	2	2	2	2	2	2	2	2	2	2	2	2	2	2	2	2	2	2	2	2	4	2	2	2	2	2	2	2	2	2	2	2	2	2	2	2	2	2	2	2
b2422	cysA	0.927039	8	7	6	8	7	7	8	8	7	8	7	8	6	7	7	7	7	7	8	6	7	7	7	7	8	6	6	7	8	4	4	4	8	5	4	5	6	5	6	5	5	5	5	5	5	5	5
b2615	yfjB	0.927039	1	1	1	1	1	1	1	1	1	1	1	1	1	1	1	1	1	1	1	1	1	1	1	1	1	1	1	1	1	1	1	1	1	1	1	1	1	1	1	1	1	1	1	1	1	0	1
b2913	serA	0.927039	1	1	1	1	1	1	1	1	1	1	1	1	1	1	2	1	1	1	1	1	2	1	1	1	1	1	1	2	1	1	1	1	1	1	1	1	1	1	1	1	1	1	1	1	1	1	1
b3289	rsmB	0.927039	1	1	1	1	1	1	1	1	1	1	1	1	1	1	1	1	1	1	1	1	1	1	1	1	1	1	1	1	1	1	1	1	1	1	1	1	1	1	1	1	1	1	1	1	1	1	1
b3450	ugpC	0.927039	8	7	6	8	7	7	8	8	7	8	7	8	6	7	7	7	7	7	8	6	7	7	7	7	8	6	6	7	8	4	4	4	8	5	4	5	6	5	6	5	5	5	5	5	5	5	5
b3635	mutM	0.927039	1	1	1	1	1	1	1	1	1	1	1	1	1	1	1	1	1	1	1	1	1	1	1	1	1	1	1	1	1	1	1	1	1	1	1	1	1	1	1	1	1	1	1	1	1	1	1
b3643	rph	0.927039	1	1	1	1	1	1	1	1	0	1	1	0	1	1	1	1	1	1	1	1	1	1	1	1	1	1	1	1	1	1	1	1	1	1	1	1	1	1	1	1	1	1	1	1	1	1	1
b3700	recF	0.927039	1	1	1	1	1	1	1	1	1	1	1	1	1	1	1	1	1	1	1	1	1	1	1	1	1	1	1	1	1	1	1	1	1	1	1	1	1	1	1	1	1	1	1	1	1	1	1
b3835	ubiB	0.927039	1	1	1	1	1	1	1	1	1	1	1	1	1	1	1	1	1	1	1	1	1	1	1	1	1	1	1	1	1	1	1	1	1	1	1	1	1	1	1	1	1	1	1	1	1	1	1
b3931	hslU	0.927039	1	1	1	1	1	1	1	1	1	1	1	1	1	1	1	1	1	1	1	1	1	1	1	1	1	1	1	1	1	1	1	1	1	1	1	1	1	1	1	1	1	1	1	1	1	1	1
b4035	malK	0.927039	8	7	6	8	7	7	8	8	7	8	7	8	6	7	7	7	7	7	8	6	7	7	7	7	8	6	6	7	8	4	4	4	8	5	4	5	6	5	6	5	5	5	5	5	5	5	5
b4139	aspA	0.927039	2	2	2	2	2	2	2	2	2	2	2	2	2	2	2	2	2	2	2	2	2	2	2	2	2	2	2	4	2	2	2	2	2	2	2	2	2	2	2	2	2	2	2	2	2	2	2
b4175	hflC	0.927039	1	1	1	1	1	1	1	1	1	1	1	1	1	1	1	1	1	1	1	1	1	1	1	1	1	1	1	1	1	1	1	1	1	1	1	1	1	1	1	1	1	1	1	1	1	1	1
b0433	ampG	0.922747	1	1	1	1	1	1	1	1	1	1	1	1	1	1	1	1	1	1	1	1	1	1	1	1	1	1	1	1	1	1	1	1	1	1	1	1	1	1	1	1	1	1	1	1	1	1	1
b2480	bcp	0.922747	1	1	1	1	1	1	1	1	1	1	1	1	1	1	1	1	1	1	1	1	1	1	1	1	1	1	1	1	1	1	1	1	1	1	1	1	1	1	1	1	1	1	1	1	1	1	1
b2819	recD	0.922747	1	1	1	1	1	1	1	1	1	1	1	1	1	1	1	1	1	1	1	1	1	1	1	1	1	1	1	1	1	1	1	1	1	1	1	1	1	1	1	1	1	1	1	1	1	1	1
b0106	hofC	0.918455	2	2	2	2	3	3	2	1	2	2	1	2	2	2	2	2	3	3	2	1	3	2	2	2	2	2	2	2	3	1	1	2	3	1	1	2	1	1	2	1	1	1	1	1	1	1	1
b0273	argF	0.918455	1	1	1	1	2	1	1	1	2	1	1	2	2	1	1	1	1	1	1	1	2	1	1	2	1	1	2	1	2	1	1	1	1	1	1	1	2	2	2	2	2	2	1	2	2	2	2
b3251	mreB	0.918455	1	1	1	1	1	1	1	1	1	1	1	1	1	1	1	1	1	1	1	1	1	1	1	1	1	1	1	1	1	1	1	1	1	1	1	1	1	1	1	1	1	1	1	1	1	1	1
b3327	gspF	0.918455	2	2	2	2	3	3	2	1	2	2	1	2	2	2	2	2	3	3	2	1	3	2	2	2	2	2	2	2	3	1	1	2	3	1	1	2	1	1	2	1	1	1	1	1	1	1	1
b3774	ilvC	0.918455	1	1	1	1	1	1	1	1	1	1	1	1	1	1	1	1	1	1	1	1	1	1	1	1	1	1	1	1	1	1	1	1	1	1	1	1	1	1	1	1	1	1	1	1	1	1	1
b3960	argH	0.918455	1	1	1	1	1	1	1	1	1	1	1	1	1	1	1	1	1	1	1	1	1	1	1	1	1	1	1	2	1	1	1	1	1	1	1	1	1	1	1	1	1	1	1	1	1	1	1
b4254	argI	0.918455	1	1	1	1	2	1	1	1	2	1	1	2	2	1	1	1	1	1	1	1	2	1	1	2	1	1	2	1	2	1	1	1	1	1	1	1	2	2	2	2	2	2	1	2	2	2	2
b0660	ybeZ	0.914163	1	1	1	1	1	1	1	1	1	1	1	1	1	1	1	1	1	1	1	1	1	1	1	1	1	1	1	1	1	1	1	1	1	1	1	1	1	1	1	1	1	1	1	1	1	1	1
b1089	rpmF	0.914163	1	1	1	1	1	1	1	1	1	1	0	1	1	1	1	1	1	1	1	1	0	1	1	0	1	1	1	1	1	1	1	1	1	1	0	1	1	1	0	0	0	1	0	0	1	0	0
b1208	ispE	0.914163	1	1	1	1	1	1	1	1	1	1	1	1	1	1	1	1	1	1	1	1	1	1	1	1	1	1	1	1	1	1	1	1	1	1	1	1	1	1	1	1	1	1	1	1	1	1	1
b2383	ypdD	0.914163	4	4	4	4	5	4	4	3	4	4	4	4	3	4	4	4	4	4	4	3	5	4	4	5	4	4	4	5	4	3	3	4	5	3	3	3	3	1	4	2	2	2	2	3	3	3	3
b2416	ptsI	0.914163	4	4	4	4	5	4	4	3	4	4	4	4	3	4	4	4	4	4	4	3	5	4	4	5	4	4	4	5	4	3	3	4	5	3	3	3	3	1	4	2	2	2	2	3	3	3	3
b2829	ptsP	0.914163	4	4	4	4	5	4	4	3	4	4	4	4	3	4	4	4	4	4	4	3	5	4	4	5	4	4	4	5	4	3	3	4	5	3	3	3	3	1	4	2	2	2	2	3	3	3	3
b2947	gshB	0.914163	1	1	1	1	1	1	1	1	1	1	1	1	1	1	1	1	1	1	1	1	1	1	1	1	1	1	1	1	1	1	1	1	1	1	1	1	1	1	1	1	1	1	1	1	1	1	1
b3947	ptsA	0.914163	4	4	4	4	5	4	4	3	4	4	4	4	3	4	4	4	4	4	4	3	5	4	4	5	4	4	4	5	4	3	3	4	5	3	3	3	3	1	4	2	2	2	2	3	3	3	3
b0415	ribE	0.909871	1	1	1	1	1	1	1	1	1	1	1	1	1	1	1	1	1	1	1	1	1	1	1	1	1	1	1	1	1	1	1	1	1	1	1	1	1	1	1	1	1	1	1	1	1	1	1
b0733	cydA	0.909871	2	2	2	2	2	2	2	1	2	2	2	2	2	2	2	2	2	2	2	2	2	2	2	2	2	2	2	2	2	2	2	2	2	2	2	2	3	3	2	3	3	2	3	3	3	3	3
b0978	appC	0.909871	2	2	2	2	2	2	2	1	2	2	2	2	2	2	2	2	2	2	2	2	2	2	2	2	2	2	2	2	2	2	2	2	2	2	2	2	3	3	2	3	3	2	3	3	3	3	3
b1097	yceG	0.909871	1	1	1	1	1	1	1	1	1	1	1	1	1	1	1	1	1	1	1	1	1	1	1	1	1	1	1	1	1	1	1	1	1	1	1	1	1	1	1	1	1	1	1	1	1	1	1
b1829	htpX	0.909871	1	1	1	1	1	1	1	1	1	1	1	1	1	1	1	1	1	1	1	1	1	1	1	1	1	1	1	1	1	1	1	1	1	1	1	1	1	1	1	1	1	1	1	1	1	1	1
b2330	prmB	0.909871	1	1	1	1	1	1	1	1	1	1	1	1	1	1	1	1	1	1	1	1	1	1	1	1	1	1	1	1	1	1	1	1	1	1	1	1	1	1	1	0	0	1	0	0	1	1	1
b3172	argG	0.909871	1	1	1	1	1	1	1	1	1	1	1	1	1	1	1	1	1	1	1	1	1	1	1	1	1	1	1	1	1	1	1	1	1	1	1	1	1	1	1	1	1	1	1	1	1	1	1
b3771	ilvD	0.909871	1	1	1	1	1	1	1	1	0	1	1	1	1	1	1	1	1	1	1	1	1	1	1	1	1	1	1	1	1	1	1	1	1	1	1	1	1	1	1	2	2	1	1	2	2	2	2
b4005	purD	0.909871	1	1	1	1	1	1	1	1	1	1	1	1	1	1	1	1	1	1	1	1	1	1	1	1	1	1	1	1	1	1	1	1	1	1	1	1	1	1	1	1	1	1	1	1	1	1	1
b4245	pyrB	0.909871	1	1	1	1	1	1	1	1	1	1	1	1	1	1	1	1	1	1	1	1	1	1	1	1	1	1	1	1	1	1	1	1	1	1	1	1	1	1	1	1	1	1	1	1	1	1	1
b0128	yadH	0.905579	1	1	1	1	1	1	1	1	1	1	1	1	1	1	1	1	1	1	1	1	1	1	1	1	1	1	1	1	1	1	1	1	1	1	1	1	1	1	1	1	1	1	1	1	1	1	1
b0523	purE	0.905579	1	1	1	1	1	1	1	1	1	1	1	1	1	1	1	1	1	1	1	1	1	1	1	1	1	1	1	1	1	1	1	1	1	1	1	1	1	1	1	1	1	1	1	1	1	1	1
b0948	ycbY	0.905579	1	1	1	1	1	1	1	1	1	1	1	1	1	1	1	1	1	1	1	1	1	1	1	1	1	1	1	1	1	1	1	1	1	1	1	1	1	1	1	1	1	1	1	1	1	1	1
b2022	hisB	0.905579	1	1	1	1	1	1	1	1	1	1	1	1	1	1	1	1	1	1	1	1	1	1	1	1	1	1	1	1	1	1	1	1	1	1	1	1	1	1	1	1	1	1	1	1	1	1	1
b3319	rplD	0.905579	1	1	1	1	1	1	1	1	1	1	1	1	1	1	1	1	1	1	1	1	1	1	1	1	1	1	1	1	1	1	1	1	1	1	1	1	1	1	1	1	1	1	1	1	1	1	1
b3636	rpmG	0.905579	1	1	1	1	1	1	1	1	1	1	1	1	1	1	1	1	1	1	1	1	0	1	1	1	1	1	1	1	1	1	1	1	1	1	1	1	1	1	1	1	1	1	1	1	1	1	1
b0107	hofB	0.901288	2	2	2	2	3	3	2	1	2	2	2	2	2	2	2	2	3	3	2	0	3	2	2	2	2	2	2	2	3	0	2	1	3	0	0	0	1	1	2	1	1	1	1	1	1	1	1
b0133	panC	0.901288	1	1	1	1	1	1	1	1	1	1	1	1	1	1	1	1	1	1	1	1	1	1	1	1	1	1	1	1	1	1	1	1	1	1	1	1	1	1	1	1	1	1	1	1	1	1	1
b0134	panB	0.901288	1	1	1	1	1	1	1	1	1	1	1	1	1	1	1	1	1	1	1	1	1	1	1	1	1	1	1	1	1	1	1	1	1	1	1	1	1	1	1	1	1	1	1	1	1	1	1
b0312	betB	0.901288	8	10	8	10	7	7	8	10	8	8	9	9	6	10	7	10	10	10	8	6	7	9	10	7	8	9	7	8	6	5	2	6	6	5	6	6	8	6	8	8	8	6	7	8	7	8	6
b0333	prpC	0.901288	2	2	1	2	2	2	2	2	1	2	2	2	2	2	2	2	2	2	2	1	2	2	2	2	2	2	2	2	2	1	1	1	2	1	1	1	2	2	2	2	2	2	2	2	2	2	2
b0522	purK	0.901288	1	1	1	1	1	1	1	1	1	1	1	1	1	1	1	1	1	1	1	1	1	1	1	1	1	1	0	1	1	1	1	1	1	1	1	1	1	1	1	1	1	1	1	1	1	1	1
b0720	gltA	0.901288	2	2	1	2	2	2	2	2	1	2	2	2	2	2	2	2	2	2	2	1	2	2	2	2	2	2	2	2	2	1	1	1	2	1	1	1	2	2	2	2	2	2	2	2	2	2	2
b0737	tolQ	0.901288	1	1	1	1	1	1	1	1	1	1	1	1	1	1	1	1	1	1	1	1	1	1	1	1	1	1	1	1	1	1	1	1	1	1	1	1	1	1	1	1	1	1	1	1	1	1	1
b0826	moeB	0.901288	2	2	2	2	2	2	2	2	2	2	2	2	2	2	2	2	2	2	2	2	2	2	2	2	2	2	2	2	2	2	2	1	2	2	2	1	1	1	2	1	1	1	1	1	1	1	1
b1014	putA	0.901288	8	10	8	10	7	7	8	10	8	8	9	9	6	10	7	10	10	10	8	6	7	9	10	7	8	9	7	8	6	5	2	6	6	5	6	6	8	6	8	8	8	6	7	8	7	8	6
b1300	puuC	0.901288	8	10	8	10	7	7	8	10	8	8	9	9	6	10	7	10	10	10	8	6	7	9	10	7	8	9	7	8	6	5	2	6	6	5	6	6	8	6	8	8	8	6	7	8	7	8	6
b1385	feaB	0.901288	8	10	8	10	7	7	8	10	8	8	9	9	6	10	7	10	10	10	8	6	7	9	10	7	8	9	7	8	6	5	2	6	6	5	6	6	8	6	8	8	8	6	7	8	7	8	6
b1415	aldA	0.901288	8	10	8	10	7	7	8	10	8	8	9	9	6	10	7	10	10	10	8	6	7	9	10	7	8	9	7	8	6	5	2	6	6	5	6	6	8	6	8	8	8	6	7	8	7	8	6
b1444	ydcW	0.901288	8	10	8	10	7	7	8	10	8	8	9	9	6	10	7	10	10	10	8	6	7	9	10	7	8	9	7	8	6	5	2	6	6	5	6	6	8	6	8	8	8	6	7	8	7	8	6
b1525	yneI	0.901288	8	10	8	10	7	7	8	10	8	8	9	9	6	10	7	10	10	10	8	6	7	9	10	7	8	9	7	8	6	5	2	6	6	5	6	6	8	6	8	8	8	6	7	8	7	8	6
b2020	hisD	0.901288	1	1	1	1	1	1	1	1	1	1	1	1	1	1	1	1	1	1	1	1	1	1	1	1	1	1	1	1	1	1	1	1	1	1	1	1	1	1	1	1	1	1	1	1	1	1	1
b2024	hisA	0.901288	1	1	1	1	1	1	1	1	1	1	1	1	1	1	1	1	1	1	1	1	1	1	1	1	1	1	1	1	1	1	1	1	1	1	1	1	1	1	1	1	1	1	1	1	1	1	1
b2661	gabD	0.901288	8	10	8	10	7	7	8	10	8	8	9	9	6	10	7	10	10	10	8	6	7	9	10	7	8	9	7	8	6	5	2	6	6	5	6	6	8	6	8	8	8	6	7	8	7	8	6
b2960	yggH	0.901288	1	1	1	1	1	1	1	1	1	1	1	1	1	1	1	1	1	1	1	1	1	1	1	1	1	1	1	1	1	1	1	1	1	1	1	1	1	1	1	1	1	1	1	1	1	1	1
b3326	gspE	0.901288	2	2	2	2	3	3	2	1	2	2	2	2	2	2	2	2	3	3	2	0	3	2	2	2	2	2	2	2	3	0	2	1	3	0	0	0	1	1	2	1	1	1	1	1	1	1	1
b3588	aldB	0.901288	8	10	8	10	7	7	8	10	8	8	9	9	6	10	7	10	10	10	8	6	7	9	10	7	8	9	7	8	6	5	2	6	6	5	6	6	8	6	8	8	8	6	7	8	7	8	6
b3939	metB	0.901288	1	1	1	1	1	1	1	1	1	1	1	1	1	1	1	1	1	1	1	1	1	1	1	1	1	1	2	1	1	1	1	1	1	1	1	1	1	1	3	1	1	1	1	1	1	1	1
b3992	thiF	0.901288	2	2	2	2	2	2	2	2	2	2	2	2	2	2	2	2	2	2	2	2	2	2	2	2	2	2	2	2	2	2	2	1	2	2	2	1	1	1	2	1	1	1	1	1	1	1	1
b4233	mpl	0.901288	1	1	1	1	1	1	1	1	1	1	1	1	1	1	1	1	1	1	1	1	1	1	1	1	1	1	1	1	1	1	1	1	1	1	1	1	1	1	1	1	1	1	1	1	1	1	1
b0148	hrpB	0.896996	2	2	2	2	2	2	2	2	2	2	2	2	2	2	2	2	2	2	2	2	2	2	2	2	2	2	2	2	2	2	1	2	2	2	2	2	2	2	2	2	2	2	2	2	2	2	2
b1413	hrpA	0.896996	2	2	2	2	2	2	2	2	2	2	2	2	2	2	2	2	2	2	2	2	2	2	2	2	2	2	2	2	2	2	1	2	2	2	2	2	2	2	2	2	2	2	2	2	2	2	2
b2025	hisF	0.896996	1	1	1	1	1	1	1	1	1	1	1	1	1	1	1	1	1	1	1	1	1	1	1	1	1	1	1	1	1	1	1	1	1	1	1	1	1	1	1	1	1	1	1	1	1	1	1
b3180	yhbY	0.896996	1	1	1	1	1	1	1	1	1	1	1	1	1	1	1	1	1	1	1	1	0	1	1	1	1	1	1	1	1	1	1	1	1	1	1	1	1	1	1	1	1	1	1	1	1	1	1
b3973	birA	0.896996	1	1	1	1	1	1	1	1	1	1	1	1	1	1	1	1	1	1	1	1	1	1	1	1	1	1	1	1	1	1	1	1	1	1	1	1	1	1	1	1	1	1	1	1	1	1	1
b0071	leuD	0.892704	1	1	1	1	1	1	1	1	0	1	1	1	1	1	1	1	1	1	1	1	1	1	1	1	1	1	1	1	1	1	1	1	1	1	1	1	1	1	1	1	1	1	1	1	1	1	1
b0077	ilvI	0.892704	3	3	2	3	3	3	3	3	1	3	3	2	3	3	3	3	3	3	3	3	3	3	3	3	3	3	3	3	3	3	3	3	3	3	3	2	3	3	3	3	3	3	3	3	3	3	3
b1640	ydhH	0.892704	1	1	1	1	1	1	1	1	1	1	1	1	1	1	1	1	1	1	1	1	1	1	1	1	1	1	1	1	1	1	1	1	1	1	1	1	1	1	1	1	1	1	1	1	1	1	1
b2023	hisH	0.892704	1	1	1	1	1	1	1	1	1	1	1	1	1	1	1	1	1	1	1	1	1	1	1	1	1	1	1	1	1	1	1	1	1	1	1	1	1	1	1	1	1	1	1	1	1	1	1
b3671	ilvB	0.892704	3	3	2	3	3	3	3	3	1	3	3	2	3	3	3	3	3	3	3	3	3	3	3	3	3	3	3	3	3	3	3	3	3	3	3	2	3	3	3	3	3	3	3	3	3	3	3
b3839	tatC	0.892704	1	1	1	1	1	1	1	1	1	1	1	1	1	1	1	1	1	1	1	1	1	1	1	1	1	1	1	1	1	1	1	1	1	1	1	1	1	1	1	1	1	1	1	1	1	1	1
b3870	glnA	0.892704	1	1	1	1	1	1	1	1	1	1	1	1	1	1	1	1	1	1	1	1	1	1	1	1	1	1	1	1	1	1	1	1	1	1	1	1	1	1	1	1	1	1	1	1	1	1	1
b4473	smf	0.892704	0	1	1	1	1	1	1	1	1	1	1	1	0	1	1	1	1	1	1	1	1	1	1	1	1	1	1	1	1	1	1	1	1	1	1	1	1	1	1	1	1	1	1	1	1	1	1
b0073	leuB	0.888412	2	2	2	2	2	1	2	2	1	2	2	2	2	2	1	2	2	2	2	2	1	2	2	2	2	2	1	2	1	1	2	2	1	1	1	2	1	1	2	1	1	1	1	1	1	1	1
b0109	nadC	0.888412	1	1	1	1	1	1	1	1	1	1	1	1	1	1	1	1	1	1	1	1	1	1	1	1	1	1	1	1	1	1	1	1	1	1	1	1	1	1	1	1	1	1	1	1	1	1	1
b1267	yciO	0.888412	1	1	1	1	1	1	1	1	1	1	1	1	1	1	1	1	1	1	1	1	1	1	1	1	1	1	1	1	1	1	1	1	1	1	1	1	1	1	1	1	1	1	1	1	1	1	1
b1800	yeaU	0.888412	2	2	2	2	2	1	2	2	1	2	2	2	2	2	1	2	2	2	2	2	1	2	2	2	2	2	1	2	1	1	2	2	1	1	1	2	1	1	2	1	1	1	1	1	1	1	1
b2019	hisG	0.888412	1	1	1	1	1	1	1	1	1	1	1	1	1	1	1	1	1	1	1	1	1	1	1	1	1	1	1	1	1	1	1	1	1	1	1	1	1	1	1	1	1	1	1	1	1	1	1
b2218	rcsC	0.888412	4	4	4	4	4	4	4	4	3	4	4	4	3	4	4	4	4	4	4	4	4	3	4	4	4	4	4	4	4	5	4	4	4	4	4	4	3	4	5	4	4	4	4	4	4	4	4
b2370	evgS	0.888412	4	4	4	4	4	4	4	4	3	4	4	4	3	4	4	4	4	4	4	4	4	3	4	4	4	4	4	4	4	5	4	4	4	4	4	4	3	4	5	4	4	4	4	4	4	4	4
b2786	barA	0.888412	4	4	4	4	4	4	4	4	3	4	4	4	3	4	4	4	4	4	4	4	4	3	4	4	4	4	4	4	4	5	4	4	4	4	4	4	3	4	5	4	4	4	4	4	4	4	4
b3210	arcB	0.888412	4	4	4	4	4	4	4	4	3	4	4	4	3	4	4	4	4	4	4	4	4	3	4	4	4	4	4	4	4	5	4	4	4	4	4	4	3	4	5	4	4	4	4	4	4	4	4
b3260	dusB	0.888412	1	1	1	1	1	1	1	1	1	1	1	1	1	1	1	1	1	1	1	1	1	1	1	1	1	1	1	1	1	1	1	1	1	1	1	1	1	1	1	1	1	1	1	1	1	1	1
b4136	dipZ	0.888412	1	1	1	1	1	1	1	1	1	1	1	1	1	1	1	1	1	1	1	1	1	1	1	1	1	1	1	1	1	1	1	1	1	1	1	1	2	2	1	2	2	2	2	2	2	2	1
b4220	ytfM	0.888412	1	1	1	1	1	1	1	1	1	1	1	1	1	1	1	1	1	1	1	1	1	1	1	1	1	1	1	1	1	1	1	1	1	1	1	1	1	1	1	1	1	1	1	1	1	1	1
b0143	pcnB	0.88412	1	1	1	1	1	1	1	1	1	1	1	1	1	1	1	1	1	1	1	1	1	1	1	1	1	1	1	1	1	1	1	1	1	1	1	1	1	1	1	1	1	1	1	1	1	1	1
b0918	kdsB	0.88412	1	1	1	1	2	2	1	1	1	1	1	1	2	1	1	1	1	2	1	1	2	1	1	2	1	2	1	2	2	1	1	1	2	1	1	1	1	1	1	1	1	1	1	1	1	1	1
b1272	sohB	0.88412	1	1	1	1	1	1	1	1	1	1	1	1	1	1	1	1	1	1	1	1	1	1	1	1	1	1	1	1	1	1	1	1	1	1	1	1	1	1	1	1	1	1	1	1	1	1	1
b2894	xerD	0.88412	2	2	2	2	2	2	2	2	2	2	2	2	2	2	2	2	2	2	2	2	2	2	2	2	2	2	2	2	2	2	2	2	2	2	2	2	2	2	2	2	2	2	2	2	2	2	2
b3228	sspB	0.88412	1	1	1	1	1	1	1	1	1	1	1	1	1	1	1	1	1	1	1	1	1	1	1	1	1	1	1	1	1	1	1	1	1	1	1	1	1	1	1	1	1	1	1	1	1	1	1
b3229	sspA	0.88412	1	1	1	1	1	1	1	1	1	1	1	1	1	1	1	1	1	1	1	1	1	1	1	1	1	1	1	1	1	1	1	1	1	1	1	1	1	1	1	1	1	1	1	1	1	1	1
b3259	prmA	0.88412	1	1	1	1	1	1	1	1	1	1	1	1	1	1	1	1	1	1	1	1	1	1	1	1	1	1	1	1	1	1	1	1	1	1	1	1	1	1	1	1	1	1	1	1	1	1	1
b3811	xerC	0.88412	2	2	2	2	2	2	2	2	2	2	2	2	2	2	2	2	2	2	2	2	2	2	2	2	2	2	2	2	2	2	2	2	2	2	2	2	2	2	2	2	2	2	2	2	2	2	2
b3941	metF	0.88412	1	1	1	1	1	1	1	1	1	1	1	1	1	1	1	1	1	1	1	1	1	1	1	1	1	1	1	1	1	1	1	1	1	1	1	1	1	1	1	1	1	1	1	1	1	1	1
b0004	thrC	0.879828	1	1	1	1	1	1	1	1	1	1	1	1	1	1	1	1	1	1	1	1	1	1	1	1	1	1	1	1	1	1	1	1	1	1	1	1	1	1	1	1	1	1	1	1	1	1	1
b0243	proA	0.879828	1	1	1	1	1	1	1	1	1	1	1	1	1	1	1	1	1	1	1	1	1	1	1	1	1	1	1	1	1	1	1	1	1	1	1	1	1	1	1	1	1	1	1	1	1	1	1
b1701	ydiD	0.879828	2	2	2	2	2	2	2	2	2	2	2	2	2	2	2	2	1	2	2	1	2	2	2	2	1	2	1	2	2	2	1	1	2	2	2	2	0	1	0	2	2	1	2	2	2	2	2
b1805	fadD	0.879828	2	2	2	2	2	2	2	2	2	2	2	2	2	2	2	2	1	2	2	1	2	2	2	2	1	2	1	2	2	2	1	1	2	2	2	2	0	1	0	2	2	1	2	2	2	2	2
b2011	sbcB	0.879828	1	1	1	1	1	1	1	1	1	1	1	1	1	1	1	1	1	1	1	1	1	1	1	1	1	1	1	1	1	1	1	1	1	1	1	1	1	1	1	1	1	1	1	1	1	1	1
b2822	recC	0.879828	1	1	1	1	1	1	1	1	1	1	1	1	1	1	1	1	1	1	1	1	1	1	1	1	1	1	1	1	1	1	1	1	1	1	1	1	1	1	1	1	1	1	1	1	1	1	1
b3391	hofQ	0.879828	1	1	1	1	1	1	1	1	1	1	1	1	1	1	1	1	1	1	1	1	1	1	1	1	1	1	1	1	1	1	0	1	1	1	1	1	1	1	1	1	1	1	0	1	1	1	1
b3936	rpmE	0.879828	1	1	1	1	0	1	1	1	1	1	1	1	1	1	1	1	1	1	1	1	0	1	1	0	1	1	1	1	1	1	1	1	1	1	0	1	1	1	0	1	1	1	1	1	1	1	1
b0242	proB	0.875536	1	1	1	1	1	1	1	1	1	1	1	1	1	1	1	1	1	1	1	1	1	1	1	1	1	1	1	1	1	1	1	1	1	1	1	1	1	1	1	1	1	1	1	1	1	1	1
b2304	yfcH	0.875536	1	1	1	1	1	1	1	1	1	1	1	1	1	1	1	1	1	1	1	1	1	1	1	1	1	1	1	1	1	1	1	1	1	1	1	1	1	1	1	1	1	1	1	1	1	1	1
b2562	yfhL	0.875536	1	1	1	1	1	1	1	1	1	1	1	1	1	1	1	1	1	1	1	1	1	1	1	1	1	1	1	1	1	1	1	1	1	1	0	1	1	1	1	1	1	1	1	1	1	1	1
b2838	lysA	0.875536	1	1	1	1	1	1	1	1	1	1	1	1	1	1	1	1	1	1	1	1	1	1	1	1	1	1	1	1	1	1	1	1	1	1	1	1	2	2	1	2	2	2	2	2	2	2	2
b2904	gcvH	0.875536	1	1	1	1	1	1	1	1	1	1	1	1	1	1	1	1	1	1	1	1	1	1	1	1	1	1	1	1	1	1	1	1	1	1	1	1	1	1	1	1	1	1	1	1	1	1	1
b3195	yrbF	0.875536	1	1	1	1	1	1	1	1	1	1	1	1	1	1	1	1	1	1	1	1	1	1	1	1	1	1	1	1	1	1	1	1	1	1	1	1	1	1	1	1	1	1	1	1	1	1	1
b3644	yicC	0.875536	1	1	1	1	1	1	1	1	1	1	1	1	1	1	1	1	1	1	1	1	1	1	1	1	1	1	1	1	1	1	1	1	1	1	1	1	1	1	1	1	1	1	1	1	1	1	1
b4392	slt	0.875536	1	1	1	1	1	1	1	1	1	1	1	1	1	1	1	1	1	1	1	1	1	1	1	1	1	1	1	1	1	1	1	1	1	1	1	1	1	1	1	1	1	1	1	1	1	1	1
b0052	pdxA	0.871245	1	1	1	1	2	2	1	1	1	1	1	1	1	1	2	1	1	1	1	1	2	1	1	2	1	1	1	1	1	1	1	1	2	1	1	1	1	2	1	2	2	2	2	2	2	2	2
b0127	yadG	0.871245	1	1	1	1	1	1	1	1	1	1	1	1	1	1	1	1	1	1	1	1	1	1	1	1	1	1	1	1	1	1	1	1	1	1	1	1	1	1	1	1	1	1	1	1	1	1	1
b3056	cca	0.871245	1	1	1	1	1	1	1	1	1	1	1	1	1	1	1	1	1	1	1	1	1	1	1	1	1	1	1	1	1	1	1	1	1	1	1	1	1	1	1	1	1	1	1	1	1	1	1
b3407	yhgF	0.871245	1	1	1	1	1	1	1	1	1	1	1	1	1	1	1	1	1	1	1	1	1	1	1	1	1	1	1	1	1	1	1	1	1	1	1	1	1	1	1	1	1	1	1	1	1	1	1
b3926	glpK	0.871245	1	1	1	1	1	1	1	1	1	1	1	1	1	1	1	1	1	1	1	1	1	1	1	1	1	1	1	1	1	1	1	1	1	1	1	1	1	1	1	1	1	1	1	1	1	1	1
b0954	fabA	0.866953	1	1	1	1	1	1	1	1	1	1	1	1	1	1	1	1	1	1	1	1	1	1	1	1	1	1	1	1	1	1	1	1	1	1	1	1	1	1	1	1	1	1	1	1	1	1	1
b1864	yebC	0.866953	1	1	1	1	1	1	1	1	1	1	1	1	1	1	1	1	1	1	1	1	1	1	1	1	1	1	1	1	1	0	1	1	1	1	1	1	1	1	1	1	1	1	1	1	1	1	1
b0215	dnaQ	0.862661	1	1	1	1	1	1	1	1	1	1	1	1	1	1	1	1	1	1	1	1	1	1	1	1	1	1	1	1	1	1	1	1	1	1	1	1	1	2	1	1	1	1	1	1	1	1	1
b0330	prpR	0.862661	10	9	9	9	9	9	8	10	9	8	9	10	9	11	10	10	10	10	8	7	11	9	9	10	8	11	9	12	10	7	5	6	10	6	7	5	6	7	10	7	7	7	7	7	7	7	7
b0472	recR	0.862661	1	1	1	1	1	1	1	1	1	1	1	1	1	1	1	1	1	1	1	1	1	1	1	1	1	1	1	1	1	1	1	1	1	1	1	1	1	1	1	1	1	1	1	1	1	1	1
b1201	dhaR	0.862661	10	9	9	9	9	9	8	10	9	8	9	10	9	11	10	10	10	10	8	7	11	9	9	10	8	11	9	12	10	7	5	6	10	6	7	5	6	7	10	7	7	7	7	7	7	7	7
b2491	hyfR	0.862661	10	9	9	9	9	9	8	10	9	8	9	10	9	11	10	10	10	10	8	7	11	9	9	10	8	11	9	12	10	7	5	6	10	6	7	5	6	7	10	7	7	7	7	7	7	7	7
b2498	upp	0.862661	1	1	1	1	1	1	1	1	1	1	1	1	1	1	1	1	1	1	1	1	1	1	1	1	1	1	1	1	1	1	1	1	1	1	1	1	1	1	1	1	1	1	1	1	1	1	1
b2554	yfhA	0.862661	10	9	9	9	9	9	8	10	9	8	9	10	9	11	10	10	10	10	8	7	11	9	9	10	8	11	9	12	10	7	5	6	10	6	7	5	6	7	10	7	7	7	7	7	7	7	7
b2709	norR	0.862661	10	9	9	9	9	9	8	10	9	8	9	10	9	11	10	10	10	10	8	7	11	9	9	10	8	11	9	12	10	7	5	6	10	6	7	5	6	7	10	7	7	7	7	7	7	7	7
b2731	fhlA	0.862661	10	9	9	9	9	9	8	10	9	8	9	10	9	11	10	10	10	10	8	7	11	9	9	10	8	11	9	12	10	7	5	6	10	6	7	5	6	7	10	7	7	7	7	7	7	7	7
b2869	ygeV	0.862661	10	9	9	9	9	9	8	10	9	8	9	10	9	11	10	10	10	10	8	7	11	9	9	10	8	11	9	12	10	7	5	6	10	6	7	5	6	7	10	7	7	7	7	7	7	7	7
b3117	tdcB	0.862661	2	2	2	2	2	2	2	2	2	2	2	2	2	2	2	2	2	2	2	2	2	2	2	2	2	2	2	2	2	2	2	2	2	2	2	2	2	2	2	2	2	2	2	2	2	2	2
b3500	gor	0.862661	1	1	1	1	1	1	1	1	1	1	1	1	1	1	1	1	1	1	1	1	1	1	1	1	1	1	1	1	1	1	1	1	1	1	1	1	1	1	1	1	1	1	1	1	1	1	1
b3772	ilvA	0.862661	2	2	2	2	2	2	2	2	2	2	2	2	2	2	2	2	2	2	2	2	2	2	2	2	2	2	2	2	2	2	2	2	2	2	2	2	2	2	2	2	2	2	2	2	2	2	2
b3868	glnG	0.862661	10	9	9	9	9	9	8	10	9	8	9	10	9	11	10	10	10	10	8	7	11	9	9	10	8	11	9	12	10	7	5	6	10	6	7	5	6	7	10	7	7	7	7	7	7	7	7
b4004	zraR	0.862661	10	9	9	9	9	9	8	10	9	8	9	10	9	11	10	10	10	10	8	7	11	9	9	10	8	11	9	12	10	7	5	6	10	6	7	5	6	7	10	7	7	7	7	7	7	7	7
b0008	talB	0.858369	2	2	2	2	2	2	2	2	2	2	2	2	2	2	2	2	2	2	2	2	2	2	2	2	2	2	3	2	2	2	1	1	2	2	2	2	2	2	2	2	2	2	2	2	2	2	2
b0053	surA	0.858369	1	1	1	1	1	1	1	1	1	1	1	1	1	1	1	1	1	1	1	1	1	1	1	1	1	1	1	1	1	1	1	1	0	1	1	1	1	1	1	1	1	1	1	1	1	1	1
b0167	glnD	0.858369	1	1	1	1	1	1	1	1	1	1	1	1	1	1	1	1	1	1	1	1	1	1	1	1	1	1	1	1	1	1	1	1	1	1	1	1	1	1	1	1	1	1	1	1	1	1	1
b0393	rdgC	0.858369	2	1	1	1	1	1	1	1	1	1	1	1	1	1	1	1	1	1	1	1	1	1	1	1	1	1	1	1	2	1	1	1	1	1	1	1	1	1	1	1	1	1	1	1	1	1	1
b0428	cyoE	0.858369	1	1	1	1	1	1	1	1	1	1	1	1	1	1	1	1	1	1	1	1	1	1	1	1	1	1	1	1	1	1	0	1	1	1	0	1	1	1	1	1	1	1	1	1	1	1	1
b0831	yliC	0.858369	6	6	5	6	5	5	6	6	6	6	6	6	6	6	5	6	6	6	6	6	5	6	6	5	6	6	5	6	5	5	5	6	5	5	5	5	5	5	6	5	5	5	5	5	5	5	5
b1244	oppB	0.858369	6	6	5	6	5	5	6	6	6	6	6	6	6	6	5	6	6	6	6	6	5	6	6	5	6	6	5	6	5	5	5	6	5	5	5	5	5	5	6	5	5	5	5	5	5	5	5
b1293	sapB	0.858369	6	6	5	6	5	5	6	6	6	6	6	6	6	6	5	6	6	6	6	6	5	6	6	5	6	6	5	6	5	5	5	6	5	5	5	5	5	5	6	5	5	5	5	5	5	5	5
b1486	ddpB	0.858369	6	6	5	6	5	5	6	6	6	6	6	6	6	6	5	6	6	6	6	6	5	6	6	5	6	6	5	6	5	5	5	6	5	5	5	5	5	5	6	5	5	5	5	5	5	5	5
b2178	yejB	0.858369	6	6	5	6	5	5	6	6	6	6	6	6	6	6	5	6	6	6	6	6	5	6	6	5	6	6	5	6	5	5	5	6	5	5	5	5	5	5	6	5	5	5	5	5	5	5	5
b2464	talA	0.858369	2	2	2	2	2	2	2	2	2	2	2	2	2	2	2	2	2	2	2	2	2	2	2	2	2	2	3	2	2	2	1	1	2	2	2	2	2	2	2	2	2	2	2	2	2	2	2
b2564	pdxJ	0.858369	1	1	1	1	1	1	1	1	1	1	1	1	1	1	1	1	1	1	1	1	1	1	1	1	1	1	1	1	1	1	1	1	1	1	1	1	1	1	1	1	1	1	1	1	1	1	1
b3543	dppB	0.858369	6	6	5	6	5	5	6	6	6	6	6	6	6	6	5	6	6	6	6	6	5	6	6	5	6	6	5	6	5	5	5	6	5	5	5	5	5	5	6	5	5	5	5	5	5	5	5
b3607	cysE	0.858369	1	1	1	1	1	1	1	1	1	1	1	1	1	1	1	1	1	1	1	1	1	1	1	1	1	1	1	1	1	1	1	1	1	1	1	1	1	1	1	1	1	1	1	1	1	1	1
b1729	ydjN	0.854077	3	3	3	3	3	3	4	3	2	4	3	3	4	3	3	3	3	3	4	3	3	3	3	3	4	4	4	4	3	2	1	3	3	3	3	3	4	3	5	3	3	3	3	3	3	3	2
b2436	hemF	0.854077	1	1	1	1	1	1	1	1	1	1	1	1	1	1	1	1	1	1	1	1	1	1	1	1	1	1	1	1	1	1	1	1	1	0	1	1	1	1	1	1	1	1	1	1	1	1	1
b2518	ndk	0.854077	1	1	1	1	1	1	1	1	1	1	1	1	1	1	1	1	1	1	1	1	1	1	1	1	1	1	1	1	1	1	1	1	1	1	1	1	1	1	1	1	1	1	1	1	1	1	1
b2744	surE	0.854077	1	1	1	1	1	1	1	1	1	1	1	1	1	1	1	1	1	1	1	1	1	1	1	1	1	1	1	1	1	1	1	1	1	1	1	1	1	1	1	1	1	1	1	1	1	1	1
b2817	amiC	0.854077	2	2	2	2	2	2	2	2	2	2	2	2	2	2	2	2	2	2	2	2	2	2	2	2	2	2	2	3	2	2	2	2	2	2	2	2	2	2	2	1	1	2	1	1	2	2	1
b2924	mscS	0.854077	1	1	1	1	1	1	1	1	1	1	1	1	1	1	1	1	1	1	1	1	1	1	1	1	1	1	1	1	1	1	1	1	1	1	1	1	1	1	1	2	2	1	1	2	2	2	2
b3053	glnE	0.854077	1	1	1	1	1	1	1	1	1	1	1	1	1	1	1	1	1	1	1	1	1	1	1	1	1	1	1	1	1	1	1	1	2	1	1	1	1	1	1	1	1	1	1	1	1	1	1
b3528	dctA	0.854077	3	3	3	3	3	3	4	3	2	4	3	3	4	3	3	3	3	3	4	3	3	3	3	3	4	4	4	4	3	2	1	3	3	3	3	3	4	3	5	3	3	3	3	3	3	3	2
b4077	gltP	0.854077	3	3	3	3	3	3	4	3	2	4	3	3	4	3	3	3	3	3	4	3	3	3	3	3	4	4	4	4	3	2	1	3	3	3	3	3	4	3	5	3	3	3	3	3	3	3	2
b4169	amiB	0.854077	2	2	2	2	2	2	2	2	2	2	2	2	2	2	2	2	2	2	2	2	2	2	2	2	2	2	2	3	2	2	2	2	2	2	2	2	2	2	2	1	1	2	1	1	2	2	1
b0431	cyoB	0.849785	1	1	1	1	1	1	1	1	1	1	1	1	1	1	1	1	1	1	1	1	1	1	1	1	1	1	1	1	1	0	0	1	1	0	0	1	1	1	1	1	1	1	1	1	1	1	1
b1397	paaJ	0.849785	3	3	4	4	3	3	2	3	4	2	4	4	3	4	3	3	4	3	2	3	4	3	3	3	2	3	5	3	3	2	1	2	3	2	2	2	2	2	3	2	2	2	2	2	2	2	2
b1749	xthA	0.849785	1	1	1	1	1	1	1	1	1	1	1	1	1	1	1	1	1	1	1	1	1	1	1	1	1	1	1	1	1	1	1	1	1	1	1	1	1	1	1	1	1	1	1	1	1	1	1
b2224	atoB	0.849785	3	3	4	4	3	3	2	3	4	2	4	4	3	4	3	3	4	3	2	3	4	3	3	3	2	3	5	3	3	2	1	2	3	2	2	2	2	2	3	2	2	2	2	2	2	2	2
b2781	mazG	0.849785	1	1	1	1	1	1	1	1	1	1	1	1	1	1	1	1	1	1	1	1	1	1	1	1	1	1	1	1	1	1	1	1	1	1	1	1	1	1	1	1	1	1	1	1	1	1	1
b2844	yqeF	0.849785	3	3	4	4	3	3	2	3	4	2	4	4	3	4	3	3	4	3	2	3	4	3	3	3	2	3	5	3	3	2	1	2	3	2	2	2	2	2	3	2	2	2	2	2	2	2	2
b3194	yrbE	0.849785	1	1	1	1	1	1	1	1	1	1	1	1	1	1	1	1	1	1	1	1	1	1	1	1	1	1	1	1	1	1	1	1	1	1	1	1	1	1	1	1	1	1	1	1	1	1	1
b3205	yhbJ	0.849785	1	1	1	1	1	1	1	1	1	1	1	1	1	1	1	1	1	1	1	1	1	1	1	1	1	1	1	1	1	1	1	1	1	1	1	1	1	1	1	1	1	1	1	1	1	1	1
b3463	ftsE	0.849785	1	1	1	1	1	1	1	1	1	1	1	1	1	1	1	1	1	1	1	1	1	1	1	1	1	1	1	1	1	1	1	1	1	1	1	1	1	1	1	1	1	1	1	1	1	1	1
b3499	yhiR	0.849785	1	1	1	1	1	1	1	1	1	1	1	1	1	1	1	1	1	1	1	1	1	1	1	1	1	1	1	1	1	1	1	1	1	1	1	1	1	1	1	1	1	1	1	1	1	1	1
b3845	fadA	0.849785	3	3	4	4	3	3	2	3	4	2	4	4	3	4	3	3	4	3	2	3	4	3	3	3	2	3	5	3	3	2	1	2	3	2	2	2	2	2	3	2	2	2	2	2	2	2	2
b4174	hflK	0.849785	1	1	1	1	1	1	1	1	1	1	1	1	1	1	1	1	1	1	1	1	1	1	1	1	1	1	1	1	1	1	1	1	1	1	1	1	1	1	1	1	1	1	1	1	1	1	1
b4214	cysQ	0.849785	1	1	1	1	1	1	1	1	0	1	1	1	1	1	1	1	1	1	1	1	1	1	1	1	1	1	1	1	1	1	1	1	1	1	1	1	1	1	1	1	1	1	1	1	1	1	1
b4226	ppa	0.849785	1	1	1	1	1	1	1	1	1	1	1	1	1	1	1	1	1	1	1	1	1	1	1	1	1	1	1	1	1	1	1	1	1	1	1	1	1	1	1	1	1	1	1	1	1	1	1
b4235	pmbA	0.849785	1	1	1	1	1	1	1	1	1	1	1	1	1	1	1	1	1	1	1	1	1	1	1	1	1	1	1	1	1	1	1	1	1	1	1	1	1	1	1	1	1	1	1	1	1	1	1
b0489	ybbK	0.845494	1	1	1	1	1	1	1	1	1	1	1	1	1	1	1	1	1	1	1	1	1	1	1	1	1	1	1	1	1	1	1	1	1	1	1	1	1	1	1	1	1	1	1	1	1	1	1
b0759	galE	0.845494	1	2	1	2	1	1	1	1	1	1	1	1	1	2	2	0	1	1	1	1	1	1	1	2	1	1	1	1	2	1	1	1	2	1	1	1	1	1	1	1	1	1	1	1	1	1	1
b0932	pepN	0.845494	1	1	1	1	1	1	1	1	1	1	1	1	1	1	1	1	1	1	1	1	1	1	1	1	1	1	1	1	1	1	1	1	1	1	1	1	1	1	1	1	1	1	1	1	1	1	1
b1206	ychM	0.845494	1	1	1	1	1	1	1	1	1	1	1	1	1	1	1	1	1	1	1	1	1	1	1	1	1	1	1	1	1	1	1	1	1	1	1	1	1	1	1	1	1	1	1	1	1	1	1
b2021	hisC	0.845494	1	1	1	1	1	1	1	1	1	1	1	1	1	1	1	1	1	1	1	1	1	1	1	1	1	1	1	1	1	1	1	1	1	1	1	1	1	1	1	1	1	1	1	1	1	1	1
b2182	bcr	0.845494	1	1	1	1	2	2	2	1	1	2	1	1	2	1	2	1	1	1	3	0	2	1	1	2	2	1	1	2	2	1	2	0	2	1	1	0	1	1	2	1	1	1	1	1	1	1	1
b2463	maeB	0.845494	1	1	1	1	1	1	1	1	1	1	1	1	1	1	1	1	1	1	1	1	1	1	1	1	1	1	1	1	1	1	1	1	1	1	1	1	1	1	1	1	1	1	1	1	1	1	1
b2785	rumA	0.845494	0	1	1	1	1	1	1	1	1	1	1	1	1	1	1	1	1	1	1	1	1	1	1	1	1	1	1	1	1	1	1	1	1	1	1	1	1	1	1	1	1	1	1	1	1	1	1
b3244	tldD	0.845494	1	1	1	1	1	1	1	1	1	1	1	1	1	1	1	1	1	1	1	1	1	1	1	1	1	1	1	1	1	1	1	1	1	1	1	1	1	1	1	1	1	1	1	1	1	1	1
b3492	yhiN	0.845494	1	1	1	1	1	1	1	1	1	1	1	1	1	1	1	1	1	1	1	1	1	1	1	1	1	1	1	1	1	1	1	1	1	1	1	1	1	1	1	1	1	1	1	1	1	1	1
b3991	thiG	0.845494	1	1	1	1	1	1	1	1	1	1	1	1	1	1	1	1	1	1	1	1	1	1	1	1	1	1	1	1	1	1	1	1	1	1	1	1	1	1	1	1	1	1	1	1	1	1	1
b0231	dinB	0.841202	1	1	1	1	1	1	1	1	1	1	1	1	1	1	1	1	1	1	1	1	1	1	1	1	1	1	1	1	1	1	1	0	1	1	1	1	1	1	1	1	1	1	1	1	1	1	1
b0799	dinG	0.841202	2	2	2	2	2	2	2	2	2	2	2	2	2	2	2	2	2	2	2	2	2	2	2	2	2	2	2	2	2	2	2	2	2	2	2	2	2	1	2	2	2	1	2	2	2	2	2
b1808	yoaA	0.841202	2	2	2	2	2	2	2	2	2	2	2	2	2	2	2	2	2	2	2	2	2	2	2	2	2	2	2	2	2	2	2	2	2	2	2	2	2	1	2	2	2	1	2	2	2	2	2
b1814	sdaA	0.841202	3	3	3	3	3	3	3	3	3	3	3	3	3	3	3	3	3	3	3	3	3	3	3	3	3	3	2	3	3	3	3	3	2	3	3	3	4	4	4	4	4	4	4	4	4	4	4
b1852	zwf	0.841202	1	1	1	1	1	1	1	1	1	1	1	1	1	1	1	1	1	1	1	1	1	1	1	1	1	1	1	1	1	0	1	1	1	1	1	1	1	1	1	1	1	1	1	1	1	1	1
b2502	ppx	0.841202	2	2	2	2	2	2	2	2	2	2	2	2	2	2	2	2	2	2	2	2	2	2	2	2	2	2	2	2	2	2	2	2	1	2	2	2	2	2	2	2	2	2	2	2	2	2	2
b2797	sdaB	0.841202	3	3	3	3	3	3	3	3	3	3	3	3	3	3	3	3	3	3	3	3	3	3	3	3	3	3	2	3	3	3	3	3	2	3	3	3	4	4	4	4	4	4	4	4	4	4	4
b2812	ygdL	0.841202	1	1	1	1	1	1	1	1	1	1	1	1	1	1	1	1	1	1	1	1	1	1	1	1	1	1	1	1	1	1	1	1	1	1	1	1	1	1	1	1	1	1	1	1	1	1	1
b3059	ygiH	0.841202	1	1	1	1	1	1	1	1	1	1	1	1	1	1	1	1	1	1	1	1	1	1	1	1	1	1	1	1	1	1	1	1	1	1	1	1	1	1	1	1	1	1	1	1	1	1	1
b3779	gpp	0.841202	2	2	2	2	2	2	2	2	2	2	2	2	2	2	2	2	2	2	2	2	2	2	2	2	2	2	2	2	2	2	2	2	1	2	2	2	2	2	2	2	2	2	2	2	2	2	2
b4025	pgi	0.841202	1	1	1	1	1	1	1	1	1	1	1	1	1	1	1	1	1	1	1	1	1	1	1	1	1	1	1	1	1	1	1	1	1	1	1	1	1	1	1	1	1	1	1	1	1	1	1
b4471	tdcG	0.841202	3	3	3	3	3	3	3	3	3	3	3	3	3	3	3	3	3	3	3	3	3	3	3	3	3	3	2	3	3	3	3	3	2	3	3	3	4	4	4	4	4	4	4	4	4	4	4
b0484	copA	0.83691	1	1	1	1	1	1	1	1	1	1	1	1	0	2	1	1	1	1	1	1	2	2	1	1	1	1	1	1	1	1	1	1	2	1	1	1	1	1	1	2	2	1	2	2	2	2	2
b0750	nadA	0.83691	1	1	1	1	1	1	1	1	1	1	1	1	1	1	1	1	1	1	1	0	1	1	1	1	1	1	1	1	1	1	1	1	1	1	1	1	1	1	1	1	1	1	1	1	1	1	1
b1090	plsX	0.83691	1	1	1	1	1	1	1	1	1	1	1	1	1	1	1	1	1	1	1	1	1	1	1	1	1	1	1	1	1	1	1	1	1	1	1	1	1	1	1	1	1	1	1	1	1	1	1
b3147	yraM	0.83691	1	1	1	1	0	1	1	1	1	1	1	1	1	1	1	1	1	1	1	1	1	1	1	1	1	1	1	1	1	1	1	1	1	1	1	1	1	1	1	1	1	1	1	1	1	1	1
b0006	yaaA	0.832618	1	1	1	1	1	1	1	1	1	1	1	1	1	1	1	1	1	1	1	1	1	1	1	1	1	1	1	1	1	1	1	1	1	1	1	1	1	1	1	1	1	1	1	1	1	1	1
b0400	phoR	0.832618	1	1	1	1	1	1	1	1	1	1	1	1	1	1	1	1	1	1	1	1	1	1	1	1	1	1	1	1	1	1	0	1	1	1	1	1	1	1	1	1	1	1	1	1	1	1	1
b0710	ybgI	0.832618	1	1	1	1	1	1	1	1	1	1	1	1	1	1	1	1	1	1	1	1	1	1	1	1	1	1	1	1	1	1	1	1	1	1	1	1	1	1	1	1	1	1	1	1	1	1	1
b0783	moaC	0.832618	1	1	1	1	1	1	1	1	1	1	1	1	1	1	1	1	1	1	1	1	1	1	1	1	1	1	1	1	1	1	1	1	1	1	1	1	1	1	1	1	1	1	1	1	1	1	1
b0827	moeA	0.832618	1	1	1	1	1	1	1	1	1	1	1	1	1	1	1	1	1	1	1	1	1	1	1	1	1	1	1	1	1	1	1	1	1	1	1	1	1	1	1	1	1	1	1	1	1	1	1
b0882	clpA	0.832618	1	1	1	1	1	1	1	1	1	1	1	1	1	0	1	1	1	1	1	1	1	1	1	1	1	1	1	1	1	1	1	1	1	1	1	1	1	1	1	1	1	1	1	1	1	1	1
b1335	ogt	0.832618	1	1	1	1	1	1	1	1	1	1	0	1	1	1	1	1	1	1	1	1	1	1	1	1	1	1	1	1	1	1	1	1	1	1	1	1	1	1	1	1	1	1	1	1	1	1	1
b1602	pntB	0.832618	1	1	1	1	1	1	1	1	1	1	1	1	1	1	1	1	1	1	1	1	1	1	1	1	1	1	1	1	1	1	1	1	1	1	1	1	1	1	1	1	1	1	1	1	1	1	1
b2820	recB	0.832618	1	1	1	1	1	1	1	1	1	1	1	1	1	1	1	1	1	1	1	1	1	1	1	1	1	1	1	1	1	1	1	1	1	1	1	1	0	1	1	1	1	1	1	0	0	1	1
b3368	cysG	0.832618	1	1	1	1	1	1	1	1	1	1	1	1	1	1	1	1	1	1	1	1	1	1	1	1	1	1	1	1	1	1	1	1	1	1	1	1	1	1	1	1	1	1	1	1	1	1	1
b3465	yhhF	0.832618	1	1	1	1	1	1	1	1	1	1	1	1	1	1	1	1	1	1	1	1	1	1	1	1	1	1	1	1	1	1	1	1	1	1	1	1	1	0	1	0	0	0	0	0	0	0	0
b3613	envC	0.832618	1	1	1	1	1	1	1	1	1	1	1	1	1	1	1	1	1	1	1	1	1	1	1	1	1	1	1	1	1	1	1	1	1	1	1	1	1	1	1	1	1	1	1	1	1	1	1
b4059	ssb	0.832618	1	3	1	1	1	1	1	1	1	1	1	1	3	1	1	1	1	2	1	1	1	1	1	1	1	1	1	1	1	1	1	1	1	1	1	1	1	2	1	1	1	2	1	1	1	2	2
b0781	moaA	0.828326	1	1	1	1	1	1	1	1	1	1	1	1	1	1	1	1	1	1	1	1	1	1	1	1	1	1	1	1	1	1	1	1	1	1	1	1	1	1	2	1	1	1	1	1	1	1	1
b1091	fabH	0.828326	1	1	1	1	1	1	1	1	1	1	1	1	1	1	1	1	1	1	1	1	1	1	1	1	1	1	1	1	1	1	1	1	1	1	1	1	1	1	1	1	1	1	1	1	1	1	1
b1603	pntA	0.828326	1	1	1	1	1	1	1	1	1	1	1	1	1	1	1	1	1	1	1	1	1	1	1	1	1	1	1	1	1	1	1	1	1	1	1	1	1	1	1	1	1	1	1	1	1	1	1
b2214	yojL	0.828326	1	1	1	1	1	1	1	1	1	1	1	1	1	1	1	1	1	1	1	1	1	1	1	1	1	1	1	1	1	1	1	1	1	1	1	1	1	1	1	1	1	1	1	1	1	1	1
b3232	yhcM	0.828326	1	1	1	1	1	1	1	1	1	1	1	1	1	1	1	1	1	1	1	1	1	1	1	1	1	1	1	1	1	1	1	1	1	1	1	1	1	1	1	1	1	1	1	1	1	1	1
b3725	pstB	0.828326	1	1	1	1	1	1	1	1	1	1	1	1	1	1	1	1	1	1	1	1	1	1	1	1	1	1	1	1	1	1	1	1	1	1	1	1	1	1	1	1	1	1	1	1	1	1	1
b3780	rhlB	0.828326	1	1	1	1	1	1	1	1	1	1	1	1	1	1	1	1	1	1	1	1	1	1	1	1	1	1	1	1	1	1	1	1	1	1	1	1	1	1	1	1	1	1	1	1	1	1	1
b3956	ppc	0.828326	1	1	1	1	1	1	1	1	1	1	1	1	1	1	1	1	1	1	1	1	1	1	1	1	1	1	1	1	1	1	1	1	1	1	1	1	1	1	1	1	1	1	1	1	1	1	1
b3994	thiC	0.828326	1	1	1	1	1	1	1	1	1	1	1	1	1	1	1	1	1	1	1	1	1	1	1	1	1	1	1	1	1	1	1	1	1	1	1	1	1	1	1	1	1	1	1	1	1	1	1
b4232	fbp	0.828326	1	1	1	1	1	1	1	1	1	1	1	1	1	1	1	1	1	1	1	1	1	1	1	1	1	1	1	1	1	1	1	1	1	1	1	1	1	1	1	1	1	1	1	1	1	1	1
b0469	apt	0.824034	1	1	1	1	1	1	1	1	1	1	1	1	1	1	1	1	1	1	1	1	1	1	1	1	1	1	1	1	1	1	1	1	1	1	1	1	1	1	1	1	1	1	1	1	1	1	1
b0832	yliD	0.824034	4	4	4	4	5	5	4	4	4	4	4	4	4	4	5	4	4	4	4	4	5	4	4	5	4	4	4	4	5	4	4	4	5	4	2	4	4	3	4	4	4	3	4	4	4	4	4
b1209	lolB	0.824034	1	1	1	1	1	1	1	1	1	1	1	1	1	1	1	1	1	1	1	1	1	1	1	1	1	1	1	1	1	1	1	1	1	1	1	1	1	1	1	1	1	1	1	1	1	1	1
b1232	purU	0.824034	1	1	1	1	1	1	1	1	1	1	1	1	1	1	1	1	1	1	1	1	1	1	1	1	1	1	1	1	1	1	1	1	1	1	1	1	1	1	1	1	1	1	1	1	1	1	1
b1245	oppC	0.824034	4	4	4	4	5	5	4	4	4	4	4	4	4	4	5	4	4	4	4	4	5	4	4	5	4	4	4	4	5	4	4	4	5	4	2	4	4	3	4	4	4	3	4	4	4	4	4
b1292	sapC	0.824034	4	4	4	4	5	5	4	4	4	4	4	4	4	4	5	4	4	4	4	4	5	4	4	5	4	4	4	4	5	4	4	4	5	4	2	4	4	3	4	4	4	3	4	4	4	4	4
b2905	gcvT	0.824034	1	1	1	1	1	1	1	1	0	1	1	1	1	1	1	1	1	1	1	1	1	1	1	1	1	1	1	1	1	1	1	1	1	1	1	1	1	1	1	1	1	1	1	1	1	1	1
b3542	dppC	0.824034	4	4	4	4	5	5	4	4	4	4	4	4	4	4	5	4	4	4	4	4	5	4	4	5	4	4	4	4	5	4	4	4	5	4	2	4	4	3	4	4	4	3	4	4	4	4	4
b0047	kefC	0.819742	1	2	2	2	2	2	2	2	2	2	2	2	0	2	2	2	2	2	2	3	2	2	2	3	1	2	3	2	2	3	1	2	1	2	1	2	2	3	3	2	2	2	2	2	2	3	2
b0478	ybaL	0.819742	1	2	2	2	2	2	2	2	2	2	2	2	0	2	2	2	2	2	2	3	2	2	2	3	1	2	3	2	2	3	1	2	1	2	1	2	2	3	3	2	2	2	2	2	2	3	2
b0674	asnB	0.819742	1	1	1	1	1	1	1	1	1	1	1	1	1	1	1	1	1	1	1	1	1	1	1	1	1	1	1	1	1	1	1	1	1	1	1	1	1	1	1	1	1	1	1	1	1	1	1
b1266	yciV	0.819742	1	1	1	1	1	1	1	1	1	1	1	1	1	1	1	1	1	1	1	1	1	1	1	1	1	1	1	1	1	1	1	1	1	1	1	1	1	1	1	1	1	1	1	1	1	1	1
b1663	mdtK	0.819742	1	1	1	1	1	1	1	1	1	1	1	1	1	1	1	1	1	1	1	1	1	1	1	1	1	1	1	1	1	0	1	1	1	1	1	1	1	1	1	1	1	1	1	1	1	1	1
b2751	cysN	0.819742	1	1	1	1	1	1	1	1	1	1	1	1	1	1	1	1	1	1	1	1	1	1	1	1	1	1	1	1	1	1	1	1	1	1	1	1	1	1	1	1	1	1	1	1	1	1	1
b2830	nudH	0.819742	1	1	1	1	1	1	1	1	1	1	1	1	1	1	1	1	1	1	1	1	1	1	1	1	1	1	1	1	1	1	1	1	1	1	1	1	1	1	1	1	1	1	1	1	1	1	1
b2903	gcvP	0.819742	1	1	1	1	1	1	1	1	1	1	1	1	1	1	1	1	1	1	1	1	1	1	1	1	1	1	1	1	1	1	1	1	1	1	1	1	1	1	1	1	1	1	0	1	1	1	1
b3350	kefB	0.819742	1	2	2	2	2	2	2	2	2	2	2	2	0	2	2	2	2	2	2	3	2	2	2	3	1	2	3	2	2	3	1	2	1	2	1	2	2	3	3	2	2	2	2	2	2	3	2
b3765	yifB	0.819742	1	1	1	1	1	1	1	1	1	1	1	1	1	1	1	1	1	1	1	0	1	1	1	1	1	1	1	1	1	0	0	1	1	0	1	1	1	0	1	1	1	0	1	1	1	1	1
b0049	apaH	0.815451	1	1	1	1	1	1	1	1	1	1	1	1	1	1	1	1	1	1	1	1	1	1	1	1	1	1	1	1	1	1	1	1	1	1	1	1	1	1	1	1	1	1	1	1	1	1	1
b0118	acnB	0.815451	1	1	1	1	1	1	1	1	1	1	1	1	1	1	1	1	1	1	1	1	1	1	1	1	1	1	2	1	1	1	1	1	1	1	1	1	1	1	1	1	1	1	1	1	1	1	1
b2512	yfgL	0.815451	1	1	1	1	1	1	1	1	1	1	1	1	1	1	1	1	1	1	1	1	1	1	1	1	1	1	1	1	1	1	1	1	1	1	1	1	1	1	1	1	1	1	1	1	1	1	1
b2745	truD	0.815451	1	1	1	1	1	1	1	1	1	1	1	1	1	1	1	1	1	1	1	1	1	1	1	1	1	1	1	1	1	1	1	1	1	1	1	1	1	1	1	1	1	1	1	1	1	1	1
b3248	yhdE	0.815451	1	1	1	1	1	1	1	1	1	1	1	1	1	1	1	1	1	1	1	1	1	1	1	1	1	1	1	1	1	1	1	1	1	1	1	1	1	1	1	1	1	1	1	1	1	1	1
b3447	ggt	0.815451	1	1	1	1	1	1	1	1	1	1	1	1	1	1	1	1	1	1	1	1	1	2	1	1	1	1	1	1	1	1	1	1	1	1	1	0	1	1	1	1	1	1	1	1	1	1	1
b1109	ndh	0.811159	1	1	1	1	1	1	1	1	1	1	1	1	1	1	1	1	1	1	1	1	1	1	1	1	1	1	1	1	1	1	1	1	1	1	1	1	1	1	1	1	1	1	1	1	1	1	1
b1128	ycfD	0.811159	1	1	1	1	1	1	1	1	1	1	1	1	1	1	1	1	1	1	1	1	1	1	1	1	1	1	1	1	1	1	1	1	1	1	1	1	1	1	1	1	1	1	1	1	1	1	1
b1363	trkG	0.811159	1	1	2	1	1	1	1	1	2	1	1	2	1	1	1	2	1	2	1	1	2	1	2	1	1	1	2	1	1	1	1	1	1	1	1	1	1	1	1	1	1	1	1	1	1	1	1
b3035	tolC	0.811159	1	1	1	1	1	1	1	1	1	1	1	1	1	1	1	1	1	1	1	1	1	1	1	1	1	1	1	1	1	1	1	1	1	1	1	1	1	1	1	1	1	1	1	1	1	1	1
b3202	rpoN	0.811159	1	1	1	1	1	1	1	1	1	1	1	1	1	1	1	1	1	1	1	1	1	1	1	1	1	1	1	1	1	1	1	1	1	1	1	1	1	1	1	1	1	1	1	1	1	1	1
b3290	trkA	0.811159	1	1	1	1	1	1	1	1	0	1	1	1	1	1	1	1	1	1	1	1	1	1	1	1	1	1	1	1	1	1	1	1	1	1	1	1	1	1	1	1	1	1	1	1	1	1	1
b3828	metR	0.811159	1	1	1	1	1	1	1	1	1	1	1	1	1	1	1	1	1	1	1	1	1	1	1	1	1	1	1	0	1	1	1	1	1	1	1	0	1	1	1	1	1	1	1	1	1	1	1
b3849	trkH	0.811159	1	1	2	1	1	1	1	1	2	1	1	2	1	1	1	2	1	2	1	1	2	1	2	1	1	1	2	1	1	1	1	1	1	1	1	1	1	1	1	1	1	1	1	1	1	1	1
b0126	can	0.806867	1	1	1	1	1	1	1	1	1	1	1	1	1	1	1	1	1	1	1	1	1	1	1	1	1	1	1	1	1	1	1	1	1	1	1	1	1	1	1	1	1	1	1	1	1	1	1
b0399	phoB	0.806867	1	1	1	1	1	1	1	1	1	1	1	1	1	1	1	1	1	1	1	1	1	1	1	1	1	1	1	1	1	1	1	1	0	1	1	1	1	1	1	1	1	1	1	1	1	1	1
b0418	pgpA	0.806867	1	1	1	1	1	1	1	1	1	1	1	1	1	1	1	1	1	1	1	1	1	1	1	1	1	1	1	1	1	1	1	1	1	1	1	1	1	1	1	1	1	1	1	1	1	1	1
b0441	ppiD	0.806867	1	1	1	1	1	1	1	1	1	1	1	1	1	1	1	1	1	1	1	1	1	1	1	1	1	1	1	1	1	1	1	1	1	1	1	1	1	1	1	1	1	1	1	1	1	1	1
b1593	ynfK	0.806867	1	1	1	1	1	1	1	1	1	1	1	1	1	1	0	1	1	1	1	1	1	1	1	1	1	1	1	1	1	1	1	1	1	1	1	1	2	2	2	2	2	2	2	2	2	2	2
b2688	gshA	0.806867	1	1	1	1	1	1	1	1	1	1	1	1	1	1	1	1	1	1	1	1	1	1	1	1	1	1	1	1	1	1	1	1	1	1	1	1	1	1	1	1	1	1	1	1	1	1	1
b3426	glpD	0.806867	1	1	1	1	1	1	1	1	1	1	1	1	1	1	1	1	1	1	1	1	1	1	1	1	1	1	2	1	1	1	1	1	1	1	1	1	1	1	1	1	1	1	1	1	1	1	1
b3958	argC	0.806867	1	1	1	1	1	1	1	1	1	1	1	1	1	1	1	1	1	1	1	1	1	1	1	1	1	1	1	1	1	1	1	1	1	1	1	1	1	1	1	1	1	1	1	1	1	1	1
b3961	oxyR	0.806867	1	1	1	1	1	1	1	1	1	1	1	1	1	1	1	1	1	1	1	1	1	1	1	1	1	1	1	1	1	1	1	1	1	1	1	1	1	1	1	1	1	1	1	1	1	1	1
b4069	acs	0.806867	1	1	1	1	1	1	1	1	1	1	1	1	1	1	1	1	1	1	1	1	1	1	1	1	1	1	1	1	1	0	0	0	1	0	1	1	1	1	1	1	1	1	1	1	1	1	1
b4161	rsgA	0.806867	1	1	1	1	1	1	1	1	1	1	1	1	1	1	1	1	1	1	1	1	1	1	1	1	1	1	1	1	1	1	1	1	1	1	1	1	1	1	1	1	1	1	1	1	1	1	1
b0885	aat	0.802575	1	1	1	1	1	1	1	1	1	1	1	1	1	1	1	1	1	1	1	1	1	1	1	1	1	1	1	1	1	1	1	1	1	1	1	1	1	1	1	1	1	1	1	1	1	1	1
b0928	aspC	0.802575	2	2	2	2	2	2	2	2	2	2	2	2	2	2	2	2	2	2	2	2	2	2	2	2	2	2	2	2	2	2	2	2	2	2	2	2	2	2	2	2	2	2	2	2	2	2	2
b2041	rfbB	0.802575	1	2	2	1	2	2	1	2	2	1	2	2	2	2	1	2	2	2	1	1	2	1	1	1	1	1	1	1	1	2	1	2	1	2	2	1	1	2	1	2	2	2	2	2	2	2	1
b3788	rffG	0.802575	1	2	2	1	2	2	1	2	2	1	2	2	2	2	1	2	2	2	1	1	2	1	1	1	1	1	1	1	1	2	1	2	1	2	2	1	1	2	1	2	2	2	2	2	2	2	1
b4054	tyrB	0.802575	2	2	2	2	2	2	2	2	2	2	2	2	2	2	2	2	2	2	2	2	2	2	2	2	2	2	2	2	2	2	2	2	2	2	2	2	2	2	2	2	2	2	2	2	2	2	2
b1015	putP	0.798283	1	1	1	1	1	1	1	1	1	1	1	1	1	1	1	1	1	1	1	1	1	1	1	1	1	1	1	1	1	0	1	1	1	0	0	1	1	1	1	1	1	1	1	1	1	1	1
b1435	ydcP	0.798283	2	2	2	2	2	2	2	2	2	2	2	2	1	2	2	2	1	2	2	2	2	2	2	2	2	2	2	2	2	1	2	1	2	1	1	1	2	2	2	2	2	2	2	2	2	2	2
b2081	yegQ	0.798283	2	2	2	2	2	2	2	2	2	2	2	2	1	2	2	2	1	2	2	2	2	2	2	2	2	2	2	2	2	1	2	1	2	1	1	1	2	2	2	2	2	2	2	2	2	2	2
b2199	ccmC	0.798283	1	1	1	1	1	1	1	1	1	1	1	1	1	1	1	1	1	1	1	1	1	1	1	1	1	1	1	1	1	1	1	1	0	1	1	1	2	2	1	2	2	2	2	2	2	2	2
b2278	nuoL	0.798283	2	1	2	2	1	1	2	2	2	2	1	2	2	2	1	2	1	2	2	2	1	1	3	1	2	2	2	2	1	2	1	1	1	2	2	1	1	1	1	1	1	1	1	1	1	1	1
b2484	hyfD	0.798283	2	1	2	2	1	1	2	2	2	2	1	2	2	2	1	2	1	2	2	2	1	1	3	1	2	2	2	2	1	2	1	1	1	2	2	1	1	1	1	1	1	1	1	1	1	1	1
b2752	cysD	0.798283	1	1	1	1	1	1	1	1	1	1	1	1	1	1	1	1	1	1	1	1	1	1	1	1	1	1	1	1	1	1	1	1	1	1	1	1	1	1	1	1	1	1	1	1	1	1	1
b4147	efp	0.798283	1	1	1	1	1	1	1	1	1	1	1	1	1	1	1	1	1	1	1	1	1	1	1	1	1	1	1	1	1	1	1	1	1	1	1	1	1	1	1	1	1	1	1	1	1	1	1
b0451	amtB	0.793991	1	1	1	1	1	1	1	1	1	1	1	1	1	1	1	1	1	1	1	1	1	1	1	1	1	1	1	1	1	1	1	1	1	1	1	1	1	1	1	1	1	1	1	1	1	1	1
b1249	cls	0.793991	1	1	1	1	1	1	1	1	1	1	1	1	1	1	1	1	1	1	1	1	1	1	1	1	1	1	1	1	1	1	1	1	1	1	1	1	1	1	1	1	1	1	1	1	1	1	1
b2296	ackA	0.793991	2	2	2	2	2	3	2	2	2	2	2	2	2	2	2	2	2	2	2	2	3	2	2	2	2	2	2	2	3	2	2	2	2	2	2	2	3	3	3	3	3	3	3	3	3	3	3
b2297	pta	0.793991	2	2	2	2	2	2	2	2	2	2	2	2	2	2	2	2	2	2	2	2	1	2	2	2	2	2	2	2	2	1	1	2	2	1	1	2	2	2	2	2	2	2	2	2	2	2	2
b2458	eutI	0.793991	2	2	2	2	2	2	2	2	2	2	2	2	2	2	2	2	2	2	2	2	1	2	2	2	2	2	2	2	2	1	1	2	2	1	1	2	2	2	2	2	2	2	2	2	2	2	2
b2532	yfhQ	0.793991	1	1	1	1	1	1	1	1	1	1	1	1	1	1	1	1	1	1	1	1	1	1	1	1	1	1	1	1	1	1	1	1	1	1	1	1	1	1	1	1	1	1	1	1	1	1	1
b2593	yfiH	0.793991	1	1	1	1	1	1	1	1	1	1	1	1	1	1	1	1	1	1	1	1	1	1	1	1	1	1	1	1	1	1	1	1	1	1	1	1	0	0	0	0	0	0	0	0	0	0	0
b2806	ygdE	0.793991	1	1	1	1	1	1	1	1	1	1	1	1	1	1	1	1	1	1	1	1	1	1	1	1	1	1	1	1	1	1	1	1	1	1	1	1	1	1	1	1	1	1	1	1	1	1	1
b3115	tdcD	0.793991	2	2	2	2	2	3	2	2	2	2	2	2	2	2	2	2	2	2	2	2	3	2	2	2	2	2	2	2	3	2	2	2	2	2	2	2	3	3	3	3	3	3	3	3	3	3	3
b3832	rmuC	0.793991	1	1	1	1	1	1	1	1	1	1	1	1	1	1	1	1	1	1	1	1	1	1	1	1	1	1	1	1	1	1	1	1	1	1	1	1	1	1	1	1	1	1	1	1	1	1	1
b3972	murB	0.793991	1	1	1	1	1	1	1	1	1	1	1	1	1	1	1	1	1	1	1	1	1	1	1	1	1	1	1	1	1	1	1	1	1	1	1	1	1	1	1	1	1	1	1	1	1	1	1
b4388	serB	0.793991	1	1	1	1	1	1	1	1	1	1	1	1	1	1	1	1	1	1	1	1	1	1	1	1	1	1	1	1	1	1	1	1	1	1	1	1	1	1	1	1	1	1	1	1	1	1	1
b0708	phr	0.7897	1	1	1	1	1	1	1	1	1	1	1	1	1	1	1	1	1	1	1	1	1	1	1	1	1	1	1	1	1	1	1	1	1	1	1	1	1	1	0	1	1	1	1	1	1	1	1
b0856	potH	0.7897	2	2	2	2	2	2	2	2	2	2	2	2	2	2	2	2	2	2	2	2	2	2	2	2	2	2	2	2	1	2	2	2	2	2	2	2	2	2	2	2	2	2	2	2	2	2	2
b1125	potB	0.7897	2	2	2	2	2	2	2	2	2	2	2	2	2	2	2	2	2	2	2	2	2	2	2	2	2	2	2	2	1	2	2	2	2	2	2	2	2	2	2	2	2	2	2	2	2	2	2
b1135	ymfC	0.7897	1	1	1	1	1	1	1	1	1	1	1	1	1	1	1	1	1	1	1	1	1	1	1	1	1	1	1	1	1	1	1	1	1	1	1	1	1	1	1	1	1	1	1	1	1	1	1
b2039	rfbA	0.7897	1	2	2	1	2	2	1	2	2	1	2	2	2	2	1	2	2	2	1	1	2	1	1	1	1	1	1	1	1	2	2	2	1	2	2	2	1	2	1	2	2	2	2	2	2	2	1
b2146	yeiT	0.7897	4	4	4	4	4	4	4	4	4	4	4	4	4	4	4	4	4	4	4	3	4	4	4	4	4	4	3	4	4	3	3	3	4	3	3	2	2	3	2	3	3	3	3	3	3	3	3
b2468	aegA	0.7897	4	4	4	4	4	4	4	4	4	4	4	4	4	4	4	4	4	4	4	3	4	4	4	4	4	4	3	4	4	3	3	3	4	3	3	2	2	3	2	3	3	3	3	3	3	3	3
b2494	yfgC	0.7897	1	1	1	1	1	1	1	1	1	1	1	1	1	1	1	1	1	1	1	1	1	1	1	1	1	1	1	1	1	1	1	1	1	1	1	1	1	1	1	1	1	1	1	1	1	1	1
b2887	ygfT	0.7897	4	4	4	4	4	4	4	4	4	4	4	4	4	4	4	4	4	4	4	3	4	4	4	4	4	4	3	4	4	3	3	3	4	3	3	2	2	3	2	3	3	3	3	3	3	3	3
b3149	yraO	0.7897	1	1	1	1	1	1	1	1	1	1	1	1	1	1	1	1	1	1	1	1	1	1	1	1	1	1	1	1	1	1	2	1	1	1	2	1	1	1	1	1	1	1	1	1	1	1	1
b3213	gltD	0.7897	4	4	4	4	4	4	4	4	4	4	4	4	4	4	4	4	4	4	4	3	4	4	4	4	4	4	3	4	4	3	3	3	4	3	3	2	2	3	2	3	3	3	3	3	3	3	3
b3789	rffH	0.7897	1	2	2	1	2	2	1	2	2	1	2	2	2	2	1	2	2	2	1	1	2	1	1	1	1	1	1	1	1	2	2	2	1	2	2	2	1	2	1	2	2	2	2	2	2	2	1
b3959	argB	0.7897	1	1	1	1	1	1	1	1	1	1	1	1	1	1	1	1	1	1	1	1	1	1	1	1	1	1	1	1	1	1	1	1	1	1	1	1	1	1	1	1	1	1	1	1	1	1	1
b0854	potF	0.785408	2	2	2	2	2	2	2	2	2	2	2	2	2	2	2	2	2	2	2	2	2	2	2	2	2	2	2	2	2	2	2	2	2	2	2	2	2	2	2	2	2	2	2	2	2	2	2
b1062	pyrC	0.785408	1	1	1	1	1	1	1	1	1	1	1	1	1	1	1	1	1	1	1	1	1	1	1	1	1	1	1	1	1	1	1	1	1	1	1	1	1	1	1	1	1	1	1	1	1	1	1
b1123	potD	0.785408	2	2	2	2	2	2	2	2	2	2	2	2	2	2	2	2	2	2	2	2	2	2	2	2	2	2	2	2	2	2	2	2	2	2	2	2	2	2	2	2	2	2	2	2	2	2	2
b2196	ccmF	0.785408	1	1	1	1	1	1	1	1	1	1	1	1	1	1	1	1	1	1	1	1	1	1	1	1	1	1	1	1	1	1	1	1	1	1	1	1	2	2	1	2	2	2	2	2	2	2	2
b3052	rfaE	0.785408	1	1	1	1	1	1	1	1	1	1	1	1	1	1	1	1	1	1	1	1	1	1	1	1	1	1	1	1	1	1	1	1	1	1	1	1	1	1	1	1	1	1	1	1	1	1	1
b0734	cydB	0.781116	2	2	2	2	2	2	2	2	2	2	2	2	2	2	2	2	2	2	2	2	1	2	2	2	2	2	2	2	2	2	2	2	2	2	2	2	2	2	1	2	2	2	2	2	2	2	2
b0979	appB	0.781116	2	2	2	2	2	2	2	2	2	2	2	2	2	2	2	2	2	2	2	2	1	2	2	2	2	2	2	2	2	2	2	2	2	2	2	2	2	2	1	2	2	2	2	2	2	2	2
b1612	fumA	0.781116	3	3	3	3	3	3	3	3	3	3	2	3	4	3	3	3	3	3	3	2	3	3	3	3	3	4	3	3	3	2	2	2	3	3	3	1	3	2	3	3	3	2	2	3	3	3	3
b1828	yebQ	0.781116	3	3	3	3	4	4	3	3	3	3	3	3	3	3	3	3	3	3	3	2	4	3	3	4	3	3	2	3	4	4	2	3	4	3	4	3	2	1	2	1	1	1	1	1	2	2	2
b2320	pdxB	0.781116	1	1	1	1	1	1	1	1	1	1	1	1	1	1	1	1	1	1	1	1	1	1	1	1	1	1	1	1	1	1	1	1	1	1	1	1	1	1	1	1	1	1	1	1	1	1	1
b2367	emrY	0.781116	3	3	3	3	4	4	3	3	3	3	3	3	3	3	3	3	3	3	3	2	4	3	3	4	3	3	2	3	4	4	2	3	4	3	4	3	2	1	2	1	1	1	1	1	2	2	2
b2686	emrB	0.781116	3	3	3	3	4	4	3	3	3	3	3	3	3	3	3	3	3	3	3	2	4	3	3	4	3	3	2	3	4	4	2	3	4	3	4	3	2	1	2	1	1	1	1	1	2	2	2
b3642	pyrE	0.781116	1	1	1	1	1	1	1	1	1	1	1	1	1	1	1	1	1	1	1	1	1	1	1	1	1	1	1	1	1	1	1	1	1	1	1	1	1	1	1	1	1	1	1	1	1	1	1
b3829	metE	0.781116	1	1	1	1	1	1	1	1	1	1	1	1	1	1	1	1	1	1	1	1	1	1	1	1	1	1	1	1	1	1	1	1	1	1	1	1	1	1	1	1	1	1	1	1	1	1	1
b4122	fumB	0.781116	3	3	3	3	3	3	3	3	3	3	2	3	4	3	3	3	3	3	3	2	3	3	3	3	3	4	3	3	3	2	2	2	3	3	3	1	3	2	3	3	3	2	2	3	3	3	3
b4155	poxA	0.781116	1	1	1	1	1	1	1	1	1	1	1	1	1	1	1	1	1	1	1	1	1	1	1	1	1	1	1	1	1	1	1	1	1	1	1	1	1	1	1	1	1	1	1	1	1	1	1
b0059	hepA	0.776824	1	1	1	1	1	1	1	1	0	1	1	1	1	1	1	1	1	1	1	1	1	1	1	1	1	1	1	1	1	1	1	1	1	1	1	1	1	1	1	1	1	1	1	1	1	1	1
b0211	mltD	0.776824	1	1	1	1	1	1	1	1	1	1	1	1	1	1	1	1	1	1	1	1	1	1	1	1	1	1	1	1	1	1	1	1	1	1	1	1	1	1	1	1	1	1	1	1	1	1	1
b0452	tesB	0.776824	1	1	1	1	1	1	1	1	1	1	1	1	1	1	1	1	1	1	1	1	1	1	1	1	1	1	1	1	1	1	1	1	1	1	1	1	1	1	1	1	1	1	1	1	1	1	1
b0471	ybaB	0.776824	1	1	1	1	1	1	1	1	1	1	0	1	1	1	1	1	1	1	1	1	1	1	1	1	1	1	1	1	1	1	1	1	1	1	1	1	1	1	1	1	1	1	1	1	1	1	1
b0598	cstA	0.776824	2	2	2	2	2	2	2	2	2	2	2	2	2	2	2	1	2	1	2	2	2	2	2	2	2	2	2	2	1	2	1	2	2	2	2	2	2	2	2	2	2	2	2	2	2	2	2
b0736	ybgC	0.776824	1	1	1	1	1	1	1	1	1	1	1	1	1	1	1	1	1	1	1	1	1	1	1	1	1	1	1	1	1	1	1	1	1	1	1	1	1	1	1	1	1	1	1	1	1	1	1
b0955	ycbZ	0.776824	1	1	1	1	1	1	1	1	1	1	1	1	1	1	1	1	1	1	1	1	1	1	1	1	1	1	1	1	1	1	0	1	1	1	1	1	1	1	1	1	1	1	1	1	1	1	1
b1627	rsxA	0.776824	1	1	1	1	1	1	1	1	1	1	1	1	1	1	1	1	1	1	1	1	1	1	1	1	1	1	1	1	1	1	1	1	1	1	1	1	1	1	1	1	1	1	1	1	1	1	1
b1630	rsxD	0.776824	1	1	1	1	1	1	1	1	1	1	1	1	1	1	1	1	1	1	1	1	1	1	1	1	1	1	1	1	1	1	1	1	1	1	1	1	1	1	1	1	1	1	1	1	1	1	1
b2029	gnd	0.776824	1	1	1	1	1	1	1	1	1	1	1	1	1	1	1	1	1	1	1	1	1	1	1	1	1	1	1	1	1	1	1	1	1	1	1	1	1	1	1	1	1	1	1	1	1	1	1
b2531	iscR	0.776824	1	1	1	1	1	1	1	1	1	1	1	1	1	1	1	1	1	1	1	1	1	1	1	1	1	1	1	1	1	1	1	1	1	1	1	1	1	1	1	1	1	1	1	1	1	1	1
b4354	yjiY	0.776824	2	2	2	2	2	2	2	2	2	2	2	2	2	2	2	1	2	1	2	2	2	2	2	2	2	2	2	2	1	2	1	2	2	2	2	2	2	2	2	2	2	2	2	2	2	2	2
b0917	ycaR	0.772532	1	1	1	1	1	1	1	1	1	1	1	1	1	1	1	1	1	1	1	1	0	1	1	1	1	1	1	1	1	1	1	1	1	1	1	1	1	1	1	1	1	1	1	1	1	1	1
b1275	cysB	0.772532	2	2	2	2	2	2	2	1	2	2	2	2	2	2	2	2	2	2	2	2	2	2	2	2	2	2	1	2	2	1	2	1	2	2	2	2	1	1	1	1	1	1	1	1	1	1	1
b1280	yciM	0.772532	1	1	1	1	1	1	1	1	1	1	1	1	1	1	1	1	1	1	1	1	1	1	1	1	1	1	1	1	1	1	1	1	1	1	1	1	1	1	1	1	1	1	1	1	1	1	1
b1706	ydiU	0.772532	1	1	1	0	1	1	1	1	1	1	1	1	1	1	1	1	1	1	1	1	1	1	1	1	1	1	1	1	1	1	2	1	1	1	1	1	1	1	1	1	1	1	1	1	1	1	1
b1987	cbl	0.772532	2	2	2	2	2	2	2	1	2	2	2	2	2	2	2	2	2	2	2	2	2	2	2	2	2	2	1	2	2	1	2	1	2	2	2	2	1	1	1	1	1	1	1	1	1	1	1
b2206	napA	0.772532	2	2	2	2	1	2	2	2	2	2	2	2	2	2	2	2	2	2	2	1	2	2	2	2	1	2	2	2	2	1	1	1	1	1	1	1	1	2	5	1	1	2	1	1	2	1	1
b2818	argA	0.772532	1	1	1	1	1	1	1	1	1	1	1	1	1	1	1	1	1	1	1	1	1	1	1	1	1	1	1	1	1	1	1	1	1	1	1	1	1	1	1	1	1	1	1	1	1	1	1
b2938	speA	0.772532	1	1	1	1	1	1	1	1	1	1	1	1	1	1	1	1	1	1	1	1	1	1	1	1	1	1	1	1	1	1	1	1	1	1	1	1	1	1	1	1	1	1	1	1	1	1	1
b3606	yibK	0.772532	1	1	1	1	1	1	1	1	1	1	1	1	1	1	1	1	1	1	1	1	1	1	1	1	1	1	1	1	1	1	1	1	1	1	1	1	1	1	1	1	1	1	1	1	1	1	1
b4079	fdhF	0.772532	2	2	2	2	1	2	2	2	2	2	2	2	2	2	2	2	2	2	2	1	2	2	2	2	1	2	2	2	2	1	1	1	1	1	1	1	1	2	5	1	1	2	1	1	2	1	1
b0677	nagA	0.76824	2	2	1	2	2	2	2	2	2	2	2	2	2	2	2	2	2	2	2	1	2	2	2	2	2	2	2	2	2	2	1	1	2	2	1	1	2	1	2	1	1	1	1	1	1	1	1
b0830	yliB	0.76824	5	5	6	5	6	6	6	5	6	6	5	6	6	6	6	6	6	6	6	5	6	5	5	6	6	6	5	6	6	5	6	4	6	5	5	4	6	5	6	5	5	5	5	5	5	5	5
b1243	oppA	0.76824	5	5	6	5	6	6	6	5	6	6	5	6	6	6	6	6	6	6	6	5	6	5	5	6	6	6	5	6	6	5	6	4	6	5	5	4	6	5	6	5	5	5	5	5	5	5	5
b1285	gmr	0.76824	2	2	3	2	3	3	1	2	3	1	3	3	2	3	2	3	2	3	3	3	3	3	3	2	0	4	3	3	3	0	0	2	3	0	1	3	4	4	3	4	4	4	4	4	4	4	2
b1294	sapA	0.76824	5	5	6	5	6	6	6	5	6	6	5	6	6	6	6	6	6	6	6	5	6	5	5	6	6	6	5	6	6	5	6	4	6	5	5	4	6	5	6	5	5	5	5	5	5	5	5
b1329	mppA	0.76824	5	5	6	5	6	6	6	5	6	6	5	6	6	6	6	6	6	6	6	5	6	5	5	6	6	6	5	6	6	5	6	4	6	5	5	4	6	5	6	5	5	5	5	5	5	5	5
b3020	ygiS	0.76824	5	5	6	5	6	6	6	5	6	6	5	6	6	6	6	6	6	6	6	5	6	5	5	6	6	6	5	6	6	5	6	4	6	5	5	4	6	5	6	5	5	5	5	5	5	5	5
b3544	dppA	0.76824	5	5	6	5	6	6	6	5	6	6	5	6	6	6	6	6	6	6	6	5	6	5	5	6	6	6	5	6	6	5	6	4	6	5	5	4	6	5	6	5	5	5	5	5	5	5	5
b3869	glnL	0.76824	1	1	1	1	1	1	1	1	1	1	1	1	1	1	1	1	1	1	1	1	1	1	1	1	1	1	1	1	1	1	1	1	1	1	1	1	1	1	1	1	1	1	1	1	1	1	1
b4221	ytfN	0.76824	1	1	1	1	1	1	1	1	1	1	1	1	1	1	1	1	1	1	1	1	1	1	1	1	1	1	1	1	1	1	1	1	1	1	1	1	1	1	1	1	1	1	1	1	1	1	1
b1246	oppD	0.763948	6	6	6	6	6	6	6	6	6	6	6	6	6	6	6	6	6	6	6	6	6	6	6	6	6	6	6	6	6	6	6	6	6	6	6	6	6	6	6	6	6	6	6	6	6	6	6
b1247	oppF	0.763948	6	6	6	6	6	6	6	6	6	6	6	6	6	6	6	6	6	6	6	6	6	6	6	6	6	6	6	6	6	6	6	6	6	6	6	6	6	6	6	6	6	6	6	6	6	6	6
b1687	ydiJ	0.763948	1	1	1	1	1	1	1	1	1	1	1	1	1	1	1	1	1	1	1	1	1	1	1	1	1	1	1	1	1	1	1	1	1	1	1	1	1	1	1	1	1	1	1	1	1	1	1
b2180	yejF	0.763948	6	6	6	6	6	6	6	6	6	6	6	6	6	6	6	6	6	6	6	6	6	6	6	6	6	6	6	6	6	6	6	6	6	6	6	6	6	6	6	6	6	6	6	6	6	6	6
b2324	trmC	0.763948	1	1	1	1	1	1	1	1	1	1	1	1	1	1	1	1	1	1	1	1	1	1	1	1	1	1	1	1	1	1	1	1	1	1	1	1	1	1	1	1	1	1	1	1	1	1	1
b2341	yfcX	0.763948	2	2	2	2	2	2	2	2	2	2	2	2	2	2	2	2	2	2	2	2	2	2	2	2	2	2	2	2	2	2	2	1	2	2	2	2	2	2	2	2	2	2	2	2	2	2	2
b2529	iscU	0.763948	1	1	1	1	1	1	1	1	1	1	1	1	1	1	1	1	1	1	1	1	1	1	1	1	1	1	1	1	1	1	1	1	1	1	1	1	1	1	1	1	1	1	1	1	1	1	1
b2558	yfhD	0.763948	1	1	1	1	1	1	1	1	1	1	1	1	1	1	1	1	1	0	1	1	1	1	1	1	1	1	1	1	1	1	1	1	1	1	1	1	1	1	1	1	1	1	1	1	1	1	1
b3203	yhbH	0.763948	1	1	1	1	1	1	1	1	1	1	1	1	1	1	1	1	1	1	1	1	1	1	1	1	1	1	1	1	1	1	1	0	1	1	1	1	1	1	1	1	1	1	1	1	1	1	1
b3416	malQ	0.763948	1	1	1	1	1	1	1	1	1	1	1	1	1	1	1	1	1	1	1	1	1	1	1	1	1	1	1	1	1	1	1	1	1	1	1	1	1	1	1	1	1	1	1	1	1	1	1
b3540	dppF	0.763948	6	6	6	6	6	6	6	6	6	6	6	6	6	6	6	6	6	6	6	6	6	6	6	6	6	6	6	6	6	6	6	6	6	6	6	6	6	6	6	6	6	6	6	6	6	6	6
b3541	dppD	0.763948	6	6	6	6	6	6	6	6	6	6	6	6	6	6	6	6	6	6	6	6	6	6	6	6	6	6	6	6	6	6	6	6	6	6	6	6	6	6	6	6	6	6	6	6	6	6	6
b3846	fadB	0.763948	2	2	2	2	2	2	2	2	2	2	2	2	2	2	2	2	2	2	2	2	2	2	2	2	2	2	2	2	2	2	2	1	2	2	2	2	2	2	2	2	2	2	2	2	2	2	2
b0794	ybhF	0.759657	2	2	2	2	2	2	2	2	2	2	2	2	2	2	2	2	2	2	2	2	2	2	2	2	2	2	2	2	2	2	1	2	2	2	2	2	1	2	2	2	2	2	2	2	2	2	2
b1712	ihfA	0.759657	1	1	1	1	1	1	1	1	1	1	1	1	1	1	1	1	1	1	1	1	0	1	1	1	1	1	1	1	1	1	1	1	1	1	1	1	1	1	1	1	1	1	1	1	1	1	1
b1870	yecO	0.759657	1	1	1	1	1	1	1	1	1	1	1	1	1	1	1	1	1	1	1	1	1	1	1	1	1	1	1	1	1	1	1	1	1	1	1	1	1	1	1	1	1	1	1	1	1	1	1
b1871	yecP	0.759657	1	1	1	1	1	1	1	1	1	1	1	1	1	1	1	1	1	1	1	1	1	1	1	1	1	1	1	1	1	1	1	1	1	1	1	1	1	1	1	1	1	1	1	1	1	1	1
b2342	yfcY	0.759657	1	1	1	1	1	1	1	1	1	1	1	1	1	1	1	1	1	1	1	1	1	1	1	1	1	1	1	1	1	1	1	1	1	1	1	1	1	1	1	1	1	1	1	1	1	1	1
b2385	ypdF	0.759657	2	2	2	2	2	2	2	2	2	2	2	2	2	2	2	2	2	2	2	1	2	2	2	2	2	2	2	2	2	1	2	2	2	1	1	2	2	1	2	1	1	1	1	1	1	1	1
b2501	ppk	0.759657	1	1	1	1	1	1	1	1	1	1	1	1	1	1	1	1	1	1	1	1	1	1	1	1	1	1	1	1	1	1	1	1	1	1	1	1	1	1	1	1	1	1	1	1	1	1	1
b2526	hscA	0.759657	1	1	1	1	1	1	1	1	1	1	1	1	1	1	1	1	1	1	1	1	1	1	1	1	1	1	1	1	1	1	1	1	1	1	1	1	1	1	1	1	1	1	1	1	1	1	1
b2795	ygdH	0.759657	1	1	1	1	1	1	1	1	1	1	1	1	1	1	1	1	1	1	1	1	1	1	1	1	1	1	1	1	1	1	1	1	1	1	1	1	1	1	1	1	1	1	1	1	1	1	1
b2908	pepP	0.759657	2	2	2	2	2	2	2	2	2	2	2	2	2	2	2	2	2	2	2	1	2	2	2	2	2	2	2	2	2	1	2	2	2	1	1	2	2	1	2	1	1	1	1	1	1	1	1
b3212	gltB	0.759657	1	1	1	1	1	1	1	1	1	1	1	1	1	1	1	1	1	1	1	1	1	1	1	1	1	1	1	1	1	1	1	1	0	1	1	1	1	1	1	0	0	1	0	0	1	1	1
b3431	glgX	0.759657	1	1	1	1	1	1	1	1	1	1	1	1	1	1	1	1	1	1	1	1	1	1	1	1	1	1	1	1	1	1	1	1	1	1	1	1	2	2	1	2	2	2	2	2	2	2	2
b3486	rbbA	0.759657	2	2	2	2	2	2	2	2	2	2	2	2	2	2	2	2	2	2	2	2	2	2	2	2	2	2	2	2	2	2	1	2	2	2	2	2	1	2	2	2	2	2	2	2	2	2	2
b0058	rluA	0.755365	1	1	1	1	1	1	1	1	1	1	1	1	1	1	1	1	1	1	1	1	1	1	1	1	1	1	1	1	1	1	1	1	1	1	1	1	1	1	1	1	1	1	1	1	1	1	1
b0074	leuA	0.755365	1	1	1	1	1	1	1	1	0	1	1	1	1	1	1	1	1	1	1	1	1	1	1	1	1	1	1	1	1	1	1	1	1	1	1	1	1	1	1	1	1	1	1	1	1	1	1
b0144	yadB	0.755365	1	1	1	1	1	1	1	1	1	1	1	1	1	1	1	1	1	1	1	1	1	1	1	1	1	1	1	1	1	1	1	1	1	1	1	1	1	1	1	1	1	1	1	1	1	1	1
b0199	metN	0.755365	1	1	1	1	1	1	1	1	1	1	1	1	1	1	1	1	1	1	1	1	1	1	1	1	1	1	1	1	1	1	1	1	1	1	1	1	2	2	3	2	2	2	2	2	2	2	2
b1632	rsxE	0.755365	1	1	1	1	1	1	1	1	1	1	1	1	1	1	1	1	1	1	1	1	1	1	1	1	1	1	1	1	1	1	1	1	1	1	1	1	1	1	1	1	1	1	1	1	1	1	1
b1652	rnt	0.755365	1	1	1	1	1	1	1	1	1	1	1	1	1	1	1	1	1	1	1	1	1	1	1	1	1	1	1	1	1	1	1	1	1	1	1	1	1	1	1	1	1	1	1	1	1	1	1
b1888	cheA	0.755365	1	1	1	1	1	1	1	1	0	1	1	1	1	1	1	1	1	1	1	1	1	1	1	1	1	1	1	1	1	1	0	0	1	1	1	1	1	1	1	1	1	1	1	1	1	1	1
b3196	yrbG	0.755365	1	1	1	1	1	1	1	1	1	1	1	1	1	1	1	1	1	1	1	1	1	1	1	1	1	1	1	1	1	1	1	1	1	1	1	1	1	1	1	1	1	1	1	1	1	1	1
b3867	hemN	0.755365	1	1	1	1	1	1	1	1	1	1	1	1	1	1	1	1	1	1	1	1	1	1	1	1	1	1	2	1	1	1	1	1	1	1	1	1	1	1	1	1	2	1	2	1	2	1	2
b4166	yjeS	0.755365	1	1	1	1	1	1	1	1	1	1	1	1	1	1	1	1	1	1	1	1	1	1	1	1	1	1	1	1	1	1	1	1	1	1	1	1	1	1	1	1	1	1	1	1	1	1	1
b0221	fadE	0.751073	1	1	1	1	1	1	1	1	1	1	1	1	1	1	1	1	1	1	1	1	1	1	1	1	1	1	1	1	1	1	0	0	1	1	1	1	1	1	1	0	0	1	1	0	1	1	1
b0223	yafJ	0.751073	1	1	1	1	1	1	1	1	1	1	1	1	1	1	1	1	1	1	1	1	1	1	1	1	1	1	1	1	1	1	1	1	1	1	1	1	1	1	1	1	1	1	1	1	1	1	1
b0659	ybeY	0.751073	1	1	1	1	1	1	1	1	1	1	1	1	1	1	1	1	1	1	1	1	1	1	1	1	1	1	1	1	1	1	1	1	1	1	1	1	1	1	1	1	1	1	1	1	1	1	1
b3318	rplW	0.751073	1	1	1	1	1	1	1	1	1	1	1	1	1	1	1	1	1	1	1	1	0	1	1	1	1	1	1	1	1	1	1	1	1	1	1	1	1	1	1	1	1	1	1	1	1	1	1
b3432	glgB	0.751073	1	1	1	1	1	1	1	1	1	1	1	1	1	1	1	1	1	1	1	1	1	1	1	1	1	1	1	1	1	1	1	1	1	1	1	1	1	1	1	1	1	1	1	1	1	1	1
b3612	gpmI	0.751073	1	1	1	1	1	1	1	1	1	1	1	1	1	1	1	1	1	1	1	1	1	1	1	1	1	1	1	1	1	1	1	1	1	1	1	1	1	1	1	1	1	1	1	1	1	1	1
b4067	actP	0.751073	1	1	1	1	1	1	1	1	1	1	1	1	1	1	1	1	1	1	1	1	1	1	1	1	1	1	1	1	1	1	0	1	1	1	1	1	1	1	1	1	1	1	1	1	1	1	1
b2794	yqcD	0.746781	1	1	1	1	1	1	1	1	1	1	1	1	1	1	1	1	1	1	1	1	1	1	1	1	1	1	1	1	1	1	1	1	1	1	1	1	1	1	1	1	1	1	1	1	1	1	1
b2972	pppA	0.746781	1	1	2	1	2	2	1	0	2	1	1	2	1	1	1	2	2	2	1	0	2	1	1	1	1	1	1	1	1	0	0	0	2	0	0	0	0	0	1	0	0	0	0	0	0	1	0
b3335	gspO	0.746781	1	1	2	1	2	2	1	0	2	1	1	2	1	1	1	2	2	2	1	0	2	1	1	1	1	1	1	1	1	0	0	0	2	0	0	0	0	0	1	0	0	0	0	0	0	1	0
b3400	hslR	0.746781	1	1	1	1	1	1	1	1	1	1	1	1	1	1	1	1	1	0	1	1	1	1	1	1	1	1	1	1	1	1	1	1	1	1	1	1	1	1	1	1	1	1	1	1	1	1	1
b4019	metH	0.746781	1	1	1	1	1	1	1	1	1	1	1	1	1	1	1	1	1	1	1	1	1	1	1	1	1	1	1	1	1	1	1	1	1	1	1	1	1	1	1	1	1	1	1	1	1	1	1
b0146	sfsA	0.742489	1	1	1	1	1	1	1	1	1	1	1	1	1	1	1	1	1	1	1	1	1	1	1	1	1	1	1	1	1	1	1	1	1	1	1	1	1	1	1	1	1	1	1	1	1	1	1
b0514	glxK	0.742489	2	2	2	2	3	2	2	2	2	2	2	2	2	2	2	2	2	2	2	1	3	2	2	2	2	2	1	3	2	1	1	1	2	1	1	1	3	4	2	3	3	4	2	3	4	4	4
b0852	rimK	0.742489	1	1	1	1	1	1	1	1	1	1	1	1	1	1	1	1	1	1	1	1	1	1	1	1	1	1	1	1	1	1	1	1	1	1	1	1	1	1	1	1	1	1	1	1	1	1	1
b1711	btuC	0.742489	1	1	2	1	4	4	3	2	2	2	2	2	4	2	3	2	1	2	3	2	4	2	1	5	2	4	1	3	4	2	4	1	4	2	2	1	1	2	10	2	2	2	2	2	2	2	2
b2028	ugd	0.742489	1	1	1	1	1	1	1	1	1	1	1	1	1	1	1	1	1	1	1	1	1	1	1	1	1	1	1	1	1	0	1	1	1	0	0	1	1	1	1	1	1	1	1	1	1	1	1
b2103	thiD	0.742489	1	1	1	1	1	1	1	1	1	1	1	1	1	1	1	1	1	1	1	1	1	1	1	1	1	1	1	1	1	1	1	1	1	1	1	1	1	1	1	1	1	1	1	1	1	1	1
b3124	garK	0.742489	2	2	2	2	3	2	2	2	2	2	2	2	2	2	2	2	2	2	2	1	3	2	2	2	2	2	1	3	2	1	1	1	2	1	1	1	3	4	2	3	3	4	2	3	4	4	4
b3409	feoB	0.742489	1	1	1	1	1	1	1	1	1	1	1	1	1	1	1	1	1	1	1	1	1	1	1	1	1	1	1	1	1	1	1	1	1	1	1	1	1	1	1	1	1	1	1	1	1	1	1
b4288	fecD	0.742489	1	1	2	1	4	4	3	2	2	2	2	2	4	2	3	2	1	2	3	2	4	2	1	5	2	4	1	3	4	2	4	1	4	2	2	1	1	2	10	2	2	2	2	2	2	2	2
b0198	metI	0.738197	1	1	1	1	1	1	1	1	1	1	1	1	1	1	1	1	1	1	1	1	1	1	1	1	1	1	1	1	1	1	1	1	1	1	1	1	2	2	2	2	2	2	2	2	2	2	2
b0652	gltL	0.738197	5	5	5	5	5	5	5	5	6	5	5	5	5	5	5	4	5	3	5	5	5	5	5	5	5	5	5	5	5	5	3	5	4	5	5	5	4	5	5	5	5	5	5	5	5	5	5
b0809	glnQ	0.738197	5	5	5	5	5	5	5	5	6	5	5	5	5	5	5	4	5	3	5	5	5	5	5	5	5	5	5	5	5	5	3	5	4	5	5	5	4	5	5	5	5	5	5	5	5	5	5
b1651	gloA	0.738197	1	1	1	1	1	1	1	1	1	1	1	1	1	1	1	1	1	1	1	1	1	1	1	1	1	1	1	1	1	1	1	1	1	1	1	1	1	1	1	1	1	1	1	1	1	1	1
b1766	sppA	0.738197	1	1	1	1	1	1	1	1	1	1	1	1	1	1	1	1	1	1	1	1	1	1	1	1	1	1	1	1	1	1	1	1	1	1	1	1	1	1	1	1	1	1	1	1	1	1	1
b1917	yecC	0.738197	5	5	5	5	5	5	5	5	6	5	5	5	5	5	5	4	5	3	5	5	5	5	5	5	5	5	5	5	5	5	3	5	4	5	5	5	4	5	5	5	5	5	5	5	5	5	5
b2292	yfbS	0.738197	1	1	1	1	2	1	1	1	0	1	1	1	1	1	2	1	1	1	1	1	2	1	1	2	1	1	2	1	1	1	1	1	2	1	1	1	1	2	1	3	3	2	2	3	3	3	3
b2306	hisP	0.738197	5	5	5	5	5	5	5	5	6	5	5	5	5	5	5	4	5	3	5	5	5	5	5	5	5	5	5	5	5	5	3	5	4	5	5	5	4	5	5	5	5	5	5	5	5	5	5
b2792	yqcC	0.738197	1	1	1	1	1	1	1	1	1	1	1	1	1	1	1	1	1	1	1	1	1	1	1	1	1	1	1	1	1	1	1	1	1	1	1	1	1	1	1	1	1	1	1	1	1	1	1
b2834	tas	0.738197	2	2	2	2	2	2	2	2	2	2	2	2	2	2	2	2	2	2	2	2	2	2	2	2	2	3	2	2	2	2	2	2	2	1	2	2	1	2	2	2	2	2	2	2	2	2	2
b3271	yhdZ	0.738197	5	5	5	5	5	5	5	5	6	5	5	5	5	5	5	4	5	3	5	5	5	5	5	5	5	5	5	5	5	5	3	5	4	5	5	5	4	5	5	5	5	5	5	5	5	5	5
b3664	yicO	0.738197	2	2	2	2	2	2	3	2	2	1	2	2	2	2	2	2	2	2	3	1	2	2	2	2	1	2	1	2	2	2	1	1	2	2	2	2	1	1	1	1	1	1	1	1	1	1	1
b3714	yieG	0.738197	2	2	2	2	2	2	3	2	2	1	2	2	2	2	2	2	2	2	3	1	2	2	2	2	1	2	1	2	2	2	1	1	2	2	2	2	1	1	1	1	1	1	1	1	1	1	1
b4472	yhdP	0.738197	1	1	1	1	1	1	1	1	1	1	1	1	1	1	1	1	1	1	1	1	1	1	1	1	1	1	1	1	1	0	1	1	1	1	1	1	1	0	1	1	1	1	1	1	1	1	1
b0463	acrA	0.733906	3	3	3	3	4	4	4	3	3	4	3	3	4	3	4	3	3	3	4	3	4	3	3	4	4	3	3	4	4	1	2	3	4	2	2	3	2	1	3	2	2	1	2	2	2	2	2
b0627	tatE	0.733906	2	2	2	2	2	2	2	2	3	2	2	2	2	2	2	2	2	2	2	2	1	2	2	2	2	2	2	2	2	2	2	2	2	2	2	2	2	2	2	2	2	2	2	2	2	2	2
b1076	flgE	0.733906	2	1	1	0	1	1	1	2	1	1	1	1	1	2	1	1	1	1	1	1	1	1	1	1	1	2	1	2	1	1	1	1	1	1	1	1	1	1	2	1	1	1	1	1	1	1	1
b1263	trpD	0.733906	2	2	2	2	2	2	2	2	2	2	2	2	2	2	2	2	2	2	2	2	2	2	2	2	2	2	2	2	2	1	2	2	2	2	2	2	2	1	1	2	2	2	2	2	2	2	2
b1941	fliI	0.733906	3	2	1	1	1	1	2	3	1	2	1	1	1	2	2	1	1	0	2	1	1	1	1	1	2	2	1	2	1	1	0	0	1	1	1	0	2	2	2	2	2	2	2	2	2	2	2
b2140	dusC	0.733906	1	1	1	1	1	1	1	1	1	1	1	1	1	1	1	1	1	1	1	1	1	1	1	1	1	1	1	1	1	1	1	0	1	1	1	0	1	1	1	1	1	1	1	1	1	1	1
b2284	nuoF	0.733906	1	1	1	1	1	1	1	1	1	1	1	1	1	1	1	1	1	1	1	1	1	1	1	1	1	1	1	1	1	1	1	1	1	1	1	1	1	1	1	1	1	1	1	1	1	1	1
b2948	yqgE	0.733906	1	1	1	1	1	1	1	1	1	1	1	1	1	1	1	1	1	1	1	1	1	1	1	1	1	1	1	1	1	1	1	1	1	1	1	1	1	1	1	1	1	1	1	1	1	1	1
b3265	acrE	0.733906	3	3	3	3	4	4	4	3	3	4	3	3	4	3	4	3	3	3	4	3	4	3	3	4	4	3	3	4	4	1	2	3	4	2	2	3	2	1	3	2	2	1	2	2	2	2	2
b3836	tatA	0.733906	2	2	2	2	2	2	2	2	3	2	2	2	2	2	2	2	2	2	2	2	1	2	2	2	2	2	2	2	2	2	2	2	2	2	2	2	2	2	2	2	2	2	2	2	2	2	2
b4378	yjjV	0.733906	1	1	1	1	1	1	1	1	1	1	1	1	1	1	1	1	1	1	1	1	1	1	1	1	1	1	1	1	1	1	1	1	1	1	1	1	1	1	0	1	1	1	1	1	1	1	1
b0197	metQ	0.729614	2	2	2	2	2	2	2	2	2	2	2	2	2	2	2	2	2	2	2	2	2	2	2	2	2	2	1	2	2	1	2	2	2	1	1	2	1	1	3	1	1	1	1	1	1	1	1
b1078	flgG	0.729614	2	1	1	1	1	1	1	2	1	1	1	1	1	2	1	1	1	1	1	0	1	1	1	1	1	2	1	2	1	1	0	1	1	1	1	0	1	1	2	1	1	1	1	1	1	1	1
b3661	nlpA	0.729614	2	2	2	2	2	2	2	2	2	2	2	2	2	2	2	2	2	2	2	2	2	2	2	2	2	2	1	2	2	1	2	2	2	1	1	2	1	1	3	1	1	1	1	1	1	1	1
b0427	yajR	0.725322	1	1	1	1	1	1	1	1	1	1	1	1	1	1	1	1	1	1	1	1	1	1	1	1	1	1	1	1	1	0	1	1	1	0	1	1	1	1	1	1	1	1	1	1	1	1	1
b1087	yceF	0.725322	1	1	1	1	1	1	1	1	1	1	1	1	1	1	1	1	1	1	1	1	1	1	1	1	1	1	1	1	1	1	0	1	1	1	1	1	1	1	1	1	1	1	1	1	1	1	1
b1732	katE	0.725322	1	1	1	1	1	1	1	1	1	1	1	1	1	1	1	1	1	1	1	1	1	1	1	1	1	1	1	1	1	1	0	0	1	1	1	0	0	1	1	1	1	1	1	1	1	1	1
b1880	flhB	0.725322	1	1	1	1	1	1	1	1	1	1	1	1	1	1	1	1	1	1	1	1	1	1	1	1	1	1	1	1	1	1	0	1	1	1	1	0	1	2	1	1	1	1	1	1	1	1	1
b1945	fliM	0.725322	1	1	1	1	1	1	1	1	1	1	1	1	1	1	1	1	1	0	1	1	1	1	1	1	1	1	1	1	1	1	0	1	1	1	1	1	1	1	1	1	1	1	1	1	1	1	1
b2277	nuoM	0.725322	1	1	1	1	1	1	1	1	1	1	1	1	1	1	1	1	1	1	1	1	1	1	1	1	1	1	1	1	1	1	1	1	1	1	1	1	1	1	1	1	1	1	1	1	1	1	1
b2282	nuoH	0.725322	1	1	1	1	1	1	1	1	1	1	1	1	1	1	1	1	1	1	1	1	1	1	1	1	1	1	1	1	1	1	1	1	1	1	1	1	1	1	1	1	1	1	1	1	1	1	1
b2287	nuoB	0.725322	1	1	1	1	1	1	1	1	1	1	1	1	1	1	1	1	1	1	1	1	1	1	1	1	1	1	1	1	1	1	1	1	1	1	1	1	1	1	1	1	1	1	1	1	1	1	1
b0050	apaG	0.72103	1	1	1	1	1	1	1	1	1	1	1	1	1	1	1	1	1	1	1	1	1	1	1	1	1	1	1	1	1	1	1	1	1	1	1	1	1	1	1	1	1	1	1	1	1	1	1
b0356	frmA	0.72103	1	1	1	1	1	1	1	1	1	1	1	1	1	1	1	1	1	1	1	1	1	1	1	1	1	1	1	1	1	0	0	0	1	0	0	1	1	0	1	1	1	0	1	1	1	1	1
b0495	ybbA	0.72103	1	1	1	1	1	1	1	1	1	1	1	1	0	1	1	1	1	1	1	1	1	1	1	1	1	1	1	1	1	1	1	1	2	1	1	1	1	1	1	1	1	1	1	1	1	1	1
b1629	rsxC	0.72103	1	1	1	1	1	1	1	1	1	1	2	1	1	1	2	1	1	1	1	2	1	1	1	1	1	2	2	1	1	1	1	1	1	1	1	1	2	2	2	2	2	2	2	2	2	2	2
b2899	yqfA	0.72103	1	1	1	1	1	1	1	1	1	1	1	1	1	1	1	1	1	1	1	1	1	1	1	1	1	1	1	1	1	1	1	1	1	1	1	1	1	1	1	1	1	1	1	1	1	1	1
b3081	fadH	0.72103	1	1	1	1	1	1	1	1	1	1	1	1	1	1	1	1	1	1	1	1	1	1	1	1	1	1	2	1	1	1	1	1	1	1	1	1	1	0	1	1	1	0	1	1	1	1	1
b0150	fhuA	0.716738	1	1	1	1	2	2	2	1	1	2	1	1	1	1	2	0	1	1	2	1	2	1	1	2	2	1	1	2	2	1	1	1	2	1	1	1	1	1	4	2	2	1	2	2	2	2	2
b0496	ybbP	0.716738	1	1	1	1	1	1	1	1	1	1	1	1	0	1	1	1	1	1	1	1	1	1	1	1	1	1	1	1	1	1	0	0	1	0	1	1	1	1	1	1	1	1	1	1	1	1	1
b1938	fliF	0.716738	1	1	1	1	1	1	1	1	1	1	1	1	1	1	1	1	1	0	1	1	1	1	1	1	1	1	1	1	1	0	0	1	1	0	0	0	1	1	1	1	1	1	1	1	1	1	1
b1939	fliG	0.716738	1	1	1	1	1	1	1	1	1	1	1	1	0	1	1	1	1	0	1	1	1	1	1	1	1	1	1	1	1	1	0	0	1	1	1	0	1	1	1	1	1	1	1	1	1	1	1
b1948	fliP	0.716738	1	1	1	1	1	1	1	1	1	1	1	1	1	1	1	1	1	0	1	1	1	1	1	1	1	1	1	1	1	1	0	0	1	0	1	1	2	2	1	2	2	2	2	2	2	2	2
b3034	nudF	0.716738	1	1	1	1	1	1	1	1	1	1	1	1	1	1	1	1	1	1	1	1	1	1	1	1	1	1	1	1	1	1	1	1	1	1	1	1	1	1	1	1	1	1	1	1	1	1	1
b3412	bioH	0.716738	1	1	1	1	1	1	1	1	1	1	1	1	1	1	1	1	1	1	1	1	1	1	1	1	1	1	1	1	1	1	1	1	1	1	1	1	1	1	1	1	1	1	1	1	1	1	1
b2327	yfcA	0.712446	1	1	1	1	1	1	1	1	1	1	1	1	1	1	1	1	1	1	1	1	1	1	1	1	1	1	1	1	1	1	0	1	1	1	1	1	1	1	1	1	1	1	1	1	1	1	1
b3414	gntY	0.712446	1	1	1	1	1	1	1	1	1	1	1	1	1	1	1	1	1	1	1	1	1	1	1	1	1	1	1	1	1	1	1	1	1	1	1	1	1	1	1	1	1	1	1	1	1	1	1
b1080	flgI	0.708155	2	1	1	1	1	1	1	2	1	1	1	1	0	2	1	1	1	1	1	1	1	1	1	1	1	2	1	2	1	1	1	1	1	1	1	0	1	1	2	1	1	1	1	1	1	1	1
b1251	yciI	0.708155	1	1	1	1	1	1	1	1	1	1	1	1	1	1	1	1	0	1	1	1	1	1	1	1	1	1	1	1	1	1	1	1	1	1	1	0	1	1	1	1	1	1	1	1	1	1	1
b1479	sfcA	0.708155	1	1	1	1	1	1	1	1	1	1	1	1	1	1	1	1	1	1	1	1	1	1	2	1	1	1	1	1	1	1	0	1	1	1	1	1	1	1	2	1	1	1	1	1	1	1	1
b2047	wcaJ	0.708155	0	1	1	1	1	1	1	1	1	1	1	1	1	2	1	1	1	1	1	0	1	1	1	1	1	1	1	1	1	1	0	1	1	1	1	1	0	2	2	2	2	2	2	2	2	2	1
b0019	nhaA	0.703863	1	1	1	1	1	1	1	1	1	1	1	1	1	1	1	1	1	1	1	1	1	1	1	1	1	1	1	1	1	1	1	1	1	1	1	1	1	1	1	1	1	1	1	1	1	1	1
b0401	brnQ	0.703863	1	1	1	1	1	1	1	1	1	1	1	1	1	1	1	1	1	1	1	1	1	1	1	1	1	1	1	1	1	1	1	1	1	1	1	1	1	1	1	1	1	1	1	1	1	1	1
b1006	ycdG	0.703863	2	2	2	2	1	1	2	2	2	2	2	2	2	2	2	2	2	2	2	2	3	2	2	2	2	2	1	2	2	2	2	1	2	2	2	1	1	1	1	1	1	1	1	1	1	1	1
b1082	flgK	0.703863	1	1	1	1	1	1	1	2	1	1	1	1	1	2	1	1	1	1	1	1	1	1	1	1	1	2	1	2	1	0	0	1	1	0	0	1	1	1	2	1	1	1	1	1	1	1	1
b1851	edd	0.703863	1	1	1	1	1	1	1	1	1	1	1	1	1	1	1	1	1	1	1	1	1	1	1	1	1	1	1	1	1	1	1	1	1	1	1	1	1	1	1	1	1	1	1	1	1	1	1
b1923	fliC	0.703863	2	1	1	1	1	1	1	2	0	1	1	1	1	2	1	1	1	0	1	1	1	1	1	1	1	2	1	2	1	1	0	1	1	1	1	1	1	1	3	2	1	1	2	2	2	2	2
b2276	nuoN	0.703863	1	1	1	1	1	1	1	1	1	1	1	1	1	1	1	1	1	1	1	1	1	1	1	1	1	1	1	1	1	1	1	1	1	1	1	1	1	1	1	1	1	1	1	1	1	1	1
b2497	uraA	0.703863	2	2	2	2	1	1	2	2	2	2	2	2	2	2	2	2	2	2	2	2	3	2	2	2	2	2	1	2	2	2	2	1	2	2	2	1	1	1	1	1	1	1	1	1	1	1	1
b2799	fucO	0.703863	3	2	2	2	2	2	2	3	2	2	2	2	2	2	2	2	2	2	2	1	2	2	2	2	2	2	2	2	2	2	1	1	2	2	2	1	3	2	3	2	2	2	3	2	2	2	2
b3589	yiaY	0.703863	3	2	2	2	2	2	2	3	2	2	2	2	2	2	2	2	2	2	2	1	2	2	2	2	2	2	2	2	2	2	1	1	2	2	2	1	3	2	3	2	2	2	3	2	2	2	2
b3916	pfkA	0.703863	1	1	1	1	1	1	1	1	1	1	1	1	1	1	1	1	1	1	1	1	1	1	1	1	1	1	1	1	1	1	1	1	1	1	1	1	1	1	1	1	1	1	1	1	1	1	1
b3996	nudC	0.703863	1	1	1	1	1	1	1	1	1	1	1	1	1	1	1	1	1	1	1	1	1	1	1	1	1	1	1	1	1	1	1	1	1	1	1	1	1	1	1	1	1	1	1	1	1	1	1
b4114	eptA	0.703863	2	2	1	1	1	1	2	2	1	2	1	1	1	1	1	1	1	1	3	1	1	1	1	1	2	1	1	1	3	1	1	1	1	1	1	0	1	1	1	1	1	1	1	1	1	1	1
b1596	ynfM	0.699571	1	1	1	1	1	1	1	1	1	1	1	1	1	1	1	1	1	1	1	1	1	1	1	1	1	1	1	1	1	0	1	0	1	0	0	0	1	1	1	2	2	1	1	2	2	2	2
b1658	purR	0.699571	4	4	3	4	4	4	4	4	2	4	4	4	4	4	4	4	3	4	4	4	4	4	4	4	4	4	4	4	4	4	4	4	4	4	4	4	4	4	5	4	4	4	4	4	4	4	4
b1767	ansA	0.699571	1	1	1	1	1	1	1	1	1	1	1	1	1	1	1	1	1	1	1	1	1	1	1	1	1	1	1	1	1	1	1	1	1	1	1	1	1	1	1	1	1	1	1	1	1	1	1
b2096	gatY	0.699571	3	2	2	2	5	4	4	3	2	4	2	2	4	2	2	2	2	2	4	1	4	2	2	4	4	3	2	3	2	1	2	2	3	1	1	2	1	1	2	2	2	1	2	2	2	2	2
b2154	yeiG	0.699571	1	1	1	1	1	1	1	1	1	1	1	1	1	1	1	1	1	1	1	1	1	1	1	1	1	1	1	1	1	0	1	1	1	0	1	1	1	1	1	1	1	1	1	1	1	1	1
b2553	glnB	0.699571	1	1	1	1	1	1	1	1	1	1	1	1	1	1	1	1	1	1	1	1	1	1	1	1	1	1	1	1	1	1	1	1	1	1	1	1	1	1	1	1	1	1	1	1	1	1	1
b2837	galR	0.699571	4	4	3	4	4	4	4	4	2	4	4	4	4	4	4	4	3	4	4	4	4	4	4	4	4	4	4	4	4	4	4	4	4	4	4	4	4	4	5	4	4	4	4	4	4	4	4
b3088	alx	0.699571	2	2	1	1	1	1	2	2	1	2	1	1	1	1	1	1	1	1	3	1	2	1	1	1	2	1	1	1	1	1	1	1	1	1	1	1	1	1	1	1	1	1	1	1	1	1	1
b3106	yhaK	0.699571	2	2	2	2	2	2	2	2	2	2	2	2	2	2	2	2	2	2	2	2	2	2	2	2	2	2	2	2	2	2	2	2	2	2	2	2	2	2	2	2	2	2	2	1	2	2	2
b3137	kbaY	0.699571	3	2	2	2	5	4	4	3	2	4	2	2	4	2	2	2	2	2	4	1	4	2	2	4	4	3	2	3	2	1	2	2	3	1	1	2	1	1	2	2	2	1	2	2	2	2	2
b3405	ompR	0.699571	1	1	1	1	1	1	1	1	1	1	1	1	1	1	1	1	1	1	1	1	1	1	1	1	1	1	1	1	1	1	1	1	1	1	1	1	1	1	1	1	1	1	1	1	1	1	1
b3439	yhhW	0.699571	2	2	2	2	2	2	2	2	2	2	2	2	2	2	2	2	2	2	2	2	2	2	2	2	2	2	2	2	2	2	2	2	2	2	2	2	2	2	2	2	2	2	2	1	2	2	2
b3753	rbsR	0.699571	4	4	3	4	4	4	4	4	2	4	4	4	4	4	4	4	3	4	4	4	4	4	4	4	4	4	4	4	4	4	4	4	4	4	4	4	4	4	5	4	4	4	4	4	4	4	4
b3934	cytR	0.699571	4	4	3	4	4	4	4	4	2	4	4	4	4	4	4	4	3	4	4	4	4	4	4	4	4	4	4	4	4	4	4	4	4	4	4	4	4	4	5	4	4	4	4	4	4	4	4
b0432	cyoA	0.695279	1	1	1	1	1	1	1	1	1	1	1	1	1	1	1	1	1	1	1	1	1	1	1	1	1	1	1	1	1	0	0	1	1	0	0	1	1	1	1	1	1	1	1	1	1	1	1
b0969	yccK	0.695279	1	1	1	1	1	1	1	1	1	1	1	1	1	1	1	1	1	1	1	1	1	1	1	1	1	1	1	1	1	1	1	1	1	1	1	1	1	0	1	0	1	0	0	0	0	0	0
b1634	ydgR	0.695279	2	2	2	2	2	2	2	2	2	2	2	2	2	2	2	2	2	2	2	2	2	2	2	2	2	2	2	2	2	1	2	2	2	1	1	2	2	2	3	2	2	2	2	2	2	2	2
b1879	flhA	0.695279	1	1	1	1	1	1	1	1	1	1	1	1	1	1	1	1	1	1	1	0	1	1	1	1	1	1	1	1	1	0	0	1	1	0	0	0	1	1	1	1	1	1	1	1	1	1	1
b2188	yejM	0.695279	1	1	1	1	1	1	1	1	1	1	1	1	1	1	1	1	1	1	1	1	1	1	1	1	1	1	1	1	1	1	1	1	1	1	1	1	1	1	1	1	1	1	1	1	1	1	1
b2365	dsdX	0.695279	3	3	6	3	5	5	3	2	5	3	4	6	6	3	2	5	5	5	4	4	4	4	4	5	4	5	3	5	3	4	3	2	5	3	3	2	1	4	3	5	5	4	5	5	5	5	5
b3208	mtgA	0.695279	1	1	1	1	1	1	1	1	1	1	1	1	1	1	1	1	1	1	1	1	1	1	1	1	1	1	1	1	1	0	1	1	1	0	0	0	1	1	1	1	1	1	1	1	1	1	1
b3415	gntT	0.695279	3	3	6	3	5	5	3	2	5	3	4	6	6	3	2	5	5	5	4	4	4	4	4	5	4	5	3	5	3	4	3	2	5	3	3	2	1	4	3	5	5	4	5	5	5	5	5
b3417	malP	0.695279	2	2	2	2	2	2	2	2	2	2	2	2	2	2	2	2	2	2	2	2	2	2	2	2	2	2	2	2	2	2	2	2	2	2	2	2	2	2	2	2	2	2	2	2	2	2	2
b3428	glgP	0.695279	2	2	2	2	2	2	2	2	2	2	2	2	2	2	2	2	2	2	2	2	2	2	2	2	2	2	2	2	2	2	2	2	2	2	2	2	2	2	2	2	2	2	2	2	2	2	2
b3496	yhiP	0.695279	2	2	2	2	2	2	2	2	2	2	2	2	2	2	2	2	2	2	2	2	2	2	2	2	2	2	2	2	2	1	2	2	2	1	1	2	2	2	3	2	2	2	2	2	2	2	2
b3787	rffD	0.695279	1	1	1	1	1	1	1	1	1	1	2	1	1	1	1	1	1	1	1	2	1	1	1	1	1	1	1	1	1	1	1	1	1	1	1	1	1	2	1	1	1	2	1	1	1	1	2
b3886	rbn	0.695279	1	1	1	1	1	1	1	1	1	1	1	1	1	1	1	1	1	1	1	1	1	1	1	1	1	1	1	1	1	1	1	1	1	1	1	1	1	1	1	1	1	1	1	1	1	1	0
b4265	idnT	0.695279	3	3	6	3	5	5	3	2	5	3	4	6	6	3	2	5	5	5	4	4	4	4	4	5	4	5	3	5	3	4	3	2	5	3	3	2	1	4	3	5	5	4	5	5	5	5	5
b4296	yjhF	0.695279	3	3	6	3	5	5	3	2	5	3	4	6	6	3	2	5	5	5	4	4	4	4	4	5	4	5	3	5	3	4	3	2	5	3	3	2	1	4	3	5	5	4	5	5	5	5	5
b4321	gntP	0.695279	3	3	6	3	5	5	3	2	5	3	4	6	6	3	2	5	5	5	4	4	4	4	4	5	4	5	3	5	3	4	3	2	5	3	3	2	1	4	3	5	5	4	5	5	5	5	5
b4476	gntU	0.695279	3	3	6	3	5	5	3	2	5	3	4	6	6	3	2	5	5	5	4	4	4	4	4	5	4	5	3	5	3	4	3	2	5	3	3	2	1	4	3	5	5	4	5	5	5	5	5
b0007	yaaJ	0.690987	1	1	1	1	1	1	1	1	1	1	1	1	1	1	1	1	1	1	1	0	1	1	1	1	1	1	1	1	1	0	1	0	1	0	0	1	1	2	1	2	2	2	1	2	2	2	2
b0055	djlA	0.690987	1	1	1	1	1	1	1	1	1	1	1	1	1	1	1	1	1	1	1	1	1	1	1	1	1	1	1	1	1	1	1	1	1	1	1	1	1	1	1	1	1	1	1	1	1	1	1
b0688	pgm	0.690987	1	1	1	1	1	1	1	1	1	1	1	1	1	1	1	1	1	1	1	1	1	1	1	1	1	1	1	1	1	1	1	1	1	1	1	1	1	1	1	1	1	1	1	1	1	1	1
b0765	modC	0.690987	1	1	1	1	1	1	1	1	1	1	1	1	1	1	1	0	1	1	1	1	1	1	1	1	1	1	1	1	1	1	1	1	1	1	1	1	1	1	1	1	1	1	1	1	1	1	1
b0927	ycbL	0.690987	1	1	1	1	1	1	1	1	1	1	1	1	1	1	1	1	1	1	1	1	1	1	1	1	1	1	1	1	1	1	1	1	1	1	1	1	1	1	1	1	1	1	1	1	1	1	1
b1883	cheB	0.690987	1	1	1	1	1	1	1	1	1	1	1	1	1	1	1	1	1	1	1	1	1	1	1	1	1	1	1	1	1	1	0	1	1	1	1	1	1	1	1	1	1	1	1	1	1	1	1
b2524	yfhJ	0.690987	1	1	1	1	1	1	1	1	1	1	1	1	1	1	1	1	1	1	1	1	0	1	1	1	1	1	1	1	1	1	1	1	1	1	1	1	1	1	1	1	1	1	1	1	1	1	1
b3429	glgA	0.690987	1	1	1	1	1	1	1	1	1	1	1	1	1	1	1	1	1	1	1	1	1	1	1	1	1	1	1	1	1	1	1	1	1	1	1	1	1	1	1	1	1	1	1	1	1	1	1
b3819	rarD	0.690987	0	1	1	1	1	1	1	1	1	1	1	1	1	1	1	1	1	1	1	1	1	1	1	1	1	1	1	1	1	1	1	1	1	1	1	1	2	2	1	2	2	2	2	2	2	2	2
b0465	kefA	0.686695	2	2	2	2	2	2	2	2	2	2	2	2	2	2	2	2	2	2	2	2	2	2	2	2	2	2	2	2	2	2	2	2	2	2	2	2	2	2	2	2	2	2	2	2	2	2	2
b1120	cobB	0.686695	1	1	1	1	1	1	1	1	1	1	0	1	1	1	1	1	1	1	1	1	1	1	1	1	1	1	1	1	1	1	1	1	1	1	1	1	1	1	1	1	1	1	1	1	1	1	1
b1807	yeaZ	0.686695	1	1	1	1	1	1	1	1	1	1	1	1	1	1	1	1	1	1	1	1	1	1	1	1	1	1	1	1	1	1	1	1	1	1	1	1	1	1	1	1	1	1	1	1	1	1	1
b1845	ptrB	0.686695	1	1	1	1	1	1	1	1	1	1	1	1	1	1	1	1	1	1	1	1	1	1	1	2	1	1	1	1	1	1	1	0	1	1	1	0	1	1	1	1	1	1	1	1	1	1	1
b2283	nuoG	0.686695	1	1	1	1	1	1	1	1	1	1	1	1	1	1	1	1	1	1	1	1	1	1	1	1	1	1	1	1	1	1	1	1	1	1	1	1	1	1	1	1	1	1	1	1	1	1	1
b2286	nuoC	0.686695	1	1	1	1	1	1	1	1	1	1	1	1	1	1	1	1	1	1	1	1	1	1	1	1	1	1	1	1	1	1	1	1	1	1	1	1	1	1	1	1	1	1	1	1	1	1	1
b3282	yrdC	0.686695	1	1	1	1	1	1	1	1	1	1	1	1	1	1	1	1	1	1	1	1	1	1	1	1	1	1	1	1	1	1	1	1	1	1	1	1	1	1	1	1	1	1	1	1	1	1	1
b4159	yjeP	0.686695	2	2	2	2	2	2	2	2	2	2	2	2	2	2	2	2	2	2	2	2	2	2	2	2	2	2	2	2	2	2	2	2	2	2	2	2	2	2	2	2	2	2	2	2	2	2	2
b1650	nemA	0.682403	1	1	1	1	1	1	1	1	1	1	1	1	1	1	1	1	1	1	1	1	1	1	1	1	1	2	1	1	1	1	1	0	1	1	1	1	1	1	1	1	1	1	1	1	1	0	1
b1832	yebR	0.682403	1	1	1	1	1	1	1	1	1	1	1	1	1	1	1	1	1	1	1	1	0	1	1	1	1	1	1	1	1	1	1	1	1	1	1	1	1	1	1	1	1	1	1	1	1	1	1
b2600	tyrA	0.682403	1	1	1	1	1	1	1	1	1	1	1	1	1	1	1	1	1	1	1	1	1	1	1	1	1	1	1	1	1	1	1	1	1	1	1	1	1	1	1	1	1	1	1	1	1	1	1
b3752	rbsK	0.682403	1	1	1	1	1	1	1	1	1	1	1	1	1	1	1	1	1	1	1	1	1	2	1	2	1	1	1	1	2	1	1	1	2	1	1	1	2	2	1	2	2	2	2	2	2	2	2
b3806	cyaA	0.682403	1	1	1	1	1	1	1	1	0	1	1	1	1	1	1	1	1	1	1	1	1	1	1	1	1	1	1	1	1	1	1	1	1	1	1	1	1	1	1	1	1	1	1	1	1	1	1
b0644	ybeQ	0.678112	3	3	3	3	2	1	3	3	5	2	3	3	1	3	1	3	1	1	3	3	1	3	3	4	2	4	4	3	2	3	1	1	3	3	3	1	1	2	1	4	4	3	1	3	3	3	3
b0647	ybeT	0.678112	3	3	3	3	2	1	3	3	5	2	3	3	1	3	1	3	1	1	3	3	1	3	3	4	2	4	4	3	2	3	1	1	3	3	3	1	1	2	1	4	4	3	1	3	3	3	3
b0835	yliG	0.678112	1	1	1	1	1	1	1	1	1	1	1	1	1	1	1	1	1	1	1	1	1	1	1	1	1	1	1	1	1	1	0	1	1	1	1	1	1	1	1	1	1	1	1	1	1	1	1
b0879	macB	0.678112	1	1	1	1	1	2	1	1	1	1	0	1	1	1	1	1	1	1	1	1	2	1	1	1	1	1	1	1	1	1	1	1	1	1	0	1	1	1	1	1	1	1	1	1	1	1	1
b2523	pepB	0.678112	1	1	1	1	1	1	1	1	1	1	1	1	1	1	1	1	1	1	1	1	1	1	1	1	1	1	1	1	1	1	1	1	1	1	1	1	1	1	1	1	1	1	1	1	1	1	1
b2808	gcvA	0.678112	1	1	1	1	1	1	1	1	1	1	1	1	1	1	1	1	1	1	1	1	1	1	1	1	1	1	1	1	1	1	1	1	1	1	1	1	1	1	1	1	1	1	1	1	1	1	1
b3353	yheT	0.678112	1	1	1	1	1	1	1	1	1	1	1	1	1	1	1	1	1	1	1	1	1	1	1	1	1	1	1	1	1	1	1	1	1	1	1	1	1	0	1	1	1	0	1	1	1	1	1
b4078	yjcO	0.678112	3	3	3	3	2	1	3	3	5	2	3	3	1	3	1	3	1	1	3	3	1	3	3	4	2	4	4	3	2	3	1	1	3	3	3	1	1	2	1	4	4	3	1	3	3	3	3
b0454	ybaZ	0.67382	1	1	1	1	1	1	1	1	1	1	1	1	1	1	1	1	1	1	1	1	1	1	1	1	1	1	1	1	1	1	1	1	1	1	1	1	1	1	1	1	1	1	1	1	1	1	1
b0960	yccS	0.67382	1	1	1	1	1	1	1	1	1	1	1	1	1	1	1	1	1	1	1	1	1	1	1	1	1	1	1	1	1	1	1	1	1	1	1	1	1	1	1	1	1	1	1	1	1	1	1
b1238	tdk	0.67382	1	1	1	1	1	1	1	1	1	1	1	1	1	1	1	1	1	1	1	1	1	1	1	1	1	1	1	1	1	1	1	1	1	1	1	1	1	1	1	1	1	1	1	1	1	1	1
b2048	cpsG	0.67382	0	1	1	2	1	1	2	1	1	2	1	1	2	1	2	2	1	2	2	1	1	1	2	2	2	1	2	1	1	1	0	1	2	1	0	1	1	1	1	1	1	1	1	1	1	1	2
b2796	sdaC	0.67382	1	1	1	1	1	1	1	1	1	1	1	1	1	1	1	1	1	1	1	1	1	1	1	1	1	1	1	1	1	1	1	1	1	1	1	1	1	1	1	1	1	1	1	1	1	1	0
b3915	fieF	0.67382	1	1	1	1	1	1	1	1	1	1	1	1	1	1	1	1	1	1	1	1	1	1	1	1	1	1	1	1	1	1	1	1	1	1	1	1	1	1	1	1	1	1	1	1	1	1	1
b0756	galM	0.669528	1	1	1	1	1	1	1	1	1	1	1	1	1	1	1	0	1	1	1	1	1	1	1	1	1	1	1	1	1	1	1	1	1	1	1	1	1	1	1	1	1	1	1	1	1	1	1
b0967	yccW	0.669528	1	1	1	1	1	1	1	1	1	1	1	1	1	1	1	1	1	1	1	0	1	1	1	1	1	1	1	1	1	1	1	1	1	1	1	1	1	1	1	1	1	1	1	1	1	1	1
b2525	fdx	0.669528	1	1	1	1	1	1	1	1	1	1	1	1	1	1	1	1	1	1	1	1	1	1	1	1	1	1	1	1	1	1	1	1	1	1	1	1	1	1	1	1	1	1	1	1	1	1	1
b3008	metC	0.669528	1	1	1	1	1	1	1	1	1	1	1	1	1	1	1	1	1	1	1	1	1	1	1	1	1	1	1	1	1	1	1	1	1	1	1	1	1	1	2	1	1	1	1	1	1	1	1
b0101	yacG	0.665236	1	1	1	0	1	1	1	1	1	1	1	1	0	1	1	1	1	1	1	1	0	0	1	1	1	0	1	1	0	1	1	1	1	1	1	1	1	1	1	1	1	1	1	1	1	1	1
b0422	xseB	0.665236	1	1	1	1	1	1	1	1	1	1	1	1	1	1	1	1	1	1	1	1	0	1	1	1	1	1	1	1	1	1	1	1	1	1	1	1	1	1	1	1	1	1	1	1	1	1	1
b0713	ybgL	0.665236	1	1	1	1	1	1	1	1	1	1	1	1	1	1	1	1	1	1	1	1	1	1	1	1	1	1	1	1	1	1	1	1	1	1	1	1	1	1	1	1	1	1	1	1	1	1	1
b1188	ycgB	0.665236	1	1	1	1	1	1	1	1	1	1	1	1	1	1	1	1	1	1	1	1	1	1	1	1	1	1	1	1	1	1	1	1	1	1	1	1	1	1	1	1	1	1	1	1	1	1	0
b1380	ldhA	0.665236	1	1	1	1	1	1	1	1	1	1	1	1	1	1	1	1	1	1	1	1	1	1	1	1	1	1	1	1	1	1	1	1	1	1	1	1	1	1	1	1	1	1	1	1	1	1	1
b2049	cpsB	0.665236	1	1	1	2	1	1	2	1	1	2	1	1	2	1	2	2	1	2	2	1	1	1	2	2	2	2	2	1	1	1	0	1	2	1	1	1	1	2	1	2	2	2	2	2	2	2	2
b3859	yihE	0.665236	1	1	1	1	1	1	1	1	1	1	1	1	1	1	1	1	1	1	1	1	1	1	1	1	1	1	1	1	1	1	1	1	1	1	1	1	1	1	1	1	1	1	1	1	1	1	1
b0354	yaiL	0.660944	1	1	1	1	1	1	1	1	1	1	1	1	1	1	1	1	1	1	1	1	1	1	1	1	1	1	1	1	1	0	0	0	1	0	0	0	1	1	1	1	1	1	1	1	1	1	1
b0485	ybaS	0.660944	2	2	2	2	2	2	2	2	2	2	2	2	1	2	2	2	2	2	2	2	2	2	2	2	2	2	2	2	1	2	1	1	2	2	2	2	1	0	1	1	1	1	1	1	1	1	0
b1524	yneH	0.660944	2	2	2	2	2	2	2	2	2	2	2	2	1	2	2	2	2	2	2	2	2	2	2	2	2	2	2	2	1	2	1	1	2	2	2	2	1	0	1	1	1	1	1	1	1	1	0
b1924	fliD	0.660944	1	1	1	1	1	1	1	1	1	1	1	1	1	1	1	1	1	0	1	1	1	1	1	1	1	1	0	1	1	1	1	1	1	1	1	1	1	1	2	1	1	1	1	1	1	1	0
b2424	cysU	0.660944	1	1	1	1	1	1	1	1	1	1	1	1	1	1	1	1	1	1	1	1	1	1	1	1	1	1	1	1	1	1	1	1	1	1	1	1	1	1	1	1	1	1	1	1	1	1	1
b2496	hda	0.660944	1	1	1	1	1	1	1	1	1	1	1	1	1	1	1	1	1	1	1	1	1	1	1	1	1	1	1	1	1	1	1	1	1	1	1	1	1	1	1	1	1	1	1	1	1	1	1
b3089	sstT	0.660944	1	1	1	1	1	1	1	1	1	1	1	1	1	1	1	1	1	1	1	1	1	1	1	1	1	1	1	1	1	1	1	1	1	1	1	1	1	1	1	1	1	1	1	1	1	1	1
b3387	dam	0.660944	3	1	1	1	1	1	1	1	1	1	1	1	1	1	1	1	1	1	1	1	2	1	1	1	1	2	1	1	1	1	1	1	1	1	1	1	1	3	1	2	1	2	1	1	1	2	2
b4043	lexA	0.660944	1	1	1	1	1	1	1	1	1	1	1	1	1	1	1	1	1	1	1	1	1	1	1	1	1	1	1	1	1	1	1	1	1	1	1	1	1	1	1	1	1	1	1	1	1	1	1
b1233	ychJ	0.656652	1	1	1	1	1	1	1	1	1	1	1	1	1	1	1	1	1	1	1	1	1	1	1	1	1	1	1	1	1	1	1	1	1	1	1	1	0	0	1	1	1	0	1	1	1	0	1
b1857	znuA	0.656652	1	1	1	1	1	1	1	1	1	1	1	1	1	1	1	1	1	1	1	1	1	1	1	1	1	1	1	1	1	1	1	1	1	1	1	1	1	1	1	1	1	1	1	1	1	1	1
b1859	znuB	0.656652	1	1	1	1	1	1	1	1	1	1	1	1	1	1	1	1	1	1	1	1	1	1	1	1	1	1	1	1	1	1	1	1	1	1	1	1	1	1	1	1	1	1	1	1	1	1	1
b2423	cysW	0.656652	1	1	1	1	1	1	1	1	1	1	1	1	1	1	1	1	1	1	1	1	1	1	1	1	1	1	1	1	1	0	1	1	1	1	1	1	1	1	1	1	1	1	1	1	1	1	1
b2831	mutH	0.656652	1	1	1	1	1	1	1	1	1	1	1	1	1	1	1	1	1	1	1	1	1	1	1	1	1	1	1	1	1	1	1	1	1	1	1	1	1	1	1	1	1	1	1	1	1	1	1
b3616	tdh	0.656652	1	1	1	1	2	2	1	1	1	1	1	1	1	2	2	1	2	1	1	2	2	2	1	2	1	1	1	1	1	1	1	2	2	1	1	2	1	1	1	1	1	1	1	1	1	1	1
b3727	pstC	0.656652	1	1	1	1	1	1	1	1	1	1	1	1	1	1	1	1	1	1	1	1	1	1	1	1	1	1	1	1	1	1	1	1	1	1	1	1	1	1	1	1	1	1	1	1	1	1	1
b4207	fklB	0.656652	1	1	1	1	1	1	1	1	1	1	1	1	1	1	1	1	1	1	1	0	1	1	1	1	1	1	1	1	1	1	1	0	1	0	1	0	1	1	1	1	1	1	1	1	1	1	1
b0237	pepD	0.652361	1	1	1	1	1	1	1	1	1	1	1	1	1	1	1	1	1	1	1	1	1	1	1	1	1	1	1	1	1	1	1	1	1	1	1	1	1	1	1	1	1	1	1	1	1	1	1
b0925	ycbB	0.652361	1	1	1	1	1	1	1	1	1	1	1	1	1	1	1	1	1	1	1	1	1	1	1	1	1	1	1	1	1	1	1	1	1	1	1	1	1	1	1	1	1	1	1	1	1	1	1
b2493	yfgO	0.652361	1	1	1	1	1	1	1	1	1	1	1	1	1	1	1	1	1	1	1	1	1	1	1	1	1	1	1	1	1	1	1	1	1	1	1	1	1	1	1	1	1	1	1	1	1	1	1
b2587	kgtP	0.652361	4	4	3	4	4	4	4	3	4	4	4	4	4	5	5	4	4	4	4	4	4	5	4	5	4	4	4	5	3	4	5	4	5	3	4	3	6	5	6	6	6	5	6	6	5	6	5
b3523	yhjE	0.652361	4	4	3	4	4	4	4	3	4	4	4	4	4	5	5	4	4	4	4	4	4	5	4	5	4	4	4	5	3	4	5	4	5	3	4	3	6	5	6	6	6	5	6	6	5	6	5
b3620	rfaF	0.652361	1	1	1	1	1	1	1	1	1	1	1	1	1	1	1	1	1	1	1	1	1	1	1	1	1	1	1	1	1	1	1	1	1	1	1	1	1	1	1	1	1	1	1	1	1	1	1
b3962	sthA	0.652361	1	1	1	1	1	1	1	1	1	1	1	1	1	1	1	1	1	1	1	1	1	1	1	1	1	1	1	1	1	1	1	1	1	1	1	1	1	1	1	1	1	1	1	1	1	1	1
b4111	proP	0.652361	4	4	3	4	4	4	4	3	4	4	4	4	4	5	5	4	4	4	4	4	4	5	4	5	4	4	4	5	3	4	5	4	5	3	4	3	6	5	6	6	6	5	6	6	5	6	5
b0413	ybaD	0.648069	1	1	1	1	1	1	1	1	1	1	1	1	1	1	1	1	1	1	1	1	1	1	1	1	1	1	1	1	1	1	1	1	1	1	1	1	1	0	1	1	1	1	1	1	1	1	1
b1907	tyrP	0.648069	1	1	1	1	1	1	1	1	1	1	1	1	1	1	1	1	1	1	1	1	1	1	1	1	1	1	1	1	1	1	1	1	1	1	1	1	1	1	1	1	1	1	1	1	1	1	1
b2349	intS	0.648069	5	5	2	2	5	4	4	7	2	3	4	3	5	4	3	3	1	4	4	2	4	6	2	7	4	4	2	4	8	5	1	5	6	5	5	4	11	1	4	3	6	2	3	3	2	5	1
b2622	intA	0.648069	5	5	2	2	5	4	4	7	2	3	4	3	5	4	3	3	1	4	4	2	4	6	2	7	4	4	2	4	8	5	1	5	6	5	5	4	11	1	4	3	6	2	3	3	2	5	1
b2750	cysC	0.648069	1	1	1	1	1	1	1	1	1	1	1	1	1	1	1	1	1	1	1	1	1	1	1	1	1	1	1	1	1	1	1	1	1	1	1	1	1	1	1	1	1	1	1	1	1	1	1
b2910	zapA	0.648069	1	1	1	1	1	1	1	1	1	1	1	1	1	1	1	1	1	1	1	1	1	1	1	1	1	1	1	1	1	1	1	1	1	1	1	1	1	1	1	1	1	1	0	1	1	1	1
b2959	yggL	0.648069	1	1	1	1	1	1	1	1	1	1	1	1	1	1	1	1	1	1	1	1	1	1	1	1	1	1	1	1	1	1	1	1	1	1	1	1	1	1	1	1	1	1	1	1	1	1	1
b3032	cpdA	0.648069	1	1	1	1	1	1	1	1	1	1	1	1	1	1	1	1	1	1	1	1	1	1	1	1	1	1	1	1	1	1	1	1	1	1	1	1	1	1	1	1	1	1	1	1	1	1	1
b3291	mscL	0.648069	1	1	1	1	1	1	1	1	1	1	1	1	1	1	1	1	1	1	1	1	1	1	1	1	1	1	1	1	1	0	0	1	1	0	0	1	1	1	1	1	1	1	1	1	1	1	1
b3404	envZ	0.648069	1	1	1	1	1	1	1	1	1	1	1	1	1	1	1	1	1	1	1	1	1	1	1	1	1	1	1	1	1	1	1	1	1	1	1	1	1	1	1	1	1	1	1	1	1	1	1
b3862	yihG	0.648069	1	1	1	1	1	1	1	0	1	1	1	1	1	1	1	1	1	1	1	1	1	1	1	1	1	1	1	1	1	1	1	1	1	1	1	1	1	1	1	1	1	1	1	1	1	1	1
b3895	fdhD	0.648069	1	1	1	1	1	1	1	1	1	1	1	1	1	1	1	1	1	1	1	1	1	1	1	1	1	1	1	1	1	1	1	1	1	1	1	1	1	1	1	1	1	1	1	1	1	1	1
b0785	moaE	0.643777	1	1	1	1	1	1	1	1	1	1	1	1	1	1	1	1	1	1	1	1	1	1	1	1	1	1	1	1	1	1	1	1	1	1	1	1	1	0	1	0	0	0	0	0	0	0	0
b1020	phoH	0.643777	1	0	1	1	1	1	1	0	1	1	0	1	1	1	1	1	1	1	1	1	1	1	1	1	1	1	1	1	1	1	0	1	1	0	0	1	1	2	1	0	0	1	0	0	0	1	1
b1323	tyrR	0.643777	1	1	1	1	1	1	1	1	1	1	1	1	1	1	1	1	1	1	1	1	1	1	1	1	1	1	1	1	1	1	1	1	1	1	1	1	1	1	1	1	1	1	1	1	1	1	1
b1655	ydhO	0.643777	1	1	1	1	1	1	1	1	1	1	1	1	1	1	1	1	1	1	1	1	0	1	1	1	1	1	1	1	1	1	1	1	1	1	1	1	1	1	1	1	1	1	1	1	1	1	1
b1686	ydiI	0.643777	1	1	1	1	1	1	1	1	1	1	1	1	1	1	1	1	1	1	1	1	1	1	1	1	1	1	1	1	1	1	1	1	1	1	1	1	1	1	1	1	1	1	1	1	1	1	1
b1784	yeaH	0.643777	1	1	1	1	1	1	1	1	1	1	1	1	1	1	1	1	1	1	1	1	1	1	1	1	1	1	1	1	1	0	0	1	1	0	0	1	1	1	1	1	1	1	1	1	1	1	1
b1900	araG	0.643777	6	5	5	5	6	6	6	6	4	6	5	5	6	5	5	5	5	5	6	4	6	5	5	6	5	5	5	5	5	4	3	4	6	4	4	5	2	1	7	2	2	1	2	2	2	2	1
b2149	mglA	0.643777	6	5	5	5	6	6	6	6	4	6	5	5	6	5	5	5	5	5	6	4	6	5	5	6	5	5	5	5	5	4	3	4	6	4	4	5	2	1	7	2	2	1	2	2	2	2	1
b2912	ygfA	0.643777	1	1	1	1	1	1	1	1	1	1	1	1	1	1	0	1	1	1	1	1	1	1	1	1	1	1	1	1	1	1	1	1	1	1	1	1	1	1	1	0	1	1	1	0	1	1	0
b3356	yhfA	0.643777	1	1	1	1	1	1	1	1	1	1	1	1	1	1	1	1	1	1	1	1	1	1	1	1	1	1	1	1	1	1	1	1	1	1	1	1	1	1	1	1	1	1	1	1	1	1	1
b3567	xylG	0.643777	6	5	5	5	6	6	6	6	4	6	5	5	6	5	5	5	5	5	6	4	6	5	5	6	5	5	5	5	5	4	3	4	6	4	4	5	2	1	7	2	2	1	2	2	2	2	1
b3749	rbsA	0.643777	6	5	5	5	6	6	6	6	4	6	5	5	6	5	5	5	5	5	6	4	6	5	5	6	5	5	5	5	5	4	3	4	6	4	4	5	2	1	7	2	2	1	2	2	2	2	1
b4384	deoD	0.643777	1	1	1	1	1	1	1	1	1	1	1	1	1	1	1	1	1	1	1	1	1	1	1	1	1	1	1	1	1	1	1	1	1	1	1	1	1	1	1	1	1	1	1	1	1	1	1
b4485	ytfR	0.643777	6	5	5	5	6	6	6	6	4	6	5	5	6	5	5	5	5	5	6	4	6	5	5	6	5	5	5	5	5	4	3	4	6	4	4	5	2	1	7	2	2	1	2	2	2	2	1
b0480	ushA	0.639485	1	1	1	1	4	4	1	1	1	1	1	1	3	1	4	1	1	1	1	2	4	1	1	4	1	2	2	4	3	2	2	1	4	1	0	2	3	2	1	2	3	2	3	3	3	2	2
b0757	galK	0.639485	1	1	1	1	1	1	1	1	0	1	1	1	1	1	1	0	1	1	1	1	1	1	1	1	1	1	1	1	1	1	1	1	1	1	1	1	1	1	1	1	1	1	1	1	1	1	1
b1262	trpC	0.639485	1	1	1	1	1	1	1	1	1	1	1	1	1	1	1	1	1	1	1	1	1	1	1	0	1	1	1	1	1	1	1	1	1	1	1	1	1	1	1	1	1	1	1	1	1	1	1
b1703	ydiA	0.639485	1	1	1	1	1	1	1	1	1	1	1	1	1	1	1	1	1	1	1	1	1	1	1	1	1	1	1	1	1	1	1	1	1	1	1	1	1	1	1	1	1	1	1	1	1	1	1
b1783	yeaG	0.639485	1	1	1	1	1	1	1	1	1	1	1	1	1	1	1	0	1	1	1	1	1	1	1	1	1	1	1	1	1	0	0	1	1	1	1	0	1	1	1	1	1	1	1	1	1	1	1
b1816	yoaE	0.639485	3	3	3	3	3	3	3	3	3	3	3	3	3	3	4	3	2	3	3	3	4	3	3	4	3	3	3	3	3	3	3	3	4	3	3	3	3	3	3	2	2	3	2	2	3	3	3
b1958	yedI	0.639485	1	1	1	1	1	1	1	1	1	1	1	1	1	1	1	1	1	0	1	1	1	1	1	1	1	1	1	1	1	1	1	1	1	1	1	1	1	0	1	1	1	0	1	1	1	1	0
b2063	yegH	0.639485	3	3	3	3	3	3	3	3	3	3	3	3	3	3	4	3	2	3	3	3	4	3	3	4	3	3	3	3	3	3	3	3	4	3	3	3	3	3	3	2	2	3	2	2	3	3	3
b2240	glpT	0.639485	1	1	1	1	1	1	2	1	1	2	1	1	1	1	1	1	1	1	2	1	1	1	1	1	2	1	1	1	2	3	1	1	1	1	1	1	2	1	2	2	2	1	1	2	2	2	1
b2471	yffB	0.639485	1	1	1	1	1	1	1	1	1	1	1	1	1	1	1	1	1	1	1	1	1	1	1	1	1	1	1	1	1	1	1	1	1	1	1	1	1	0	1	1	1	1	1	1	1	1	1
b2479	gcvR	0.639485	1	1	1	1	1	1	1	1	1	1	1	1	1	1	1	1	1	1	1	1	1	1	1	1	1	1	1	1	1	1	1	1	1	0	1	1	0	1	0	1	1	1	1	1	1	1	1
b2763	cysI	0.639485	1	1	1	1	1	1	1	1	0	1	1	1	1	1	1	1	1	1	1	1	1	1	1	1	1	1	1	1	1	1	1	1	1	1	1	1	1	1	1	1	1	1	1	1	1	1	1
b2832	ygdQ	0.639485	3	3	3	3	3	3	3	3	3	3	3	3	3	3	4	3	2	3	3	3	4	3	3	4	3	3	3	3	3	3	3	3	4	3	3	3	3	3	3	2	2	3	2	2	3	3	3
b2897	ygfY	0.639485	1	1	1	1	1	1	1	1	1	1	1	1	1	1	1	1	0	1	1	1	1	1	1	1	1	1	1	1	1	1	1	1	1	1	1	1	1	1	1	1	1	1	1	1	1	1	1
b3299	rpmJ	0.639485	1	1	1	0	1	0	1	1	1	1	1	1	0	1	1	1	1	1	1	1	0	0	1	0	1	0	0	1	0	1	1	1	1	1	1	0	0	1	0	0	0	1	0	0	1	0	0
b3646	yicG	0.639485	1	1	1	1	1	1	1	1	1	1	1	1	1	1	1	1	1	1	1	1	1	1	1	1	1	1	1	1	1	1	1	1	1	1	1	1	1	1	1	1	1	1	1	1	1	1	1
b4352	yjiA	0.639485	1	1	1	1	1	1	1	1	0	1	1	1	1	1	1	1	1	1	1	1	1	1	1	1	1	1	1	1	1	1	1	1	1	1	1	1	1	1	2	1	1	1	1	1	1	1	1
b0043	fixC	0.635193	2	2	2	2	2	2	3	2	2	3	2	2	3	2	2	2	1	2	3	1	2	2	2	2	3	2	1	3	2	2	3	2	2	3	3	1	2	1	2	3	2	1	3	3	3	3	2
b0397	sbcC	0.635193	1	1	1	1	1	1	1	1	1	1	1	1	1	1	1	1	1	1	1	1	1	1	1	1	1	1	1	1	1	1	1	1	1	1	1	1	1	1	1	1	1	1	1	1	1	1	1
b0593	entC	0.635193	2	2	2	2	2	2	2	2	3	2	2	2	2	2	2	2	2	2	2	2	2	2	2	2	2	2	2	2	2	1	2	2	2	1	1	2	2	2	2	2	2	2	2	2	2	2	2
b1189	dadA	0.635193	1	1	1	1	1	1	1	1	1	1	1	1	1	1	1	1	1	1	1	1	1	1	1	1	1	1	1	1	1	1	1	1	1	1	1	1	1	1	1	1	1	1	1	1	1	1	1
b1539	ydfG	0.635193	1	1	1	1	1	1	1	1	1	1	1	1	1	1	1	1	1	1	1	1	1	1	1	1	1	1	1	1	1	1	1	1	1	1	1	1	1	1	1	1	1	1	1	1	1	1	1
b1699	ydiS	0.635193	2	2	2	2	2	2	3	2	2	3	2	2	3	2	2	2	1	2	3	1	2	2	2	2	3	2	1	3	2	2	3	2	2	3	3	1	2	1	2	3	2	1	3	3	3	3	2
b1834	yebT	0.635193	1	1	1	1	1	1	1	1	1	1	1	1	1	1	1	1	1	1	1	1	1	1	1	1	1	1	1	1	1	0	1	1	1	0	2	1	1	1	1	1	1	1	1	1	1	1	1
b2167	fruA	0.635193	1	1	1	1	1	1	1	1	1	1	1	1	1	1	1	1	1	1	1	1	1	1	1	1	1	1	1	1	1	1	1	1	1	1	1	1	1	2	1	2	2	2	2	2	2	2	1
b2253	yfbE	0.635193	1	1	1	1	1	1	2	1	1	2	1	1	1	1	1	1	1	1	2	2	1	1	1	1	2	1	1	1	1	1	1	1	1	1	1	0	0	1	0	1	1	1	1	1	1	1	1
b2265	menF	0.635193	2	2	2	2	2	2	2	2	3	2	2	2	2	2	2	2	2	2	2	2	2	2	2	2	2	2	2	2	2	1	2	2	2	1	1	2	2	2	2	2	2	2	2	2	2	2	2
b2766	ygcN	0.635193	2	2	2	2	2	2	3	2	2	3	2	2	3	2	2	2	1	2	3	1	2	2	2	2	3	2	1	3	2	2	3	2	2	3	3	1	2	1	2	3	2	1	3	3	3	3	2
b2975	yghK	0.635193	2	2	2	2	2	2	1	1	2	1	2	2	2	2	2	2	2	2	1	1	2	2	2	2	1	2	1	2	3	3	1	1	2	2	2	1	1	1	2	1	1	1	1	1	1	1	1
b3253	yhdH	0.635193	1	1	1	1	1	2	1	1	1	1	1	1	1	1	1	1	1	1	1	1	2	1	1	2	1	1	1	1	2	1	1	1	1	1	1	1	1	1	1	1	1	1	1	1	1	1	1
b3430	glgC	0.635193	1	1	1	1	1	1	1	1	1	1	1	1	1	1	1	1	1	1	1	1	1	1	1	1	1	1	1	1	1	1	1	1	1	1	1	1	1	1	1	1	1	1	1	1	1	1	1
b3603	lldP	0.635193	2	2	2	2	2	2	1	1	2	1	2	2	2	2	2	2	2	2	1	1	2	2	2	2	1	2	1	2	3	3	1	1	2	2	2	1	1	1	2	1	1	1	1	1	1	1	1
b4239	treC	0.635193	1	1	1	1	1	1	1	1	1	1	1	1	1	1	1	1	1	1	1	1	1	1	1	1	1	1	1	1	1	1	1	1	1	1	1	1	0	1	1	1	1	1	1	1	1	1	1
b4381	deoC	0.635193	1	1	1	1	1	1	1	1	1	1	1	1	1	1	1	1	1	1	1	1	1	1	1	1	1	1	1	1	1	1	1	1	1	1	1	1	1	1	1	1	1	1	1	1	1	1	1
b0042	fixB	0.630901	3	3	3	3	3	3	2	3	3	2	3	3	3	3	3	3	2	3	3	2	3	3	3	2	2	3	1	3	3	3	1	2	3	2	2	2	2	1	2	3	2	1	3	3	3	3	3
b0099	mutT	0.630901	1	1	1	1	1	1	1	1	1	1	1	1	0	1	1	1	1	1	1	1	1	1	1	1	1	1	1	1	1	1	1	1	1	1	1	1	1	1	1	1	1	1	1	1	1	1	1
b0331	prpB	0.630901	1	1	0	1	1	1	1	1	0	1	1	1	1	1	1	1	1	1	1	0	1	1	1	1	1	1	1	1	1	0	0	0	1	0	0	0	1	1	1	1	1	1	1	1	1	1	1
b0577	ybdG	0.630901	1	1	1	1	1	1	1	1	2	1	1	1	1	1	1	1	1	1	1	1	1	1	1	1	1	1	1	1	1	1	1	1	1	1	1	1	1	1	1	1	1	1	1	1	1	1	1
b0707	ybgA	0.630901	1	1	1	1	1	1	1	1	1	1	1	1	1	1	1	1	2	2	1	1	1	1	1	1	1	2	2	1	1	1	1	1	1	1	1	1	1	1	0	1	1	1	2	1	1	1	1
b1698	ydiR	0.630901	3	3	3	3	3	3	2	3	3	2	3	3	3	3	3	3	2	3	3	2	3	3	3	2	2	3	1	3	3	3	1	2	3	2	2	2	2	1	2	3	2	1	3	3	3	3	3
b1746	astD	0.630901	1	1	1	1	1	1	1	1	1	1	1	1	1	1	1	1	1	1	1	0	1	1	1	1	1	1	1	1	1	1	1	1	1	1	1	1	1	1	1	1	1	1	1	1	1	1	1
b2388	glk	0.630901	1	1	1	1	1	1	1	1	1	1	1	1	1	1	1	1	1	1	1	1	1	1	1	1	1	1	1	1	1	1	1	1	1	1	1	1	1	1	1	1	1	1	1	1	1	1	1
b2552	hmp	0.630901	1	1	1	1	1	1	1	1	1	1	1	1	1	1	1	1	1	1	1	1	1	1	1	1	1	1	1	1	1	1	1	1	1	1	1	1	1	1	1	1	1	1	1	1	1	1	1
b2769	ygcQ	0.630901	3	3	3	3	3	3	2	3	3	2	3	3	3	3	3	3	2	3	3	2	3	3	3	2	2	3	1	3	3	3	1	2	3	2	2	2	2	1	2	3	2	1	3	3	3	3	3
b3057	bacA	0.630901	1	1	1	1	1	1	1	1	1	1	1	1	1	1	1	1	1	1	1	1	1	1	1	1	1	1	1	1	1	1	0	1	1	1	1	1	1	1	1	1	1	1	1	1	1	1	1
b4108	phnA	0.630901	1	1	1	1	1	1	1	1	1	1	1	1	1	1	1	1	1	1	1	1	0	1	1	1	1	1	1	1	1	1	1	1	1	1	1	1	1	1	1	1	1	1	1	1	1	1	1
b4383	deoB	0.630901	1	1	1	1	1	1	1	1	1	1	1	1	1	1	1	1	1	1	1	1	1	1	1	1	1	1	1	1	1	1	1	1	1	1	1	1	1	1	1	1	1	1	1	1	1	1	1
b4469	ygiQ	0.630901	1	1	1	1	1	1	1	1	1	1	1	1	1	1	1	1	1	1	1	1	1	1	1	1	1	1	1	1	1	1	0	1	1	1	0	1	1	1	1	1	1	1	1	1	1	1	1
b1096	pabC	0.626609	1	1	1	1	1	1	1	1	1	1	1	1	1	1	1	1	1	1	1	1	1	1	1	1	1	1	1	1	1	1	1	1	1	1	1	1	1	0	1	0	0	0	1	0	0	0	0
b1181	ycgN	0.626609	1	1	1	1	1	1	1	1	1	1	1	1	1	1	1	1	1	1	1	1	1	1	1	1	1	1	1	1	1	1	1	1	1	1	1	1	1	1	1	1	1	1	1	1	1	1	1
b1291	sapD	0.626609	1	1	1	1	1	1	1	1	1	1	1	1	1	1	1	1	1	1	1	1	1	1	1	1	1	1	1	1	1	1	1	1	1	1	1	1	1	1	1	1	1	1	1	1	1	1	1
b1747	astA	0.626609	1	1	1	1	1	1	1	1	1	1	1	1	1	1	1	1	1	1	1	1	1	1	1	1	1	1	1	1	1	1	1	1	1	1	1	1	1	1	1	1	1	0	1	1	1	1	0
b2064	asmA	0.626609	1	1	1	1	1	1	1	1	1	1	1	1	1	1	1	1	1	1	1	1	1	1	1	1	1	1	1	1	1	1	1	1	1	1	1	1	1	1	1	1	1	1	1	1	1	1	1
b3033	yqiB	0.626609	1	1	1	1	1	1	1	1	1	1	1	1	1	1	1	1	1	1	1	1	1	1	1	1	1	1	1	1	1	1	1	1	1	1	1	1	1	1	1	1	1	1	1	1	1	1	1
b3150	yraP	0.626609	1	1	1	1	1	1	1	1	1	1	1	1	1	1	1	1	1	1	1	1	1	1	1	1	1	1	1	1	1	1	1	1	1	1	1	1	1	1	1	1	1	1	1	1	1	1	1
b3365	nirB	0.626609	1	1	1	1	1	1	1	1	1	1	1	1	1	1	1	1	1	1	1	1	1	1	1	1	1	1	1	1	1	1	1	1	1	1	1	1	1	1	2	1	1	1	1	1	1	1	1
b3938	metJ	0.626609	1	1	1	1	1	1	1	1	1	1	1	1	1	1	1	1	1	1	1	1	1	1	1	1	1	1	1	1	1	1	1	1	1	1	1	1	1	1	1	1	1	1	1	1	1	1	1
b4200	rpsF	0.626609	1	1	1	1	1	1	1	1	1	1	1	1	1	1	1	1	1	1	1	1	1	1	1	1	1	1	1	1	1	1	1	1	1	1	1	1	1	1	1	1	1	1	1	1	1	1	1
b0186	ldcC	0.622318	4	5	5	5	5	6	5	5	4	5	5	5	5	5	5	5	4	5	5	4	6	5	5	6	5	4	4	5	6	3	2	2	6	3	3	3	5	3	3	5	5	3	6	5	5	5	4
b0693	speF	0.622318	4	5	5	5	5	6	5	5	4	5	5	5	5	5	5	5	4	5	5	4	6	5	5	6	5	4	4	5	6	3	2	2	6	3	3	3	5	3	3	5	5	3	6	5	5	5	4
b1322	ycjF	0.622318	1	1	1	1	1	1	1	1	1	1	1	1	1	1	1	1	1	1	1	1	1	1	1	1	1	1	1	1	1	1	1	1	1	1	1	1	1	1	1	1	1	1	1	1	1	1	1
b1831	proQ	0.622318	1	2	1	1	1	1	1	1	1	1	1	1	1	1	1	1	1	1	1	1	1	1	1	1	1	1	1	1	1	0	1	1	1	0	1	2	1	1	1	1	1	1	1	1	1	1	1
b1971	yedY	0.622318	1	1	1	1	1	1	1	1	0	1	1	1	1	1	1	1	1	1	1	1	1	1	1	1	1	1	1	1	1	0	1	0	2	0	0	1	1	1	1	1	1	1	1	1	1	1	1
b1976	yeeI	0.622318	1	1	1	1	1	1	1	1	1	1	1	1	1	1	1	1	1	1	1	1	1	1	1	1	1	1	1	1	1	1	1	1	1	1	1	1	1	1	1	1	1	1	1	1	1	1	0
b2077	mdtD	0.622318	2	2	2	2	2	2	2	2	2	2	2	2	2	2	2	2	2	2	2	2	2	2	2	2	2	2	1	2	2	2	2	2	2	2	2	2	1	1	2	2	2	1	2	2	2	2	1
b2965	speC	0.622318	4	5	5	5	5	6	5	5	4	5	5	5	5	5	5	5	4	5	5	4	6	5	5	6	5	4	4	5	6	3	2	2	6	3	3	3	5	3	3	5	5	3	6	5	5	5	4
b3423	glpR	0.622318	2	2	2	2	2	2	2	2	2	2	2	2	2	2	2	2	2	2	2	2	2	2	2	2	2	2	1	2	2	2	1	2	2	2	2	2	2	1	2	2	2	2	2	2	1	2	2
b3754	hsrA	0.622318	2	2	2	2	2	2	2	2	2	2	2	2	2	2	2	2	2	2	2	2	2	2	2	2	2	2	1	2	2	2	2	2	2	2	2	2	1	1	2	2	2	1	2	2	2	2	1
b3884	yihW	0.622318	2	2	2	2	2	2	2	2	2	2	2	2	2	2	2	2	2	2	2	2	2	2	2	2	2	2	1	2	2	2	1	2	2	2	2	2	2	1	2	2	2	2	2	2	1	2	2
b4117	adiA	0.622318	4	5	5	5	5	6	5	5	4	5	5	5	5	5	5	5	4	5	5	4	6	5	5	6	5	4	4	5	6	3	2	2	6	3	3	3	5	3	3	5	5	3	6	5	5	5	4
b4131	cadA	0.622318	4	5	5	5	5	6	5	5	4	5	5	5	5	5	5	5	4	5	5	4	6	5	5	6	5	4	4	5	6	3	2	2	6	3	3	3	5	3	3	5	5	3	6	5	5	5	4
b0028	fkpB	0.618026	1	1	1	1	1	1	1	1	1	1	1	1	1	1	1	1	1	1	1	1	1	1	1	1	1	1	1	1	1	2	1	1	1	1	1	1	1	1	1	1	1	1	1	1	1	1	1
b1186	nhaB	0.618026	1	1	1	1	1	1	1	1	1	1	1	1	1	1	1	1	1	1	1	1	1	1	1	1	1	1	1	1	1	1	1	1	1	1	1	1	1	1	1	1	1	1	1	1	1	1	1
b1288	fabI	0.618026	1	1	1	1	1	1	1	1	1	1	1	1	1	1	1	1	1	1	1	1	1	1	1	1	1	1	1	1	1	1	1	1	1	1	1	1	1	1	1	1	1	1	1	1	1	1	1
b2415	ptsH	0.618026	1	1	1	1	1	1	1	1	1	1	1	1	1	1	1	1	1	1	1	1	0	1	1	1	1	1	1	1	1	1	1	1	1	1	1	1	1	1	1	1	1	1	1	1	1	1	1
b2584	yfiQ	0.618026	1	1	1	1	1	1	0	1	1	1	1	1	1	1	1	1	1	1	1	1	1	1	1	1	1	1	1	1	1	1	1	1	1	1	1	1	1	1	1	1	1	1	1	1	1	1	1
b2953	yggU	0.618026	1	1	1	1	1	1	1	1	1	1	1	1	1	1	1	1	1	1	1	1	1	1	1	1	1	1	1	1	1	1	1	1	1	1	1	1	1	1	1	1	1	1	1	1	1	1	1
b0784	moaD	0.613734	1	1	1	1	1	1	1	1	1	1	1	1	1	1	1	1	1	1	1	1	0	1	1	1	1	1	1	1	1	1	1	1	1	1	1	1	1	1	1	1	1	1	1	1	1	1	1
b0857	potI	0.613734	1	1	1	1	1	1	1	1	1	1	1	1	1	1	1	1	1	1	1	1	1	1	1	1	1	1	1	1	1	1	1	1	1	1	1	1	1	1	1	1	1	1	1	1	1	1	1
b1222	narX	0.613734	2	2	2	2	2	2	2	2	2	2	2	2	2	2	2	2	2	2	2	2	2	2	2	2	2	2	2	2	2	1	2	2	2	1	1	2	2	2	2	2	2	2	2	2	2	2	2
b2469	narQ	0.613734	2	2	2	2	2	2	2	2	2	2	2	2	2	2	2	2	2	2	2	2	2	2	2	2	2	2	2	2	2	1	2	2	2	1	1	2	2	2	2	2	2	2	2	2	2	2	2
b3653	gltS	0.613734	2	1	1	1	1	1	1	1	1	1	1	1	1	1	1	1	1	1	1	1	1	3	1	1	1	1	2	1	1	1	1	1	1	1	1	1	1	1	0	2	1	1	1	1	1	1	1
b0396	araJ	0.609442	2	2	2	2	2	2	2	2	2	2	2	2	2	2	2	2	2	2	2	2	2	2	2	2	2	2	1	2	2	2	1	2	2	2	2	2	1	1	1	2	2	1	2	2	2	2	2
b0525	ppiB	0.609442	1	1	1	1	1	1	1	1	1	1	1	1	1	1	1	1	1	1	1	1	0	1	1	1	1	1	1	1	1	1	1	1	1	1	1	1	1	1	1	1	1	1	1	1	1	1	1
b0605	ahpC	0.609442	1	1	1	1	1	1	1	1	2	1	1	1	1	1	1	1	1	1	1	1	1	1	1	1	1	1	1	1	1	1	1	1	1	1	1	1	1	1	1	1	1	1	1	1	1	1	1
b1636	pdxY	0.609442	1	1	1	1	1	1	1	1	1	1	1	1	1	1	1	1	1	1	1	1	1	1	1	1	1	1	1	1	1	1	1	1	1	1	1	0	2	2	2	2	2	2	2	2	2	2	2
b1657	ydhP	0.609442	2	2	2	2	2	2	2	2	2	2	2	2	2	2	2	2	2	2	2	2	2	2	2	2	2	2	1	2	2	2	1	2	2	2	2	2	1	1	1	2	2	1	2	2	2	2	2
b1856	yebA	0.609442	1	1	1	1	1	1	1	1	1	1	1	1	1	1	1	1	1	1	1	1	1	1	1	1	1	1	1	1	1	1	1	1	1	1	1	1	1	1	1	1	1	1	1	1	1	1	1
b2129	yehX	0.609442	2	2	2	2	2	2	2	2	1	2	2	2	2	2	2	2	2	2	2	2	2	2	2	2	2	2	3	2	2	2	1	2	2	2	2	2	3	2	4	3	3	2	3	3	3	3	3
b2326	yfcM	0.609442	1	1	1	1	1	1	1	1	1	1	1	1	1	1	1	1	1	1	1	1	1	1	1	1	1	1	1	1	1	1	1	1	1	1	1	1	1	0	1	1	1	0	1	1	1	1	1
b2608	rimM	0.609442	1	1	1	1	1	1	1	1	1	1	1	1	1	1	1	1	1	1	1	1	1	1	1	1	1	1	1	1	1	1	1	1	1	1	1	1	1	1	1	1	1	1	1	1	1	1	1
b2677	proV	0.609442	2	2	2	2	2	2	2	2	1	2	2	2	2	2	2	2	2	2	2	2	2	2	2	2	2	2	3	2	2	2	1	2	2	2	2	2	3	2	4	3	3	2	3	3	3	3	3
b3209	elbB	0.609442	1	1	1	1	1	1	1	1	1	1	1	1	1	1	1	1	1	1	1	1	1	1	1	1	1	1	1	1	1	1	1	1	1	1	1	1	1	1	1	1	1	1	1	1	1	1	1
b3605	lldD	0.609442	1	1	1	1	1	1	1	1	1	1	1	1	1	1	1	1	1	1	1	1	1	1	1	1	1	1	1	1	1	1	1	1	1	1	1	1	1	1	1	1	1	1	1	1	1	1	1
b3610	grxC	0.609442	1	1	1	1	1	1	1	1	1	1	1	1	1	1	1	1	1	1	1	1	0	1	1	1	1	1	1	1	1	1	1	1	1	1	1	1	1	1	1	1	1	1	1	1	1	1	1
b3912	cpxR	0.609442	1	1	1	1	1	1	1	1	1	1	1	1	1	1	1	1	1	1	1	1	1	1	1	1	1	1	1	1	1	1	1	1	1	1	1	1	1	1	1	1	1	1	1	1	1	1	1
b4255	yjgD	0.609442	1	1	1	1	1	1	1	1	1	1	1	1	1	1	1	1	1	1	1	1	1	1	1	1	1	1	1	1	1	1	1	1	1	1	1	1	1	1	1	1	1	1	1	1	1	1	1
b0131	panD	0.60515	1	1	1	1	1	1	1	1	1	1	1	1	1	1	1	1	1	1	1	1	1	1	1	1	1	1	1	1	1	1	1	1	1	1	1	1	1	1	1	1	1	1	1	1	1	1	1
b0407	yajC	0.60515	1	1	1	1	1	1	1	1	1	1	1	1	1	1	1	1	1	1	1	1	1	1	1	1	1	1	1	1	1	1	1	1	1	1	1	1	1	1	1	1	1	1	1	1	1	1	1
b1253	yciA	0.60515	1	1	1	1	1	1	1	1	1	1	1	1	1	1	1	1	1	1	1	1	1	1	1	1	1	1	1	1	1	1	1	1	1	1	1	1	1	1	1	1	1	1	1	1	1	1	1
b1333	uspE	0.60515	1	1	1	1	1	1	1	1	1	1	1	1	1	1	1	1	1	1	1	1	1	1	1	1	1	1	1	1	1	1	1	1	1	1	1	0	1	1	1	1	1	1	1	1	1	1	1
b1885	tap	0.60515	3	3	3	3	2	2	3	3	2	3	3	3	2	3	2	3	3	3	3	2	2	3	3	2	3	3	2	3	2	3	0	1	2	3	2	3	4	3	7	5	4	3	4	5	5	4	5
b1886	tar	0.60515	3	3	3	3	2	2	3	3	2	3	3	3	2	3	2	3	3	3	3	2	2	3	3	2	3	3	2	3	2	3	0	1	2	3	2	3	4	3	7	5	4	3	4	5	5	4	5
b3041	ribB	0.60515	1	1	1	1	1	1	1	1	1	1	1	1	1	1	1	1	1	1	1	1	1	1	1	1	1	1	1	1	1	1	1	1	1	1	1	1	1	1	1	1	1	1	1	1	1	1	1
b3641	ttk	0.60515	1	1	1	1	1	1	1	1	1	1	1	1	1	1	1	1	1	1	1	1	1	1	1	1	1	1	1	1	1	1	1	1	1	1	1	1	1	1	1	1	1	1	1	1	1	1	1
b3770	ilvE	0.60515	1	1	1	1	1	1	1	1	1	1	1	1	1	1	1	1	1	1	1	1	1	1	1	1	1	1	1	1	1	1	1	1	1	1	1	1	1	1	1	1	1	1	1	1	1	1	1
b4355	tsr	0.60515	3	3	3	3	2	2	3	3	2	3	3	3	2	3	2	3	3	3	3	2	2	3	3	2	3	3	2	3	2	3	0	1	2	3	2	3	4	3	7	5	4	3	4	5	5	4	5
b0468	ybaN	0.600858	1	1	1	1	1	1	1	1	1	1	1	1	1	1	1	1	1	1	1	1	1	1	1	1	1	1	1	1	1	1	1	1	1	1	1	0	1	1	1	1	1	1	1	1	1	1	1
b0903	pflB	0.600858	2	2	2	2	2	2	2	2	2	2	2	2	2	2	2	2	2	2	2	2	2	2	2	1	2	2	1	2	2	2	2	2	2	2	2	2	2	2	2	2	2	2	2	2	2	2	2
b0931	pncB	0.600858	1	1	1	1	1	1	1	1	1	1	1	1	1	1	1	1	1	1	1	1	1	1	1	1	1	1	1	1	1	1	1	1	0	1	1	1	1	1	1	1	1	1	1	1	1	1	1
b1342	ydaN	0.600858	1	1	1	1	1	1	1	1	1	1	1	1	1	1	1	1	1	1	1	1	1	1	1	1	1	1	1	1	1	1	1	1	1	1	1	1	1	1	1	1	1	1	1	1	1	1	1
b2134	pbpG	0.600858	1	1	1	1	1	1	1	1	1	1	1	1	1	1	1	1	1	1	1	1	1	1	1	1	1	1	1	1	1	1	1	1	1	1	1	1	1	0	1	1	1	0	1	1	1	1	1
b2183	rsuA	0.600858	1	1	1	1	1	1	1	1	1	1	1	1	1	1	1	1	1	1	1	1	1	1	1	1	1	1	1	1	1	1	1	1	1	1	1	1	1	1	1	1	1	1	1	1	1	1	1
b3011	yqhD	0.600858	1	1	1	1	1	1	1	1	1	1	1	1	1	1	1	1	1	1	1	1	1	1	1	1	1	1	1	1	1	1	1	1	1	1	1	1	1	1	1	1	1	1	1	1	1	1	1
b3114	tdcE	0.600858	2	2	2	2	2	2	2	2	2	2	2	2	2	2	2	2	2	2	2	2	2	2	2	1	2	2	1	2	2	2	2	2	2	2	2	2	2	2	2	2	2	2	2	2	2	2	2
b3424	glpG	0.600858	1	1	1	1	1	1	1	1	1	1	1	1	1	1	1	1	1	1	1	1	1	1	1	1	1	1	1	1	1	1	1	1	1	1	1	1	1	1	1	1	1	1	1	1	1	1	1
b3742	mioC	0.600858	1	1	1	1	1	1	1	1	1	1	1	1	1	1	1	1	1	1	1	1	1	1	1	1	1	1	1	1	1	1	1	1	1	1	1	1	1	1	1	1	1	1	1	1	1	1	1
b3866	yihI	0.600858	1	1	1	1	1	1	1	1	1	1	1	1	1	1	1	1	1	1	1	1	1	1	1	1	1	1	1	1	1	1	1	1	1	1	1	1	1	1	1	1	1	1	1	1	1	1	1
b4142	groS	0.600858	1	1	1	1	1	1	1	1	1	1	1	1	1	1	1	1	1	1	1	1	0	1	1	1	1	1	1	1	1	1	1	1	1	1	1	1	1	1	1	1	1	1	1	1	1	1	1
b0119	yacL	0.596567	1	1	1	1	1	1	1	1	1	1	1	1	1	1	1	1	1	1	1	1	0	1	1	1	1	1	1	1	1	1	1	1	1	1	1	1	1	1	1	1	1	1	1	1	1	1	1
b0679	nagE	0.596567	2	2	2	2	3	3	2	2	2	2	2	2	2	2	3	2	2	2	2	2	3	3	2	3	2	3	2	2	4	2	2	2	3	2	2	2	3	2	2	3	2	2	2	2	3	2	2
b0889	lrp	0.596567	1	1	1	1	1	1	1	1	1	1	1	1	1	1	1	1	1	1	1	1	1	1	1	1	1	1	1	1	1	1	1	1	1	1	1	1	1	1	1	1	1	1	1	1	1	1	1
b1101	ptsG	0.596567	2	2	2	2	3	3	2	2	2	2	2	2	2	2	3	2	2	2	2	2	3	3	2	3	2	3	2	2	4	2	2	2	3	2	2	2	3	2	2	3	2	2	2	2	3	2	2
b1609	rstB	0.596567	1	1	1	1	1	1	1	1	1	1	1	1	1	1	1	1	1	1	1	1	1	1	1	1	1	1	1	1	1	1	1	1	1	1	1	1	1	1	1	1	1	1	1	1	1	1	1
b1718	infC	0.596567	1	1	1	0	0	0	1	1	0	1	0	1	0	1	1	1	0	0	0	0	0	0	0	0	0	0	0	0	0	0	0	0	0	0	0	0	0	1	0	0	0	1	0	0	1	1	1
b1850	eda	0.596567	1	1	1	1	1	1	1	1	1	1	1	1	1	1	1	1	1	1	1	1	1	1	1	1	1	1	1	1	1	1	1	1	1	1	1	1	1	0	1	1	1	1	1	1	1	1	1
b3786	rffE	0.596567	1	1	1	1	1	1	1	2	1	1	1	1	1	1	1	1	1	1	1	1	1	1	1	1	1	1	1	1	1	1	1	1	1	1	1	1	2	1	1	1	1	1	1	1	1	1	1
b3957	argE	0.596567	1	1	1	1	1	1	1	1	1	1	1	1	1	1	1	1	1	1	1	1	1	1	1	1	1	1	1	1	1	1	1	1	1	1	1	1	1	1	1	1	1	1	1	1	1	1	1
b0684	fldA	0.592275	1	1	1	1	1	1	1	1	1	1	1	1	1	1	1	1	1	1	1	1	1	1	1	1	1	1	1	1	1	1	1	1	1	1	1	1	1	1	1	1	1	1	1	1	1	1	1
b0758	galT	0.592275	1	1	1	1	1	1	1	1	1	1	1	1	1	1	1	0	1	1	1	1	1	1	1	1	1	1	1	1	1	1	1	1	1	1	1	1	1	1	1	1	1	1	1	1	1	1	1
b0905	ycaO	0.592275	1	1	1	1	1	1	1	1	1	1	1	1	1	1	1	1	1	1	1	1	1	1	1	1	1	1	1	1	1	1	1	1	1	1	1	1	1	1	1	1	1	1	1	1	1	1	1
b1855	lpxM	0.592275	2	2	1	1	1	1	2	2	1	2	2	1	2	1	1	1	1	1	2	2	1	2	1	1	2	1	2	1	2	2	2	2	1	1	1	2	1	1	1	1	1	1	1	1	1	1	1
b2260	menE	0.592275	1	1	1	1	1	1	1	1	1	1	1	1	1	1	1	1	1	1	1	1	1	1	1	1	1	1	1	1	1	1	1	1	1	1	1	1	1	1	1	1	1	1	1	1	1	1	1
b2791	yqcB	0.592275	1	1	1	1	1	1	1	1	1	1	1	1	1	1	1	1	1	1	1	1	1	1	1	1	1	1	1	1	1	1	1	1	1	1	1	1	1	1	1	1	1	1	1	1	1	1	1
b2821	ptr	0.592275	1	1	1	1	1	1	1	1	1	1	1	1	1	1	1	1	1	1	1	1	1	1	1	1	1	1	1	1	1	1	1	1	1	1	1	1	1	1	1	1	1	1	1	1	1	1	1
b2882	ygfO	0.592275	3	3	3	3	3	3	3	3	3	3	3	3	3	3	3	3	3	3	3	2	3	3	3	3	3	3	1	3	3	2	1	2	3	2	2	1	1	1	1	1	1	1	1	1	1	1	1
b2888	ygfU	0.592275	3	3	3	3	3	3	3	3	3	3	3	3	3	3	3	3	3	3	3	2	3	3	3	3	3	3	1	3	3	2	1	2	3	2	2	1	1	1	1	1	1	1	1	1	1	1	1
b2916	argP	0.592275	1	1	1	1	1	1	1	1	1	1	1	1	1	1	1	1	1	1	1	1	1	1	1	1	1	1	1	1	1	1	1	1	2	1	1	1	1	1	1	1	1	1	1	1	1	1	1
b3160	yhbW	0.592275	1	1	1	1	1	1	1	1	1	1	1	1	1	1	1	1	1	1	1	1	1	1	1	1	1	1	1	1	1	1	1	1	1	1	1	1	1	1	1	1	1	1	1	1	1	1	1
b3163	nlpI	0.592275	1	1	1	1	1	1	1	1	1	1	1	1	1	1	1	1	1	1	1	1	1	1	1	1	1	1	1	1	1	1	1	1	1	1	1	1	1	1	1	1	1	1	1	1	1	1	1
b3325	gspD	0.592275	1	1	1	1	2	2	1	0	1	1	1	1	1	1	1	1	2	2	1	0	2	1	1	1	1	1	1	1	2	0	1	0	2	0	0	0	0	0	1	0	0	0	0	0	0	0	0
b3649	rpoZ	0.592275	1	1	1	1	1	1	1	1	1	1	1	1	1	1	1	1	1	1	1	1	1	1	1	1	1	1	1	1	1	1	1	1	1	1	1	1	1	1	1	1	1	1	1	1	1	1	1
b3654	yicE	0.592275	3	3	3	3	3	3	3	3	3	3	3	3	3	3	3	3	3	3	3	2	3	3	3	3	3	3	1	3	3	2	1	2	3	2	2	1	1	1	1	1	1	1	1	1	1	1	1
b3917	sbp	0.592275	1	1	1	1	1	1	1	1	1	1	1	1	1	1	1	1	1	1	1	1	1	1	1	1	1	1	1	1	1	1	1	1	1	1	1	1	1	1	1	1	1	1	1	1	1	1	1
b4238	nrdD	0.592275	1	1	1	1	1	1	1	1	1	1	1	1	1	1	1	1	1	1	1	1	1	1	1	1	1	1	1	1	1	1	1	1	1	1	1	1	1	1	1	1	1	1	1	1	1	1	1
b0631	ybeD	0.587983	1	1	1	1	1	1	1	1	2	1	1	1	1	1	1	1	1	1	1	1	1	1	1	1	1	1	1	1	1	1	1	1	1	1	1	1	1	1	1	1	1	1	1	1	1	1	1
b0752	zitB	0.587983	1	1	1	1	1	1	1	1	1	1	1	1	1	1	1	1	1	1	1	1	1	1	1	1	1	1	1	0	1	1	1	1	1	1	1	1	1	1	1	1	1	1	1	1	1	1	1
b1279	yciS	0.587983	1	1	1	1	1	1	1	1	1	1	1	1	1	1	1	1	1	1	1	1	1	1	1	1	1	1	1	1	1	1	1	1	1	1	1	1	1	1	1	1	1	1	1	1	1	1	1
b1682	sufC	0.587983	1	1	1	1	1	1	1	1	1	1	1	1	1	1	1	1	1	1	1	1	1	1	1	1	1	1	1	1	1	1	1	1	1	1	1	1	1	1	1	1	1	1	1	1	1	1	1
b1764	selD	0.587983	1	1	1	1	1	1	1	1	1	1	1	1	1	1	1	1	1	1	1	1	1	1	1	1	1	1	1	1	1	1	1	1	1	1	1	1	1	1	1	1	1	1	1	1	1	1	1
b2262	menB	0.587983	1	1	1	1	1	1	1	1	1	1	1	1	1	1	1	1	1	1	1	1	1	1	1	1	1	1	1	1	1	1	1	1	1	1	1	1	1	1	1	1	1	1	1	1	1	1	1
b2264	menD	0.587983	1	1	1	1	1	1	1	1	1	1	1	1	1	1	1	1	1	1	1	1	1	1	1	1	1	1	1	1	1	1	1	1	1	1	1	1	1	1	1	1	1	1	1	1	1	1	1
b2476	purC	0.587983	1	1	1	1	1	1	1	1	1	1	1	1	1	1	1	1	1	1	1	0	1	1	1	1	1	1	1	1	1	1	1	1	1	1	1	1	1	1	1	1	1	1	1	1	1	1	1
b2618	yfjF	0.587983	1	1	1	1	1	1	1	1	1	1	1	1	1	1	1	1	1	1	1	1	0	1	1	1	1	1	1	1	1	1	1	1	1	1	1	1	1	1	1	1	1	1	1	1	1	1	1
b3619	rfaD	0.587983	1	1	1	1	1	1	1	1	1	1	1	1	1	1	1	1	1	1	1	1	1	1	1	1	1	1	1	1	1	1	1	1	1	1	1	1	1	1	1	1	1	1	1	1	1	1	1
b4013	metA	0.587983	1	1	1	1	1	1	1	1	1	1	1	1	1	1	1	1	1	1	1	1	1	1	1	1	1	1	1	1	1	0	1	1	1	1	1	1	1	1	1	1	1	1	1	1	1	1	1
b4178	yjeB	0.587983	1	1	1	1	1	1	1	1	1	1	1	1	1	1	1	1	1	1	1	1	1	1	1	1	1	1	1	1	1	1	1	1	1	1	1	1	1	1	1	1	1	1	1	1	1	1	1
b0807	ybiN	0.583691	1	1	1	1	1	1	1	1	1	1	1	1	1	1	1	1	1	1	1	1	1	1	1	1	1	1	1	1	1	1	1	1	1	1	1	1	1	0	1	1	1	0	1	1	1	1	0
b1592	clcB	0.583691	1	1	1	1	1	1	1	1	1	1	1	1	1	1	1	1	1	1	1	1	1	1	1	1	1	1	1	1	1	1	1	0	1	1	1	1	1	1	1	1	1	1	1	1	1	1	1
b1644	ydhJ	0.583691	2	2	2	2	2	2	2	2	2	2	2	2	2	2	2	2	2	2	2	2	2	2	2	2	2	2	2	2	2	2	2	1	2	2	2	1	2	2	2	2	2	2	2	2	2	2	2
b1683	sufB	0.583691	1	1	1	1	1	1	1	1	1	1	1	1	1	1	1	1	1	1	1	1	1	1	1	1	1	1	1	1	1	1	1	1	1	1	1	0	1	1	1	1	1	1	1	1	1	1	1
b1991	cobT	0.583691	1	1	1	1	1	1	1	1	1	1	1	1	1	1	1	1	1	1	1	1	1	1	1	1	1	1	0	1	1	1	1	1	1	1	1	1	1	1	1	1	1	1	1	1	1	1	1
b2143	cdd	0.583691	1	1	1	1	1	1	1	1	1	1	1	1	1	1	1	1	1	1	1	1	1	1	1	1	1	1	1	1	1	1	1	1	1	1	1	1	1	1	1	1	1	1	1	1	1	1	1
b2563	acpS	0.583691	1	1	1	1	1	1	1	1	0	1	1	1	1	1	1	1	1	1	1	1	1	1	1	1	1	1	1	1	1	1	1	1	1	1	1	1	1	1	1	1	1	1	1	1	1	1	1
b2925	fbaA	0.583691	1	1	1	1	1	1	1	1	1	1	1	1	1	1	1	1	1	1	1	1	1	1	1	1	1	1	1	1	1	1	1	1	1	1	1	1	1	1	1	1	1	1	1	1	1	1	1
b3152	yraR	0.583691	1	1	1	1	1	1	1	1	1	1	1	1	1	1	1	1	1	1	1	1	1	1	1	1	1	1	1	1	1	1	1	1	1	1	1	1	1	1	1	1	1	1	1	1	1	1	1
b3469	zntA	0.583691	1	1	1	1	1	1	1	1	1	1	1	1	1	1	1	1	1	1	1	1	1	1	1	1	1	1	1	1	1	1	1	1	1	1	1	1	1	1	1	1	1	1	1	1	1	1	1
b4371	rsmC	0.583691	1	1	1	1	1	1	1	1	1	1	1	1	1	1	1	1	1	1	1	1	1	1	1	1	1	1	1	1	1	1	1	1	1	1	1	1	1	1	1	1	1	1	1	1	1	1	1
b0009	mog	0.579399	1	1	1	1	1	1	1	1	1	1	1	1	1	1	1	1	1	1	1	1	1	1	1	1	1	1	1	1	1	1	1	1	1	1	1	1	1	1	1	1	1	1	1	1	1	1	1
b0112	aroP	0.579399	6	6	6	6	6	6	6	6	8	6	6	7	6	6	6	6	6	6	6	6	6	6	6	6	6	6	6	6	6	6	6	6	6	6	6	6	7	7	6	7	7	7	7	7	7	7	7
b0260	mmuP	0.579399	6	6	6	6	6	6	6	6	8	6	6	7	6	6	6	6	6	6	6	6	6	6	6	6	6	6	6	6	6	6	6	6	6	6	6	6	7	7	6	7	7	7	7	7	7	7	7
b0402	proY	0.579399	6	6	6	6	6	6	6	6	8	6	6	7	6	6	6	6	6	6	6	6	6	6	6	6	6	6	6	6	6	6	6	6	6	6	6	6	7	7	6	7	7	7	7	7	7	7	7
b0416	nusB	0.579399	1	1	1	1	1	1	1	1	1	1	1	1	1	1	1	1	1	1	1	1	0	1	1	1	1	1	1	1	1	1	1	1	1	1	1	1	1	1	1	1	1	1	1	1	1	1	1
b0576	pheP	0.579399	6	6	6	6	6	6	6	6	8	6	6	7	6	6	6	6	6	6	6	6	6	6	6	6	6	6	6	6	6	6	6	6	6	6	6	6	7	7	6	7	7	7	7	7	7	7	7
b1321	ycjX	0.579399	1	1	1	1	1	1	1	1	1	1	1	1	1	1	1	1	1	1	1	1	1	1	1	1	1	1	1	1	1	1	1	1	1	1	1	1	1	1	1	1	1	1	1	1	1	1	1
b1777	yeaC	0.579399	1	1	1	1	1	1	1	1	1	1	1	1	1	1	1	1	1	1	1	1	0	1	1	1	1	1	1	1	1	1	1	1	1	1	1	1	1	1	1	1	1	1	1	1	1	1	1
b1890	motA	0.579399	2	1	1	1	1	1	1	2	1	1	1	1	1	2	1	1	1	1	1	1	1	1	1	1	1	2	1	2	1	1	2	0	1	1	1	0	1	1	2	1	1	1	1	1	1	1	1
b2156	lysP	0.579399	6	6	6	6	6	6	6	6	8	6	6	7	6	6	6	6	6	6	6	6	6	6	6	6	6	6	6	6	6	6	6	6	6	6	6	6	7	7	6	7	7	7	7	7	7	7	7
b2701	mltB	0.579399	1	1	1	1	1	1	1	1	1	1	1	1	1	1	1	1	1	1	1	1	1	1	1	1	1	1	1	1	1	1	1	1	1	1	1	1	1	1	1	1	1	1	1	1	1	1	1
b3102	yqjG	0.579399	1	1	1	1	1	1	1	1	1	1	1	1	1	1	1	1	1	1	1	1	1	1	1	0	1	1	1	1	1	1	1	1	1	1	1	1	0	1	1	1	1	1	1	1	1	1	1
b3795	yifK	0.579399	6	6	6	6	6	6	6	6	8	6	6	7	6	6	6	6	6	6	6	6	6	6	6	6	6	6	6	6	6	6	6	6	6	6	6	6	7	7	6	7	7	7	7	7	7	7	7
b4015	aceA	0.579399	1	1	1	1	1	1	1	1	1	1	1	1	1	1	1	1	1	1	1	1	1	1	1	1	1	1	1	1	1	1	1	0	1	1	1	1	1	1	1	1	1	1	1	1	1	1	1
b4208	cycA	0.579399	6	6	6	6	6	6	6	6	8	6	6	7	6	6	6	6	6	6	6	6	6	6	6	6	6	6	6	6	6	6	6	6	6	6	6	6	7	7	6	7	7	7	7	7	7	7	7
b4219	msrA	0.579399	1	1	1	1	1	1	1	1	1	1	1	1	1	1	1	1	1	1	1	1	1	1	1	1	1	1	1	1	1	1	1	1	1	1	1	1	1	1	1	1	1	1	1	1	1	1	1
b0444	ybaX	0.575107	1	1	1	1	1	1	1	1	1	1	1	1	1	1	1	1	1	1	1	1	1	1	1	1	1	1	1	1	1	1	1	1	1	1	1	1	1	1	1	1	1	1	1	1	1	1	1
b0792	ybhR	0.575107	2	2	2	2	2	2	2	2	2	2	2	2	2	2	2	2	2	2	2	2	2	2	2	2	2	2	2	2	2	2	2	2	2	2	1	2	2	2	2	2	2	2	2	2	2	2	2
b0793	ybhS	0.575107	2	2	2	2	2	2	2	2	2	2	2	2	2	2	2	2	2	2	2	2	2	2	2	2	2	2	2	2	2	2	2	2	2	2	1	2	2	2	2	2	2	2	2	2	2	2	2
b0963	mgsA	0.575107	1	1	1	1	1	1	1	1	1	1	1	1	1	1	1	1	1	1	1	1	1	1	1	1	1	1	1	1	1	1	1	1	1	1	1	1	1	1	1	1	1	1	1	1	1	1	1
b1681	sufD	0.575107	1	1	1	1	1	1	1	1	1	1	1	1	1	1	1	1	1	1	1	1	1	1	1	1	1	1	1	1	1	1	1	1	1	1	1	1	1	1	1	1	1	1	1	1	1	1	1
b2317	dedA	0.575107	1	1	1	1	1	1	1	1	1	1	1	1	1	1	1	1	1	1	1	1	1	1	1	1	1	1	1	1	1	1	1	1	1	1	1	1	1	1	1	1	1	1	1	1	1	1	1
b2689	yqaA	0.575107	1	1	1	1	1	1	1	1	1	1	1	1	1	1	1	1	1	1	1	1	1	1	1	1	1	1	1	1	1	1	1	1	1	1	1	1	1	1	1	1	1	1	1	1	1	1	0
b3190	yrbA	0.575107	1	1	1	1	1	1	1	1	1	1	1	1	1	1	1	1	0	1	1	1	1	1	1	1	1	1	1	1	1	1	1	1	1	1	1	1	1	1	1	1	1	1	1	1	1	1	1
b3355	prkB	0.575107	1	1	1	1	1	1	1	1	1	1	1	1	1	1	1	1	1	1	1	1	1	1	1	1	1	1	1	1	1	1	0	1	1	1	1	1	1	1	1	1	1	1	1	1	1	1	0
b3816	corA	0.575107	1	1	1	1	1	1	1	1	1	1	1	1	1	1	1	1	1	1	1	1	1	1	1	1	1	1	1	1	1	1	1	1	1	1	1	1	1	2	1	1	1	1	1	1	1	1	1
b4483	tatD	0.575107	1	1	1	1	1	1	1	1	1	1	1	1	1	1	1	1	1	1	1	1	1	1	1	1	1	1	1	1	1	1	0	1	1	1	1	1	1	1	1	1	1	1	1	1	1	1	1
b0606	ahpF	0.570815	1	1	1	1	1	1	1	1	2	1	1	1	1	1	1	1	1	1	1	1	1	1	1	1	1	1	1	1	1	1	1	1	1	1	1	1	1	1	1	0	0	1	0	0	1	1	1
b0950	pqiA	0.570815	1	1	1	1	1	1	1	1	1	1	1	1	1	1	1	1	1	1	1	1	1	1	1	1	1	1	1	1	1	1	1	1	1	1	1	1	1	1	1	1	1	1	1	1	1	1	1
b0970	yccA	0.570815	1	1	1	1	1	1	1	1	1	1	1	1	1	1	1	1	1	1	1	1	1	1	1	1	1	1	1	1	1	1	1	1	1	1	1	1	1	1	1	1	1	1	1	1	1	1	1
b1048	mdoG	0.570815	2	2	2	2	2	2	2	2	2	2	2	2	1	2	2	2	2	2	2	2	2	2	2	2	2	2	2	2	2	2	2	2	2	2	2	2	2	2	2	2	2	2	2	2	2	2	2
b1424	mdoD	0.570815	2	2	2	2	2	2	2	2	2	2	2	2	1	2	2	2	2	2	2	2	2	2	2	2	2	2	2	2	2	2	2	2	2	2	2	2	2	2	2	2	2	2	2	2	2	2	2
b1745	astB	0.570815	1	1	1	1	1	1	1	1	1	1	1	1	1	1	1	1	1	1	1	1	1	1	1	1	1	1	1	1	1	0	1	1	1	0	0	1	1	1	1	1	1	1	1	1	1	1	0
b3261	fis	0.570815	1	1	1	1	1	1	1	1	1	1	1	1	1	1	1	1	1	1	1	1	1	1	1	1	1	1	1	1	1	1	1	1	1	1	1	1	1	1	1	1	1	1	1	1	1	1	1
b0819	ybiS	0.566524	2	2	2	2	2	2	2	2	2	2	2	2	2	2	2	2	2	2	2	1	2	2	2	2	2	2	2	2	2	2	2	2	2	2	2	2	2	2	2	2	2	2	2	2	2	2	2
b0912	ihfB	0.566524	1	1	1	1	1	1	1	1	1	1	1	1	1	1	1	1	1	1	1	1	0	1	1	1	1	1	1	1	1	1	1	1	1	1	1	1	1	1	1	1	1	1	1	1	1	1	1
b0968	yccX	0.566524	1	1	1	1	1	1	1	1	1	1	0	1	1	1	1	1	0	1	1	1	1	1	1	1	1	1	1	1	1	1	1	1	1	1	0	1	1	1	1	1	1	1	1	1	1	1	1
b1049	mdoH	0.566524	1	1	1	1	1	1	1	1	1	1	1	1	1	1	1	1	1	1	1	1	1	1	1	1	1	1	1	1	1	1	1	0	1	1	1	1	1	1	1	1	1	1	1	1	1	1	1
b1191	cvrA	0.566524	1	1	1	1	1	1	1	1	1	1	1	1	1	1	1	1	1	1	1	1	1	1	1	1	1	1	1	1	1	1	1	1	1	1	1	1	1	1	1	1	1	1	1	1	1	1	1
b1536	ydeI	0.566524	4	3	2	2	1	1	4	3	2	3	2	2	1	2	1	2	2	2	4	2	1	2	2	1	3	2	2	2	1	1	2	1	1	1	1	2	2	2	1	2	2	1	2	2	2	2	3
b1765	ydjA	0.566524	1	1	1	1	1	1	1	1	1	1	1	1	1	1	1	1	1	1	1	1	1	1	1	1	1	1	1	1	1	1	1	1	1	1	1	1	1	1	1	1	1	1	1	1	1	1	1
b1990	erfK	0.566524	2	2	2	2	2	2	2	2	2	2	2	2	2	2	2	2	2	2	2	1	2	2	2	2	2	2	2	2	2	2	2	2	2	2	2	2	2	2	2	2	2	2	2	2	2	2	2
b1993	cobU	0.566524	1	1	1	1	1	1	1	1	1	1	1	1	1	1	1	1	1	1	1	1	1	1	1	1	0	1	0	1	1	1	1	0	1	0	1	2	1	1	1	1	1	1	1	1	1	1	1
b2521	sseA	0.566524	1	1	1	1	1	1	1	1	1	1	1	1	1	1	1	1	1	1	1	1	1	1	1	1	1	1	1	1	1	0	1	1	1	0	0	1	1	1	1	1	1	1	1	1	1	1	1
b2576	srmB	0.566524	1	1	1	1	1	1	1	1	1	1	1	1	1	1	1	1	1	1	1	1	1	1	1	1	1	1	1	1	1	1	1	1	1	1	1	1	1	1	1	1	1	1	1	1	1	1	1
b2957	ansB	0.566524	1	1	1	1	1	1	1	1	1	1	1	1	1	1	1	1	1	1	1	1	1	1	1	1	1	1	1	2	1	1	1	1	1	1	1	1	2	1	1	2	2	1	2	2	2	2	2
b3024	ygiW	0.566524	4	3	2	2	1	1	4	3	2	3	2	2	1	2	1	2	2	2	4	2	1	2	2	1	3	2	2	2	1	1	2	1	1	1	1	2	2	2	1	2	2	1	2	2	2	2	3
b3158	yhbU	0.566524	1	1	1	1	1	1	1	1	1	1	1	1	1	1	1	1	1	1	1	1	1	1	1	1	1	1	1	1	1	1	1	1	1	1	1	1	1	1	1	1	1	1	1	1	1	1	1
b3518	yhjA	0.566524	1	1	1	1	1	1	1	1	1	1	0	1	1	1	1	1	1	1	1	1	1	1	1	1	1	1	0	1	1	1	0	1	2	1	1	2	1	1	1	1	1	1	1	1	1	1	1
b3747	trkD	0.566524	1	1	1	1	1	1	1	1	1	1	1	1	1	1	1	1	1	1	1	1	1	1	1	1	1	1	1	1	1	1	1	1	1	1	1	1	1	1	1	1	1	1	1	1	1	1	1
b4123	dcuB	0.566524	2	2	2	2	2	2	2	2	2	2	1	2	2	2	2	2	2	2	2	2	2	2	2	2	2	2	2	3	2	2	2	2	2	2	2	1	3	2	2	3	3	2	3	3	3	3	3
b4138	dcuA	0.566524	2	2	2	2	2	2	2	2	2	2	1	2	2	2	2	2	2	2	2	2	2	2	2	2	2	2	2	3	2	2	2	2	2	2	2	1	3	2	2	3	3	2	3	3	3	3	3
b4213	cpdB	0.566524	1	1	1	1	1	1	1	1	1	1	1	1	1	1	1	1	1	1	1	1	1	1	1	1	1	1	1	1	1	1	1	1	1	1	1	1	1	1	1	1	1	1	1	1	1	1	1
b0678	nagB	0.562232	1	1	1	1	1	1	1	1	1	1	1	1	1	1	1	1	1	1	1	1	1	1	1	1	1	1	1	1	1	1	1	1	1	1	1	1	1	1	1	1	1	1	1	1	1	1	1
b1000	cbpA	0.562232	1	1	1	1	1	1	1	1	1	1	1	1	1	1	1	1	1	1	1	1	1	1	1	1	1	1	1	1	1	1	1	1	1	1	1	1	1	1	1	1	1	1	1	1	1	1	1
b2254	yfbF	0.562232	1	1	1	1	1	1	1	1	1	1	1	1	1	1	1	1	1	1	1	1	1	1	1	1	1	1	1	1	1	1	1	1	1	1	1	0	0	1	0	1	1	1	1	1	1	1	1
b2687	luxS	0.562232	1	1	1	1	1	1	1	1	1	1	1	1	1	1	1	1	1	1	1	1	1	1	1	1	1	1	1	1	1	1	1	1	1	1	1	1	1	1	1	1	1	1	1	1	1	1	1
b2765	ygcM	0.562232	1	2	1	1	1	1	1	1	1	1	1	1	1	1	1	1	1	1	1	1	1	1	1	1	1	1	1	1	1	1	1	1	1	1	1	1	1	1	1	1	1	1	1	1	1	1	1
b3159	yhbV	0.562232	1	1	1	1	1	1	1	1	1	1	1	1	1	1	1	1	1	1	1	1	1	1	1	1	1	1	1	1	1	1	1	1	1	1	1	1	1	1	1	1	1	1	1	1	1	1	1
b3161	mtr	0.562232	2	2	2	2	2	2	2	2	2	2	2	2	2	2	2	2	2	2	2	1	2	2	2	2	2	2	2	1	2	2	2	2	2	2	2	2	1	1	3	1	1	1	1	1	1	1	1
b3709	tnaB	0.562232	2	2	2	2	2	2	2	2	2	2	2	2	2	2	2	2	2	2	2	1	2	2	2	2	2	2	2	1	2	2	2	2	2	2	2	2	1	1	3	1	1	1	1	1	1	1	1
b4401	arcA	0.562232	1	1	1	1	1	1	1	1	1	1	1	1	1	1	1	1	1	1	1	1	1	1	1	1	1	1	1	1	1	1	1	1	1	1	1	1	1	1	1	1	1	1	1	1	1	1	1
b0694	kdpE	0.55794	1	1	1	1	1	1	1	1	1	1	1	1	1	1	1	1	1	1	1	1	1	1	1	1	1	1	1	1	1	0	1	1	1	0	1	1	1	1	1	1	1	1	1	1	1	1	1
b0891	lolA	0.55794	1	1	1	1	1	1	1	1	1	1	1	1	1	1	1	1	1	1	1	1	1	1	1	1	1	1	1	1	1	1	1	1	1	1	1	1	1	1	1	1	1	1	1	1	1	1	1
b1241	adhE	0.55794	1	1	1	1	2	1	1	1	1	1	1	1	1	1	1	1	1	1	1	1	1	1	1	1	1	1	1	1	1	1	1	1	2	1	1	1	1	1	1	1	1	1	1	1	1	2	1
b1806	yeaY	0.55794	2	2	2	2	2	2	2	1	2	2	2	2	2	2	2	2	2	2	2	2	2	2	2	2	2	2	2	2	2	2	2	2	2	2	2	2	1	1	1	1	1	1	1	1	1	1	1
b2161	yeiJ	0.55794	1	2	2	2	1	1	2	2	2	2	2	2	3	1	2	2	1	2	2	2	1	2	2	1	2	2	2	2	1	2	1	1	2	2	2	2	1	0	1	0	0	0	0	0	0	0	0
b2164	yeiM	0.55794	1	2	2	2	1	1	2	2	2	2	2	2	3	1	2	2	1	2	2	2	1	2	2	1	2	2	2	2	1	2	1	1	2	2	2	2	1	0	1	0	0	0	0	0	0	0	0
b2239	glpQ	0.55794	1	1	1	1	1	1	1	1	1	1	1	1	1	1	1	1	1	1	1	1	1	1	1	1	1	1	1	1	1	1	1	1	1	1	1	1	1	1	1	1	1	1	1	1	1	1	1
b2963	mltC	0.55794	1	1	1	1	1	1	1	1	1	1	1	1	1	1	1	1	1	1	1	1	1	1	1	1	1	1	1	1	1	1	1	1	1	1	1	1	1	1	1	1	1	1	1	1	1	1	1
b3506	slp	0.55794	2	2	2	2	2	2	2	1	2	2	2	2	2	2	2	2	2	2	2	2	2	2	2	2	2	2	2	2	2	2	2	2	2	2	2	2	1	1	1	1	1	1	1	1	1	1	1
b3930	menA	0.55794	1	1	1	1	1	1	1	1	1	1	1	1	1	1	1	1	1	1	1	1	1	1	1	1	1	1	1	1	1	1	1	1	1	1	1	1	1	1	1	1	1	1	1	1	1	1	1
b4044	dinF	0.55794	1	1	1	1	1	1	1	1	1	1	1	1	1	1	1	1	1	1	1	1	1	1	1	1	1	1	1	1	1	1	1	1	1	1	1	1	1	1	1	1	1	1	1	1	1	1	0
b4137	cutA	0.55794	1	1	1	1	1	1	1	1	1	1	1	1	1	1	1	1	1	1	1	1	0	1	1	1	1	1	1	1	1	1	1	0	1	1	1	1	1	1	1	1	1	1	1	1	1	1	1
b0721	sdhC	0.553648	1	1	1	1	1	1	1	1	1	1	1	1	1	1	1	1	1	1	1	1	1	1	1	1	1	1	1	1	1	1	1	1	1	1	1	1	1	1	1	1	1	1	1	1	1	1	1
b0951	pqiB	0.553648	1	1	1	1	1	1	1	1	1	1	1	1	1	1	1	1	1	1	1	1	1	1	1	1	1	1	1	1	1	1	1	1	1	1	1	1	1	1	1	1	1	1	1	1	1	1	1
b1695	ydiO	0.553648	1	1	1	1	2	1	1	1	1	1	1	1	0	1	1	1	1	1	1	0	1	1	1	2	1	1	0	1	1	0	1	1	2	0	0	1	0	0	1	1	1	0	1	1	1	1	1
b2132	bglX	0.553648	1	1	1	1	1	1	1	1	1	1	1	1	1	1	1	1	1	1	1	1	1	1	1	1	1	1	1	1	1	1	1	1	1	1	1	1	1	1	1	1	1	1	1	1	1	1	1
b2685	emrA	0.553648	1	1	1	1	1	1	1	1	1	1	1	1	1	1	1	1	1	1	1	1	0	1	1	1	1	1	1	1	1	0	1	1	1	0	0	1	1	1	1	1	1	1	1	1	1	1	1
b3564	xylB	0.553648	1	1	1	1	1	1	1	1	1	1	1	1	1	1	2	1	1	1	1	1	1	1	1	1	1	1	2	1	1	1	0	1	1	1	1	0	1	1	2	1	1	1	0	1	1	1	1
b3784	rfe	0.553648	1	1	1	1	1	1	1	1	1	1	1	1	1	1	1	1	1	1	1	1	1	1	1	1	1	1	1	1	1	1	1	1	1	1	1	1	1	1	1	1	1	1	1	1	1	1	1
b4065	yjcE	0.553648	1	1	1	1	1	1	1	1	1	1	1	1	1	1	2	1	1	1	1	1	1	1	1	1	1	1	1	1	2	1	1	1	1	1	1	1	1	1	1	1	1	1	1	1	1	0	1
b4382	deoA	0.553648	0	1	1	1	1	1	1	0	1	1	1	1	1	1	1	1	1	1	1	1	1	1	1	1	1	1	1	1	1	1	1	1	1	1	1	1	1	1	1	1	1	1	1	1	1	1	1
b0430	cyoC	0.549356	1	1	1	1	1	1	1	1	1	1	1	1	1	1	1	1	1	1	1	1	1	1	1	1	1	1	1	1	1	1	0	1	1	1	1	1	1	1	1	1	1	1	1	1	1	1	1
b0870	ltaE	0.549356	1	1	1	1	1	1	1	1	1	1	1	1	1	1	1	1	1	1	1	1	1	1	1	1	1	1	1	1	1	1	1	1	1	1	1	1	1	1	1	1	1	1	1	1	1	1	1
b1303	pspF	0.549356	1	1	1	1	1	1	1	1	1	1	1	1	1	1	1	1	1	1	1	1	1	1	1	1	1	1	1	1	1	1	1	1	1	1	1	1	1	1	1	1	1	1	1	1	1	1	1
b3847	pepQ	0.549356	1	1	1	1	1	1	1	1	1	1	1	1	1	1	1	1	1	1	1	1	1	1	1	1	1	1	1	1	1	1	1	1	1	1	1	1	1	1	1	1	1	1	1	1	1	1	1
b4242	mgtA	0.549356	1	1	1	1	1	1	1	1	1	1	1	1	1	1	1	1	1	1	1	1	1	1	1	1	1	1	0	1	1	1	1	1	1	1	1	1	2	2	2	2	2	2	2	2	2	2	1
b0080	fruR	0.545064	1	1	1	1	1	1	1	1	0	1	1	1	1	1	1	1	1	1	1	1	1	1	1	1	1	1	1	1	1	1	1	1	1	1	1	1	1	1	1	1	1	1	1	1	1	1	1
b0571	cusR	0.545064	2	2	2	2	2	2	2	2	3	2	2	2	2	3	2	2	2	2	2	2	3	3	2	2	2	2	1	2	2	2	1	1	2	2	2	1	0	0	1	0	0	0	0	0	0	0	0
b1234	rssA	0.545064	1	1	1	1	1	1	1	1	1	1	1	1	1	1	1	1	1	1	1	1	1	1	1	1	1	1	1	1	1	1	1	1	1	1	1	1	1	1	1	1	1	1	1	1	1	1	1
b1242	ychE	0.545064	1	1	1	1	1	1	1	1	1	1	1	1	1	1	1	1	1	1	1	1	1	1	1	1	1	1	1	1	1	1	0	1	1	1	1	1	1	1	1	1	1	1	1	1	1	1	1
b1884	cheR	0.545064	1	1	1	1	1	1	1	1	1	1	1	1	1	1	1	1	1	1	1	1	1	1	1	1	1	1	1	1	1	1	0	1	1	1	1	1	1	1	1	1	1	1	1	1	1	1	1
b1969	yedW	0.545064	2	2	2	2	2	2	2	2	3	2	2	2	2	3	2	2	2	2	2	2	3	3	2	2	2	2	1	2	2	2	1	1	2	2	2	1	0	0	1	0	0	0	0	0	0	0	0
b2417	crr	0.545064	1	1	1	1	1	1	1	1	1	1	1	1	1	1	1	1	1	1	1	1	1	1	1	1	1	1	1	1	1	1	1	1	1	1	1	1	1	1	1	1	1	1	1	1	1	1	1
b3148	yraN	0.545064	1	1	1	1	1	1	0	1	1	0	1	1	1	1	1	1	0	1	0	1	1	1	1	1	0	1	1	1	1	1	1	0	1	1	1	0	1	1	1	1	1	1	1	1	1	0	1
b3750	rbsC	0.545064	2	1	1	1	2	2	2	2	1	2	1	1	2	1	1	2	1	2	2	1	2	1	1	2	2	1	2	1	2	1	2	3	1	1	1	0	1	1	3	1	1	1	1	1	1	1	1
b4014	aceB	0.545064	1	1	1	1	1	1	1	1	1	1	1	1	1	1	1	1	1	1	1	1	1	1	1	1	1	1	1	1	1	0	0	1	1	0	0	1	1	1	1	1	1	1	1	1	1	1	1
b0450	glnK	0.540773	1	1	1	1	1	1	1	1	1	1	1	1	1	1	1	1	1	1	1	1	1	1	1	1	1	1	1	1	1	1	1	1	1	1	1	1	1	1	1	1	1	1	1	1	1	1	1
b0837	yliI	0.540773	1	1	1	1	1	1	1	1	1	1	1	1	1	1	1	1	0	1	1	1	1	1	1	1	1	1	1	1	1	1	1	1	1	0	0	1	1	1	1	0	1	1	1	0	0	1	0
b1474	fdnG	0.540773	2	2	2	2	1	2	2	2	2	1	1	2	2	2	2	2	2	2	2	2	2	2	2	2	0	2	2	2	2	2	1	2	1	2	2	0	0	1	1	0	0	1	0	0	2	0	0
b1595	ynfL	0.540773	1	1	1	1	1	1	1	1	1	1	1	1	1	1	1	1	1	1	1	1	1	1	1	1	1	1	1	1	1	1	1	1	1	1	1	1	2	1	1	2	1	1	2	2	2	2	2
b2038	rfbC	0.540773	0	0	1	0	1	1	0	1	1	0	1	1	1	1	0	1	1	1	0	0	1	0	0	0	0	0	0	0	0	1	1	1	0	1	1	1	0	1	0	1	1	1	1	1	1	1	0
b2066	udk	0.540773	1	1	1	1	1	1	1	1	1	1	1	1	1	1	1	1	1	1	1	1	1	1	1	1	1	1	1	1	1	1	1	1	1	1	1	1	0	1	0	1	1	1	1	1	1	1	1
b2302	yfcG	0.540773	1	1	1	1	1	1	1	1	1	1	1	1	1	1	1	1	1	1	1	1	1	1	1	1	1	1	1	1	1	1	1	1	1	1	1	1	1	1	0	1	1	1	1	1	1	1	1
b2325	yfcL	0.540773	1	1	1	1	1	1	1	1	1	1	1	1	1	1	1	1	1	1	1	1	1	1	1	1	1	1	1	1	1	1	1	1	1	1	1	1	1	1	1	1	1	1	1	1	1	1	1
b2474	ypfI	0.540773	1	1	1	1	1	1	1	1	1	1	1	1	1	1	1	1	1	1	1	1	1	1	1	1	1	1	1	1	1	1	1	1	1	1	1	1	1	1	1	1	0	1	1	1	1	1	1
b2678	proW	0.540773	1	1	1	1	1	1	1	1	1	1	1	1	1	1	1	1	1	1	1	1	1	1	1	1	1	1	1	1	1	1	1	1	1	1	1	1	1	1	1	1	1	1	1	1	1	1	1
b2798	exo	0.540773	1	1	1	1	1	1	1	1	1	1	1	1	1	1	1	1	1	1	1	1	1	1	1	1	1	1	1	1	1	1	1	1	1	1	1	1	1	1	1	1	1	1	1	1	1	1	1
b3002	yqhA	0.540773	1	1	1	1	1	1	1	1	1	1	1	1	1	1	1	1	1	1	1	1	1	1	1	1	1	1	1	1	1	1	1	1	1	1	1	1	1	1	0	1	1	1	1	1	1	1	1
b3894	fdoG	0.540773	2	2	2	2	1	2	2	2	2	1	1	2	2	2	2	2	2	2	2	2	2	2	2	2	0	2	2	2	2	2	1	2	1	2	2	0	0	1	1	0	0	1	0	0	2	0	0
b3990	thiH	0.540773	1	1	1	1	1	1	1	1	1	1	1	1	1	1	1	1	1	1	1	1	1	1	1	1	1	1	1	1	1	1	1	1	1	1	1	1	1	1	1	1	1	1	1	1	1	1	1
b0325	yahK	0.536481	2	2	1	2	2	2	2	2	1	2	2	2	1	2	1	2	2	2	2	2	2	2	1	2	2	2	1	2	2	1	1	1	2	1	1	1	1	0	2	1	1	0	1	1	1	1	1
b0698	kdpA	0.536481	1	0	1	1	1	1	1	1	1	1	1	1	1	1	1	1	1	1	1	1	1	1	1	1	1	1	1	1	1	1	0	1	1	1	1	1	1	1	1	1	1	1	1	1	1	1	1
b1286	rnb	0.536481	1	1	1	1	1	1	1	1	1	1	1	1	1	1	1	1	1	1	1	1	1	1	1	1	1	1	1	1	1	1	1	1	1	1	1	1	1	1	1	1	1	1	1	1	1	1	1
b2207	napD	0.536481	1	1	1	1	1	1	1	1	1	1	1	1	1	1	1	1	1	1	1	1	1	1	1	1	1	1	1	1	1	1	1	1	1	1	1	1	1	1	1	1	0	1	0	0	1	1	1
b2428	yfeU	0.536481	1	1	1	1	1	1	1	1	1	1	1	1	1	1	1	1	1	1	1	1	1	1	1	1	1	1	1	1	1	1	1	1	1	1	1	1	2	1	2	1	1	1	1	1	1	1	1
b2945	endA	0.536481	1	1	1	1	1	1	1	1	0	1	1	1	1	1	1	1	1	1	1	1	1	1	1	1	1	1	1	1	1	1	1	1	1	1	1	1	1	1	1	1	1	1	1	1	1	1	1
b3084	ygjO	0.536481	1	1	1	1	1	1	1	1	1	1	1	1	1	1	1	1	1	1	1	1	1	1	1	1	1	1	1	1	1	1	1	1	1	1	1	1	1	1	1	1	1	1	1	1	1	1	1
b4269	yjgB	0.536481	2	2	1	2	2	2	2	2	1	2	2	2	1	2	1	2	2	2	2	2	2	2	1	2	2	2	1	2	2	1	1	1	2	1	1	1	1	0	2	1	1	0	1	1	1	1	1
b0156	yadR	0.532189	1	1	1	1	1	1	1	1	1	1	1	1	1	1	1	1	1	1	1	1	1	1	1	1	1	1	1	1	1	1	1	1	1	1	1	1	1	1	1	1	1	1	1	1	1	1	1
b0398	sbcD	0.532189	1	1	1	1	1	1	1	1	1	1	1	1	1	1	1	1	1	1	1	1	1	1	1	1	1	1	1	1	1	1	0	1	1	1	1	1	1	1	1	1	1	1	1	1	1	1	1
b1740	nadE	0.532189	1	1	1	1	1	1	1	1	1	1	1	1	1	1	1	1	1	1	1	1	1	1	1	1	1	1	1	1	1	1	1	1	1	1	1	1	1	1	1	1	1	1	1	1	1	1	1
b2743	pcm	0.532189	1	1	1	1	1	1	1	1	1	1	1	1	1	1	1	1	1	1	1	1	1	1	1	1	1	1	1	1	1	1	1	1	0	1	1	1	1	1	1	1	1	1	1	1	1	1	1
b3434	yhgN	0.532189	1	1	1	1	1	1	1	1	1	1	1	1	1	1	1	1	1	1	1	1	1	1	1	1	1	1	1	1	1	1	1	1	1	1	1	1	0	0	1	0	0	0	0	0	0	0	0
b3704	rnpA	0.532189	1	1	1	1	1	1	1	1	1	1	1	1	1	1	1	1	1	1	1	1	1	1	1	1	1	1	1	1	1	1	1	1	1	1	1	1	1	1	1	1	1	1	1	1	1	1	1
b0410	yajD	0.527897	1	1	1	1	1	1	1	1	1	1	1	1	1	1	1	1	1	1	1	1	1	1	1	1	1	1	1	1	1	1	1	1	1	1	1	1	1	1	1	1	1	1	1	1	1	1	1
b0435	bolA	0.527897	1	1	1	1	1	1	1	1	1	1	1	1	1	1	1	1	1	1	1	1	1	1	1	1	1	1	1	1	1	1	1	1	1	1	0	1	1	1	1	1	1	1	1	1	1	1	0
b0695	kdpD	0.527897	1	1	1	1	1	1	1	1	1	1	1	1	1	1	1	1	1	1	1	1	1	1	1	1	1	1	1	1	1	0	0	1	0	0	0	1	1	1	1	1	1	1	1	1	1	1	1
b2142	yohK	0.527897	1	1	1	1	1	1	1	1	1	1	1	1	1	1	1	1	0	1	1	1	1	1	1	1	1	1	1	1	1	1	1	1	1	1	1	1	1	1	1	1	1	1	1	1	1	1	1
b2475	ypfJ	0.527897	1	1	1	1	1	1	1	1	1	1	1	1	1	1	1	1	1	1	1	1	1	1	1	1	1	1	1	1	1	1	2	1	1	1	1	1	1	1	1	1	1	1	1	1	1	1	1
b3038	ygiC	0.527897	2	2	2	2	2	2	2	2	2	2	2	2	2	2	2	2	2	2	2	2	2	2	2	2	2	2	2	2	1	2	2	2	2	2	1	2	2	2	1	2	2	2	2	2	2	2	2
b3236	mdh	0.527897	1	1	1	1	1	1	1	1	1	1	1	1	1	1	1	1	1	1	1	1	1	1	1	1	1	1	1	1	1	1	1	1	1	1	1	1	1	1	1	1	1	1	1	1	1	1	1
b3614	yibQ	0.527897	1	1	1	1	1	1	1	1	1	1	1	1	1	1	1	1	1	1	1	1	1	1	1	1	1	1	1	1	1	1	1	1	1	1	1	1	1	1	1	1	1	1	1	1	1	1	1
b4186	yjfC	0.527897	2	2	2	2	2	2	2	2	2	2	2	2	2	2	2	2	2	2	2	2	2	2	2	2	2	2	2	2	1	2	2	2	2	2	1	2	2	2	1	2	2	2	2	2	2	2	2
b0067	thiP	0.523605	1	1	1	1	1	1	1	1	0	1	1	1	1	1	1	1	1	1	1	1	1	1	1	1	1	1	1	1	1	1	1	1	1	1	1	1	1	1	1	1	1	1	1	1	1	1	1
b0068	tbpA	0.523605	1	1	1	1	1	1	1	1	0	1	1	1	1	1	1	1	1	1	1	1	1	1	1	1	1	1	1	1	1	1	1	1	1	1	1	1	1	1	1	1	1	1	1	1	1	1	1
b0610	rnk	0.523605	1	1	1	1	1	1	1	1	2	1	1	1	1	1	1	1	1	1	1	1	1	1	1	1	1	1	1	1	1	1	0	1	1	1	1	1	1	1	1	1	1	1	1	1	1	1	1
b0697	kdpB	0.523605	1	1	1	1	1	1	1	1	1	1	1	1	1	1	1	1	1	1	1	1	1	1	1	1	1	1	1	1	1	0	0	1	1	0	0	1	1	1	1	1	1	1	1	1	1	1	1
b0862	artQ	0.523605	1	1	1	1	1	1	1	1	1	1	1	1	1	1	1	1	1	1	1	1	1	1	1	1	1	1	1	1	1	1	1	1	1	1	1	1	1	1	1	1	1	1	1	1	1	1	1
b1542	ydfI	0.523605	3	1	2	3	4	4	3	2	2	3	3	3	3	3	4	3	3	3	3	3	4	3	3	4	3	3	4	4	4	3	1	3	4	3	3	4	2	2	3	3	3	1	2	3	3	3	2
b1688	ydiK	0.523605	1	1	1	1	1	1	1	1	1	1	1	1	1	1	1	1	1	1	1	1	1	1	1	1	1	1	1	1	1	1	1	1	1	1	1	1	1	1	1	1	1	1	1	1	1	1	1
b1725	yniA	0.523605	1	1	1	1	1	1	1	1	1	1	1	1	1	1	1	1	1	1	1	1	1	1	1	1	1	1	1	1	1	1	1	1	1	1	1	1	1	1	1	1	1	1	1	1	1	1	1
b2074	mdtA	0.523605	1	1	1	1	1	1	1	1	1	1	1	1	1	1	1	1	1	1	1	1	1	1	1	1	1	1	1	1	1	1	0	1	1	0	1	1	1	1	1	1	1	1	1	1	1	1	1
b2126	yehU	0.523605	2	2	2	2	2	2	2	2	2	2	2	2	2	2	2	2	2	2	2	1	2	2	2	2	2	2	2	2	2	1	2	2	2	1	1	2	1	1	2	1	1	1	1	1	1	1	1
b2159	nfo	0.523605	1	1	1	1	1	1	1	1	1	1	1	1	1	1	1	1	1	1	1	1	1	1	1	1	1	1	1	1	1	1	1	1	1	1	1	1	1	1	1	1	1	1	1	1	1	1	1
b2172	yeiQ	0.523605	3	1	2	3	4	4	3	2	2	3	3	3	3	3	4	3	3	3	3	3	4	3	3	4	3	3	4	4	4	3	1	3	4	3	3	4	2	2	3	3	3	1	2	3	3	3	2
b2279	nuoK	0.523605	1	1	1	1	1	1	1	1	1	1	1	1	1	1	1	1	1	1	1	0	1	1	1	1	1	1	1	1	1	1	1	1	1	1	1	1	1	1	1	1	1	1	1	1	1	1	1
b2380	ypdA	0.523605	2	2	2	2	2	2	2	2	2	2	2	2	2	2	2	2	2	2	2	1	2	2	2	2	2	2	2	2	2	1	2	2	2	1	1	2	1	1	2	1	1	1	1	1	1	1	1
b2410	yfeH	0.523605	1	1	1	1	1	1	1	1	1	1	1	1	1	1	1	1	1	1	1	1	1	1	1	1	1	1	1	1	1	1	1	1	1	1	1	1	1	1	1	1	1	1	1	1	1	1	1
b2989	yghU	0.523605	1	1	1	1	1	1	1	1	1	1	1	1	1	1	1	1	1	1	1	1	1	1	1	1	1	1	1	1	1	1	1	1	2	1	1	1	1	1	1	1	1	1	1	1	1	1	1
b3167	rbfA	0.523605	1	1	1	1	1	1	1	1	1	1	1	1	1	1	1	1	1	1	1	1	1	1	1	1	1	1	1	1	1	1	1	1	1	1	1	1	1	1	1	1	1	1	1	1	1	1	1
b3621	rfaC	0.523605	1	1	1	1	1	1	1	1	1	1	1	1	1	1	1	1	1	1	1	1	1	1	1	1	1	1	1	1	1	1	1	1	1	1	1	1	1	1	1	1	1	1	1	1	1	1	1
b3940	metL	0.523605	1	1	1	1	1	1	1	1	1	1	1	1	1	1	1	1	1	1	1	1	1	1	1	1	1	1	1	1	1	1	1	1	1	1	1	1	1	1	1	1	1	1	1	1	1	1	1
b4323	uxuB	0.523605	3	1	2	3	4	4	3	2	2	3	3	3	3	3	4	3	3	3	3	3	4	3	3	4	3	3	4	4	4	3	1	3	4	3	3	4	2	2	3	3	3	1	2	3	3	3	2
b0685	ybfE	0.519313	1	1	1	1	1	1	1	1	1	1	1	1	1	1	1	1	1	1	1	1	1	1	1	1	1	1	1	1	1	1	1	1	1	1	1	1	1	1	1	1	1	1	1	1	1	1	1
b0922	mukF	0.519313	1	1	1	1	1	1	1	1	1	1	1	1	1	1	1	1	1	1	1	1	1	1	1	1	1	1	1	1	1	1	1	1	1	1	1	1	1	1	1	1	1	1	1	1	1	2	1
b1185	dsbB	0.519313	1	1	1	1	1	1	1	1	1	1	1	1	1	1	1	1	1	1	1	1	1	1	1	1	1	1	1	1	1	1	1	1	1	1	1	1	1	1	1	1	1	1	1	1	1	1	1
b1605	ydgI	0.519313	1	1	1	1	1	3	1	1	1	1	1	1	1	1	1	1	1	1	1	1	3	1	1	3	1	1	1	1	3	1	1	1	1	1	1	1	1	1	1	1	1	1	1	1	1	1	1
b1895	yecG	0.519313	3	3	3	3	3	3	3	3	3	3	3	3	3	3	3	3	3	3	3	3	3	3	3	3	3	3	3	3	3	2	3	3	3	2	3	2	2	2	2	2	2	2	2	2	2	2	2
b2762	cysH	0.519313	1	1	1	1	1	1	1	1	1	1	1	1	1	1	1	1	1	1	1	1	1	1	1	1	1	1	1	1	1	1	1	1	1	1	1	1	0	1	1	1	1	1	1	1	1	1	0
b3418	malT	0.519313	1	1	1	1	1	1	1	1	1	1	1	1	1	1	1	0	1	1	1	1	1	1	1	1	1	1	1	1	1	0	1	1	1	0	1	0	1	1	1	1	1	1	1	1	1	1	1
b3495	uspA	0.519313	3	3	3	3	3	3	3	3	3	3	3	3	3	3	3	3	3	3	3	3	3	3	3	3	3	3	3	3	3	2	3	3	3	2	3	2	2	2	2	2	2	2	2	2	2	2	2
b3923	yiiT	0.519313	3	3	3	3	3	3	3	3	3	3	3	3	3	3	3	3	3	3	3	3	3	3	3	3	3	3	3	3	3	2	3	3	3	2	3	2	2	2	2	2	2	2	2	2	2	2	2
b4152	frdC	0.519313	1	1	1	1	1	1	1	1	1	1	1	1	1	1	1	1	1	1	1	1	1	1	1	1	1	1	1	1	1	1	1	1	1	1	1	1	1	1	1	1	1	1	1	1	1	1	1
b0020	nhaR	0.515021	1	1	1	1	1	1	1	1	1	1	1	1	1	1	1	1	1	1	1	1	1	1	1	1	1	1	1	1	1	1	1	1	1	1	1	1	1	1	1	1	1	1	1	1	1	1	1
b0923	mukE	0.515021	1	1	1	1	1	1	1	1	1	1	1	1	1	1	1	1	1	1	1	1	1	1	1	1	1	1	1	1	1	1	1	1	1	1	1	1	1	1	1	1	1	1	1	1	1	2	1
b1494	pqqL	0.515021	2	2	2	2	2	2	2	2	2	2	2	2	2	2	2	2	2	2	2	2	2	2	2	2	2	2	2	2	1	2	1	2	2	1	1	2	1	1	1	1	1	1	1	1	1	1	1
b2392	mntH	0.515021	1	1	1	1	1	1	1	1	1	1	1	1	1	1	1	1	1	1	1	1	1	1	1	1	1	1	1	1	1	1	1	1	1	1	1	1	1	1	1	1	1	1	1	1	1	1	1
b2930	yggF	0.515021	2	2	2	2	2	1	2	2	2	2	2	2	2	2	2	2	2	2	2	1	1	2	2	2	2	2	2	2	1	2	1	2	2	2	2	1	2	1	2	1	1	1	2	2	1	1	1
b3527	yhjJ	0.515021	2	2	2	2	2	2	2	2	2	2	2	2	2	2	2	2	2	2	2	2	2	2	2	2	2	2	2	2	1	2	1	2	2	1	1	2	1	1	1	1	1	1	1	1	1	1	1
b3687	ibpA	0.515021	1	1	1	1	1	1	1	1	1	1	1	1	1	1	1	1	1	1	1	1	1	1	1	1	1	1	1	1	1	1	1	1	1	1	1	1	1	1	1	1	1	1	1	1	1	1	1
b3925	glpX	0.515021	2	2	2	2	2	1	2	2	2	2	2	2	2	2	2	2	2	2	2	1	1	2	2	2	2	2	2	2	1	2	1	2	2	2	2	1	2	1	2	1	1	1	2	2	1	1	1
b4064	yjcD	0.515021	2	2	2	2	2	2	2	2	2	2	2	2	2	2	2	2	2	2	2	2	2	2	2	2	2	2	1	2	2	1	1	0	2	1	1	1	1	1	1	1	1	1	1	1	1	1	1
b4464	ygfQ	0.515021	2	2	2	2	2	2	2	2	2	2	2	2	2	2	2	2	2	2	2	2	2	2	2	2	2	2	1	2	2	1	1	0	2	1	1	1	1	1	1	1	1	1	1	1	1	1	1
b0120	speD	0.51073	1	1	1	1	1	1	1	1	1	1	1	1	1	1	1	1	1	1	1	1	1	1	1	1	1	1	1	1	1	1	1	1	1	1	1	1	1	1	1	1	1	1	1	1	1	1	1
b0219	yafV	0.51073	1	1	1	1	1	1	1	1	1	1	1	1	1	1	1	1	1	1	1	1	1	1	1	1	1	1	1	1	1	1	1	1	1	1	1	1	1	1	1	1	1	1	1	1	1	1	1
b0394	mak	0.51073	2	2	2	2	3	3	2	2	2	2	2	2	3	2	3	1	2	1	2	2	3	2	2	3	2	2	2	3	3	2	2	1	3	2	2	2	2	2	2	2	2	2	2	2	2	2	2
b0894	dmsA	0.51073	2	4	3	3	3	3	4	2	3	4	3	3	3	3	0	3	3	3	4	1	3	3	3	4	4	3	1	2	2	1	1	2	1	1	2	2	6	2	0	6	6	4	6	6	6	6	6
b0924	mukB	0.51073	1	1	1	1	1	1	1	1	1	1	1	1	1	1	1	1	1	1	1	1	1	1	1	1	1	1	1	1	1	1	1	1	1	1	1	1	1	1	1	1	1	1	1	1	1	2	1
b0997	torA	0.51073	2	4	3	3	3	3	4	2	3	4	3	3	3	3	0	3	3	3	4	1	3	3	3	4	4	3	1	2	2	1	1	2	1	1	2	2	6	2	0	6	6	4	6	6	6	6	6
b1046	ymdC	0.51073	1	1	1	1	1	1	1	1	1	1	1	1	1	1	1	1	1	1	1	1	1	1	1	1	1	1	1	1	1	1	1	1	1	1	0	1	1	1	1	1	1	1	1	1	1	1	1
b1119	nagK	0.51073	2	2	2	2	3	3	2	2	2	2	2	2	3	2	3	1	2	1	2	2	3	2	2	3	2	2	2	3	3	2	2	1	3	2	2	2	2	2	2	2	2	2	2	2	2	2	2
b1449	yncB	0.51073	1	1	1	1	0	0	1	1	1	1	1	1	0	1	0	1	1	1	1	1	0	1	1	0	1	1	1	1	0	1	1	0	0	1	1	1	1	1	1	1	1	1	1	1	1	1	0
b1647	ydhF	0.51073	1	1	1	1	1	1	1	1	1	1	1	1	1	1	1	1	1	1	1	1	1	1	1	1	0	1	1	1	1	1	1	1	1	1	1	1	1	1	1	1	1	1	1	1	1	1	1
b1661	cfa	0.51073	1	1	1	1	1	1	1	1	1	1	1	1	1	1	1	1	1	1	1	1	1	1	1	1	1	1	1	1	1	1	1	1	1	1	1	1	1	1	1	1	1	1	1	1	1	1	1
b2155	cirA	0.51073	2	1	1	1	1	2	2	3	1	2	1	1	0	1	1	1	1	1	3	1	2	2	1	3	2	2	1	2	5	0	0	1	1	0	1	1	1	1	2	1	1	1	1	1	1	1	1
b2295	yfbV	0.51073	1	1	1	1	1	1	1	1	1	1	1	1	1	1	1	1	1	1	1	1	1	1	1	1	1	1	1	1	1	1	1	1	1	1	1	1	1	1	1	1	1	1	1	1	1	1	1
b3182	dacB	0.51073	1	1	1	1	1	1	1	1	1	1	1	1	1	1	1	1	1	1	1	1	1	1	1	1	1	1	1	1	1	1	1	1	1	1	1	1	1	1	1	1	1	1	1	1	1	1	1
b3583	sgbE	0.51073	3	3	2	3	3	3	2	3	2	2	3	3	3	3	3	3	3	3	2	2	2	3	3	3	2	3	3	3	3	2	2	1	3	2	3	2	2	3	3	3	3	3	3	3	3	3	3
b3927	glpF	0.51073	1	1	1	1	1	1	1	1	1	1	2	1	1	1	2	1	1	1	1	2	1	1	1	1	1	2	2	1	1	0	1	1	1	0	0	1	2	2	2	2	2	2	2	2	2	2	2
b4198	ulaF	0.51073	3	3	2	3	3	3	2	3	2	2	3	3	3	3	3	3	3	3	2	2	2	3	3	3	2	3	3	3	3	2	2	1	3	2	3	2	2	3	3	3	3	3	3	3	3	3	3
b4340	yjiR	0.51073	1	1	1	1	0	1	1	1	0	1	0	1	0	1	0	0	1	0	1	0	0	1	1	0	1	1	1	1	0	0	1	0	0	0	0	1	0	0	1	0	0	0	0	0	0	0	0
b0391	yaiE	0.506438	1	1	1	1	1	1	1	1	1	1	1	1	1	1	1	1	0	1	1	1	1	1	1	1	1	1	1	1	1	1	1	1	1	1	1	1	1	1	1	1	1	1	1	1	1	1	1
b0864	artP	0.506438	1	1	1	1	1	1	1	1	1	1	1	1	1	1	1	1	1	1	1	1	1	1	1	1	1	1	1	1	1	1	1	1	1	1	1	1	1	1	1	1	1	1	1	1	1	1	1
b0981	yccC	0.506438	2	2	2	2	1	1	2	2	2	2	2	2	1	3	2	2	2	2	2	2	1	2	2	1	2	1	1	1	1	2	1	1	1	1	2	2	1	1	1	1	1	1	1	1	1	1	1
b1127	pepT	0.506438	1	1	1	1	1	1	1	1	1	1	1	1	1	1	1	1	1	1	1	1	1	1	1	1	1	1	1	2	1	1	1	1	1	1	1	1	1	1	1	1	1	1	1	1	1	1	1
b1475	fdnH	0.506438	2	2	2	2	2	2	2	2	2	2	2	2	2	2	2	2	2	2	2	2	1	2	2	2	2	2	2	2	2	2	2	2	2	2	2	2	2	1	2	2	2	1	2	2	2	2	2
b1601	ydgG	0.506438	1	1	1	1	1	1	1	0	1	1	1	1	1	1	1	1	1	1	1	1	1	1	1	1	1	1	0	1	1	1	1	1	1	1	1	1	0	1	2	1	1	1	1	1	1	1	0
b1704	aroH	0.506438	1	1	1	1	1	1	1	1	1	1	1	1	1	1	1	1	1	1	1	1	2	1	1	1	1	1	1	1	1	1	1	1	1	1	1	1	1	1	1	1	1	1	1	1	1	1	1
b2040	rfbD	0.506438	0	0	1	0	1	0	0	1	1	0	1	1	1	1	0	1	1	1	0	0	1	0	0	0	0	0	0	0	0	1	1	1	0	1	1	1	0	1	0	1	1	1	1	1	1	1	0
b2060	wzc	0.506438	2	2	2	2	1	1	2	2	2	2	2	2	1	3	2	2	2	2	2	2	1	2	2	1	2	1	1	1	1	2	1	1	1	1	2	2	1	1	1	1	1	1	1	1	1	1	1
b2536	hcaT	0.506438	1	1	1	1	1	1	1	1	1	1	1	1	1	1	1	1	1	1	1	1	1	1	1	1	1	1	1	1	1	1	1	1	1	1	1	1	1	1	1	1	1	1	1	1	1	1	1
b3252	yhdA	0.506438	1	1	1	1	1	1	1	1	1	1	1	1	1	1	1	1	1	1	1	1	1	1	1	1	1	1	1	1	1	1	1	1	1	1	1	1	1	1	1	1	1	1	1	1	1	1	1
b3893	fdoH	0.506438	2	2	2	2	2	2	2	2	2	2	2	2	2	2	2	2	2	2	2	2	1	2	2	2	2	2	2	2	2	2	2	2	2	2	2	2	2	1	2	2	2	1	2	2	2	2	2
b4263	yjgR	0.506438	1	1	1	1	1	1	1	1	1	1	1	1	1	1	1	1	1	1	1	1	1	1	1	1	1	1	1	1	1	1	1	1	1	1	1	1	1	0	1	0	0	0	0	0	0	0	0
b4394	yjjX	0.506438	1	1	1	1	1	1	1	1	1	1	1	1	1	1	1	1	1	1	1	1	1	1	1	1	1	1	1	1	1	0	1	1	1	0	1	1	1	0	1	1	1	0	1	1	1	1	1
b0859	rumB	0.502146	1	1	1	1	1	1	1	1	1	1	1	1	1	1	1	1	1	1	1	1	1	1	1	1	1	1	1	1	1	1	1	1	1	1	1	1	1	1	1	1	1	1	1	1	1	1	1
b0868	ybjS	0.502146	1	1	1	1	1	1	1	1	1	1	1	1	1	1	1	1	1	1	1	1	0	1	1	1	1	1	1	1	1	1	1	1	1	1	1	1	1	1	1	1	1	1	1	1	1	1	1
b0873	hcp	0.502146	1	1	1	1	1	1	1	1	1	1	1	1	1	1	1	1	1	1	1	1	1	1	1	1	1	1	1	1	1	1	1	1	1	1	1	1	1	1	1	1	1	1	1	1	1	1	1
b1099	holB	0.502146	1	1	1	1	1	1	1	1	1	1	1	1	1	1	1	1	1	1	1	1	1	1	1	1	1	1	1	1	1	1	1	1	1	1	1	1	1	1	1	1	1	1	1	1	1	1	1
b2158	yeiH	0.502146	1	1	1	1	1	1	1	1	1	1	1	1	1	1	1	1	1	1	1	1	0	1	1	1	1	1	1	1	1	1	1	1	1	1	1	1	1	1	1	1	1	1	1	1	1	1	1
b2213	ada	0.502146	1	1	1	1	1	1	1	1	1	1	1	1	1	1	1	1	1	1	1	1	1	1	1	1	1	1	1	1	1	1	1	1	1	1	1	1	1	1	1	1	1	1	1	1	1	1	1
b2236	yfaE	0.502146	1	1	1	1	1	1	1	1	1	1	1	1	1	1	1	1	1	1	1	1	1	1	1	1	1	1	1	1	1	1	1	1	1	1	1	1	1	1	1	1	1	1	1	2	1	1	1
b2579	yfiD	0.502146	1	1	1	1	1	1	1	1	1	1	1	1	1	1	1	1	1	1	1	1	1	1	1	1	1	1	1	1	1	1	1	1	1	1	1	1	1	1	1	1	1	1	1	1	1	1	1
b2909	ygfB	0.502146	1	1	1	1	1	1	1	1	1	1	1	1	1	1	1	1	1	1	1	1	1	1	1	1	1	1	1	1	1	1	1	1	1	1	1	1	1	0	1	0	0	0	0	0	0	1	0
b3572	avtA	0.502146	1	1	1	1	1	1	1	1	1	1	1	1	1	1	1	1	1	1	1	0	1	1	1	1	1	1	1	1	1	1	1	1	1	1	1	1	1	1	1	1	1	1	1	1	1	1	1
b3728	pstS	0.502146	1	1	1	1	1	1	1	1	1	1	1	1	1	1	1	1	1	1	1	1	1	1	1	1	1	1	1	1	1	1	1	1	1	1	1	1	1	1	1	1	1	1	1	1	1	1	1
b3827	yigM	0.502146	1	1	1	1	1	1	1	1	0	1	1	1	1	1	1	1	1	1	1	1	1	1	1	1	0	1	1	1	1	1	1	1	1	1	1	1	1	1	1	0	0	1	0	0	1	0	1
b4151	frdD	0.502146	1	1	1	1	1	1	1	1	1	1	1	1	1	1	1	1	1	1	1	1	1	1	1	1	1	1	1	1	1	1	1	1	1	1	1	1	1	1	1	1	1	1	1	1	1	1	1
b0048	folA	0.497854	1	1	1	1	1	1	1	1	1	1	1	1	1	1	1	1	1	1	1	1	1	1	1	1	1	1	1	1	1	1	1	1	1	1	1	1	1	2	1	1	1	1	1	1	1	1	1
b0200	gmhB	0.497854	1	1	1	1	1	1	1	1	1	1	1	1	1	1	1	1	1	1	1	1	1	1	1	1	1	1	1	1	1	1	1	1	1	1	1	1	1	1	1	1	1	1	1	1	1	1	1
b0477	gsk	0.497854	1	1	1	1	1	1	1	1	1	1	1	1	1	1	1	1	1	1	1	1	1	1	1	1	1	1	1	1	1	1	1	1	1	1	1	1	1	1	1	1	1	1	1	1	1	1	1
b0600	ybdL	0.497854	1	1	1	1	1	0	1	1	2	1	1	1	1	1	1	1	1	1	1	1	1	1	1	1	1	1	1	1	1	1	1	0	1	1	1	0	1	1	1	1	1	1	1	1	1	1	1
b0640	holA	0.497854	1	1	1	1	1	1	1	1	2	1	1	1	1	1	1	1	1	1	1	1	1	1	1	1	1	1	1	1	1	1	1	1	1	1	1	1	1	1	1	1	1	1	1	1	1	1	1
b0692	potE	0.497854	1	3	3	3	3	3	3	3	3	3	3	3	3	3	3	3	2	3	3	2	3	3	3	3	3	2	2	3	3	3	1	1	4	3	3	1	3	3	1	3	3	3	3	3	3	3	3
b1624	ydgJ	0.497854	2	2	2	2	2	2	2	2	2	2	2	2	2	2	2	2	2	2	2	2	2	2	2	2	2	2	2	2	2	2	2	2	2	2	2	2	2	2	2	2	2	2	2	2	2	2	2
b1744	astE	0.497854	1	1	1	1	1	1	1	1	1	1	1	1	1	1	1	1	1	1	1	1	1	1	1	1	1	1	1	1	1	1	1	1	1	1	1	1	1	1	1	1	1	1	1	1	1	1	1
b2520	yfhM	0.497854	2	2	1	2	2	2	2	2	1	2	2	1	1	2	2	2	2	2	2	1	2	1	2	2	2	1	1	2	2	0	1	1	2	1	0	1	1	1	1	1	1	1	1	1	1	1	1
b2813	mltA	0.497854	1	1	1	1	1	1	1	1	1	1	1	1	1	1	1	1	1	1	1	1	1	1	1	1	1	1	1	1	1	1	1	1	1	1	1	1	1	1	1	0	0	1	0	0	1	1	1
b2840	ygeA	0.497854	1	1	1	1	1	1	1	1	1	1	1	1	1	1	1	1	1	1	1	0	1	1	1	1	1	1	0	1	1	1	1	1	1	1	1	1	0	1	1	1	1	1	1	1	1	1	1
b3440	yhhX	0.497854	2	2	2	2	2	2	2	2	2	2	2	2	2	2	2	2	2	2	2	2	2	2	2	2	2	2	2	2	2	2	2	2	2	2	2	2	2	2	2	2	2	2	2	2	2	2	2
b3726	pstA	0.497854	1	1	1	1	1	1	1	1	1	1	1	1	1	1	1	1	1	1	1	1	1	1	1	1	1	1	1	1	1	1	1	1	1	1	1	1	1	1	1	1	1	1	1	1	1	1	1
b3911	cpxA	0.497854	1	1	1	1	1	1	1	1	1	1	1	1	1	1	1	1	1	1	1	1	1	1	1	1	1	1	1	1	1	1	1	1	1	1	1	1	1	1	1	1	1	1	1	1	1	1	1
b4115	adiC	0.497854	1	3	3	3	3	3	3	3	3	3	3	3	3	3	3	3	2	3	3	2	3	3	3	3	3	2	2	3	3	3	1	1	4	3	3	1	3	3	1	3	3	3	3	3	3	3	3
b4132	cadB	0.497854	1	3	3	3	3	3	3	3	3	3	3	3	3	3	3	3	2	3	3	2	3	3	3	3	3	2	2	3	3	3	1	1	4	3	3	1	3	3	1	3	3	3	3	3	3	3	3
b0060	polB	0.493562	1	1	1	1	1	1	1	1	0	1	1	1	1	1	1	1	1	1	1	1	1	1	1	1	1	1	1	1	1	1	0	1	1	1	1	1	1	1	1	1	0	1	1	1	1	1	1
b0482	ybaP	0.493562	1	1	1	1	1	1	1	1	1	1	1	1	0	1	1	1	1	1	1	1	1	1	1	1	1	1	1	1	1	1	1	1	1	1	1	1	1	0	0	1	1	1	1	1	1	1	1
b0651	rihA	0.493562	2	2	2	2	2	2	2	2	3	2	2	2	2	2	2	2	2	2	2	2	2	2	2	2	2	2	2	2	2	2	1	2	2	2	2	2	2	1	1	1	1	1	1	1	1	1	1
b0813	rhtA	0.493562	1	1	1	1	1	1	1	1	1	1	1	1	1	1	1	1	1	1	1	1	1	1	1	1	1	1	1	1	0	1	0	1	1	1	1	1	1	1	1	1	1	1	1	1	1	1	1
b1848	yebG	0.493562	1	1	1	1	1	1	1	1	1	1	1	1	1	1	1	1	1	1	1	1	0	1	1	1	1	1	1	1	1	0	1	1	1	0	0	0	1	1	1	1	1	1	1	1	1	1	1
b2162	rihB	0.493562	2	2	2	2	2	2	2	2	3	2	2	2	2	2	2	2	2	2	2	2	2	2	2	2	2	2	2	2	2	2	1	2	2	2	2	2	2	1	1	1	1	1	1	1	1	1	1
b3012	dkgA	0.493562	2	2	1	1	3	3	3	2	1	3	2	1	3	1	3	1	2	1	3	2	3	1	2	3	3	3	2	3	2	1	1	1	3	1	1	2	1	1	1	2	2	1	2	2	2	2	1
b3028	mdaB	0.493562	1	1	1	1	1	1	1	1	1	1	1	1	1	1	1	1	1	1	1	1	1	1	1	1	1	1	1	1	1	1	1	1	1	1	1	1	1	0	1	1	1	0	1	1	1	1	1
b3155	yhbQ	0.493562	1	1	1	1	1	1	1	1	1	1	1	1	1	1	1	1	1	1	1	1	1	1	1	1	1	1	1	1	1	1	1	1	1	1	1	1	1	1	1	0	0	0	0	0	0	0	0
b3170	yhbC	0.493562	1	1	1	1	1	1	1	1	1	1	1	1	1	1	1	1	1	1	1	1	1	1	1	1	1	1	1	1	1	1	1	1	1	1	1	1	1	1	1	1	1	1	1	1	1	1	1
b3211	yhcC	0.493562	1	1	1	1	1	1	1	1	1	1	1	1	1	1	1	1	1	1	1	1	1	1	1	1	1	1	1	1	1	1	1	1	1	1	1	1	1	1	1	1	1	1	1	1	1	1	1
b3397	nudE	0.493562	1	1	1	1	1	1	1	1	1	1	1	1	1	1	1	1	1	1	1	1	1	1	1	1	1	1	1	1	1	1	1	1	1	1	1	1	1	1	1	1	1	1	1	1	1	1	1
b3454	livF	0.493562	1	1	1	1	1	1	1	1	1	1	1	1	1	1	1	1	1	1	1	1	1	1	1	1	1	1	1	1	1	1	1	1	1	1	1	1	1	1	2	1	1	1	1	1	1	1	0
b3455	livG	0.493562	1	1	1	1	1	1	1	1	1	1	1	1	1	1	1	1	1	1	1	1	1	1	1	1	1	1	1	1	1	1	1	1	1	1	1	1	1	1	2	1	1	1	1	1	1	1	1
b3466	yhhL	0.493562	1	1	1	1	1	1	1	1	1	1	1	1	1	1	1	1	1	1	1	1	0	1	1	1	1	1	1	1	1	1	1	1	1	1	1	1	1	1	1	1	1	1	1	1	1	1	1
b3769	ilvM	0.493562	1	1	1	1	1	1	1	1	1	1	1	1	1	1	1	1	1	1	1	1	1	1	1	1	1	1	1	1	1	1	1	1	0	1	1	1	1	1	1	1	1	1	1	1	1	1	1
b4141	yjeH	0.493562	1	1	1	1	1	1	1	1	1	1	1	1	1	1	1	1	1	1	1	1	1	1	1	1	1	1	1	1	1	1	1	1	1	1	1	1	1	1	1	1	1	1	1	1	1	1	1
b4397	creA	0.493562	1	1	1	1	1	1	1	1	1	1	1	1	1	1	1	1	1	1	1	1	1	1	1	1	1	1	1	1	1	1	1	1	1	1	1	1	1	1	1	1	1	1	1	1	1	1	1
b0424	yajL	0.48927	1	1	1	1	1	1	1	1	1	1	1	1	1	1	1	1	1	1	1	1	1	1	1	1	1	1	1	1	1	1	1	1	1	1	1	1	2	2	2	2	2	2	2	2	2	2	2
b0861	artM	0.48927	1	1	1	1	1	1	1	1	1	1	1	1	1	1	1	1	1	1	1	1	1	1	1	1	1	1	1	1	1	1	1	1	1	1	1	1	1	1	1	1	1	1	1	1	1	1	1
b2516	yfgA	0.48927	1	1	1	1	1	1	1	1	1	1	1	1	1	1	1	1	1	1	1	1	1	1	1	1	1	1	1	1	1	1	1	1	1	1	1	1	1	1	1	1	1	1	1	1	1	1	1
b3085	ygjP	0.48927	1	1	1	1	1	1	1	1	1	1	1	1	1	1	1	1	1	1	1	1	0	1	1	1	1	1	1	1	1	1	1	1	1	1	1	1	1	1	1	1	1	1	1	1	1	1	1
b3553	tiaE	0.48927	1	1	1	1	1	1	1	1	1	1	1	1	1	1	1	1	1	1	1	1	1	1	1	1	1	1	1	1	1	1	1	1	1	1	1	1	1	1	1	1	1	1	1	1	1	1	1
b3724	phoU	0.48927	1	1	1	1	1	1	1	1	1	1	1	1	1	1	1	1	1	1	1	1	1	1	1	1	1	1	1	1	1	1	1	1	1	1	1	1	1	1	1	1	1	1	1	1	1	1	1
b4148	sugE	0.48927	1	1	1	1	1	1	1	1	1	1	1	1	1	1	1	1	1	1	1	0	1	1	1	1	1	1	1	1	1	1	1	1	1	1	1	1	1	1	1	0	0	1	0	0	1	1	1
b1256	ompW	0.484979	1	1	1	1	1	1	1	1	1	1	1	1	1	1	1	1	1	1	1	1	1	1	1	1	1	1	1	1	1	1	1	1	1	1	1	1	1	1	1	1	1	1	1	1	1	1	1
b1616	uidB	0.484979	2	2	1	2	2	2	3	2	3	3	2	3	3	1	2	3	2	3	3	2	2	2	2	3	3	3	1	4	2	0	0	2	2	0	1	1	3	5	2	4	4	5	5	4	4	4	3
b2379	yfdZ	0.484979	1	1	1	1	1	1	1	1	1	1	1	1	1	1	1	1	1	1	1	1	1	1	1	1	1	1	1	1	1	1	1	1	1	1	1	1	1	1	1	1	1	1	1	1	1	1	1
b3438	gntR	0.484979	1	1	1	1	1	1	1	1	1	1	1	1	1	1	1	1	1	1	1	1	1	1	1	1	1	1	1	1	1	1	1	1	1	1	1	1	1	1	1	1	1	1	1	1	1	1	1
b3657	yicJ	0.484979	2	2	1	2	2	2	3	2	3	3	2	3	3	1	2	3	2	3	3	2	2	2	2	3	3	3	1	4	2	0	0	2	2	0	1	1	3	5	2	4	4	5	5	4	4	4	3
b1110	ycfJ	0.480687	1	1	1	1	1	1	1	1	1	1	1	1	1	1	1	1	1	1	1	1	1	1	1	1	1	1	1	1	1	1	1	1	1	1	1	1	1	1	1	1	1	1	1	1	1	1	1
b1833	yebS	0.480687	1	1	1	1	1	1	1	1	1	1	1	1	1	1	1	1	1	1	1	1	1	1	1	1	1	1	1	1	1	1	3	1	1	1	1	1	1	1	1	1	1	1	1	1	1	1	1
b2177	yejA	0.480687	1	1	1	1	1	1	1	1	1	1	1	1	1	1	1	1	1	1	1	1	1	1	1	1	1	1	1	1	0	1	1	1	1	1	1	1	1	1	1	1	1	1	1	1	1	1	1
b2267	elaA	0.480687	1	1	1	1	1	1	1	1	1	1	1	1	1	1	1	1	1	1	1	1	1	1	1	1	1	1	1	1	1	1	1	1	1	1	1	1	1	1	1	1	1	1	1	1	1	1	1
b2288	nuoA	0.480687	1	1	1	1	1	1	1	1	1	1	1	1	1	1	1	1	1	1	1	1	1	1	1	1	1	1	1	1	1	1	1	1	1	1	1	1	1	1	1	1	1	1	1	1	1	1	1
b3591	selA	0.480687	1	1	1	1	1	1	1	1	0	1	1	1	1	1	1	1	1	1	1	1	1	1	1	1	1	1	1	1	1	1	1	1	1	1	1	1	1	1	1	1	1	1	1	1	1	1	1
b0222	lpcA	0.476395	1	1	1	1	1	1	1	1	1	1	1	1	1	1	1	1	1	1	1	1	1	1	1	1	1	1	1	1	1	1	0	1	1	1	0	1	1	1	1	1	1	1	1	1	1	1	1
b0872	hcr	0.476395	1	1	1	1	1	1	1	1	1	1	1	1	1	1	1	1	1	1	1	1	1	1	1	1	1	1	1	1	1	1	1	1	1	1	1	1	1	1	1	1	1	1	1	1	1	1	1
b1248	yciU	0.476395	1	1	1	1	1	1	1	1	1	1	1	1	1	1	1	1	1	1	1	1	1	1	1	1	1	1	1	1	1	1	1	1	1	1	1	1	1	1	1	0	0	1	0	0	0	1	1
b1622	malY	0.476395	2	1	1	1	3	2	1	2	1	1	1	1	2	1	2	1	1	1	1	1	2	1	1	2	1	1	1	2	2	1	1	2	3	1	1	2	2	2	1	1	2	2	2	1	1	2	2
b2344	fadL	0.476395	1	1	1	1	1	1	1	1	1	1	1	1	1	1	1	1	1	1	1	1	1	1	1	1	1	1	1	1	1	1	1	1	1	1	1	1	1	1	1	1	1	1	1	1	1	1	1
b3351	kefG	0.476395	0	1	1	1	1	1	1	1	1	1	1	1	1	1	1	1	1	1	1	1	1	1	1	1	1	1	1	1	1	1	1	1	1	1	1	1	1	1	1	1	1	1	1	1	1	1	1
b3590	selB	0.476395	1	1	1	1	1	1	1	1	1	1	1	1	1	1	1	1	1	1	1	1	1	1	1	1	1	1	2	1	1	1	1	1	1	1	1	1	1	1	1	1	1	1	1	1	1	1	1
b4244	pyrI	0.476395	1	1	1	1	1	1	1	1	1	1	1	1	1	1	1	1	1	1	1	1	1	1	1	1	1	1	1	1	1	1	1	1	1	1	1	1	1	1	1	1	1	1	1	1	1	1	1
b4393	trpR	0.476395	1	1	1	1	1	1	1	1	1	1	1	1	1	1	1	1	1	1	1	1	1	1	1	1	1	1	1	1	1	1	1	1	1	1	1	1	1	1	1	1	1	1	1	1	1	1	1
b0104	guaC	0.472103	1	1	1	1	1	1	1	1	1	1	1	1	1	1	1	1	1	1	1	1	1	1	1	1	1	1	1	1	1	1	1	1	1	1	1	1	1	1	1	1	1	1	1	1	1	1	1
b0162	cdaR	0.472103	1	1	1	1	1	1	1	1	1	1	1	1	1	1	1	1	1	1	1	1	1	1	1	1	1	1	1	1	1	0	2	1	1	0	0	0	1	1	1	1	1	1	1	1	1	1	1
b0311	betA	0.472103	1	1	0	1	1	1	1	1	1	1	1	1	1	1	1	1	1	1	1	0	1	1	1	1	1	1	0	1	0	0	0	0	1	0	1	0	0	0	1	0	0	0	0	0	0	0	0
b0508	hyi	0.472103	2	2	2	2	3	2	1	2	2	1	2	2	0	2	2	2	2	2	1	2	3	2	2	2	1	1	0	2	1	0	0	1	2	1	0	1	0	2	0	2	2	2	1	2	2	2	2
b0509	glxR	0.472103	2	2	2	2	3	2	2	2	2	2	2	2	1	2	2	2	2	2	2	1	3	2	2	2	2	2	1	3	2	1	1	1	2	1	1	1	1	2	1	2	2	2	1	2	2	2	2
b0570	cusS	0.472103	2	2	2	2	2	2	2	2	3	2	2	2	2	4	2	2	2	2	2	2	4	4	2	2	2	2	1	2	2	2	0	1	2	2	2	1	1	1	1	1	2	0	2	1	2	2	2
b0654	gltJ	0.472103	1	1	1	1	1	1	1	1	2	1	1	1	1	1	1	1	1	1	1	1	1	1	1	1	1	1	1	1	1	1	0	1	1	1	1	1	1	1	1	1	1	1	1	1	1	1	1
b1679	sufE	0.472103	1	1	1	1	1	1	1	1	1	1	1	1	1	1	1	1	1	1	1	1	1	1	1	1	1	1	1	1	1	1	1	1	1	1	1	1	1	1	1	1	1	1	1	1	1	1	0
b1968	yedV	0.472103	2	2	2	2	2	2	2	2	3	2	2	2	2	4	2	2	2	2	2	2	4	4	2	2	2	2	1	2	2	2	0	1	2	2	2	1	1	1	1	1	2	0	2	1	2	2	2
b2007	yeeX	0.472103	1	1	1	1	1	1	1	1	1	1	1	1	1	1	1	1	1	1	1	1	1	1	1	1	1	1	1	1	1	1	1	1	1	1	0	1	1	1	1	1	1	1	1	1	1	1	1
b2169	fruB	0.472103	1	1	0	1	1	1	1	1	0	1	1	1	1	1	1	1	1	1	1	1	1	1	1	1	1	1	1	1	1	1	1	1	1	1	1	1	1	1	1	1	1	1	1	1	1	1	1
b2346	vacJ	0.472103	1	1	1	1	1	1	1	1	1	1	1	1	1	1	1	1	1	1	1	1	1	1	1	1	1	1	1	1	1	1	1	1	1	1	1	1	1	1	1	1	1	1	1	1	1	1	1
b2413	cysZ	0.472103	1	1	1	1	1	1	1	1	1	1	1	1	1	1	1	1	1	1	1	1	1	1	1	1	1	1	1	1	1	1	1	1	1	1	1	1	0	1	1	1	1	1	1	1	1	1	1
b2739	ygbM	0.472103	2	2	2	2	3	2	1	2	2	1	2	2	0	2	2	2	2	2	1	2	3	2	2	2	1	1	0	2	1	0	0	1	2	1	0	1	0	2	0	2	2	2	1	2	2	2	2
b3025	qseB	0.472103	1	1	1	1	1	1	1	1	1	1	1	1	1	1	1	1	1	1	1	1	1	1	1	1	1	1	1	1	1	1	1	1	1	1	1	1	1	1	1	1	1	1	1	1	1	1	1
b3091	uxaA	0.472103	2	2	2	2	2	2	2	2	2	2	2	2	3	2	2	2	2	2	2	2	2	2	2	2	2	2	2	2	2	2	1	0	2	2	1	1	1	2	2	2	2	2	2	2	2	2	2
b3125	garR	0.472103	2	2	2	2	3	2	2	2	2	2	2	2	1	2	2	2	2	2	2	1	3	2	2	2	2	2	1	3	2	1	1	1	2	1	1	1	1	2	1	2	2	2	1	2	2	2	2
b3128	garD	0.472103	2	2	2	2	2	2	2	2	2	2	2	2	3	2	2	2	2	2	2	2	2	2	2	2	2	2	2	2	2	2	1	0	2	2	1	1	1	2	2	2	2	2	2	2	2	2	2
b3565	xylA	0.472103	1	1	1	1	1	1	1	1	1	1	1	1	1	1	1	1	1	1	1	1	1	1	1	1	1	1	1	1	1	0	0	1	1	0	0	1	1	1	1	1	1	1	1	1	1	1	1
b3820	yigI	0.472103	1	1	1	1	1	1	1	1	1	1	1	1	1	1	1	1	1	1	1	1	1	1	1	1	1	1	1	1	1	1	1	0	1	1	1	1	1	1	1	1	1	1	1	1	1	1	1
b0760	modF	0.467811	1	1	1	1	1	1	1	1	1	1	1	1	1	1	1	0	1	1	1	1	1	1	1	1	1	1	1	1	1	1	1	1	1	1	1	1	1	1	1	1	1	1	1	1	1	1	1
b0847	ybjL	0.467811	1	1	1	1	1	1	1	1	1	1	1	1	1	1	1	1	1	1	1	1	1	1	1	1	1	1	1	1	1	1	1	1	1	1	1	1	1	1	1	1	1	1	1	1	1	1	1
b1124	potC	0.467811	1	1	1	1	1	1	1	1	1	1	1	1	1	1	1	1	1	1	1	1	1	1	1	1	1	1	1	1	1	1	1	1	1	1	1	1	1	1	1	1	1	1	1	1	1	1	1
b2790	yqcA	0.467811	1	1	1	1	1	1	1	1	1	1	1	1	1	1	1	1	1	1	1	1	1	1	1	1	1	1	1	1	1	1	1	1	1	1	1	1	1	1	1	1	1	1	1	1	1	1	1
b3258	panF	0.467811	1	1	1	1	1	1	1	1	1	1	1	1	1	1	1	1	1	1	1	1	1	1	1	1	1	1	1	1	1	1	1	1	1	1	1	1	1	1	1	1	1	1	1	1	1	1	1
b3844	fre	0.467811	1	1	1	1	1	1	1	1	1	1	1	1	1	1	1	1	1	1	1	1	1	1	1	1	1	1	1	1	1	1	1	1	1	1	1	1	1	1	1	1	1	1	1	1	1	1	1
b3892	fdoI	0.467811	1	1	1	1	1	1	1	1	1	1	1	1	1	1	1	1	1	1	1	1	1	1	1	1	1	1	1	1	1	1	1	1	1	1	1	1	1	1	1	1	1	1	1	1	1	1	1
b4168	yjeE	0.467811	1	1	1	1	1	1	1	1	1	1	1	1	1	1	1	1	1	1	1	1	1	1	1	1	1	1	1	1	1	1	1	1	1	1	1	1	1	1	0	1	1	1	1	1	1	1	1
b0123	cueO	0.463519	2	2	2	2	2	2	2	2	2	2	2	2	2	2	2	2	2	2	2	2	2	2	2	2	2	2	2	2	2	2	2	2	2	2	2	2	2	2	2	2	2	2	2	2	2	2	2
b0208	yafC	0.463519	1	1	1	1	1	1	1	1	1	1	1	1	1	1	1	1	1	1	1	1	1	1	1	1	1	1	1	1	1	1	1	1	1	1	1	1	1	1	1	1	1	1	1	1	1	1	1
b0481	ybaK	0.463519	1	1	1	1	1	1	1	1	1	1	1	1	0	1	1	1	1	1	1	1	1	1	1	1	1	1	1	1	1	1	1	1	1	1	1	1	1	1	0	1	1	1	1	1	1	1	1
b0516	allC	0.463519	1	1	1	1	1	1	1	1	1	1	1	1	1	0	1	1	1	1	1	0	1	1	1	1	1	1	0	1	1	1	0	0	1	1	1	0	0	1	1	1	1	1	0	1	1	1	1
b0655	gltI	0.463519	1	1	1	1	1	1	1	1	2	1	1	1	1	1	1	1	1	1	1	1	1	1	1	1	1	1	1	1	1	1	1	1	1	1	1	0	1	1	1	1	1	1	1	1	1	1	1
b0871	poxB	0.463519	1	1	1	1	1	1	1	1	1	1	1	1	1	1	1	1	1	1	1	1	1	1	1	1	1	1	1	1	1	1	1	1	1	1	1	1	1	1	1	1	1	1	1	1	1	1	1
b1282	yciH	0.463519	1	1	1	1	1	1	1	1	1	1	1	1	1	1	1	1	1	1	1	1	1	1	1	1	1	1	1	1	1	1	1	1	1	1	1	1	1	1	1	1	1	1	1	1	1	0	1
b1835	yebU	0.463519	1	1	1	1	1	1	1	1	1	1	1	1	1	1	1	1	1	1	1	1	1	1	1	1	1	1	1	1	1	1	1	1	1	0	1	1	1	1	1	1	1	1	1	1	1	1	1
b2133	dld	0.463519	1	1	1	1	1	1	1	1	1	1	1	1	1	1	1	1	1	1	1	1	1	1	1	1	1	1	1	1	1	1	1	1	1	1	1	1	1	1	1	1	1	1	1	1	1	1	1
b3017	sufI	0.463519	2	2	2	2	2	2	2	2	2	2	2	2	2	2	2	2	2	2	2	2	2	2	2	2	2	2	2	2	2	2	2	2	2	2	2	2	2	2	2	2	2	2	2	2	2	2	2
b3092	uxaC	0.463519	1	1	1	1	1	1	1	1	1	1	1	1	1	1	1	1	1	1	1	1	1	1	1	1	1	1	1	1	1	1	0	1	1	1	1	1	1	1	1	1	1	1	1	1	1	1	1
b3093	exuT	0.463519	1	1	1	1	2	2	1	1	1	1	1	1	2	1	2	2	1	2	1	0	2	1	1	2	1	1	1	1	1	1	1	2	2	1	1	1	1	1	1	1	1	1	1	1	1	1	1
b3346	yheO	0.463519	1	1	1	1	1	1	1	1	1	1	1	1	1	1	1	1	1	1	1	1	1	1	1	1	1	1	1	1	1	1	1	1	1	1	1	1	1	1	1	1	1	1	1	1	1	1	1
b3366	nirD	0.463519	1	1	1	1	1	1	1	1	1	1	1	1	1	1	1	1	1	1	1	1	1	1	1	1	1	1	1	1	1	1	1	1	1	1	1	1	1	1	1	1	1	1	1	1	1	1	1
b3526	kdgK	0.463519	1	1	1	1	1	1	1	1	1	1	1	1	1	1	1	1	1	1	1	1	1	1	1	1	1	1	1	1	1	1	0	1	1	1	1	1	1	1	1	0	0	1	0	0	1	1	1
b3599	mtlA	0.463519	1	1	1	1	1	1	1	1	1	1	1	1	1	1	1	1	1	1	1	1	1	1	1	1	1	1	1	1	1	1	0	1	1	1	1	1	1	1	1	1	1	1	1	1	1	1	1
b3600	mtlD	0.463519	1	1	1	1	1	1	1	1	1	1	1	1	1	1	1	1	1	1	1	1	1	1	1	1	1	1	1	1	1	1	0	1	1	1	1	1	1	1	1	1	1	1	1	1	1	1	1
b3802	hemY	0.463519	1	1	1	1	1	1	1	1	1	1	1	1	1	1	1	1	1	1	1	1	1	1	1	1	1	1	1	1	1	1	1	1	1	1	1	1	1	1	1	1	1	1	1	1	1	1	1
b4068	yjcH	0.463519	1	1	1	1	1	1	1	1	1	1	1	1	0	1	1	1	1	1	1	0	1	1	1	1	1	1	1	1	1	1	0	1	1	1	1	1	1	1	1	1	1	1	1	1	1	1	0
b4234	yjgA	0.463519	1	1	1	1	1	1	1	1	1	1	1	1	1	1	1	1	1	1	1	1	1	1	1	1	1	1	1	1	1	1	1	1	1	1	1	1	1	1	1	1	1	1	1	1	1	1	1
b0121	speE	0.459227	1	1	1	1	1	1	1	1	1	1	1	1	1	1	1	1	1	1	1	1	1	1	1	1	1	1	1	1	1	1	1	1	1	1	1	1	1	1	1	1	1	1	1	1	1	1	1
b0594	entE	0.459227	1	1	1	1	2	2	1	2	2	1	1	1	2	1	1	1	1	1	1	1	2	2	1	3	1	2	1	1	2	1	1	1	2	1	1	1	1	1	3	1	1	1	1	1	1	1	1
b0676	nagC	0.459227	1	1	1	1	1	1	1	1	1	1	1	1	1	1	1	1	1	1	1	1	1	1	1	1	1	1	1	1	1	1	1	1	1	1	1	1	1	1	1	1	1	1	1	1	1	1	1
b0876	ybjD	0.459227	1	1	1	1	1	1	1	1	1	1	1	1	1	1	1	1	1	1	1	1	1	1	1	1	1	1	1	1	1	1	1	1	1	1	1	1	1	1	1	1	1	1	1	1	1	1	1
b1102	fhuE	0.459227	1	1	1	1	1	1	1	1	1	1	1	1	0	1	1	1	1	1	1	1	1	1	1	1	1	1	0	1	1	0	1	1	1	0	1	1	1	0	1	1	1	0	1	1	1	1	0
b1132	hflD	0.459227	1	1	1	1	1	1	1	1	1	1	1	1	1	1	1	1	1	1	1	1	1	1	1	1	1	1	1	1	1	1	1	1	1	1	1	1	1	1	1	1	1	1	1	1	1	1	1
b1608	rstA	0.459227	1	1	1	1	1	1	1	1	1	1	1	1	1	1	1	1	1	1	1	1	1	1	1	1	1	1	1	1	1	1	1	1	1	1	1	1	1	0	1	0	0	0	0	0	0	0	0
b1804	rnd	0.459227	1	1	1	1	1	1	1	1	1	1	1	1	1	1	1	1	1	1	1	1	1	1	1	1	1	1	1	1	1	1	1	1	1	1	1	1	1	1	1	1	1	1	1	1	1	1	1
b2053	gmd	0.459227	2	1	1	1	1	1	2	1	1	2	1	1	1	1	2	1	0	1	2	1	1	1	2	1	2	1	2	1	1	1	0	1	1	1	1	1	1	1	1	1	1	1	1	1	1	1	1
b2727	hypB	0.459227	1	1	1	1	1	1	1	1	1	1	1	1	1	1	1	1	1	1	1	1	1	1	1	1	1	1	1	1	1	1	1	1	1	1	1	1	1	1	1	1	1	1	1	1	1	1	1
b2729	hypD	0.459227	1	1	1	1	1	1	1	1	1	1	1	1	1	1	1	1	1	1	1	1	1	1	1	1	1	1	1	1	1	1	1	1	1	1	1	1	1	1	1	1	1	1	1	1	1	1	1
b2730	hypE	0.459227	1	1	1	1	1	1	1	1	1	1	1	1	1	1	1	1	1	1	1	1	1	1	1	1	1	1	1	1	1	1	1	1	1	1	1	1	1	1	1	1	1	1	1	1	1	1	1
b3458	livK	0.459227	2	2	2	2	2	2	2	2	2	2	2	2	2	2	2	2	2	2	2	2	2	2	2	2	2	2	2	2	2	2	2	2	2	2	2	2	2	1	2	2	2	1	2	2	2	2	2
b3460	livJ	0.459227	2	2	2	2	2	2	2	2	2	2	2	2	2	2	2	2	2	2	2	2	2	2	2	2	2	2	2	2	2	2	2	2	2	2	2	2	2	1	2	2	2	1	2	2	2	2	2
b3462	ftsX	0.459227	1	1	1	1	1	1	1	1	1	1	1	1	1	1	1	1	1	1	1	1	1	1	1	1	1	1	1	1	1	1	1	1	1	1	1	1	1	1	1	1	1	1	1	1	1	1	1
b3746	yieN	0.459227	1	1	1	1	1	1	1	1	0	1	1	1	1	1	1	1	1	1	1	1	1	1	1	1	1	1	1	1	1	1	1	1	1	1	1	1	1	1	1	1	1	1	1	1	1	1	1
b3825	pldB	0.459227	1	1	1	1	1	1	1	1	1	1	1	1	1	1	1	1	1	1	1	1	1	1	1	1	1	1	1	1	1	1	1	1	1	1	1	1	1	1	1	1	1	1	1	1	1	1	1
b4203	rplI	0.459227	1	1	1	1	1	1	1	1	1	1	1	1	1	1	1	1	1	1	1	1	1	1	1	1	1	1	1	1	1	1	1	1	1	1	1	1	1	1	1	1	1	1	1	1	1	1	1
b0492	ybbN	0.454936	1	1	1	1	1	1	1	1	1	1	1	1	0	1	1	1	1	1	1	1	1	1	1	1	1	1	1	1	1	1	1	0	1	1	1	1	1	1	1	1	1	1	1	1	1	1	1
b0588	fepC	0.454936	1	1	2	1	1	2	1	2	3	1	2	2	2	2	1	2	1	2	1	2	1	2	1	1	1	2	1	1	2	1	2	1	1	1	1	1	1	1	2	1	1	1	1	1	1	1	1
b0920	ycbC	0.454936	1	1	1	1	1	1	1	1	1	1	1	1	1	1	1	1	1	1	1	1	1	1	1	1	1	1	1	1	1	1	1	1	1	1	1	1	1	1	1	1	1	1	1	1	1	1	1
b1088	yceD	0.454936	1	1	1	1	1	1	1	1	1	1	1	1	1	1	1	1	1	1	1	1	1	1	1	1	0	1	1	1	1	1	1	1	1	1	1	1	1	1	1	1	1	1	1	1	1	0	0
b1187	fadR	0.454936	1	1	1	1	1	1	1	1	1	1	1	1	1	1	1	1	1	1	1	1	1	1	1	1	1	1	1	1	1	1	1	1	1	1	1	1	1	1	1	1	1	1	1	1	1	1	1
b1383	ydbL	0.454936	1	1	1	1	1	1	1	1	1	1	1	1	1	1	1	1	1	1	1	0	1	1	1	1	1	1	1	1	1	1	0	1	1	1	0	0	1	1	1	1	1	1	1	1	1	1	1
b1654	ydhD	0.454936	1	1	1	1	1	1	1	1	1	1	1	1	1	1	1	1	1	1	1	1	1	1	1	1	1	1	1	1	1	1	1	1	1	1	1	1	1	1	1	1	1	1	1	1	1	1	1
b1791	yeaN	0.454936	1	1	1	1	1	1	1	1	1	1	1	1	1	1	1	1	1	1	1	1	1	1	1	1	1	1	1	1	1	1	1	1	1	1	0	1	1	1	1	1	1	1	1	1	1	1	0
b2184	yejH	0.454936	1	1	1	1	1	1	1	1	1	1	1	1	1	1	1	1	1	1	1	1	1	1	1	1	1	1	1	1	1	1	1	1	1	1	1	1	1	1	1	1	1	1	1	1	1	1	1
b2425	cysP	0.454936	1	1	1	1	1	1	1	1	1	1	1	1	1	1	1	1	1	1	1	1	1	1	1	1	1	1	1	1	1	1	1	1	1	1	1	1	1	1	1	1	1	1	1	1	1	1	1
b2712	hypF	0.454936	1	1	1	1	1	1	1	1	1	1	1	1	1	1	0	1	1	1	1	1	1	1	1	1	1	1	1	1	1	1	1	1	1	1	1	1	1	1	1	1	1	1	1	1	1	1	1
b2801	fucP	0.454936	1	1	1	1	1	1	1	1	1	1	1	1	1	1	1	0	1	0	1	1	1	2	1	2	1	1	0	1	2	1	0	0	2	1	1	0	2	2	1	2	2	2	2	2	1	2	2
b3283	yrdD	0.454936	1	1	1	1	1	1	0	1	1	1	1	1	1	1	1	1	1	1	1	0	1	1	1	1	1	1	1	1	1	1	1	1	1	1	0	0	1	1	1	0	0	1	0	0	0	0	0
b3457	livH	0.454936	1	1	1	1	1	1	1	1	1	1	1	1	1	1	1	1	1	1	1	1	1	1	1	1	1	1	1	1	1	1	1	1	1	1	1	1	1	1	2	1	1	1	1	1	1	1	1
b3865	yihA	0.454936	1	1	1	0	1	0	1	1	0	1	1	0	0	1	1	1	1	0	1	1	1	0	0	1	1	0	0	1	0	1	1	1	0	1	0	1	0	1	0	1	1	1	1	1	1	1	1
b4240	treB	0.454936	1	1	1	1	1	1	1	0	1	1	1	1	2	1	2	1	1	1	1	1	1	1	1	1	1	1	1	2	1	1	1	1	2	1	0	1	3	1	2	1	1	1	1	1	0	1	1
b4287	fecE	0.454936	1	1	2	1	1	2	1	2	3	1	2	2	2	2	1	2	1	2	1	2	1	2	1	1	1	2	1	1	2	1	2	1	1	1	1	1	1	1	2	1	1	1	1	1	1	1	1
b0163	yaeH	0.450644	1	1	1	1	1	1	1	1	1	1	1	1	1	1	1	1	1	1	1	1	1	1	1	1	1	1	1	1	1	1	1	1	1	1	1	1	1	1	1	1	1	1	1	1	1	1	1
b0780	ybhK	0.450644	1	1	1	1	1	1	1	1	1	1	1	1	1	1	1	1	1	1	1	1	1	1	1	1	1	1	1	1	1	1	1	1	1	1	1	1	1	1	1	1	1	1	1	1	1	1	1
b0956	ycbG	0.450644	1	1	1	1	1	1	1	1	1	1	1	1	1	1	1	1	1	1	1	1	1	1	1	1	1	1	1	1	1	1	1	1	1	1	1	1	1	1	1	1	1	1	1	1	1	1	1
b1183	umuD	0.450644	3	1	1	1	2	1	1	1	1	1	1	1	1	1	1	1	1	1	1	1	2	1	1	1	1	2	2	1	1	1	1	1	1	1	1	1	1	2	1	3	0	1	1	1	3	2	2
b2243	glpC	0.450644	1	1	1	1	1	1	1	1	1	1	1	1	1	1	1	1	1	1	1	1	1	1	1	1	1	1	1	1	1	1	1	1	1	1	1	1	1	1	1	1	1	1	1	1	1	1	1
b3184	yhbE	0.450644	1	1	1	1	1	1	1	1	1	1	1	1	1	1	1	1	1	1	1	1	1	1	1	1	1	1	1	1	1	1	1	1	1	1	1	1	1	1	1	1	1	1	1	1	0	1	1
b3292	zntR	0.450644	1	1	1	1	1	1	1	1	1	1	1	1	1	1	1	1	1	1	1	1	1	1	1	1	1	1	1	1	1	0	1	1	1	0	0	1	1	1	1	1	1	1	1	1	1	1	1
b3456	livM	0.450644	1	1	1	1	1	1	1	1	1	1	1	1	1	1	1	1	1	1	1	1	1	1	1	1	1	1	1	1	1	1	1	1	1	1	1	1	1	1	2	1	1	1	1	1	1	1	1
b0139	htrE	0.446352	6	3	4	6	4	2	3	6	3	3	3	4	4	2	3	4	4	4	5	1	3	5	5	4	3	5	1	5	1	2	0	0	4	2	3	2	3	3	5	5	5	1	5	5	5	4	4
b0337	codA	0.446352	1	1	0	1	1	1	1	1	0	1	1	1	1	1	1	1	1	1	1	0	1	1	1	1	1	1	1	1	1	0	0	0	1	0	0	0	1	1	0	1	1	1	1	1	1	1	1
b0532	sfmD	0.446352	6	3	4	6	4	2	3	6	3	3	3	4	4	2	3	4	4	4	5	1	3	5	5	4	3	5	1	5	1	2	0	0	4	2	3	2	3	3	5	5	5	1	5	5	5	4	4
b0877	ybjX	0.446352	1	1	1	1	1	1	1	1	1	1	1	1	1	1	1	1	1	1	1	1	1	1	1	1	1	1	1	1	1	1	1	1	1	1	1	1	1	2	0	1	1	1	1	1	1	1	1
b0926	ycbK	0.446352	1	1	1	1	1	1	1	1	1	1	1	1	1	1	1	1	1	1	1	1	1	1	1	1	1	1	1	1	1	1	1	1	1	1	1	1	1	1	1	1	1	1	1	1	1	1	1
b0940	ycbS	0.446352	6	3	4	6	4	2	3	6	3	3	3	4	4	2	3	4	4	4	5	1	3	5	5	4	3	5	1	5	1	2	0	0	4	2	3	2	3	3	5	5	5	1	5	5	5	4	4
b1216	chaA	0.446352	1	1	1	1	1	1	1	1	1	1	1	1	1	1	1	1	1	1	1	1	1	1	1	1	1	1	1	1	1	1	1	1	1	1	1	1	1	1	1	1	1	1	1	1	1	1	1
b1528	ydeA	0.446352	1	1	1	1	1	1	1	1	1	1	1	1	1	1	1	1	1	1	1	1	1	1	1	1	1	1	1	1	1	1	1	1	1	1	1	1	1	1	1	1	1	1	1	1	1	1	1
b1677	lpp	0.446352	1	1	1	1	1	1	1	1	1	1	1	1	1	1	1	1	1	1	1	1	0	1	1	1	1	1	1	1	1	1	1	1	1	1	1	1	1	2	1	2	2	2	2	2	2	1	1
b2026	hisI	0.446352	1	1	1	1	1	1	1	1	1	1	1	1	1	1	1	1	1	1	1	1	1	1	1	1	1	1	1	1	1	1	1	1	1	1	1	1	1	0	1	0	0	0	0	0	0	0	0
b2168	fruK	0.446352	1	1	0	1	1	1	1	1	1	1	1	1	1	1	1	1	1	1	1	1	1	1	1	1	1	1	1	1	1	1	1	1	1	1	1	1	1	1	1	1	1	1	1	1	1	1	1
b2187	yejL	0.446352	1	1	1	1	1	1	1	1	1	1	1	1	1	1	1	1	1	1	1	1	0	1	1	1	1	1	1	1	1	1	1	1	1	1	1	1	1	1	1	1	1	1	1	1	1	1	1
b2241	glpA	0.446352	1	1	1	1	1	1	1	1	1	1	1	1	1	1	1	1	1	1	1	1	1	1	1	1	1	1	1	1	1	1	1	1	1	1	1	1	1	1	1	1	1	1	1	1	1	1	1
b2841	araE	0.446352	3	3	3	3	1	2	3	3	2	3	3	3	2	3	2	3	3	3	3	3	2	3	3	2	3	2	2	2	3	3	2	1	2	3	2	3	3	2	2	2	3	2	3	2	3	3	2
b2943	galP	0.446352	3	3	3	3	1	2	3	3	2	3	3	3	2	3	2	3	3	3	3	3	2	3	3	2	3	2	2	2	3	3	2	1	2	3	2	3	3	2	2	2	3	2	3	2	3	3	2
b3193	yrbD	0.446352	1	1	1	1	1	1	1	1	1	1	1	1	1	1	1	1	1	1	1	1	1	1	1	1	1	1	1	1	1	1	1	1	1	1	1	1	1	1	1	1	1	1	1	1	1	1	1
b3279	yrdA	0.446352	1	1	1	1	1	1	1	1	1	1	1	1	1	1	1	1	1	1	1	1	1	1	1	1	1	1	1	1	1	1	1	1	1	1	1	1	1	1	1	0	0	1	0	0	1	1	1
b4016	aceK	0.446352	1	1	1	1	1	1	1	1	1	1	1	1	1	1	1	1	1	1	1	0	1	1	1	1	1	1	1	1	1	0	1	1	1	0	0	1	1	1	1	1	1	1	1	1	1	1	1
b4031	xylE	0.446352	3	3	3	3	1	2	3	3	2	3	3	3	2	3	2	3	3	3	3	3	2	3	3	2	3	2	2	2	3	3	2	1	2	3	2	3	3	2	2	2	3	2	3	2	3	3	2
b4172	hfq	0.446352	1	1	1	1	1	1	1	1	1	1	1	1	1	1	1	1	1	1	1	1	1	1	1	1	1	1	1	1	1	1	1	1	1	1	1	1	1	1	1	1	1	1	1	1	1	1	1
b4317	fimD	0.446352	6	3	4	6	4	2	3	6	3	3	3	4	4	2	3	4	4	4	5	1	3	5	5	4	3	5	1	5	1	2	0	0	4	2	3	2	3	3	5	5	5	1	5	5	5	4	4
b0113	pdhR	0.44206	1	1	1	1	1	1	1	1	1	1	1	1	1	1	1	1	1	1	1	1	1	1	1	1	1	1	1	1	1	1	1	1	1	1	1	1	1	1	1	1	1	1	1	1	1	1	1
b0543	emrE	0.44206	1	0	1	0	1	1	1	0	1	2	1	1	0	0	0	1	1	1	1	1	2	2	2	1	2	1	0	0	1	1	0	0	1	1	1	0	1	1	0	2	1	1	2	2	1	1	1
b0683	fur	0.44206	1	1	1	1	1	1	1	1	1	1	1	1	1	1	1	1	1	1	1	1	1	1	1	1	1	1	1	1	1	1	1	1	1	1	1	1	0	0	1	0	0	0	0	0	0	0	0
b1412	azoR	0.44206	1	1	1	1	1	1	1	1	1	1	1	1	1	1	1	1	1	1	1	1	0	1	1	1	1	1	1	1	1	1	1	1	1	1	1	1	1	1	1	1	1	1	1	1	1	1	1
b2125	yehT	0.44206	1	1	1	1	1	1	1	1	1	1	1	1	1	1	1	1	1	1	1	1	1	1	1	1	1	1	1	1	1	1	1	1	1	1	1	1	1	1	1	1	1	1	1	1	1	1	1
b2171	yeiP	0.44206	1	1	0	1	1	1	1	1	1	1	1	1	1	1	1	1	1	1	1	1	1	1	1	1	1	1	1	1	1	1	1	1	1	1	1	1	1	0	1	1	0	1	1	1	1	1	1
b2299	yfcD	0.44206	1	1	1	1	1	1	1	1	1	1	1	1	1	1	1	1	1	1	1	1	1	1	1	1	1	1	1	1	1	1	1	1	1	1	1	1	1	1	1	1	1	1	1	1	1	1	1
b2679	proX	0.44206	1	1	1	1	1	1	1	1	1	1	1	1	1	1	1	1	1	1	1	1	1	1	1	1	1	1	1	1	1	1	0	1	1	1	1	1	1	1	1	1	1	1	1	1	1	1	1
b2690	yqaB	0.44206	1	1	1	1	1	1	1	1	1	1	1	1	1	1	1	1	1	1	1	1	1	1	1	1	1	1	1	1	1	1	1	1	1	1	1	1	1	1	1	1	1	1	1	1	1	1	1
b2895	fldB	0.44206	1	1	1	1	1	1	1	1	1	1	1	1	1	1	1	1	1	1	1	1	1	1	1	1	1	1	1	1	1	1	1	1	1	1	1	1	1	1	1	1	1	1	1	1	1	1	1
b3042	yqiC	0.44206	1	1	1	1	1	1	1	1	1	1	0	1	1	1	1	1	0	1	1	0	1	1	0	1	1	1	1	1	1	0	1	0	1	0	0	0	1	1	1	1	1	1	1	1	1	1	1
b3656	yicI	0.44206	2	2	2	2	1	1	2	2	2	2	2	2	2	1	1	3	1	3	2	1	1	1	2	3	2	2	1	3	2	2	0	1	1	2	2	1	3	3	3	3	3	3	3	3	3	3	2
b3878	yihQ	0.44206	2	2	2	2	1	1	2	2	2	2	2	2	2	1	1	3	1	3	2	1	1	1	2	3	2	2	1	3	2	2	0	1	1	2	2	1	3	3	3	3	3	3	3	3	3	3	2
b3888	yiiD	0.44206	1	1	1	1	1	1	1	1	1	1	1	1	1	1	1	1	1	0	1	1	1	1	1	1	1	1	1	1	1	1	1	1	1	1	1	1	1	1	1	1	1	1	1	1	1	1	1
b3964	yijD	0.44206	1	1	1	1	1	1	1	1	1	1	1	1	1	1	1	1	1	1	1	1	1	1	1	1	1	1	1	1	1	1	1	1	1	1	1	1	1	1	1	1	1	1	1	1	1	1	1
b4051	qor	0.44206	1	1	1	1	1	1	1	1	1	1	1	1	1	1	0	1	1	1	1	1	1	1	1	1	1	1	1	1	1	1	1	1	1	1	1	1	1	1	1	1	1	1	1	1	1	1	1
b4211	ytfG	0.44206	1	1	1	1	1	1	1	1	1	1	1	1	1	1	1	1	1	1	1	1	1	1	1	1	1	1	1	1	1	1	1	1	1	1	1	1	1	1	1	1	1	1	1	1	1	1	1
b4400	creD	0.44206	1	1	1	1	1	1	1	1	1	1	1	1	1	1	0	1	1	0	1	1	1	1	1	1	1	1	1	1	1	1	0	1	1	1	1	1	0	1	0	1	1	1	1	1	1	1	0
b0711	ybgJ	0.437768	1	1	1	1	1	1	1	1	1	1	1	1	1	1	1	1	1	1	1	1	1	1	1	1	1	1	1	1	1	1	1	1	0	1	1	1	1	1	1	1	1	1	1	1	1	1	1
b0782	moaB	0.437768	1	1	1	1	1	1	1	1	1	1	1	1	1	1	1	1	1	1	1	1	1	1	1	1	1	1	1	1	1	1	1	1	1	1	1	1	1	1	1	1	1	1	1	1	1	1	1
b1641	slyB	0.437768	1	1	1	1	1	1	1	1	1	1	1	1	1	1	1	1	1	1	1	1	1	1	1	1	1	1	1	1	1	1	1	1	1	1	1	1	1	1	1	1	1	1	1	1	1	1	1
b1659	ydhB	0.437768	1	1	1	1	2	2	1	1	1	1	1	1	1	1	2	2	1	2	1	1	2	1	1	2	1	1	1	2	2	1	1	1	2	1	1	1	1	1	1	1	1	1	1	1	1	1	1
b2069	yegD	0.437768	1	1	1	1	1	1	1	1	1	1	1	1	1	1	1	1	1	1	1	1	1	1	1	1	1	1	1	1	1	0	1	1	1	0	1	1	1	1	1	1	1	1	1	1	1	1	1
b2148	mglC	0.437768	1	1	1	1	1	1	1	1	1	1	1	1	1	1	1	1	1	1	1	1	1	1	1	1	1	1	1	1	1	1	1	1	1	1	1	1	1	1	1	1	1	1	1	1	1	1	1
b2197	ccmE	0.437768	1	1	1	1	1	1	1	1	1	1	1	1	1	1	1	1	1	1	1	1	1	1	1	1	1	1	1	1	1	1	1	1	1	1	1	1	0	2	1	2	2	2	2	2	2	2	2
b2209	eco	0.437768	1	1	1	1	1	1	1	1	1	1	1	1	1	1	1	1	1	1	1	1	0	1	1	1	1	1	1	1	1	1	0	1	1	1	1	1	1	1	1	1	1	1	1	1	1	1	1
b2711	flrR	0.437768	1	1	1	1	1	1	1	1	1	1	1	1	1	1	1	1	1	1	1	1	1	1	1	1	1	1	1	1	1	1	1	1	1	1	1	1	1	1	1	1	1	1	1	1	1	1	1
b2898	ygfZ	0.437768	1	1	1	1	1	1	1	1	1	1	1	1	1	1	1	1	1	1	1	1	1	1	1	1	1	1	1	1	1	1	1	1	1	1	1	1	1	1	1	1	1	1	1	1	1	1	1
b3101	yqjF	0.437768	1	1	1	1	1	1	1	1	1	1	1	1	1	1	1	1	1	1	1	1	1	1	1	1	1	1	1	1	1	1	1	1	1	0	1	1	1	1	1	1	1	1	1	1	1	1	1
b3175	secG	0.437768	1	1	1	1	1	1	1	1	1	1	1	1	1	1	1	1	1	1	1	1	1	1	1	1	1	1	1	1	1	1	1	1	1	1	1	1	1	1	1	1	1	1	1	1	1	1	1
b3751	rbsB	0.437768	2	1	1	1	2	2	1	2	1	1	1	1	2	1	1	1	1	1	1	0	2	1	1	2	1	1	1	1	2	0	0	2	2	0	0	1	1	1	1	1	1	1	1	1	1	1	1
b4322	uxuA	0.437768	1	1	1	1	1	1	1	1	0	1	1	1	1	1	1	1	1	1	1	1	1	1	1	1	1	1	1	1	1	1	0	1	1	1	1	1	1	1	2	1	1	1	1	1	1	1	1
b0157	yadS	0.433476	1	1	1	1	1	1	1	1	1	1	1	1	1	1	1	1	1	1	1	1	1	1	1	1	1	1	1	1	1	1	1	1	1	1	1	1	1	1	1	1	1	1	1	1	1	1	1
b0579	ybdF	0.433476	2	2	2	2	2	2	2	2	3	2	2	2	2	2	2	2	2	2	2	2	2	2	2	2	2	2	2	2	2	2	2	2	2	2	2	2	2	2	2	2	2	2	1	2	2	2	2
b0904	focA	0.433476	1	1	1	1	1	1	1	1	1	1	1	1	1	1	1	1	1	1	1	1	1	1	1	1	1	1	1	1	1	1	1	1	1	1	1	1	1	1	1	1	1	1	1	1	1	1	1
b0962	helD	0.433476	1	1	1	1	1	1	1	1	1	1	1	1	1	1	1	1	1	1	1	1	1	1	1	1	1	1	1	1	1	1	1	1	1	1	1	1	1	1	1	1	1	1	1	1	1	1	1
b1614	ydgA	0.433476	2	2	2	2	2	2	2	2	2	2	1	2	2	2	2	2	2	2	2	1	2	2	2	2	2	1	2	1	2	1	1	1	2	2	1	2	1	1	1	1	1	1	1	1	1	1	0
b2582	trxC	0.433476	1	1	1	1	1	1	1	1	1	1	1	1	1	1	1	1	1	1	1	1	1	1	1	1	1	1	1	1	1	1	1	1	1	1	1	1	1	1	1	1	1	1	1	1	1	1	1
b2789	gudP	0.433476	3	3	3	3	3	3	2	3	3	2	3	3	3	3	3	3	3	3	2	3	3	3	3	3	2	3	1	4	2	3	0	1	3	3	3	1	1	1	1	3	3	1	1	3	3	3	2
b3127	garP	0.433476	3	3	3	3	3	3	2	3	3	2	3	3	3	3	3	3	3	3	2	3	3	3	3	3	2	3	1	4	2	3	0	1	3	3	3	1	1	1	1	3	3	1	1	3	3	3	2
b3601	mtlR	0.433476	1	1	1	1	1	1	1	1	1	1	1	1	1	1	1	1	1	1	1	1	1	1	1	1	1	1	1	1	1	1	0	1	1	1	1	1	1	1	1	1	1	1	1	1	1	1	1
b3691	dgoT	0.433476	3	3	3	3	3	3	2	3	3	2	3	3	3	3	3	3	3	3	2	3	3	3	3	3	2	3	1	4	2	3	0	1	3	3	3	1	1	1	1	3	3	1	1	3	3	3	2
b3748	rbsD	0.433476	1	1	1	1	1	1	1	1	1	1	1	1	1	1	1	0	1	1	1	1	1	1	1	1	1	1	1	1	1	1	0	1	1	1	1	1	1	1	0	1	1	1	1	1	1	1	1
b3791	rffA	0.433476	1	1	1	1	1	1	1	1	1	1	1	1	1	1	1	1	1	1	1	1	1	1	1	1	1	1	1	1	1	1	1	1	1	1	1	1	1	1	1	1	1	1	1	1	1	1	1
b4022	yjbC	0.433476	1	1	1	1	1	1	1	1	1	1	1	1	1	1	1	1	1	1	1	1	1	1	1	1	1	1	1	1	1	1	1	1	1	1	1	1	1	1	1	1	1	1	1	1	1	1	1
b4057	yjbR	0.433476	2	2	2	2	2	2	2	2	3	2	2	2	2	2	2	2	2	2	2	2	2	2	2	2	2	2	2	2	2	2	2	2	2	2	2	2	2	2	2	2	2	2	1	2	2	2	2
b4070	nrfA	0.433476	1	1	1	1	1	1	1	1	1	1	1	1	1	1	1	1	1	1	1	1	1	1	1	1	1	1	0	1	1	1	0	1	1	1	1	1	1	1	1	1	1	1	1	1	1	1	1
b0069	sgrR	0.429185	1	1	1	1	1	1	1	1	0	1	1	1	1	1	1	1	1	1	1	1	1	1	1	1	1	2	1	1	1	1	1	1	1	1	1	1	1	2	1	3	2	2	2	2	3	2	2
b0153	fhuB	0.429185	1	1	1	1	1	1	1	1	1	1	1	1	1	1	1	1	1	1	1	1	1	1	1	1	1	1	1	1	1	1	1	1	1	1	1	1	1	1	1	1	1	1	1	1	1	1	1
b0403	malZ	0.429185	1	1	1	2	1	1	1	2	1	1	1	1	1	1	1	1	1	1	1	1	1	1	1	1	1	1	1	1	1	1	0	0	1	1	1	0	1	1	1	1	1	1	1	1	1	1	1
b1103	hinT	0.429185	1	1	1	1	1	1	1	1	1	1	1	1	1	1	1	1	1	1	1	1	1	1	1	1	1	1	1	1	1	1	1	1	1	1	1	1	1	1	1	1	1	1	1	1	1	1	1
b1108	ycfP	0.429185	0	1	1	1	1	1	1	1	1	1	1	1	1	1	1	1	1	1	1	1	1	1	1	1	1	1	1	1	1	1	1	1	1	1	1	1	1	1	1	1	1	1	1	1	1	1	1
b1130	phoP	0.429185	1	1	1	1	1	1	1	1	1	1	1	1	1	1	1	1	1	1	1	1	1	1	1	1	1	1	1	1	1	1	1	1	1	1	1	1	1	1	1	1	1	1	1	1	1	1	1
b1819	manZ	0.429185	2	1	1	1	2	2	1	1	1	2	1	1	2	1	2	1	1	1	2	2	2	1	1	2	2	2	2	2	2	2	2	2	2	2	2	2	1	1	1	1	1	1	1	1	1	1	1
b2195	ccmG	0.429185	1	1	1	1	1	1	1	1	1	1	1	1	1	1	1	1	1	1	1	1	1	1	1	1	1	1	1	1	1	1	1	1	0	1	1	1	2	2	1	2	2	2	2	2	2	2	2
b2351	yfdH	0.429185	0	0	1	0	0	0	0	0	1	0	0	1	0	0	0	0	0	0	0	0	0	0	0	0	0	1	1	0	0	1	0	0	0	1	1	0	0	1	1	3	2	1	1	2	2	1	3
b2433	yfeZ	0.429185	1	1	1	1	1	1	1	1	1	1	1	1	1	1	1	1	1	1	1	1	1	1	1	1	1	1	1	1	1	1	1	1	1	1	1	1	1	1	1	1	1	1	1	1	1	1	1
b3192	yrbC	0.429185	1	1	1	1	1	1	1	1	1	1	1	1	1	1	1	1	0	1	1	1	1	1	1	1	1	1	1	1	1	1	1	1	1	1	1	1	1	1	1	1	1	1	1	1	1	1	1
b3284	smg	0.429185	1	1	1	1	1	1	1	1	1	1	1	1	1	1	1	1	1	1	1	1	1	1	1	1	1	1	1	1	1	1	1	1	1	1	1	1	0	1	0	1	1	1	1	1	1	1	1
b3347	fkpA	0.429185	1	1	1	1	1	1	1	1	1	1	1	1	1	1	1	1	1	1	1	1	1	1	1	1	1	1	0	1	1	1	1	1	1	1	1	1	1	1	1	1	1	1	1	1	1	1	1
b3744	asnA	0.429185	1	1	1	1	1	1	1	1	1	1	1	1	1	1	1	1	1	1	1	1	1	1	1	1	1	1	1	1	1	1	1	1	1	1	1	1	1	1	1	1	1	1	1	1	1	1	1
b4377	yjjU	0.429185	1	1	1	1	1	1	1	1	1	1	1	1	1	1	1	1	1	1	1	1	1	1	1	1	1	1	1	1	1	1	1	1	1	1	1	1	1	1	1	1	1	1	1	1	1	1	1
b0881	clpS	0.424893	1	1	1	1	1	1	1	1	1	1	1	1	1	1	1	1	1	1	1	1	1	1	1	1	1	1	1	1	1	1	1	1	1	1	1	1	1	1	1	1	1	1	1	1	1	1	1
b0952	ymbA	0.424893	1	1	1	1	1	1	1	1	1	1	1	1	1	1	1	1	1	1	1	1	1	1	1	1	1	1	1	1	1	1	1	1	1	1	1	1	1	1	1	1	1	1	1	1	1	1	1
b1497	ydeM	0.424893	3	3	3	3	3	3	3	3	3	3	3	3	3	3	3	3	3	3	3	3	3	3	3	3	3	3	2	3	3	3	1	3	3	3	3	3	7	3	1	5	4	3	5	5	5	5	4
b1501	ydeP	0.424893	1	1	1	1	1	1	1	1	1	1	1	1	1	1	1	1	1	1	1	1	1	1	1	1	1	1	0	1	1	1	1	1	1	1	1	1	0	0	2	0	0	0	0	0	0	0	0
b1789	yeaL	0.424893	1	1	1	1	1	1	1	1	1	1	1	1	1	1	1	1	1	1	1	1	0	1	1	1	1	1	1	1	1	1	0	1	1	1	0	1	1	1	1	1	1	1	1	1	0	1	1
b1982	amn	0.424893	1	1	1	1	1	1	1	1	1	1	1	1	1	1	1	1	1	1	1	1	1	1	1	1	1	1	1	1	1	1	1	0	1	1	1	1	1	1	1	1	1	1	1	1	1	1	1
b2135	yohC	0.424893	1	1	1	1	1	1	1	1	1	1	1	1	1	1	1	1	1	1	1	1	1	1	1	1	1	1	1	1	1	1	1	1	1	1	1	1	1	1	1	1	1	1	1	1	1	1	1
b2150	mglB	0.424893	1	1	1	1	1	1	1	1	1	1	1	1	1	1	1	0	1	1	1	1	1	1	1	1	1	1	1	1	1	1	1	1	1	1	1	1	1	1	1	1	1	1	1	1	1	1	1
b2170	setB	0.424893	3	3	2	3	1	1	1	3	2	1	3	3	2	3	1	3	3	3	1	2	1	3	3	1	1	2	2	2	0	2	1	2	1	2	1	3	2	1	2	1	1	1	1	1	1	1	1
b2958	yggN	0.424893	1	1	1	1	1	1	1	1	1	1	1	1	1	1	1	1	1	1	1	1	1	1	1	1	1	1	1	1	1	1	1	1	1	1	1	1	1	1	1	1	1	1	1	1	1	1	1
b3659	setC	0.424893	3	3	2	3	1	1	1	3	2	1	3	3	2	3	1	3	3	3	1	2	1	3	3	1	1	2	2	2	0	2	1	2	1	2	1	3	2	1	2	1	1	1	1	1	1	1	1
b3674	yidF	0.424893	3	3	3	3	3	3	3	3	3	3	3	3	3	3	3	3	3	3	3	3	3	3	3	3	3	3	2	3	3	3	1	3	3	3	3	3	7	3	1	5	4	3	5	5	5	5	4
b3792	wzxE	0.424893	1	2	1	1	1	1	1	1	1	1	1	1	1	1	1	1	1	1	1	1	1	1	1	1	1	1	1	1	1	1	1	1	1	1	1	1	1	1	1	1	1	1	1	1	1	1	1
b3800	aslB	0.424893	3	3	3	3	3	3	3	3	3	3	3	3	3	3	3	3	3	3	3	3	3	3	3	3	3	3	2	3	3	3	1	3	3	3	3	3	7	3	1	5	4	3	5	5	5	5	4
b3999	yjaG	0.424893	1	1	1	1	1	1	1	1	1	1	1	1	1	1	1	1	1	1	1	1	1	1	1	1	1	1	1	1	1	1	1	1	1	1	1	1	1	1	1	1	1	1	1	1	1	1	1
b0145	dksA	0.420601	1	1	1	1	1	1	1	1	1	1	1	1	1	1	1	1	1	1	1	1	1	1	1	1	1	1	1	1	1	1	1	1	1	1	1	1	1	1	1	1	1	1	1	1	1	1	1
b0152	fhuD	0.420601	1	1	1	1	1	1	1	1	1	1	1	1	1	1	1	1	1	1	1	1	1	1	1	1	1	1	1	1	1	1	1	1	1	1	1	1	1	1	1	1	1	1	1	1	1	1	1
b0240	crl	0.420601	1	1	1	1	1	1	1	1	1	1	1	1	1	1	1	1	1	1	1	1	1	1	1	1	1	1	1	1	1	1	1	1	1	1	1	1	1	1	1	1	1	1	1	1	1	1	1
b0612	citT	0.420601	3	3	3	3	3	2	3	3	4	3	3	3	3	3	3	2	3	3	3	2	3	3	5	3	3	3	1	4	3	2	1	2	3	2	3	1	3	2	3	1	1	2	1	1	2	2	2
b0770	ybhI	0.420601	3	3	3	3	3	2	3	3	4	3	3	3	3	3	3	2	3	3	3	2	3	3	5	3	3	3	1	4	3	2	1	2	3	2	3	1	3	2	3	1	1	2	1	1	2	2	2
b0803	ybiI	0.420601	1	1	1	1	1	1	1	1	1	0	1	1	1	1	1	1	1	1	1	1	0	1	1	1	1	1	1	1	1	1	1	1	1	1	1	1	1	1	1	1	1	1	1	1	1	1	1
b0966	yccV	0.420601	1	1	1	1	1	1	1	1	1	1	1	1	1	1	1	1	1	1	1	1	1	1	1	1	1	1	1	1	1	1	1	1	1	1	1	1	1	1	1	1	1	1	1	1	1	1	1
b1184	umuC	0.420601	1	1	1	1	1	2	1	1	1	1	1	1	1	1	1	1	1	1	1	0	3	1	4	1	1	1	2	1	1	1	1	0	1	1	1	0	1	3	2	2	0	2	2	1	2	1	3
b1237	hns	0.420601	1	1	1	1	1	1	1	1	1	1	2	1	1	1	1	1	1	1	1	1	1	1	1	1	1	1	1	1	1	1	1	1	1	1	1	1	1	2	1	2	1	1	2	1	1	1	1
b1273	yciN	0.420601	1	1	1	1	1	1	1	1	1	1	1	1	1	1	1	1	1	1	1	1	1	1	1	1	1	1	1	1	1	1	1	1	1	1	0	1	1	1	1	1	1	1	1	1	1	1	1
b1709	btuD	0.420601	1	1	1	1	1	1	1	1	1	1	1	1	1	1	1	1	1	1	1	1	1	1	1	1	1	1	1	1	1	1	1	1	1	1	1	1	1	1	1	1	1	1	1	1	1	1	1
b1778	yeaA	0.420601	1	1	1	1	1	1	1	1	1	1	1	1	1	1	1	1	1	1	1	1	1	1	1	1	1	1	1	1	1	1	1	1	1	1	1	0	1	1	1	1	1	1	1	1	1	1	1
b1792	yeaO	0.420601	1	1	1	1	1	1	1	1	1	1	1	1	1	1	1	1	1	1	1	1	1	1	1	1	1	1	1	1	1	1	1	1	1	1	0	1	1	1	1	1	1	1	1	1	1	1	1
b2104	thiM	0.420601	1	1	1	1	1	1	1	1	1	1	1	1	1	1	1	1	1	1	1	1	1	1	1	1	1	1	1	1	1	1	1	1	1	1	1	1	1	1	1	1	1	1	1	1	1	1	1
b2222	atoA	0.420601	0	0	1	1	1	1	0	0	1	0	1	1	1	1	1	1	1	1	0	1	1	0	0	1	0	1	1	1	1	0	0	0	1	0	0	0	0	0	1	0	0	0	0	0	0	0	0
b2660	ygaF	0.420601	1	1	1	1	1	1	1	1	1	1	1	1	1	1	1	1	1	1	1	1	1	1	1	1	1	1	1	1	1	1	0	1	1	1	1	1	1	1	1	1	1	1	1	1	1	1	1
b2946	yggJ	0.420601	1	1	1	1	1	1	1	1	1	1	1	1	1	1	1	1	1	1	1	0	1	1	1	1	1	1	1	1	1	1	1	1	1	1	1	1	0	0	0	0	0	0	0	0	0	0	0
b3063	ygjE	0.420601	3	3	3	3	3	2	3	3	4	3	3	3	3	3	3	2	3	3	3	2	3	3	5	3	3	3	1	4	3	2	1	2	3	2	3	1	3	2	3	1	1	2	1	1	2	2	2
b3451	ugpE	0.420601	1	1	1	1	1	1	1	1	1	1	1	1	1	1	1	1	1	1	1	1	1	1	1	1	1	1	1	1	1	1	1	0	1	1	1	1	1	1	1	1	1	1	1	1	1	1	1
b3494	yhiO	0.420601	1	1	1	1	1	1	1	1	1	1	1	1	1	1	1	1	1	1	1	1	1	1	1	1	1	1	1	1	1	1	1	1	1	1	1	1	1	1	1	1	1	1	1	1	1	1	1
b3882	yihU	0.420601	1	1	1	1	1	1	1	1	1	1	1	1	1	1	1	1	1	1	1	1	1	1	1	1	1	1	0	1	1	1	0	1	1	1	1	0	1	1	1	1	1	1	1	1	1	1	1
b4390	nadR	0.420601	1	1	1	1	1	1	1	1	1	1	1	1	1	1	1	1	1	1	1	1	1	1	1	1	1	1	1	1	1	1	1	1	1	1	1	1	1	1	1	1	1	1	1	1	1	1	1
b4502	yeiW	0.420601	1	1	0	1	1	1	0	1	1	1	0	1	1	1	1	1	0	1	0	0	0	1	0	1	1	1	1	1	1	0	0	0	1	0	0	1	0	0	0	0	1	0	1	1	1	0	0
b0160	dgt	0.416309	1	1	1	1	1	1	1	1	1	1	1	1	1	1	1	1	1	1	1	0	1	1	1	1	1	1	1	1	1	1	0	1	1	1	1	1	1	1	1	1	1	1	1	1	1	1	1
b0378	yaiW	0.416309	1	1	1	1	1	1	1	1	1	1	1	1	1	1	0	1	1	1	1	1	1	1	1	1	1	1	1	1	1	1	1	1	1	1	1	1	1	1	1	1	1	1	1	1	1	1	1
b0687	seqA	0.416309	1	1	1	1	1	1	1	1	1	1	1	1	1	1	1	1	1	1	1	1	1	1	1	1	1	1	1	1	1	1	1	1	1	1	1	1	1	1	1	1	1	1	1	1	1	1	1
b0953	rmf	0.416309	1	1	1	1	1	1	1	1	1	0	0	1	1	1	1	1	1	1	1	1	0	1	1	0	0	1	1	0	1	0	1	1	1	1	0	0	0	1	0	0	0	1	0	0	1	0	1
b0996	torC	0.416309	1	1	1	1	1	1	1	1	1	1	1	1	1	1	1	1	1	1	1	1	1	1	1	1	1	1	1	1	1	1	0	1	1	1	1	0	1	0	0	1	1	1	1	1	1	1	0
b2079	baeR	0.416309	1	1	1	1	1	1	1	1	1	1	1	1	1	1	1	1	1	1	1	1	1	1	1	1	1	1	1	1	1	1	1	1	1	1	1	1	1	1	1	1	1	1	1	1	1	1	1
b2221	atoD	0.416309	0	0	1	1	1	1	0	0	1	0	1	1	1	1	1	1	1	1	0	1	1	0	0	1	0	1	1	1	1	0	0	0	0	0	0	0	0	0	1	0	0	0	0	0	0	0	0
b2774	ygcW	0.416309	2	2	2	2	2	2	3	2	2	3	2	2	2	2	2	1	2	2	3	1	2	2	2	2	3	2	0	2	2	1	1	1	2	1	1	1	1	1	3	1	1	1	1	1	1	1	1
b2842	kduD	0.416309	2	2	2	2	2	2	3	2	2	3	2	2	2	2	2	1	2	2	3	1	2	2	2	2	3	2	0	2	2	1	1	1	2	1	1	1	1	1	3	1	1	1	1	1	1	1	1
b3103	yhaH	0.416309	1	1	2	1	2	2	2	1	2	2	1	2	2	2	1	2	2	2	2	2	2	1	1	2	2	1	2	1	2	1	1	1	1	1	1	1	1	1	1	1	1	1	1	1	1	1	1
b3104	yhaI	0.416309	1	1	2	1	2	2	2	1	2	2	1	2	2	2	1	2	2	2	2	2	2	1	1	2	2	1	2	1	2	1	1	1	1	1	1	1	1	1	1	1	1	1	1	1	1	1	1
b3330	gspI	0.416309	1	0	1	1	2	2	0	0	1	0	1	1	1	1	1	1	2	1	0	0	2	1	1	1	0	1	1	1	2	0	1	1	2	0	0	1	0	0	1	0	0	0	0	0	0	0	0
b3453	ugpB	0.416309	1	1	1	1	1	1	1	1	1	1	1	1	1	1	1	1	1	1	1	0	1	1	1	1	1	1	1	1	1	1	1	0	1	1	1	1	1	1	1	1	1	1	1	1	1	1	1
b3524	yhjG	0.416309	1	1	1	1	1	1	1	1	1	1	1	1	1	1	1	1	1	1	1	1	1	1	1	1	1	1	1	1	1	1	1	1	1	1	1	1	1	1	1	1	1	1	1	1	1	1	1
b3593	rhsA	0.416309	6	5	4	9	0	0	9	6	6	10	8	8	0	10	0	5	5	9	15	13	0	9	10	0	10	1	1	0	0	0	3	6	0	0	1	2	0	0	0	1	1	0	0	1	0	0	3
b3685	yidE	0.416309	1	1	1	1	1	1	1	1	1	1	1	1	1	1	1	1	1	1	1	1	1	1	1	1	1	1	1	1	1	1	1	1	1	1	1	1	1	1	1	1	1	1	1	1	1	1	1
b3929	rraA	0.416309	1	1	1	1	1	1	1	1	1	1	1	1	1	1	1	1	1	1	1	1	0	1	1	1	1	1	1	1	1	1	1	1	1	1	1	1	1	1	1	1	1	1	1	1	1	0	1
b4033	malF	0.416309	0	0	1	1	1	1	1	0	1	1	1	1	1	1	1	1	1	1	1	1	1	1	1	1	1	1	1	1	1	1	0	0	1	1	1	0	1	1	1	1	1	1	1	1	1	1	1
b4187	aidB	0.416309	1	1	1	1	1	1	1	1	1	1	1	1	1	1	1	1	1	1	1	1	1	1	1	1	1	1	1	1	1	1	1	1	1	0	1	1	1	1	1	1	1	1	1	1	1	1	1
b0335	prpE	0.412017	1	1	0	1	1	1	1	1	0	1	1	1	1	1	1	1	1	1	1	0	1	1	1	1	1	1	1	1	1	0	0	0	1	0	0	0	1	1	1	1	1	1	1	1	1	1	0
b0440	hupB	0.412017	1	1	1	1	1	1	1	1	1	1	1	1	1	1	1	1	1	1	1	1	1	1	1	1	1	1	1	1	1	1	1	1	1	1	1	1	1	1	1	1	1	1	1	1	1	1	1
b0767	ybhE	0.412017	1	1	1	1	1	1	1	1	1	1	1	1	1	1	1	0	1	1	1	1	1	1	1	1	1	1	1	1	1	1	1	1	1	1	1	1	1	1	1	1	1	1	1	1	1	1	1
b0860	artJ	0.412017	1	1	1	1	1	1	2	1	1	2	1	1	1	1	1	1	1	1	2	1	1	1	1	1	2	1	1	2	1	1	0	1	0	1	1	1	0	0	1	0	0	0	0	0	0	0	0
b0895	dmsB	0.412017	2	2	2	2	2	2	3	2	2	3	2	2	2	2	2	2	2	2	2	2	2	2	2	2	3	2	0	2	2	2	1	0	1	2	2	2	3	3	2	3	3	3	3	3	3	3	2
b1589	ynfG	0.412017	2	2	2	2	2	2	3	2	2	3	2	2	2	2	2	2	2	2	2	2	2	2	2	2	3	2	0	2	2	2	1	0	1	2	2	2	3	3	2	3	3	3	3	3	3	3	2
b2015	yeeY	0.412017	1	1	1	1	1	1	1	1	1	1	1	1	1	1	1	1	1	1	1	1	1	1	1	1	1	1	1	1	1	1	2	1	1	1	1	1	0	1	2	1	1	1	1	1	1	1	1
b2141	yohJ	0.412017	1	1	1	1	1	1	1	1	1	1	1	1	1	1	1	1	1	1	1	1	1	1	1	1	1	1	1	1	1	1	1	1	1	1	1	1	1	1	1	1	1	1	1	1	1	1	1
b2246	yfaV	0.412017	0	0	1	0	1	0	2	0	1	1	0	1	2	1	1	1	1	1	1	1	1	0	0	1	2	1	2	2	1	0	0	1	1	0	0	0	0	1	3	3	3	1	2	3	2	3	3
b2298	yfcC	0.412017	1	1	1	0	2	1	1	1	1	1	1	1	2	1	1	1	1	1	1	1	2	1	1	2	1	1	1	1	2	1	1	1	2	1	1	1	2	2	2	2	2	2	2	2	2	2	2
b2307	hisM	0.412017	1	1	1	1	1	1	1	1	1	1	1	1	1	1	1	1	1	1	1	1	1	1	1	1	1	1	1	1	1	1	1	1	1	1	1	1	1	1	1	1	1	1	1	1	1	1	1
b2393	nupC	0.412017	1	1	1	1	1	1	1	1	1	1	1	1	1	1	1	1	1	1	1	1	1	1	1	1	1	1	1	1	1	1	1	1	1	1	1	1	1	1	1	1	1	1	1	1	1	1	1
b2728	hypC	0.412017	2	2	2	2	2	2	2	2	2	2	2	2	2	2	2	2	2	2	2	2	1	2	2	2	2	2	2	2	2	2	2	2	2	2	2	2	2	1	1	2	2	2	2	2	2	2	2
b2732	ygbA	0.412017	1	1	1	1	1	1	1	1	1	1	1	1	1	1	1	1	1	1	1	1	1	1	1	1	1	1	1	1	1	1	1	1	1	1	1	1	1	1	1	1	1	1	1	1	1	1	1
b2990	hybG	0.412017	2	2	2	2	2	2	2	2	2	2	2	2	2	2	2	2	2	2	2	2	1	2	2	2	2	2	2	2	2	2	2	2	2	2	2	2	2	1	1	2	2	2	2	2	2	2	2
b3425	glpE	0.412017	1	1	1	1	1	1	1	1	1	1	1	1	1	1	1	1	1	1	1	1	1	1	1	1	1	1	1	1	1	1	1	1	1	1	1	1	0	0	1	0	0	0	0	0	0	0	0
b3569	xylR	0.412017	1	1	1	1	1	1	1	1	1	1	1	1	1	1	1	1	1	1	1	0	1	1	2	1	1	1	1	1	1	0	1	1	1	0	0	1	1	1	1	1	1	1	1	1	1	1	1
b4020	yjbB	0.412017	1	1	1	1	1	1	1	1	1	1	1	1	1	1	1	1	1	1	1	1	1	1	1	1	1	1	1	1	1	1	1	1	1	1	1	1	1	1	1	1	1	1	1	1	1	1	1
b4034	malE	0.412017	1	1	1	1	1	1	1	1	1	1	1	1	1	1	1	1	1	1	1	1	1	1	1	1	1	1	1	1	1	1	0	0	1	1	1	0	1	1	1	1	1	1	1	1	1	1	1
b4386	lplA	0.412017	1	1	1	1	1	1	1	1	1	1	1	1	1	1	1	1	1	1	1	1	1	1	1	1	1	1	1	1	1	0	1	1	1	0	0	1	1	1	1	1	1	1	1	1	1	1	1
b4398	creB	0.412017	1	1	1	1	1	1	1	1	1	1	1	1	1	1	1	1	1	1	1	1	1	1	1	1	1	1	1	1	1	1	1	1	1	1	1	1	0	1	0	1	1	1	1	1	1	1	1
b4399	creC	0.412017	1	1	1	1	1	1	1	1	1	1	1	1	1	1	1	1	1	1	1	1	1	1	1	1	1	1	1	1	1	1	0	1	1	1	1	1	0	1	0	1	1	1	1	1	1	1	1
b0151	fhuC	0.407725	1	1	1	1	1	1	1	1	1	1	1	1	1	1	1	1	1	1	1	1	1	1	1	1	1	1	1	1	1	1	1	1	1	1	1	1	1	1	1	1	1	1	1	1	1	1	1
b0741	pal	0.407725	1	1	1	1	1	1	1	1	1	1	1	1	1	1	1	1	1	1	1	1	1	1	1	1	1	1	1	1	1	1	1	1	1	1	1	1	1	1	1	1	1	1	1	1	1	1	1
b0957	ompA	0.407725	1	1	1	1	1	1	1	1	1	1	1	1	1	1	1	1	1	1	1	1	1	1	1	1	1	1	1	1	1	1	1	1	1	1	1	1	1	1	1	1	1	1	1	1	1	1	1
b1301	puuB	0.407725	1	1	1	1	0	0	1	1	1	1	1	1	1	1	0	1	1	1	1	1	0	1	1	0	1	1	0	1	0	1	1	1	0	1	1	1	0	0	0	0	0	0	0	0	0	0	0
b1817	manX	0.407725	1	1	1	1	1	1	1	1	1	1	1	1	1	0	1	1	1	1	1	1	1	1	1	1	1	1	1	1	1	1	1	1	1	1	1	1	1	1	1	1	1	1	1	1	1	1	1
b1902	yecI	0.407725	1	1	1	1	1	1	1	1	1	1	1	1	1	1	1	1	1	1	1	1	1	1	1	1	1	1	0	1	1	1	1	1	1	1	1	0	0	0	0	0	0	0	0	0	0	0	0
b2211	yojI	0.407725	1	1	1	1	1	1	1	1	1	1	1	1	1	1	1	1	1	1	1	1	1	1	1	1	1	1	1	1	1	1	1	1	2	1	1	1	1	1	1	1	1	1	1	1	1	1	1
b2294	yfbU	0.407725	1	1	1	1	1	1	1	1	1	1	1	1	1	1	1	1	0	1	1	1	1	1	1	1	1	1	1	1	1	1	1	1	1	1	1	1	1	1	1	1	1	1	1	1	1	1	1
b3105	yhaJ	0.407725	1	1	1	1	1	1	1	1	1	1	1	1	1	1	1	1	1	1	1	0	1	1	1	1	1	1	1	1	1	1	1	1	1	1	1	0	1	1	1	1	1	1	1	1	1	1	1
b4036	lamB	0.407725	1	1	1	1	1	1	1	1	1	1	1	1	1	1	1	1	1	1	1	1	1	1	1	1	1	1	1	1	1	1	0	0	1	1	1	0	1	1	1	1	1	1	1	1	1	1	1
b0159	pfs	0.403433	1	1	1	1	1	1	1	1	1	1	1	1	1	1	1	1	1	1	1	1	1	1	1	1	1	1	1	1	1	1	1	1	1	1	1	1	1	1	1	1	1	1	1	1	1	1	1
b0875	aqpZ	0.403433	1	1	1	1	1	1	1	1	1	1	1	1	1	1	1	1	1	1	1	1	1	1	1	1	1	1	1	1	1	1	1	1	1	1	1	1	0	0	1	0	0	0	0	0	0	0	0
b0983	yccZ	0.403433	1	2	2	2	1	1	2	2	2	2	2	2	1	2	2	2	2	2	2	2	1	2	2	0	2	1	1	1	1	2	1	2	1	2	2	2	1	1	1	1	1	1	1	1	1	1	1
b1418	cybB	0.403433	1	1	1	2	1	1	1	1	1	1	1	1	0	1	1	1	1	1	1	1	1	1	1	1	1	1	1	1	1	1	1	1	1	1	1	1	1	2	1	2	2	2	2	2	2	2	2
b1853	yebK	0.403433	2	2	2	2	1	1	2	2	2	2	2	2	2	2	1	2	2	2	2	2	1	2	2	1	2	2	2	2	1	2	1	2	1	2	2	2	1	1	1	1	1	1	1	1	1	1	1
b2062	wza	0.403433	1	2	2	2	1	1	2	2	2	2	2	2	1	2	2	2	2	2	2	2	1	2	2	0	2	1	1	1	1	2	1	2	1	2	2	2	1	1	1	1	1	1	1	1	1	1	1
b2366	dsdA	0.403433	0	1	1	1	2	1	1	1	1	1	1	1	2	1	0	1	1	1	1	1	1	1	1	1	1	1	1	1	1	1	1	1	2	1	1	1	1	1	1	1	1	1	1	1	1	1	1
b2427	yfeT	0.403433	2	2	2	2	1	1	2	2	2	2	2	2	2	2	1	2	2	2	2	2	1	2	2	1	2	2	2	2	1	2	1	2	1	2	2	2	1	1	1	1	1	1	1	1	1	1	1
b2556	yfhK	0.403433	1	1	1	1	1	1	1	1	1	1	1	1	1	1	1	1	1	1	1	1	1	1	1	1	1	1	1	1	1	1	1	1	1	1	1	1	1	1	1	0	0	1	0	0	1	1	1
b3807	cyaY	0.403433	1	1	1	1	1	1	1	1	1	1	1	1	1	1	1	1	1	1	1	1	1	1	1	1	1	1	1	1	1	1	1	1	1	1	1	1	1	1	1	1	1	1	1	1	1	1	1
b3860	dsbA	0.403433	1	1	1	1	1	1	1	1	1	1	1	1	1	1	1	0	1	1	1	1	1	1	1	1	1	1	1	1	1	1	1	1	1	1	1	1	0	0	0	0	0	0	0	0	0	0	0
b0130	yadE	0.399142	1	1	1	1	1	1	1	1	1	1	1	1	1	1	1	1	1	1	1	1	1	1	1	1	1	1	1	1	1	1	1	0	1	1	1	0	1	1	0	1	1	1	1	1	1	1	1
b0196	rcsF	0.399142	1	1	1	1	1	1	1	1	1	1	1	1	1	1	1	1	1	1	1	1	1	1	1	1	0	1	1	1	1	1	1	1	1	1	1	1	1	1	1	1	1	1	0	1	1	1	1
b0323	yahI	0.399142	3	3	2	3	5	4	3	3	2	3	3	3	4	3	4	4	3	4	3	3	5	3	3	5	3	3	3	4	5	1	0	1	5	1	1	0	1	2	2	2	2	2	1	2	2	2	2
b0479	fsr	0.399142	1	1	1	1	1	1	1	1	1	1	1	1	0	1	1	1	1	1	1	1	1	1	1	1	1	1	1	1	1	1	0	0	1	1	1	2	1	1	1	1	1	1	1	1	1	1	1
b0521	ybcF	0.399142	3	3	2	3	5	4	3	3	2	3	3	3	4	3	4	4	3	4	3	3	5	3	3	5	3	3	3	4	5	1	0	1	5	1	1	0	1	2	2	2	2	2	1	2	2	2	2
b1036	ycdZ	0.399142	1	1	1	1	1	1	1	0	1	1	1	1	1	1	1	1	1	1	1	1	1	1	1	1	1	1	1	1	1	1	1	1	1	1	1	1	1	1	1	1	1	1	1	1	1	1	1
b1081	flgJ	0.399142	1	1	1	1	1	1	1	1	1	1	1	1	1	1	1	1	1	1	1	1	1	1	1	1	1	1	1	1	1	1	1	0	1	1	1	0	1	1	1	1	1	1	1	1	1	1	1
b1305	pspB	0.399142	1	1	1	1	1	1	1	1	1	1	1	1	1	1	1	1	1	1	1	1	0	1	1	1	1	1	1	1	1	1	1	1	1	1	1	1	1	1	1	1	1	1	1	1	1	1	1
b1584	speG	0.399142	1	1	1	1	1	1	1	1	1	1	1	1	1	1	1	1	1	1	1	0	1	1	1	1	1	1	1	1	1	0	0	0	1	0	0	0	1	1	1	1	1	1	1	1	1	1	1
b1811	yoaH	0.399142	1	1	1	1	1	1	1	1	1	1	1	1	1	1	1	1	0	1	1	1	0	1	1	1	1	1	1	1	1	1	1	1	1	1	1	1	1	1	1	1	1	1	1	1	1	1	1
b2016	yeeZ	0.399142	1	1	1	1	1	1	1	1	1	1	1	1	1	1	1	1	1	1	1	1	1	1	1	1	1	1	1	1	1	1	1	1	1	1	1	1	1	1	1	1	1	1	1	1	1	1	1
b2257	arnT	0.399142	1	1	1	1	1	1	1	1	1	1	1	1	1	1	1	1	1	1	1	1	1	1	1	1	1	1	1	1	1	1	1	1	1	1	1	1	1	1	0	1	1	1	1	1	1	1	1
b2560	yfhB	0.399142	1	1	1	1	1	1	1	1	1	1	1	1	1	1	1	1	1	1	1	1	0	1	1	1	1	1	1	1	1	1	1	1	1	1	1	1	1	1	1	1	1	1	1	1	1	1	1
b2835	ygeD	0.399142	1	1	1	1	1	1	1	1	1	1	1	1	1	1	1	1	1	1	1	1	1	1	1	1	1	1	1	1	1	1	1	1	1	1	1	1	1	1	1	1	1	1	1	1	1	1	1
b2874	yqeA	0.399142	3	3	2	3	5	4	3	3	2	3	3	3	4	3	4	4	3	4	3	3	5	3	3	5	3	3	3	4	5	1	0	1	5	1	1	0	1	2	2	2	2	2	1	2	2	2	2
b3071	yqjI	0.399142	1	1	1	1	1	1	1	1	1	1	1	1	1	1	1	1	1	1	1	1	1	1	1	1	1	1	1	1	1	1	1	1	1	1	1	1	1	1	0	1	1	1	1	1	1	1	1
b3098	yqjD	0.399142	1	1	1	1	1	1	1	1	1	1	1	1	1	1	1	1	1	1	1	1	0	1	1	1	1	1	1	1	1	1	1	1	1	1	1	1	1	1	1	1	1	1	1	1	1	1	1
b3240	aaeB	0.399142	1	1	1	1	1	1	1	1	0	1	1	1	1	1	1	1	1	1	1	1	1	1	1	1	1	1	1	1	1	1	1	1	1	1	1	1	1	1	1	1	1	1	1	1	1	1	1
b3582	sgbU	0.399142	2	2	2	2	2	2	1	2	2	1	2	2	2	2	2	2	2	2	1	1	2	2	2	2	1	2	2	2	2	1	0	1	2	1	2	1	1	2	2	2	2	2	2	2	2	2	2
b3823	rhtC	0.399142	1	1	1	1	1	1	1	1	1	1	1	1	1	1	1	1	1	1	0	0	1	1	1	1	1	1	1	1	1	0	0	0	1	0	1	1	1	1	1	1	1	1	1	1	1	1	1
b3824	rhtB	0.399142	1	1	1	1	1	1	1	1	1	1	1	1	1	1	1	1	1	1	1	1	1	1	1	1	1	1	1	1	1	1	1	1	1	1	1	1	1	1	1	1	1	1	1	1	1	1	1
b3838	tatB	0.399142	1	1	1	1	1	1	1	1	1	1	1	1	1	1	1	1	1	1	1	1	1	1	1	1	1	1	0	1	1	1	1	0	1	1	1	0	0	0	1	0	0	0	0	0	0	0	0
b4197	ulaE	0.399142	2	2	2	2	2	2	1	2	2	1	2	2	2	2	2	2	2	2	1	1	2	2	2	2	1	2	2	2	2	1	0	1	2	1	2	1	1	2	2	2	2	2	2	2	2	2	2
b0239	frsA	0.39485	1	1	1	1	1	1	1	1	1	1	1	1	1	1	1	1	1	1	1	1	1	1	1	1	1	1	1	1	1	1	1	1	1	1	1	1	1	1	1	1	1	1	1	1	1	1	1
b0619	citA	0.39485	2	2	2	2	2	2	2	2	3	2	2	2	2	2	2	1	2	1	2	2	2	2	2	2	2	2	2	2	2	1	1	1	2	1	1	0	2	3	3	3	3	3	3	3	3	3	3
b0795	ybhG	0.39485	1	1	1	1	1	1	1	1	1	1	1	1	1	1	1	1	1	1	1	1	1	1	1	1	1	1	1	1	1	1	1	1	1	1	1	1	1	1	1	1	1	1	1	1	1	1	1
b0972	hyaA	0.39485	2	2	2	2	2	2	2	2	2	2	2	2	2	2	2	2	2	1	2	2	2	2	2	2	2	2	2	2	2	2	2	2	2	2	2	2	3	2	1	3	3	2	3	3	3	3	3
b0973	hyaB	0.39485	2	2	2	2	2	2	2	2	2	2	2	2	2	1	2	2	2	2	2	2	2	2	2	2	2	2	2	2	2	2	2	2	2	2	2	2	3	2	1	3	3	2	3	3	3	3	3
b1378	ydbK	0.39485	1	1	1	1	1	1	1	1	1	1	1	1	1	1	1	1	1	1	1	1	1	1	1	1	1	1	1	1	1	1	1	1	1	1	1	1	1	1	1	1	1	1	1	1	1	1	1
b1820	yobD	0.39485	1	1	1	1	1	1	1	1	1	1	1	1	1	1	1	1	1	1	1	1	1	1	1	1	1	1	1	1	1	1	1	1	1	1	1	1	1	1	1	1	1	1	1	1	1	1	1
b2205	napG	0.39485	1	1	1	1	1	1	1	1	1	1	1	1	1	1	1	1	1	1	1	1	1	1	1	1	1	1	1	1	1	1	1	1	1	1	1	1	1	1	1	1	1	1	1	1	1	1	1
b2937	speB	0.39485	1	1	1	1	1	1	1	1	1	1	1	1	1	1	1	1	1	1	1	1	1	1	1	1	1	1	1	1	1	1	1	1	1	1	1	1	1	1	1	1	1	1	1	1	1	1	1
b2994	hybC	0.39485	2	2	2	2	2	2	2	2	2	2	2	2	2	1	2	2	2	2	2	2	2	2	2	2	2	2	2	2	2	2	2	2	2	2	2	2	3	2	1	3	3	2	3	3	3	3	3
b2997	hybO	0.39485	2	2	2	2	2	2	2	2	2	2	2	2	2	2	2	2	2	1	2	2	2	2	2	2	2	2	2	2	2	2	2	2	2	2	2	2	3	2	1	3	3	2	3	3	3	3	3
b3348	slyX	0.39485	1	1	1	1	1	1	1	1	1	1	1	1	1	1	1	1	1	1	1	1	0	1	1	1	1	1	1	1	1	1	1	1	0	1	1	1	1	1	1	1	1	1	1	1	1	1	1
b3655	yicH	0.39485	1	1	1	1	1	1	1	1	1	1	1	1	1	1	1	1	1	1	1	1	1	1	1	1	1	1	1	1	1	1	1	1	1	1	1	1	1	1	1	1	1	1	1	1	1	1	1
b4125	dcuS	0.39485	2	2	2	2	2	2	2	2	3	2	2	2	2	2	2	1	2	1	2	2	2	2	2	2	2	2	2	2	2	1	1	1	2	1	1	0	2	3	3	3	3	3	3	3	3	3	3
b4217	ytfK	0.39485	1	1	1	1	1	1	1	1	1	1	1	1	1	1	1	1	1	1	1	1	0	1	1	1	1	1	1	1	1	0	1	1	1	1	0	1	1	1	1	1	1	1	1	1	1	1	1
b4353	yjiX	0.39485	2	2	2	2	2	2	2	2	2	2	2	2	2	2	2	2	2	2	1	2	0	2	2	2	2	2	2	2	2	2	2	2	2	1	2	2	2	2	2	2	2	2	2	2	2	2	2
b4406	yaeP	0.39485	1	1	1	1	1	1	1	1	1	0	1	1	1	1	1	1	1	1	0	1	0	1	1	1	1	1	1	1	1	1	1	1	1	0	1	1	1	1	1	1	1	1	1	1	1	1	1
b4512	ybdD	0.39485	2	2	2	2	2	2	2	2	2	2	2	2	2	2	2	2	2	2	1	2	0	2	2	2	2	2	2	2	2	2	2	2	2	1	2	2	2	2	2	2	2	2	2	2	2	2	2
b0078	ilvH	0.390558	1	1	1	1	1	1	1	1	0	1	1	1	1	1	1	1	1	1	1	0	1	1	1	1	1	1	1	1	1	1	0	1	1	1	1	1	1	1	1	1	1	1	1	1	1	1	1
b0111	ampE	0.390558	1	1	1	1	1	1	1	1	1	1	1	1	1	1	1	1	1	1	1	1	1	1	1	1	1	1	1	1	1	1	1	1	1	1	1	1	1	1	1	1	1	1	1	1	1	1	1
b0117	yacH	0.390558	1	1	1	1	1	1	1	1	1	1	1	1	1	1	1	1	1	1	1	1	1	1	1	1	1	1	1	1	1	0	1	1	1	0	1	1	1	1	1	1	1	1	1	1	1	1	1
b0866	ybjQ	0.390558	1	1	1	1	1	1	1	1	1	1	1	1	1	1	1	1	1	1	1	1	1	1	1	1	1	1	1	1	1	1	1	1	1	1	1	1	1	1	1	1	1	1	1	1	1	1	1
b0916	ycaQ	0.390558	1	0	1	1	1	1	1	1	1	1	1	1	1	1	1	1	1	1	1	1	1	1	1	1	1	1	1	1	1	1	1	1	1	1	1	1	0	0	1	1	1	0	1	1	1	1	1
b1004	wrbA	0.390558	0	1	1	1	1	1	0	0	1	1	1	1	1	1	1	1	1	1	1	1	1	1	1	1	1	1	1	1	1	1	1	0	1	1	1	0	1	1	1	1	1	1	1	1	1	1	1
b1065	mdtH	0.390558	1	1	1	1	1	1	1	1	1	1	1	1	1	1	1	1	1	1	1	1	1	1	1	1	1	1	1	1	1	1	1	1	1	1	1	1	1	1	1	1	1	1	1	1	1	1	1
b1225	narH	0.390558	2	2	2	2	2	2	2	2	2	2	2	2	2	2	2	2	2	2	3	2	2	2	2	2	2	2	1	2	2	2	2	1	2	1	2	1	1	2	2	2	2	2	2	2	2	2	2
b1330	ynaI	0.390558	1	1	1	1	1	1	1	1	1	1	1	1	1	1	1	1	1	1	1	0	1	1	1	1	1	1	1	1	1	1	1	1	1	1	1	1	1	1	1	1	1	1	1	1	1	1	1
b1423	ydcJ	0.390558	1	1	1	1	1	1	1	1	1	1	1	1	0	1	1	1	1	1	3	1	1	1	1	1	1	1	1	1	1	1	1	1	1	1	1	1	1	0	1	1	1	0	1	1	1	1	1
b1467	narY	0.390558	2	2	2	2	2	2	2	2	2	2	2	2	2	2	2	2	2	2	3	2	2	2	2	2	2	2	1	2	2	2	2	1	2	1	2	1	1	2	2	2	2	2	2	2	2	2	2
b2441	eutB	0.390558	1	1	1	1	1	1	1	1	1	1	1	1	0	1	1	1	1	1	1	0	1	1	1	1	1	1	1	1	1	0	0	1	1	0	0	1	1	1	1	1	1	1	1	1	1	1	1
b3003	yghA	0.390558	1	1	1	1	1	1	1	1	1	1	1	1	1	1	1	1	1	1	1	1	1	1	1	1	1	1	1	1	1	1	1	1	1	1	1	1	1	1	0	1	1	1	1	1	1	1	1
b3157	yhbT	0.390558	1	1	1	1	1	1	1	1	1	1	1	1	1	1	1	1	1	1	1	1	1	1	1	1	1	1	1	1	1	1	1	1	1	1	1	1	1	1	1	1	1	1	1	1	1	1	1
b3745	yieM	0.390558	1	1	1	1	1	1	1	1	1	1	1	1	1	1	1	1	1	1	1	1	1	1	1	1	1	1	1	1	1	1	1	1	1	1	1	1	1	1	1	1	1	1	1	1	1	1	1
b4072	nrfC	0.390558	1	2	2	2	1	1	2	2	2	2	2	2	1	2	2	2	2	2	2	2	1	2	2	1	2	1	0	1	1	1	1	1	1	1	2	2	1	1	1	1	1	1	1	1	1	1	1
b0124	gcd	0.386266	1	1	1	1	1	1	1	1	1	1	1	1	1	1	1	1	1	1	1	1	1	1	1	1	1	1	1	1	1	1	0	1	1	1	1	0	1	1	1	1	1	1	1	1	1	1	1
b0207	dkgB	0.386266	1	1	1	1	1	1	1	1	1	1	1	1	1	1	1	1	1	1	1	1	1	1	1	1	1	1	1	1	1	1	0	0	1	1	1	1	0	1	1	1	1	1	1	1	1	1	1
b0434	yajG	0.386266	1	1	1	1	1	1	1	1	1	1	1	1	1	1	1	1	1	1	1	1	1	1	1	1	1	1	1	1	1	1	1	1	1	1	1	1	1	1	1	0	0	1	0	0	1	1	1
b0590	fepD	0.386266	1	1	1	1	1	1	1	1	2	1	1	1	1	1	1	1	1	1	1	1	1	1	1	1	1	1	1	1	1	1	1	1	1	1	1	1	1	1	1	1	1	1	1	1	1	1	1
b0961	yccF	0.386266	1	1	1	1	1	1	1	1	1	1	1	1	1	1	1	1	1	1	1	1	1	1	1	1	1	1	1	1	1	1	1	1	1	1	1	1	1	1	1	1	1	1	1	1	1	1	1
b1325	ycjG	0.386266	1	1	1	1	1	1	1	1	1	1	1	1	1	1	1	1	1	1	1	1	1	1	1	1	1	1	1	1	1	1	1	1	1	1	1	1	1	1	1	1	1	1	1	1	1	1	1
b1382	ynbE	0.386266	1	1	1	1	1	1	1	1	1	1	1	1	1	1	1	1	1	1	1	1	0	1	1	1	1	1	1	1	1	1	1	1	1	1	1	1	1	1	1	1	1	1	1	1	1	1	1
b1610	tus	0.386266	2	1	1	1	1	1	1	1	1	1	1	1	1	1	1	1	1	1	1	1	1	1	1	1	1	1	1	1	1	1	1	1	1	1	1	1	1	2	1	1	1	1	1	2	1	1	1
b1684	sufA	0.386266	1	1	1	1	1	1	1	1	1	1	1	1	1	1	1	0	1	1	1	1	1	1	1	1	1	1	1	1	1	1	0	1	1	1	1	1	1	1	1	1	1	1	1	1	1	1	1
b2204	napH	0.386266	1	1	1	1	1	1	1	1	1	1	1	1	1	1	1	1	1	1	1	1	1	1	1	1	1	1	1	1	1	1	1	1	1	1	1	1	1	1	1	1	0	1	0	1	1	1	1
b2255	yfbG	0.386266	0	1	1	1	1	1	1	1	1	1	1	1	1	1	1	1	1	1	1	1	1	1	1	1	1	1	1	1	1	1	1	1	1	1	1	1	0	1	0	1	1	1	1	1	1	1	1
b2843	kduI	0.386266	1	1	1	1	1	1	1	1	1	1	1	1	1	1	1	1	1	1	1	1	1	1	1	1	1	1	0	1	1	1	0	1	1	1	1	1	1	1	1	1	1	1	1	1	1	1	1
b3200	yhbN	0.386266	1	1	1	1	1	1	1	1	1	1	1	1	1	1	1	1	1	1	1	1	1	1	1	1	1	1	1	1	1	1	1	1	1	1	1	1	1	1	1	1	1	1	1	1	1	1	1
b3739	atpI	0.386266	1	1	1	1	1	1	1	1	1	1	1	1	1	1	1	1	1	1	1	1	1	1	1	1	0	1	1	0	1	1	1	1	1	1	1	1	0	0	1	0	0	0	0	0	0	0	0
b4027	yjbF	0.386266	2	2	2	2	1	1	2	2	2	2	2	2	1	2	2	2	2	2	2	2	1	2	2	1	2	1	1	1	1	2	2	2	1	2	2	2	1	1	1	1	1	1	1	1	1	1	1
b4045	yjbJ	0.386266	1	1	1	1	1	1	1	1	1	1	1	1	1	1	1	1	1	1	1	1	0	1	1	1	1	1	1	1	1	1	1	1	1	1	1	1	1	1	1	1	1	1	1	1	1	1	1
b4470	yhaM	0.386266	1	1	1	1	1	1	1	1	1	1	1	1	1	1	1	1	1	1	1	1	1	1	1	1	1	1	1	1	1	1	1	1	1	2	1	1	1	1	1	1	1	1	1	1	1	1	1
b0446	cof	0.381974	1	1	1	1	1	1	1	1	1	1	1	1	1	1	1	1	1	1	1	1	1	1	1	1	1	1	1	1	1	1	0	1	1	1	1	1	1	2	1	1	1	1	1	1	1	1	1
b0595	entB	0.381974	1	1	1	1	1	1	1	1	2	1	1	1	1	1	1	1	1	1	1	1	1	1	1	1	1	1	1	1	1	1	1	1	1	1	1	1	1	1	1	1	1	1	1	1	1	1	1
b0786	ybhL	0.381974	1	2	1	2	1	1	1	1	1	1	1	1	1	1	1	1	1	1	1	1	1	2	2	1	1	1	2	1	1	1	1	1	1	1	1	1	1	1	1	2	2	1	2	2	2	2	2
b0853	ybjN	0.381974	1	1	1	1	1	1	1	1	1	1	1	1	1	1	1	1	1	1	1	1	1	1	1	1	1	1	1	1	1	1	1	1	1	1	1	1	1	1	1	1	1	1	1	1	1	1	1
b0933	ssuB	0.381974	1	1	1	1	1	1	1	1	1	1	1	1	1	1	1	1	1	1	1	1	1	1	1	1	1	1	1	1	1	1	1	0	1	1	1	0	0	0	1	0	0	0	0	0	0	0	0
b0984	ymcA	0.381974	2	2	2	2	1	1	2	2	2	2	2	2	1	2	2	2	1	2	2	2	1	2	2	1	2	1	1	1	1	2	1	2	1	2	2	2	1	1	1	1	1	1	1	1	1	1	1
b1482	osmC	0.381974	1	1	1	1	1	1	1	1	1	1	1	1	1	1	1	1	1	1	1	1	1	1	1	1	1	1	1	1	1	1	1	1	1	1	1	1	1	1	1	1	1	1	1	1	1	1	1
b1533	eamA	0.381974	1	1	1	1	1	1	1	1	1	1	1	1	1	1	1	1	1	1	1	0	1	1	1	1	1	1	1	1	1	1	1	0	1	1	1	0	2	1	1	1	1	1	1	1	1	1	0
b1594	dgsA	0.381974	2	2	2	2	2	2	1	2	2	1	2	2	1	2	1	2	2	2	1	2	2	2	2	2	1	1	2	1	1	2	1	1	2	2	2	1	2	2	1	1	2	2	2	2	2	2	2
b1642	slyA	0.381974	1	1	1	1	1	1	1	1	1	1	1	1	1	1	1	1	1	1	1	1	1	1	1	1	1	1	1	1	1	1	1	1	1	1	1	1	1	1	1	1	1	1	1	1	1	1	1
b2331	yfcN	0.381974	1	1	1	1	1	1	1	1	1	1	1	1	1	1	1	1	1	1	1	1	0	1	1	1	1	1	1	1	1	1	1	1	1	1	1	1	1	1	1	1	1	1	1	1	1	1	1
b2434	ypeA	0.381974	1	1	1	1	1	1	1	1	1	1	1	1	1	1	1	1	1	1	1	1	1	1	1	1	1	1	1	1	1	1	1	1	1	1	1	1	1	1	1	1	1	1	1	1	1	1	1
b2667	ygaV	0.381974	1	1	1	1	1	1	1	1	1	1	1	1	1	1	1	1	1	1	1	1	1	1	1	1	1	1	1	1	1	1	1	1	1	1	1	1	1	1	0	1	1	1	1	1	1	1	1
b2811	ygdK	0.381974	1	1	1	1	1	1	1	1	1	1	1	1	1	1	1	1	1	1	1	1	1	1	1	1	1	1	1	1	1	1	1	1	1	1	1	1	1	1	1	1	1	1	1	1	1	1	1
b3222	nanK	0.381974	2	2	2	2	2	2	1	2	2	1	2	2	1	2	1	2	2	2	1	2	2	2	2	2	1	1	2	1	1	2	1	1	2	2	2	1	2	2	1	1	2	2	2	2	2	2	2
b3413	gntX	0.381974	1	1	1	1	1	1	1	1	1	1	1	1	1	1	1	1	1	1	1	1	1	1	1	1	1	1	1	1	1	1	0	1	1	1	1	1	1	0	1	0	1	0	1	1	0	1	1
b3647	ligB	0.381974	1	1	1	1	1	1	1	1	1	1	1	1	1	1	1	1	1	1	1	1	1	1	1	1	1	1	0	1	1	1	0	0	1	1	1	0	1	0	1	1	1	0	1	1	1	1	1
b4029	yjbH	0.381974	2	2	2	2	1	1	2	2	2	2	2	2	1	2	2	2	1	2	2	2	1	2	2	1	2	1	1	1	1	2	1	2	1	2	2	2	1	1	1	1	1	1	1	1	1	1	1
b0596	entA	0.377682	1	1	1	1	1	1	1	1	2	1	1	1	1	1	1	1	1	1	1	1	1	1	1	1	1	1	1	1	1	1	1	1	1	1	1	1	1	1	1	1	1	1	1	1	1	1	1
b0735	ybgE	0.377682	1	1	1	1	1	1	1	1	1	1	1	1	1	1	1	1	1	1	1	1	1	1	1	1	1	1	1	1	1	1	1	1	1	1	1	1	1	1	1	1	1	1	1	1	1	1	1
b0842	cmr	0.377682	2	2	2	2	1	2	2	2	1	2	2	2	1	2	1	2	2	2	2	0	1	2	3	1	2	2	2	2	1	1	1	2	1	1	1	1	2	2	2	2	2	2	2	2	2	2	2
b0947	ycbX	0.377682	1	1	1	1	1	1	1	1	1	1	1	1	1	1	1	1	1	1	1	1	1	1	1	1	1	1	1	1	1	1	1	1	1	1	1	1	1	1	1	1	1	1	1	1	1	1	1
b1197	treA	0.377682	2	2	2	2	2	2	1	2	2	1	2	2	2	2	2	2	2	2	2	1	2	2	2	2	1	2	2	2	1	2	1	1	2	2	2	1	2	1	2	2	2	1	2	2	2	2	2
b2571	rseB	0.377682	1	1	1	1	1	1	1	1	1	1	1	1	1	1	1	1	1	1	1	1	1	1	1	1	1	1	1	1	1	1	1	1	1	1	1	1	1	1	1	1	1	1	1	1	1	1	1
b2581	yfiF	0.377682	1	1	1	1	1	1	1	1	1	1	1	1	1	1	1	1	0	1	1	1	0	1	1	1	1	1	1	1	1	1	1	1	1	1	1	1	1	1	1	1	1	1	1	1	1	1	1
b2583	yfiP	0.377682	1	1	1	1	1	1	1	1	1	1	1	1	1	1	1	1	1	1	1	1	1	1	1	1	1	1	1	1	1	1	1	1	1	1	1	1	1	1	1	1	1	1	1	1	1	1	1
b2726	hypA	0.377682	2	2	2	2	2	2	2	2	2	2	2	2	2	2	2	2	2	2	2	2	2	2	2	2	2	1	2	2	2	2	1	2	2	2	1	1	1	2	2	2	2	1	2	2	2	2	2
b2777	ygcF	0.377682	1	1	1	1	1	1	1	1	1	1	1	1	1	1	1	1	1	1	1	1	1	1	1	1	1	1	1	1	1	1	1	1	1	1	1	1	1	1	1	1	1	1	1	1	1	1	1
b2883	guaD	0.377682	1	2	1	1	1	1	1	1	1	1	1	1	1	1	1	1	1	1	1	1	1	1	1	1	1	1	0	1	1	0	0	0	1	0	0	0	0	0	0	0	0	0	0	0	0	0	0
b2968	yghD	0.377682	1	1	1	1	1	1	1	0	1	1	1	1	1	0	1	1	1	1	1	0	1	1	1	1	1	1	1	1	1	0	1	1	1	0	0	1	0	0	1	0	0	0	0	0	0	0	0
b2991	hybF	0.377682	2	2	2	2	2	2	2	2	2	2	2	2	2	2	2	2	2	2	2	2	2	2	2	2	2	1	2	2	2	2	1	2	2	2	1	1	1	2	2	2	2	1	2	2	2	2	2
b3076	ebgA	0.377682	2	2	2	2	2	2	2	2	1	2	2	2	2	2	2	3	2	2	2	2	2	2	2	2	2	2	1	2	2	1	1	1	2	1	1	0	1	0	1	0	0	0	0	0	0	0	0
b3156	yhbS	0.377682	1	1	1	1	1	1	1	1	1	1	1	1	1	1	1	1	1	1	1	1	1	1	1	1	1	1	1	1	1	1	1	1	1	1	1	1	1	1	1	1	1	1	1	1	1	1	1
b3287	def	0.377682	1	1	1	1	1	1	1	1	1	1	2	1	1	1	1	1	1	1	1	1	1	1	1	1	1	1	1	1	1	1	1	1	1	1	1	1	1	1	1	1	1	1	1	1	1	1	1
b3519	treF	0.377682	2	2	2	2	2	2	1	2	2	1	2	2	2	2	2	2	2	2	2	1	2	2	2	2	1	2	2	2	1	2	1	1	2	2	2	1	2	1	2	2	2	1	2	2	2	2	2
b3721	bglB	0.377682	1	1	1	1	1	1	0	1	1	0	1	1	0	1	1	1	1	1	0	0	1	1	1	1	0	0	2	0	1	0	0	0	1	1	1	0	0	1	0	1	1	1	1	1	1	1	1
b4337	yjiO	0.377682	2	2	2	2	1	2	2	2	1	2	2	2	1	2	1	2	2	2	2	0	1	2	3	1	2	2	2	2	1	1	1	2	1	1	1	1	2	2	2	2	2	2	2	2	2	2	2
b0189	rof	0.373391	1	1	1	1	1	1	1	1	1	1	1	1	1	1	1	1	1	1	1	1	1	1	1	1	1	1	1	1	1	1	1	1	1	1	1	1	1	0	1	1	0	1	0	0	1	0	0
b0578	nfnB	0.373391	1	1	1	1	1	1	1	1	2	1	1	1	1	1	1	1	1	1	1	1	1	1	1	1	1	1	1	1	1	0	1	1	1	1	1	1	1	1	1	1	1	1	0	1	1	1	1
b0742	ybgF	0.373391	1	1	1	1	1	1	1	1	1	1	1	1	1	1	1	1	1	1	1	1	1	1	1	0	1	1	0	1	1	1	1	1	1	1	1	1	0	0	0	0	0	0	0	0	0	0	0
b1224	narG	0.373391	2	2	2	2	2	2	2	2	2	2	2	2	2	2	2	2	2	2	2	2	2	2	2	2	2	2	1	2	2	1	1	1	2	1	2	0	1	2	2	2	2	2	2	2	2	2	2
b1468	narZ	0.373391	2	2	2	2	2	2	2	2	2	2	2	2	2	2	2	2	2	2	2	2	2	2	2	2	2	2	1	2	2	1	1	1	2	1	2	0	1	2	2	2	2	2	2	2	2	2	2
b1865	nudB	0.373391	1	1	1	1	1	1	1	1	1	1	1	1	1	0	1	0	1	1	1	1	1	1	1	1	0	1	1	1	1	0	1	1	1	0	0	1	1	1	1	1	1	1	1	1	1	0	1
b1929	yedE	0.373391	1	1	1	1	1	1	1	1	1	1	1	1	1	1	1	1	1	0	1	1	1	1	1	1	1	1	1	1	1	1	1	1	1	1	1	1	1	1	1	1	1	1	1	1	1	1	1
b2176	rtn	0.373391	1	1	1	1	1	1	1	1	1	1	1	1	1	1	1	1	1	1	1	1	1	1	1	1	1	1	1	1	1	1	1	1	1	1	1	1	1	1	1	1	1	1	1	1	1	1	1
b2700	ygaD	0.373391	1	1	1	1	1	1	1	1	1	1	1	1	1	1	1	1	1	1	1	1	1	1	1	1	1	1	1	1	1	1	1	1	1	1	1	1	1	1	0	1	1	1	1	1	1	1	1
b3363	ppiA	0.373391	1	1	1	1	1	1	1	1	1	1	1	1	1	1	1	1	1	1	1	1	1	1	1	1	1	1	1	1	1	1	1	1	1	1	1	1	1	1	1	1	1	1	1	1	1	1	1
b3521	yhjC	0.373391	1	1	1	1	1	1	1	1	1	1	1	1	1	1	1	1	1	1	1	1	1	1	1	1	1	1	0	1	1	1	1	1	1	1	1	1	1	1	1	1	1	1	1	1	1	1	0
b4046	zur	0.373391	1	1	1	1	1	1	1	1	1	1	1	1	1	1	1	1	1	1	1	1	1	1	1	1	1	1	1	1	1	1	1	1	1	1	1	1	1	1	1	1	1	1	1	1	1	1	1
b0457	ylaB	0.369099	2	2	2	2	2	2	2	2	1	2	2	2	2	2	2	2	2	1	2	2	2	2	2	2	2	2	1	2	2	1	1	1	2	1	2	1	1	2	2	2	2	2	2	2	2	2	2
b0878	macA	0.369099	1	1	1	1	1	1	1	1	1	1	1	1	1	1	1	1	1	1	1	1	1	1	1	1	1	1	1	1	1	1	1	1	1	1	1	1	1	1	1	1	1	1	1	1	1	1	0
b1254	yciB	0.369099	1	1	1	1	1	1	1	1	1	1	1	1	1	1	1	1	1	1	1	1	1	1	1	1	1	1	1	1	1	1	1	1	1	1	1	1	1	1	1	1	1	1	1	1	1	1	1
b1327	ycjY	0.369099	1	1	1	0	2	2	2	1	1	2	1	1	0	1	1	1	1	1	2	1	2	1	1	3	2	2	0	1	0	1	0	1	1	0	1	1	0	0	0	0	0	0	0	0	0	0	0
b1613	manA	0.369099	1	1	1	1	1	1	1	1	1	1	1	1	1	1	1	1	1	1	1	1	1	1	1	1	1	1	1	1	1	1	1	1	1	1	1	1	1	1	1	1	1	1	1	1	1	1	1
b1943	fliK	0.369099	1	1	1	1	1	1	1	1	1	1	1	1	1	1	1	1	1	0	1	1	1	1	1	1	1	1	1	1	1	1	0	0	1	1	1	0	0	1	1	1	1	1	1	1	1	1	1
b2095	gatZ	0.369099	2	2	2	2	2	2	2	2	1	2	2	2	2	2	2	2	2	1	2	0	2	1	2	2	2	2	1	2	1	2	0	0	2	2	1	1	1	0	1	1	1	0	1	1	1	1	1
b2901	bglA	0.369099	1	1	1	1	1	1	1	1	1	1	1	1	1	1	1	1	1	1	1	1	1	1	1	1	1	1	1	1	1	1	0	1	1	1	1	1	1	1	1	1	1	1	1	1	1	1	1
b2949	yqgF	0.369099	1	1	1	1	1	1	1	1	1	1	1	1	1	1	1	1	1	1	1	1	1	1	1	1	1	1	1	1	1	1	1	1	1	1	1	1	1	1	1	1	1	1	1	1	1	1	1
b3087	ygjR	0.369099	1	1	1	1	1	1	1	1	1	1	1	1	1	1	1	1	1	1	1	1	1	1	1	1	1	1	1	1	1	1	1	1	1	1	1	1	1	1	1	1	1	1	1	1	1	1	1
b3132	kbaZ	0.369099	2	2	2	2	2	2	2	2	1	2	2	2	2	2	2	2	2	1	2	0	2	1	2	2	2	2	1	2	1	2	0	0	2	2	1	1	1	0	1	1	1	0	1	1	1	1	1
b3421	rtcB	0.369099	1	0	1	1	1	1	1	1	1	1	1	1	2	1	1	1	1	1	1	1	1	1	1	1	1	1	1	1	1	1	0	1	1	1	1	1	0	0	0	1	1	0	0	0	1	0	1
b3669	uhpA	0.369099	1	1	1	1	1	1	1	1	1	1	1	1	1	1	1	1	1	1	1	1	1	1	1	1	1	1	1	1	1	1	1	1	1	1	1	1	1	1	1	1	1	1	1	1	1	1	1
b4037	malM	0.369099	1	1	1	1	1	1	1	1	1	1	1	1	1	1	1	1	1	1	1	1	1	1	1	1	1	1	1	1	1	1	0	0	1	1	1	0	1	1	1	1	1	1	1	1	1	1	1
b4061	yjcC	0.369099	2	2	2	2	2	2	2	2	1	2	2	2	2	2	2	2	2	1	2	2	2	2	2	2	2	2	1	2	2	1	1	1	2	1	2	1	1	2	2	2	2	2	2	2	2	2	2
b4259	holC	0.369099	1	1	1	1	1	1	1	1	1	1	1	1	1	1	1	1	1	1	1	1	1	1	1	1	1	1	1	0	1	1	1	1	1	1	1	1	1	0	1	1	1	0	0	1	1	0	0
b4550	yhdL	0.369099	1	1	1	1	1	1	1	1	1	1	1	1	1	1	1	1	1	1	0	1	0	1	1	1	0	1	1	0	1	0	0	1	1	0	0	0	0	0	1	0	0	0	0	0	1	0	1
b0081	mraZ	0.364807	1	1	1	1	1	1	1	1	1	1	1	1	1	1	1	1	1	1	1	1	0	1	1	1	1	1	0	1	1	1	1	1	1	1	1	1	0	0	0	0	0	0	0	0	0	0	0
b0241	phoE	0.364807	5	5	4	6	6	6	4	5	4	4	5	4	5	4	4	3	4	4	3	6	6	5	7	6	4	7	6	6	6	5	2	4	6	5	5	4	4	4	5	6	6	4	6	6	6	6	6
b0621	dcuC	0.364807	1	1	1	1	1	1	2	1	2	2	2	1	1	1	1	1	0	1	2	2	1	1	1	1	1	1	1	2	1	1	0	1	1	1	1	1	1	1	2	1	1	1	1	1	1	1	1
b0934	ssuC	0.364807	1	1	1	1	1	1	1	1	1	1	1	1	1	1	1	1	1	1	1	1	1	1	1	1	1	1	1	1	1	1	1	0	1	0	1	0	0	0	1	0	0	0	0	0	0	0	0
b0935	ssuD	0.364807	1	1	1	1	1	1	1	1	1	1	1	1	1	1	1	1	1	1	1	0	1	1	1	1	1	1	1	1	1	1	2	0	1	1	1	0	0	0	1	0	0	0	0	0	0	0	0
b1045	ymdB	0.364807	1	1	1	1	1	1	1	1	1	1	1	1	1	1	1	1	1	1	1	1	1	1	1	1	1	1	1	1	1	1	1	1	1	1	1	1	1	1	1	1	1	1	1	1	1	1	0
b1219	ychN	0.364807	1	1	1	1	1	1	1	1	1	1	1	1	1	1	1	1	1	1	1	1	1	1	1	1	1	1	1	1	1	1	1	1	1	1	1	1	0	1	1	0	0	0	0	0	0	0	0
b1227	narI	0.364807	2	2	2	2	2	2	2	2	2	2	2	2	2	2	2	2	2	2	2	2	2	2	2	2	2	2	1	2	2	1	2	1	2	1	1	1	1	2	2	2	2	1	2	2	2	2	2
b1377	ompN	0.364807	5	5	4	6	6	6	4	5	4	4	5	4	5	4	4	3	4	4	3	6	6	5	7	6	4	7	6	6	6	5	2	4	6	5	5	4	4	4	5	6	6	4	6	6	6	6	6
b1381	ydbH	0.364807	1	0	1	1	1	1	1	1	1	1	1	1	1	1	1	1	1	1	1	1	1	1	0	1	1	1	0	1	1	1	0	1	1	1	1	1	1	1	1	1	1	0	1	1	1	1	1
b1465	narV	0.364807	2	2	2	2	2	2	2	2	2	2	2	2	2	2	2	2	2	2	2	2	2	2	2	2	2	2	1	2	2	1	2	1	2	1	1	1	1	2	2	2	2	1	2	2	2	2	2
b1473	yddG	0.364807	1	1	1	1	1	1	1	1	1	1	1	1	1	1	1	1	1	1	1	1	1	1	1	1	1	1	1	1	1	1	1	1	1	1	1	1	1	0	1	1	1	0	1	1	1	1	1
b1526	yneJ	0.364807	1	1	1	1	1	1	1	1	1	1	1	1	0	1	1	1	1	1	1	1	1	1	1	1	1	1	1	1	1	0	1	1	1	0	0	1	1	1	1	1	1	1	1	1	1	1	1
b1759	nudG	0.364807	1	1	1	1	1	1	1	1	1	1	1	1	1	1	1	1	1	1	1	1	1	1	1	1	1	1	1	1	1	1	1	1	1	1	1	0	1	1	1	1	1	1	1	1	1	1	1
b2215	ompC	0.364807	5	5	4	6	6	6	4	5	4	4	5	4	5	4	4	3	4	4	3	6	6	5	7	6	4	7	6	6	6	5	2	4	6	5	5	4	4	4	5	6	6	4	6	6	6	6	6
b2666	yqaE	0.364807	1	1	1	1	1	1	1	1	1	1	1	1	1	1	1	1	1	1	1	1	0	1	1	1	1	1	1	1	1	0	1	1	1	1	1	1	1	1	0	1	1	1	1	1	1	1	1
b2676	nrdF	0.364807	1	1	1	1	1	1	1	1	1	1	1	1	1	1	1	1	1	1	1	1	1	1	1	1	1	1	1	1	1	1	1	1	1	1	1	1	1	1	1	1	1	1	1	1	1	1	1
b3364	tsgA	0.364807	1	1	1	1	1	1	1	1	1	1	1	1	1	1	1	1	1	1	1	1	1	1	1	1	1	1	0	1	1	1	1	1	1	1	1	1	1	1	1	1	1	1	1	1	1	1	1
b3485	yhhJ	0.364807	1	1	1	1	1	1	1	1	1	1	1	1	1	1	1	1	1	1	1	1	1	1	1	1	1	1	1	1	1	1	0	1	1	1	1	1	0	0	1	1	1	0	1	1	1	1	1
b0284	yagR	0.360515	2	3	2	3	2	2	3	3	3	3	3	3	2	3	1	3	2	3	3	2	2	3	3	2	3	3	1	2	2	1	0	1	2	1	1	0	0	0	0	0	0	0	0	0	0	0	0
b0487	cueR	0.360515	1	1	1	1	1	1	1	1	1	1	1	1	1	1	1	1	1	1	0	1	1	1	1	1	1	1	1	1	1	1	1	1	1	1	1	1	1	1	1	1	1	1	1	1	1	1	1
b0511	ybbW	0.360515	1	1	1	1	1	1	1	1	1	1	1	1	0	1	1	1	1	1	1	0	1	1	1	1	1	1	0	1	1	0	0	0	1	0	0	0	0	0	0	1	1	0	0	1	1	1	1
b0681	ybfM	0.360515	1	1	1	1	1	1	0	1	1	0	1	1	1	1	1	1	1	1	2	1	1	1	1	1	0	1	1	1	1	1	2	0	1	1	1	1	1	1	1	1	1	1	1	1	1	1	1
b0804	ybiX	0.360515	1	1	1	1	1	1	1	1	1	1	1	1	1	1	1	1	1	1	1	1	1	1	1	1	1	1	1	1	1	1	1	1	1	1	1	1	0	0	0	0	0	0	0	0	0	0	0
b0869	ybjT	0.360515	1	1	1	1	1	1	1	1	1	1	1	1	1	1	1	1	1	1	1	1	1	1	1	1	1	1	1	1	1	1	1	1	1	1	1	1	1	1	1	1	1	1	1	1	1	1	1
b0936	ssuA	0.360515	1	1	1	1	1	1	1	1	1	1	1	1	1	1	1	1	1	1	1	1	1	1	1	1	1	1	1	1	1	1	1	1	1	1	1	1	0	0	1	0	0	0	0	0	0	0	0
b1055	yceA	0.360515	1	1	1	1	1	1	1	1	1	1	1	1	1	1	1	1	1	1	1	1	1	1	1	1	1	1	1	1	1	1	1	1	1	1	1	0	1	1	1	1	1	1	1	1	1	1	1
b1727	yniC	0.360515	1	1	1	1	1	1	1	1	1	1	1	1	1	1	1	1	1	1	1	1	1	1	1	1	1	1	1	1	1	1	1	1	1	1	1	1	1	1	1	1	1	1	1	1	1	1	1
b2052	fcl	0.360515	1	1	1	1	1	1	2	1	1	2	1	1	1	1	2	1	0	1	2	1	1	1	2	1	2	1	2	1	1	1	0	1	1	1	1	1	1	1	1	1	1	1	1	1	1	1	1
b2152	yeiB	0.360515	1	1	1	1	1	1	1	1	1	1	1	1	1	1	1	1	1	1	1	1	1	1	1	1	1	1	1	1	1	1	0	1	1	1	1	1	1	1	1	1	1	1	1	1	1	1	0
b2174	yeiU	0.360515	1	1	1	1	1	1	1	1	1	1	1	1	1	1	1	1	1	1	1	1	1	1	1	1	1	1	1	1	1	0	1	1	1	0	0	1	1	1	1	1	1	1	1	1	1	1	1
b2291	yfbR	0.360515	1	1	1	1	1	1	1	1	1	1	1	1	1	1	1	1	1	1	1	1	1	1	1	1	1	1	1	1	1	1	1	0	1	1	1	1	1	0	1	1	1	0	1	1	1	1	1
b2866	xdhA	0.360515	2	3	2	3	2	2	3	3	3	3	3	3	2	3	1	3	2	3	3	2	2	3	3	2	3	3	1	2	2	1	0	1	2	1	1	0	0	0	0	0	0	0	0	0	0	0	0
b2881	xdhD	0.360515	2	3	2	3	2	2	3	3	3	3	3	3	2	3	1	3	2	3	3	2	2	3	3	2	3	3	1	2	2	1	0	1	2	1	1	0	0	0	0	0	0	0	0	0	0	0	0
b3018	plsC	0.360515	1	1	1	1	1	1	1	1	1	1	1	1	1	1	1	1	1	1	1	1	1	1	1	1	1	1	1	1	1	1	1	1	1	1	1	1	1	1	0	1	1	1	1	1	1	1	1
b3221	yhcH	0.360515	1	1	1	1	1	1	1	1	1	1	1	1	1	1	1	1	1	1	1	1	1	1	1	1	1	1	1	1	1	1	1	1	1	1	1	1	1	1	0	0	0	1	1	0	0	0	0
b3223	nanE	0.360515	1	1	1	1	1	1	1	1	1	1	1	1	1	1	1	1	1	1	1	1	1	1	1	1	1	1	1	1	1	1	1	1	1	1	1	1	2	1	1	2	1	1	2	2	2	2	2
b3548	yhjY	0.360515	1	1	1	1	1	1	1	1	1	1	1	1	1	1	0	1	1	1	1	1	1	1	1	1	1	1	0	1	1	1	0	1	1	1	1	1	2	2	1	2	2	2	2	2	2	2	2
b3673	emrD	0.360515	1	1	1	1	1	1	1	1	1	1	1	1	1	1	1	1	1	1	1	1	1	1	1	1	1	1	1	1	1	1	1	1	1	1	1	1	1	1	1	1	1	1	1	1	1	1	1
b3872	yihL	0.360515	1	1	1	1	0	0	1	1	1	1	1	1	1	1	0	1	1	1	1	0	0	1	1	1	1	1	0	1	0	1	0	0	1	1	1	0	0	1	0	1	1	1	1	1	1	1	1
b0064	araC	0.356223	1	1	1	1	1	1	1	1	0	1	1	1	1	1	1	1	1	1	1	1	1	1	1	1	1	1	1	1	1	1	0	1	1	1	1	1	1	1	1	1	1	1	1	1	1	1	1
b0234	yafP	0.356223	1	1	1	1	1	1	1	1	1	1	1	1	1	0	1	1	1	1	1	1	1	0	1	1	1	1	1	1	1	1	0	0	1	1	1	1	0	1	0	0	0	1	0	0	1	0	1
b0307	ykgF	0.356223	1	1	0	1	1	1	1	1	1	1	1	1	1	1	1	1	1	1	1	1	1	1	1	1	1	1	0	1	2	1	0	0	1	1	1	1	0	0	1	0	0	0	0	0	0	0	0
b0368	tauD	0.356223	1	1	1	1	1	1	1	1	1	1	1	1	1	1	1	1	1	1	1	1	1	1	1	1	1	1	1	1	1	1	1	1	1	1	1	1	0	0	1	0	0	0	0	0	0	0	0
b0789	ybhO	0.356223	1	1	1	1	1	1	1	1	1	1	1	1	1	1	1	1	1	1	1	1	1	1	1	1	1	1	1	1	1	1	1	0	1	1	1	1	1	1	1	1	1	1	1	1	1	1	1
b0800	ybiB	0.356223	1	1	1	1	1	1	1	1	1	1	1	1	1	1	1	1	1	1	1	1	1	1	1	1	1	1	1	1	1	1	1	1	1	1	1	1	1	0	1	1	1	0	1	1	1	1	1
b1073	flgB	0.356223	1	1	1	1	1	1	1	1	1	1	1	1	1	1	1	1	1	1	1	1	1	1	1	1	1	1	1	1	1	1	1	0	1	1	1	1	1	1	1	1	1	1	1	1	1	1	1
b1176	minC	0.356223	1	1	1	1	1	1	1	1	1	1	1	1	1	1	1	1	1	1	1	1	1	1	1	1	1	1	0	1	1	1	1	1	1	1	1	1	1	1	1	1	1	1	1	1	1	1	1
b1451	yncD	0.356223	1	1	1	1	1	1	1	1	1	1	1	1	0	1	1	1	1	1	1	1	1	1	1	0	1	1	1	1	1	0	1	1	1	0	0	1	1	1	1	1	1	1	1	1	1	1	1
b1881	cheZ	0.356223	1	1	1	1	1	1	1	1	1	1	1	1	1	1	1	1	1	1	1	1	1	1	1	1	1	1	1	1	1	1	0	1	1	1	1	1	1	1	1	1	1	1	1	1	1	1	1
b1946	fliN	0.356223	1	1	1	1	1	1	1	1	1	1	1	1	1	1	1	1	1	0	1	1	1	1	1	1	1	1	1	1	1	1	0	1	1	1	1	1	1	1	1	1	1	1	1	1	1	1	1
b2261	menC	0.356223	1	1	1	1	1	1	1	1	1	1	1	1	1	1	1	1	1	1	1	1	1	1	1	1	1	1	1	1	1	1	1	1	1	1	1	1	1	1	1	1	1	1	1	1	1	1	1
b2322	yfcJ	0.356223	2	2	2	2	2	2	2	2	2	2	2	2	2	2	2	2	2	2	2	2	2	2	2	1	2	2	2	2	3	2	2	2	2	2	2	2	1	2	2	2	3	2	2	2	3	3	1
b2487	hyfG	0.356223	2	2	2	2	1	1	2	2	2	2	2	2	2	2	1	2	2	2	2	2	1	2	2	1	2	2	2	2	1	3	2	2	1	1	1	2	1	1	1	1	1	1	1	1	1	1	1
b2721	hycE	0.356223	2	2	2	2	1	1	2	2	2	2	2	2	2	2	1	2	2	2	2	2	1	2	2	1	2	2	2	2	1	3	2	2	1	1	1	2	1	1	1	1	1	1	1	1	1	1	1
b2742	nlpD	0.356223	1	1	1	1	1	1	1	1	1	1	1	1	1	1	1	1	1	1	1	1	1	1	1	1	1	1	1	1	1	1	1	1	1	1	1	1	1	1	1	1	1	1	1	1	1	1	1
b2787	gudD	0.356223	1	1	1	1	1	1	1	1	1	1	1	1	1	1	1	1	1	1	1	1	1	1	1	1	1	1	1	1	1	1	0	1	1	1	1	1	1	1	1	1	1	1	1	1	1	1	1
b2807	ygdD	0.356223	1	1	1	1	1	1	1	1	1	1	1	1	1	1	1	1	1	1	1	1	1	1	1	1	1	1	1	1	1	1	1	1	1	1	1	1	1	1	1	1	1	1	1	1	1	1	1
b3001	yghZ	0.356223	1	1	1	1	1	1	1	1	1	1	1	1	1	1	0	1	1	1	1	1	1	1	1	1	1	1	1	1	1	1	1	1	1	1	1	1	1	1	2	1	1	1	1	1	1	1	1
b3270	yhdY	0.356223	1	1	1	1	1	1	1	1	1	1	1	1	1	1	1	1	0	1	1	1	1	1	1	1	1	1	1	1	1	1	1	1	1	1	1	1	0	0	1	0	0	0	0	0	0	0	0
b3473	yhhS	0.356223	2	2	2	2	2	2	2	2	2	2	2	2	2	2	2	2	2	2	2	2	2	2	2	1	2	2	2	2	3	2	2	2	2	2	2	2	1	2	2	2	3	2	2	2	3	3	1
b4073	nrfD	0.356223	1	1	1	1	1	1	1	1	1	1	1	1	1	1	1	1	1	1	1	1	1	1	1	1	1	1	0	1	1	1	0	1	1	1	1	1	1	1	1	1	1	1	1	1	1	1	1
b4373	rimI	0.356223	1	1	1	1	1	1	1	1	1	1	1	1	1	1	1	1	1	1	1	1	1	1	1	1	1	1	1	1	1	1	1	1	1	1	1	1	1	1	1	0	0	1	0	0	1	0	1
b0140	ecpD	0.351931	2	2	2	2	3	2	1	2	2	1	2	2	2	1	0	1	2	1	1	2	2	2	2	2	1	2	2	1	2	0	0	1	3	0	0	0	1	1	3	1	1	1	1	1	1	1	1
b0965	yccU	0.351931	1	1	1	1	1	1	1	1	1	1	1	1	1	1	1	1	1	1	1	1	1	1	1	1	1	1	1	1	1	1	1	1	1	1	1	1	1	1	1	0	0	1	0	0	1	1	1
b1059	solA	0.351931	1	1	1	1	1	1	1	1	1	1	1	1	1	1	1	1	1	1	1	1	1	1	1	1	1	1	1	1	1	1	1	1	1	1	1	1	1	1	1	1	1	1	1	1	1	1	1
b1334	fnr	0.351931	1	1	1	1	1	1	1	1	1	1	1	1	1	1	1	0	1	1	1	1	1	1	1	1	1	1	1	1	1	1	1	1	1	1	1	1	1	1	1	1	1	1	1	1	1	1	1
b1336	abgT	0.351931	1	1	1	1	0	0	2	1	1	1	1	1	1	1	0	1	1	1	2	0	0	1	1	0	1	1	0	1	0	0	0	1	0	0	0	2	0	0	0	0	0	0	0	0	0	0	0
b1896	otsA	0.351931	1	1	1	1	1	1	1	1	1	1	1	1	1	1	1	1	1	1	1	1	1	1	1	1	1	1	1	1	1	0	1	0	1	0	0	1	1	1	1	1	1	1	1	1	1	1	1
b1906	yecH	0.351931	1	1	1	1	1	1	1	1	1	1	1	1	1	1	1	1	1	1	1	1	0	1	1	1	1	1	1	1	1	1	1	1	1	1	1	1	1	1	1	1	1	1	1	1	1	1	1
b2110	yehC	0.351931	2	2	2	2	3	2	1	2	2	1	2	2	2	1	0	1	2	1	1	2	2	2	2	2	1	2	2	1	2	0	0	1	3	0	0	0	1	1	3	1	1	1	1	1	1	1	1
b2343	yfcZ	0.351931	1	1	1	1	1	1	1	1	1	1	1	1	1	1	1	1	1	1	1	1	1	1	1	1	1	1	1	1	1	0	1	1	1	1	1	1	1	1	0	1	1	1	1	1	1	1	1
b2500	purN	0.351931	1	1	1	1	1	1	1	1	1	1	1	1	1	1	1	1	1	1	1	1	1	1	1	1	1	1	0	1	1	1	1	1	1	1	1	1	1	1	0	1	1	1	1	1	1	1	1
b3054	ygiF	0.351931	1	1	1	1	1	1	1	1	1	1	1	1	1	1	1	1	1	1	1	1	1	1	1	1	1	1	1	1	1	1	1	1	1	1	1	1	1	1	0	1	1	1	1	1	1	1	1
b3280	yrdB	0.351931	1	1	1	1	1	1	1	1	1	1	1	1	0	1	1	1	1	1	1	1	0	1	1	1	0	1	0	1	1	1	1	1	1	1	1	1	1	1	1	1	1	1	1	1	1	1	1
b3785	wzzE	0.351931	1	1	1	1	1	1	1	1	1	1	1	1	1	1	1	1	1	1	1	1	1	1	1	1	1	1	1	1	1	1	1	1	1	1	1	1	1	1	1	1	1	1	1	1	1	1	1
b4209	ytfE	0.351931	1	1	1	1	1	1	1	1	1	1	1	1	1	1	1	1	1	1	1	1	1	1	1	1	1	1	1	1	1	1	1	1	1	1	1	1	1	1	1	1	1	1	1	1	1	1	1
b4212	ytfH	0.351931	1	1	1	1	1	1	1	1	1	1	1	1	1	1	1	1	1	1	1	1	1	1	1	1	1	1	1	1	1	1	1	1	1	1	1	1	1	1	1	0	0	1	0	0	1	1	1
b0003	thrB	0.347639	1	1	1	1	1	1	1	1	1	1	1	1	1	1	1	1	1	1	1	1	1	1	1	1	1	1	1	1	1	1	1	1	1	1	1	1	0	1	1	1	1	1	1	1	1	1	1
b0896	dmsC	0.347639	1	1	1	1	1	1	1	1	1	1	1	1	1	1	1	1	1	1	1	1	1	1	1	1	1	1	0	1	1	1	1	1	1	1	1	1	1	1	1	1	1	1	1	1	1	1	1
b1520	yneE	0.347639	1	1	1	1	1	1	1	1	1	1	1	1	1	1	1	1	1	1	1	0	1	1	1	1	1	1	1	1	0	1	2	0	1	1	1	1	0	1	1	0	0	1	0	0	1	1	1
b2674	nrdI	0.347639	1	1	1	1	1	1	1	1	1	1	1	1	1	1	1	1	1	1	1	0	1	1	1	1	1	1	1	1	1	1	1	1	1	1	1	1	1	1	1	1	1	1	1	1	1	1	1
b3502	arsB	0.347639	1	1	1	1	0	0	1	1	3	1	1	3	1	1	0	1	1	1	1	1	0	1	1	0	1	1	1	1	0	1	1	1	0	1	1	1	2	0	0	0	0	0	1	0	0	1	0
b3531	bcsZ	0.347639	1	1	1	1	1	1	1	1	1	1	1	1	1	1	1	1	0	1	1	1	1	1	1	1	1	1	1	1	1	0	0	1	1	1	1	1	1	1	1	1	1	1	1	1	1	1	1
b3887	dtd	0.347639	1	1	1	1	1	1	1	1	1	1	1	1	1	1	1	1	1	1	1	1	1	1	1	1	1	1	1	1	1	1	1	1	1	1	1	1	1	0	1	1	1	1	1	1	1	1	1
b0045	yaaU	0.343348	2	2	2	2	2	2	1	2	2	1	2	2	2	2	2	2	2	2	2	1	2	2	2	2	1	2	1	2	2	2	3	1	2	2	2	1	1	1	2	1	1	1	1	1	1	1	1
b0387	yaiI	0.343348	0	0	0	0	0	0	0	0	0	0	0	0	0	0	0	0	0	0	0	0	0	0	0	0	0	0	0	0	0	0	0	0	0	0	0	0	0	1	0	0	0	0	0	0	0	0	0
b0411	tsx	0.343348	1	1	1	1	2	2	1	1	1	1	1	1	2	1	2	1	1	1	1	1	2	1	1	2	1	1	1	2	2	1	1	1	2	1	1	1	1	1	1	1	1	1	1	1	1	1	1
b0599	ybdH	0.343348	1	1	1	1	2	1	1	1	2	1	1	1	1	1	1	1	1	1	1	1	1	1	1	1	1	1	1	2	1	1	1	1	1	1	1	1	1	1	1	1	1	1	1	1	1	1	1
b0604	dsbG	0.343348	1	1	1	1	1	1	1	1	2	1	1	1	1	1	1	1	1	1	1	1	1	1	1	1	1	1	1	1	1	1	0	0	1	1	1	2	1	1	1	1	1	1	1	1	1	1	1
b0675	nagD	0.343348	1	1	1	1	1	1	1	1	1	1	1	1	1	1	1	1	1	1	1	1	1	1	1	1	1	1	1	1	1	0	1	1	1	0	1	1	1	1	1	1	1	1	1	1	1	1	1
b1422	ydcI	0.343348	1	1	1	1	1	1	1	1	1	1	1	1	0	1	1	1	1	1	1	1	1	1	1	1	1	1	1	1	1	1	1	0	1	1	1	1	1	0	1	1	1	0	1	1	1	1	1
b1739	osmE	0.343348	1	1	1	1	1	1	1	1	1	1	1	1	1	1	1	1	1	1	1	1	1	1	1	1	1	1	1	1	1	1	1	1	1	1	1	1	1	1	1	1	1	1	1	1	1	1	1
b1908	yecA	0.343348	1	1	1	1	1	1	1	1	1	1	1	1	1	1	1	1	1	1	1	1	1	1	1	1	1	1	1	1	1	1	1	1	1	1	1	1	1	1	1	1	1	1	1	1	1	1	1
b1962	yedJ	0.343348	1	1	1	1	1	1	1	0	1	1	1	1	1	1	1	1	1	0	1	1	1	1	1	1	1	1	1	1	1	0	2	1	1	0	1	1	0	1	1	1	1	1	1	1	1	1	1
b2771	ygcS	0.343348	2	2	2	2	2	2	1	2	2	1	2	2	2	2	2	2	2	2	2	1	2	2	2	2	1	2	1	2	2	2	3	1	2	2	2	1	1	1	2	1	1	1	1	1	1	1	1
b3204	ptsN	0.343348	1	1	1	1	1	1	1	1	1	1	1	1	1	1	1	1	1	1	1	1	1	1	1	1	1	1	1	1	1	1	1	1	1	1	1	1	1	1	1	1	1	1	1	1	1	1	1
b3257	yhdT	0.343348	1	1	1	1	1	1	1	1	1	1	1	1	1	1	1	1	1	1	1	1	1	1	1	1	1	1	1	1	1	1	1	1	1	1	1	1	1	1	1	1	1	1	1	1	1	1	1
b3468	yhhN	0.343348	1	1	1	1	1	1	1	1	1	1	1	1	1	1	1	1	1	1	1	1	1	1	1	1	1	1	1	1	1	1	0	1	1	1	1	1	1	1	1	1	1	1	1	1	1	1	1
b0158	btuF	0.339056	1	1	1	1	0	0	1	1	1	1	1	1	1	1	1	1	1	1	1	1	0	1	1	1	1	1	1	1	1	1	1	1	0	1	1	0	1	1	1	1	1	1	1	1	1	1	1
b0336	codB	0.339056	1	1	0	1	2	2	1	1	0	1	1	1	1	1	2	1	1	1	1	0	2	1	1	2	1	1	1	1	1	0	0	0	1	0	0	0	1	1	0	1	1	1	1	1	1	1	1
b0589	fepG	0.339056	1	1	1	1	1	1	1	1	2	1	1	1	1	1	1	1	1	1	1	1	1	1	1	1	1	1	1	1	1	1	1	1	1	1	1	1	1	1	1	1	1	1	1	1	1	1	1
b0615	citF	0.339056	1	1	1	1	1	1	1	1	2	1	1	1	1	1	1	1	1	1	1	1	1	1	1	1	1	1	1	1	1	1	0	1	1	1	1	1	1	2	1	2	2	2	2	2	2	2	2
b0616	citE	0.339056	1	1	1	1	1	1	1	1	2	1	1	1	1	1	1	1	1	1	1	1	1	1	1	1	1	1	0	1	1	1	0	1	1	1	1	1	1	1	1	1	1	1	1	1	1	1	1
b0717	ybgP	0.339056	2	3	3	3	3	3	2	3	3	2	3	3	3	3	1	3	3	3	2	3	3	3	3	4	2	3	3	1	2	1	2	1	3	1	2	2	0	2	0	3	3	2	1	3	2	3	2
b1066	rimJ	0.339056	1	1	1	1	1	1	1	1	1	1	1	1	1	1	1	1	1	1	1	1	1	1	1	1	1	1	1	1	1	1	1	1	1	1	1	1	1	1	0	1	1	1	1	1	1	1	1
b1077	flgF	0.339056	1	1	1	1	1	1	1	1	1	1	1	1	1	1	1	1	1	1	1	1	1	1	1	1	1	1	1	1	1	0	0	1	1	0	1	1	1	1	1	1	1	1	1	1	1	1	1
b1882	cheY	0.339056	1	1	1	1	1	1	1	1	1	1	1	1	1	1	1	1	1	1	1	1	1	1	1	1	1	1	1	1	1	1	0	1	1	1	1	1	1	1	1	1	1	1	1	1	1	1	1
b2310	argT	0.339056	1	1	1	0	1	1	1	1	1	1	1	1	1	1	1	1	1	1	1	1	1	1	1	0	1	1	1	1	1	1	1	1	1	1	1	1	1	1	1	1	1	1	1	1	1	1	1
b2336	yfcS	0.339056	2	3	3	3	3	3	2	3	3	2	3	3	3	3	1	3	3	3	2	3	3	3	3	4	2	3	3	1	2	1	2	1	3	1	2	2	0	2	0	3	3	2	1	3	2	3	2
b2979	glcD	0.339056	1	1	1	1	1	1	0	1	1	0	1	1	1	1	1	1	1	1	0	0	1	1	1	1	0	1	0	1	1	0	0	0	1	0	0	0	0	0	0	0	0	0	0	0	0	0	0
b3047	yqiH	0.339056	2	3	3	3	3	3	2	3	3	2	3	3	3	3	1	3	3	3	2	3	3	3	3	4	2	3	3	1	2	1	2	1	3	1	2	2	0	2	0	3	3	2	1	3	2	3	2
b3072	aer	0.339056	1	1	1	1	1	1	1	1	1	1	1	1	1	1	1	1	1	1	1	1	1	1	1	1	1	1	1	1	1	0	1	1	1	0	0	1	1	1	1	1	1	1	1	1	1	1	1
b3452	ugpA	0.339056	1	1	1	1	1	1	1	1	1	1	1	1	1	1	1	1	1	1	1	1	1	1	1	1	1	1	1	1	1	1	1	0	1	1	1	1	1	1	1	1	1	1	1	1	1	1	1
b3945	gldA	0.339056	1	1	1	1	1	1	1	1	1	1	1	1	1	1	1	1	1	1	1	1	1	1	1	1	1	1	1	1	1	0	1	1	1	0	0	1	1	1	2	2	2	1	1	2	2	2	2
b4359	mdoB	0.339056	1	1	1	1	1	1	1	1	0	1	1	1	1	1	1	1	1	1	1	1	1	1	1	1	1	1	1	1	1	1	1	1	1	1	1	1	1	1	1	1	1	1	1	1	1	1	1
b4380	yjjI	0.339056	1	1	1	1	1	1	0	1	1	1	1	1	0	1	1	1	1	1	1	1	1	1	1	1	0	1	1	1	1	1	1	1	1	1	1	0	1	1	1	1	1	1	1	1	1	1	1
b0192	nlpE	0.334764	1	1	1	1	1	1	1	1	1	1	1	1	1	1	1	1	1	1	1	1	1	1	1	1	1	1	1	1	1	1	1	1	1	1	1	1	0	0	0	0	0	0	0	0	0	0	0
b0365	tauA	0.334764	1	1	1	1	1	1	1	1	1	1	1	1	1	1	1	1	1	1	1	1	1	1	1	1	1	1	1	1	1	1	1	1	0	1	1	1	0	0	1	0	0	0	0	0	0	0	0
b0376	ampH	0.334764	1	1	1	1	1	1	1	1	1	1	1	1	1	1	1	1	1	1	1	1	1	1	1	1	1	1	1	1	1	1	1	1	1	1	1	1	1	1	1	1	1	1	1	1	1	1	1
b0545	ybcL	0.334764	2	1	2	1	2	2	1	1	2	2	1	2	1	1	1	2	2	2	1	2	2	2	2	2	1	1	1	1	2	2	1	1	2	2	1	1	1	1	1	1	1	1	1	1	1	1	1
b0773	ybhB	0.334764	2	1	2	1	2	2	1	1	2	2	1	2	1	1	1	2	2	2	1	2	2	2	2	2	1	1	1	1	2	2	1	1	2	2	1	1	1	1	1	1	1	1	1	1	1	1	1
b0810	glnP	0.334764	1	1	1	1	1	1	1	1	1	1	1	1	1	1	1	1	1	1	1	1	1	1	1	1	1	1	1	1	1	1	1	1	1	1	1	1	1	1	1	1	1	1	1	1	1	1	1
b1743	spy	0.334764	1	1	1	1	1	1	1	1	1	1	1	1	1	1	1	1	1	1	1	1	1	1	1	1	1	1	1	1	1	1	1	1	1	1	1	1	0	0	1	0	0	0	0	0	0	0	0
b1797	yeaR	0.334764	1	1	1	1	1	1	1	1	1	1	0	1	1	1	1	1	1	1	1	1	0	1	1	1	1	1	0	1	1	0	1	1	1	0	0	0	2	2	2	2	2	2	2	2	2	2	2
b2098	yegT	0.334764	3	3	3	2	3	3	2	3	2	2	2	3	4	2	3	1	2	2	2	2	3	3	3	3	2	2	2	3	2	1	2	2	3	1	2	2	1	3	4	3	3	3	3	3	3	3	2
b2406	xapB	0.334764	3	3	3	2	3	3	2	3	2	2	2	3	4	2	3	1	2	2	2	2	3	3	3	3	2	2	2	3	2	1	2	2	3	1	2	2	1	3	4	3	3	3	3	3	3	3	2
b2673	nrdH	0.334764	1	1	1	1	1	1	1	1	1	1	0	1	1	1	1	1	1	1	1	1	0	1	1	1	1	1	1	1	1	1	1	1	1	1	1	1	1	1	1	1	1	1	1	1	1	1	1
b2710	flrD	0.334764	1	1	1	1	1	1	1	1	1	1	1	1	1	1	1	1	1	1	1	1	1	1	1	0	1	1	1	1	1	1	1	1	1	1	1	1	1	1	1	1	1	1	1	1	1	1	0
b2746	ispF	0.334764	1	1	1	1	1	1	1	1	1	1	1	1	1	1	1	1	1	1	1	1	1	1	1	1	1	1	1	1	1	1	1	1	1	1	1	1	1	1	1	1	1	1	1	1	1	1	1
b2964	nupG	0.334764	3	3	3	2	3	3	2	3	2	2	2	3	4	2	3	1	2	2	2	2	3	3	3	3	2	2	2	3	2	1	2	2	3	1	2	2	1	3	4	3	3	3	3	3	3	3	2
b3385	gph	0.334764	1	1	1	1	1	1	1	1	1	1	1	1	1	1	1	1	1	1	1	1	1	1	1	1	1	1	1	1	1	1	1	1	1	1	1	1	1	1	1	1	1	1	1	1	1	1	1
b3924	fpr	0.334764	1	1	1	1	1	1	1	1	1	1	1	1	1	1	1	1	1	1	1	1	1	1	1	1	1	1	1	1	1	1	1	1	1	1	1	1	0	0	1	0	0	0	0	0	0	0	0
b0023	rpsT	0.330472	1	1	1	1	1	1	1	1	1	1	1	1	1	1	1	1	1	1	1	1	0	1	1	1	1	1	1	1	1	0	1	1	1	1	0	1	0	1	0	0	0	0	0	0	0	0	0
b0617	citD	0.330472	1	1	1	1	1	1	1	1	2	1	1	1	1	1	1	1	1	1	1	1	0	1	1	0	1	1	1	1	1	1	0	1	1	1	1	1	1	2	1	2	2	2	2	2	2	2	2
b0633	rlpA	0.330472	1	1	1	1	1	1	1	1	2	1	1	1	1	1	1	1	1	1	1	1	1	1	1	1	1	1	1	1	1	1	1	1	1	1	1	1	1	1	1	1	1	1	1	1	1	1	1
b0805	fiu	0.330472	1	1	1	1	1	1	1	1	1	1	1	1	1	1	1	1	1	1	1	0	1	1	1	1	1	1	1	1	1	0	2	0	1	0	0	1	0	0	0	0	0	0	0	0	0	0	0
b1599	mdtI	0.330472	1	1	1	1	1	1	1	1	1	1	1	1	1	1	1	1	1	1	1	1	1	1	1	1	1	1	0	1	1	1	1	1	1	1	1	1	1	1	1	1	1	1	1	1	1	1	1
b1846	yebE	0.330472	1	1	1	1	1	1	1	1	1	1	1	1	1	1	1	1	0	1	1	1	1	1	1	1	1	1	0	1	1	1	1	1	1	1	1	1	0	0	0	0	0	0	0	0	0	0	0
b1892	flhD	0.330472	1	1	0	1	1	1	1	1	1	1	1	1	1	1	1	1	1	1	1	1	1	1	1	1	1	1	1	1	1	0	1	1	1	0	0	0	1	1	1	1	1	1	1	1	1	1	1
b2347	yfdC	0.330472	1	1	1	1	1	1	1	1	1	1	1	1	1	1	1	1	1	1	1	1	1	1	1	1	1	1	1	1	1	1	1	1	1	1	1	1	1	1	1	1	1	1	1	1	1	1	1
b2735	ygbI	0.330472	1	1	1	1	1	1	0	1	1	0	1	1	0	1	1	1	1	1	0	1	1	1	1	1	0	0	0	0	1	1	0	1	1	1	1	1	0	1	0	1	1	1	1	1	1	1	1
b3095	yqjA	0.330472	2	2	2	2	2	2	2	2	1	2	2	2	2	2	2	2	2	2	2	2	2	2	2	2	2	2	1	2	2	1	1	2	2	2	2	2	1	1	1	2	2	2	2	2	2	2	2
b3474	yhhT	0.330472	1	1	1	1	1	1	1	1	1	1	1	1	1	1	1	1	1	1	1	1	1	1	1	1	1	1	1	1	1	1	0	1	1	1	1	1	1	0	0	1	1	1	1	1	1	1	1
b3631	rfaG	0.330472	1	1	1	1	1	1	1	1	1	1	1	1	1	1	1	1	1	1	1	1	1	1	1	1	1	1	1	1	1	1	1	1	1	1	1	1	1	1	1	1	1	1	1	1	1	1	1
b4210	ytfF	0.330472	1	1	1	1	1	1	1	1	1	1	1	1	1	1	1	1	1	1	1	1	1	1	1	1	1	1	1	1	1	1	1	1	1	1	1	1	1	1	1	1	1	1	1	1	1	1	1
b4396	rob	0.330472	1	1	1	1	1	1	1	1	1	1	1	1	1	1	1	1	1	1	1	1	1	1	1	1	1	1	1	1	1	1	1	1	1	1	1	1	1	1	1	1	1	1	1	1	1	1	1
b0272	yagI	0.32618	1	1	1	1	1	1	1	1	1	1	1	2	1	1	1	1	1	1	1	1	1	2	1	1	1	1	2	1	1	1	1	1	1	1	1	0	1	1	2	2	2	1	1	2	2	2	2
b0608	ybdR	0.32618	1	0	1	1	0	0	1	1	2	1	1	1	0	1	0	1	1	1	1	1	0	1	1	0	1	0	0	0	0	1	0	1	0	1	1	0	2	1	0	1	1	1	1	1	1	1	1
b0788	ybhN	0.32618	1	1	1	1	1	1	1	1	1	1	1	1	1	1	1	1	1	1	1	0	1	1	1	1	1	1	1	1	1	1	1	1	1	1	1	1	1	1	1	1	1	1	1	1	1	1	1
b0808	ybiO	0.32618	1	1	1	1	1	1	1	1	1	1	1	1	1	1	1	1	1	1	1	1	1	1	1	1	1	1	1	1	1	1	0	1	1	0	1	0	1	1	1	1	1	1	1	1	1	1	1
b1660	ydhC	0.32618	1	1	1	1	1	1	1	1	1	1	1	1	1	1	1	1	1	1	1	1	1	1	1	1	1	1	1	1	1	1	1	1	1	1	1	1	1	1	1	1	1	1	1	1	1	1	1
b1869	yecN	0.32618	1	1	1	1	1	1	1	1	1	1	1	1	1	1	1	1	1	1	1	1	1	1	1	1	1	1	1	1	1	1	1	1	1	1	1	0	1	1	1	1	1	1	1	1	1	1	1
b1961	dcm	0.32618	2	1	1	1	1	1	1	1	1	1	1	1	2	1	1	1	1	0	1	1	1	1	1	1	1	1	1	1	1	1	1	1	1	1	1	1	2	1	1	1	1	1	2	1	1	2	1
b2371	yfdE	0.32618	1	1	1	1	1	1	2	1	1	0	1	1	1	1	1	1	1	1	1	1	1	1	1	1	0	1	0	1	1	1	1	1	1	1	1	1	0	0	0	0	0	0	0	0	0	0	0
b2778	ygcG	0.32618	1	1	1	0	2	2	2	1	0	2	1	1	1	1	1	1	1	1	2	1	2	1	1	2	1	2	2	2	2	1	2	1	2	0	1	1	0	0	0	0	0	0	0	0	0	0	0
b3481	nikR	0.32618	1	1	1	1	1	1	1	1	1	1	1	1	1	1	1	1	1	1	1	1	1	1	1	1	1	1	1	1	1	1	1	1	1	1	1	1	1	1	1	1	1	1	1	1	1	1	1
b3533	bcsA	0.32618	1	1	1	1	1	0	1	1	1	1	1	1	1	1	1	1	0	1	1	0	1	1	1	1	1	0	2	1	1	0	1	1	1	0	0	1	1	1	1	1	1	1	1	1	1	1	1
b3546	eptB	0.32618	1	1	1	1	1	1	1	1	1	1	1	1	1	1	1	1	1	1	1	1	1	1	1	1	1	1	1	1	1	1	0	1	1	1	1	1	1	1	1	1	1	1	1	1	1	1	1
b3586	yiaV	0.32618	2	2	2	2	1	1	2	1	2	2	2	2	2	2	1	2	2	2	2	1	1	2	2	1	2	1	1	2	1	1	0	1	1	1	2	1	0	0	1	0	1	0	0	0	0	0	0
b3597	yibH	0.32618	2	2	2	2	1	1	2	1	2	2	2	2	2	2	1	2	2	2	2	1	1	2	2	1	2	1	1	2	1	1	0	1	1	1	2	1	0	0	1	0	1	0	0	0	0	0	0
b4018	iclR	0.32618	1	1	1	1	1	1	1	1	1	1	1	2	1	1	1	1	1	1	1	1	1	2	1	1	1	1	2	1	1	1	1	1	1	1	1	0	1	1	2	2	2	1	1	2	2	2	2
b4192	ulaG	0.32618	1	1	1	1	1	1	1	1	1	1	1	1	1	1	1	1	1	1	1	1	1	1	1	1	1	1	1	1	1	1	1	1	1	1	1	1	1	1	1	1	1	1	1	1	1	1	1
b4193	ulaA	0.32618	1	1	1	1	1	1	1	1	1	1	1	1	1	1	1	1	1	1	1	0	1	1	1	1	1	1	1	1	1	1	1	1	1	1	1	0	1	1	1	1	1	1	1	1	1	1	1
b4299	yjhI	0.32618	1	1	1	1	1	1	1	1	1	1	1	2	1	1	1	1	1	1	1	1	1	2	1	1	1	1	2	1	1	1	1	1	1	1	1	0	1	1	2	2	2	1	1	2	2	2	2
b4336	yjiN	0.32618	1	1	1	1	1	1	1	1	0	1	1	1	1	1	1	1	1	1	1	0	1	1	1	1	1	1	1	1	1	0	0	1	1	0	0	1	1	1	1	1	1	1	1	1	1	1	1
b4349	hsdM	0.32618	0	0	1	0	1	0	1	1	0	1	0	1	1	0	0	1	0	1	1	0	1	1	0	1	1	1	1	0	2	1	0	1	1	0	1	1	0	0	0	2	0	0	0	1	1	1	0
b4360	yjjA	0.32618	1	1	1	1	1	1	1	1	1	1	1	1	1	1	1	1	1	1	1	1	1	1	1	1	1	1	1	1	1	1	1	1	1	1	1	1	0	1	1	1	1	1	1	1	1	1	1
b4460	araH	0.32618	1	1	1	1	1	1	0	1	1	1	1	1	1	1	0	1	1	1	1	1	1	1	1	1	1	1	1	1	1	1	1	1	1	1	1	1	1	0	1	0	0	0	0	0	0	0	0
b0108	ppdD	0.321888	1	1	1	1	1	1	1	1	1	1	1	1	1	1	1	1	0	1	1	1	1	1	1	1	1	1	1	1	1	1	1	0	1	1	1	0	1	1	1	1	1	1	1	1	1	1	1
b0306	ykgE	0.321888	1	1	0	1	1	1	1	1	1	1	1	1	1	1	1	1	1	1	1	1	1	1	1	1	1	1	0	1	2	1	0	0	1	1	1	1	0	0	1	0	0	0	0	0	0	0	0
b0453	ybaY	0.321888	1	1	1	1	1	1	1	1	1	1	1	1	1	1	1	1	1	1	1	1	1	1	1	1	1	1	1	1	1	1	0	1	1	1	1	0	1	1	1	1	1	1	1	1	1	1	1
b1056	yceI	0.321888	1	1	1	1	1	1	1	1	1	1	1	1	1	1	1	1	1	1	1	1	1	1	1	1	1	1	1	1	1	1	0	1	1	1	1	1	1	1	1	1	1	1	1	1	1	1	1
b1074	flgC	0.321888	1	1	1	1	1	1	1	1	1	1	1	1	1	1	1	1	1	1	1	1	1	1	1	1	1	1	1	1	1	0	1	1	1	0	0	1	1	1	1	1	1	1	1	1	1	1	1
b1221	narL	0.321888	0	1	1	1	1	1	1	1	1	1	1	1	1	1	1	1	1	1	1	1	1	1	1	1	1	1	1	1	1	1	1	1	1	1	1	1	1	1	1	1	1	1	1	1	1	1	1
b1478	adhP	0.321888	1	1	1	1	1	1	1	1	1	1	1	1	1	1	1	1	1	1	1	0	1	1	1	1	1	1	1	1	1	1	1	0	1	1	0	0	1	1	0	1	1	1	1	1	1	1	1
b1795	yeaQ	0.321888	0	1	1	1	1	1	1	1	1	1	1	1	1	1	1	1	1	1	1	1	0	1	1	1	1	1	1	1	1	0	1	1	1	0	0	1	1	0	1	1	1	1	1	1	1	1	1
b1916	sdiA	0.321888	1	1	1	1	1	1	1	1	1	1	1	1	1	1	1	1	1	0	1	1	1	1	1	1	1	1	1	1	1	0	0	1	0	0	0	1	1	1	1	1	1	1	1	1	1	1	1
b2217	rcsB	0.321888	2	1	2	2	3	2	2	2	2	2	2	2	3	2	2	1	2	1	2	1	3	2	2	3	2	2	2	3	3	2	1	2	1	1	1	2	2	2	2	2	2	2	1	1	2	1	1
b2378	ddg	0.321888	1	1	1	1	1	1	1	1	1	1	1	1	1	1	1	1	1	1	1	1	1	1	1	1	1	1	1	1	1	1	1	1	1	1	1	1	1	1	1	0	0	1	0	0	1	1	1
b2923	argO	0.321888	1	1	1	1	1	1	1	1	1	1	1	1	1	1	1	1	1	1	1	1	1	1	1	1	1	1	1	1	1	1	1	1	1	1	1	1	1	1	1	1	1	1	1	1	1	1	1
b3026	qseC	0.321888	1	1	1	1	1	1	0	1	1	1	1	1	1	1	1	1	1	1	1	1	1	1	1	1	1	1	1	1	1	1	1	1	1	1	1	1	1	1	1	1	1	1	1	1	1	1	1
b3343	yheL	0.321888	1	1	1	1	1	1	1	1	1	1	1	1	1	1	1	1	1	1	1	1	1	1	1	1	1	1	1	1	1	1	1	0	1	1	1	1	1	1	0	1	0	0	0	1	1	0	0
b3566	xylF	0.321888	1	1	1	1	1	1	1	1	1	1	1	1	1	1	1	1	1	1	1	0	1	1	1	1	1	1	0	1	1	1	0	1	1	1	1	1	0	0	1	0	0	0	0	0	0	0	0
b3568	xylH	0.321888	1	1	1	1	1	1	1	1	1	1	1	1	1	1	1	1	1	1	1	0	1	1	1	1	1	1	0	1	1	1	0	1	1	1	0	1	0	0	1	0	0	0	0	0	0	0	0
b3651	trmH	0.321888	1	1	1	1	1	1	1	1	1	1	1	1	1	1	1	1	1	1	1	1	1	1	1	1	1	1	1	1	1	1	1	1	1	1	1	1	1	1	1	1	1	1	1	1	1	1	1
b3713	yieF	0.321888	1	1	1	1	1	1	1	1	1	1	1	1	1	1	1	1	1	1	1	0	1	1	1	1	1	1	1	1	1	1	0	1	1	1	1	1	1	1	1	1	1	1	1	1	1	1	1
b4350	hsdR	0.321888	0	0	1	0	1	0	1	1	0	1	0	1	1	0	0	1	0	1	1	0	1	1	0	1	1	1	1	0	1	1	0	1	1	0	1	1	0	1	0	2	0	1	0	1	1	1	0
b4366	bglJ	0.321888	2	1	2	2	3	2	2	2	2	2	2	2	3	2	2	1	2	1	2	1	3	2	2	3	2	2	2	3	3	2	1	2	1	1	1	2	2	2	2	2	2	2	1	1	2	1	1
b0425	panE	0.317597	1	1	1	1	1	1	1	1	1	1	1	1	1	1	1	1	1	1	1	1	1	1	1	1	1	1	1	1	1	1	1	1	1	1	1	1	1	1	1	1	1	1	1	1	1	1	1
b1163	ycgF	0.317597	1	1	1	1	1	1	0	1	1	0	1	1	1	1	1	1	1	1	0	0	1	1	1	1	0	1	0	1	1	0	0	0	1	0	0	0	0	0	0	0	0	0	0	0	0	0	0
b1581	rspA	0.317597	1	2	1	2	2	2	0	1	1	0	2	1	1	1	2	1	1	1	0	0	2	2	2	2	0	1	2	1	2	2	0	0	2	2	2	0	1	1	1	1	2	1	1	1	1	1	1
b1878	flhE	0.317597	1	1	1	1	1	1	1	1	1	1	1	1	1	1	1	1	1	1	1	0	1	1	1	1	1	1	1	1	1	1	1	1	1	1	1	1	1	1	1	1	1	1	1	1	1	1	1
b1983	yeeN	0.317597	1	1	1	1	1	1	1	1	1	1	1	1	1	1	1	1	1	1	1	1	1	1	1	1	1	1	1	1	1	1	0	1	1	1	1	1	0	1	0	1	1	1	1	1	1	1	1
b2130	yehY	0.317597	1	1	1	1	1	1	1	1	1	1	1	1	1	1	1	1	1	1	1	1	1	1	1	1	1	1	1	1	1	1	0	1	1	1	1	1	1	1	1	1	1	1	1	1	1	1	1
b2289	lrhA	0.317597	1	1	1	1	1	1	1	1	1	1	1	1	1	1	1	1	1	1	1	1	1	1	1	1	1	1	1	1	1	1	1	1	1	1	1	1	1	1	1	1	1	1	1	1	1	1	1
b2429	murP	0.317597	1	1	1	1	1	1	1	1	1	1	1	1	1	1	1	1	1	1	1	0	1	1	1	1	1	1	1	1	1	1	1	1	1	1	1	1	1	1	1	1	1	1	1	1	1	1	1
b2663	gabP	0.317597	1	1	1	1	1	1	1	1	1	1	1	1	1	1	1	1	1	1	1	1	1	1	1	1	1	1	1	1	1	1	1	1	1	1	1	1	1	1	1	1	1	0	1	1	1	1	1
b2665	ygaU	0.317597	1	1	1	1	1	1	1	1	1	1	1	1	1	1	1	1	1	1	1	1	1	1	1	1	1	1	1	1	1	1	1	1	1	1	1	1	1	0	1	1	1	0	1	1	1	1	1
b2962	yggX	0.317597	1	1	1	1	1	1	1	1	1	1	1	1	1	1	1	1	0	1	1	1	1	1	1	1	1	1	1	1	1	1	1	1	1	1	1	1	1	1	1	1	1	1	1	1	1	1	1
b3037	ygiB	0.317597	1	1	1	1	1	1	1	1	1	1	1	1	1	1	1	1	1	1	1	1	1	1	1	1	1	1	1	1	1	1	1	1	1	1	1	1	1	1	1	1	1	1	1	1	1	1	1
b3630	rfaP	0.317597	1	1	1	1	1	1	1	1	1	1	1	1	1	1	1	1	1	1	1	1	1	1	1	1	1	1	1	1	1	1	1	1	1	1	1	1	1	1	1	1	1	1	1	1	1	1	1
b3689	yidR	0.317597	1	1	1	1	1	1	1	1	1	1	1	1	1	1	1	1	1	1	1	1	1	1	1	1	1	1	1	1	1	1	1	1	1	1	1	1	1	1	1	0	1	1	0	0	1	1	1
b0035	caiE	0.313305	2	2	2	2	1	1	1	2	2	1	2	2	1	2	1	1	2	1	1	1	1	2	2	1	1	1	2	1	1	1	1	0	1	1	1	0	0	1	1	1	1	1	1	1	1	1	1
b0377	sbmA	0.313305	1	1	1	1	1	1	1	1	1	1	1	1	1	1	1	1	1	1	1	1	1	1	1	1	1	1	1	1	1	1	1	1	1	1	1	1	1	1	1	1	1	1	1	1	1	1	1
b0974	hyaC	0.313305	1	1	1	1	1	1	1	1	1	1	1	1	1	1	1	1	1	1	1	0	1	1	1	1	1	1	1	1	1	1	1	1	1	1	1	1	2	2	0	2	2	2	2	2	2	2	2
b1040	csgD	0.313305	1	1	1	1	1	1	1	1	1	1	1	1	1	1	1	1	1	1	1	0	1	1	1	1	1	1	1	1	1	1	0	1	1	1	1	0	0	1	1	1	1	1	1	1	1	1	1
b1708	nlpC	0.313305	1	1	1	1	1	1	1	1	1	1	1	1	1	1	1	1	1	1	1	1	1	1	1	1	1	1	1	1	1	1	1	1	1	1	1	1	0	0	1	0	0	0	0	0	0	0	0
b1781	yeaE	0.313305	1	1	1	1	1	1	1	1	1	1	1	1	1	1	1	1	1	1	1	1	1	1	1	1	1	1	1	1	1	1	1	1	1	1	1	1	0	0	0	0	0	0	0	0	0	0	0
b2285	nuoE	0.313305	1	1	1	1	1	1	1	1	1	1	1	1	1	1	1	1	1	1	1	1	1	1	1	1	1	1	1	1	1	1	1	1	1	1	1	1	1	1	1	1	1	1	1	1	1	1	1
b2328	mepA	0.313305	1	1	1	1	1	1	1	1	1	1	1	1	1	1	1	1	1	1	1	1	1	1	1	1	1	1	1	1	1	1	1	1	1	1	1	1	1	1	1	1	1	1	1	1	1	1	1
b2482	hyfB	0.313305	2	1	2	2	1	1	2	2	2	2	1	2	2	2	1	2	1	2	2	2	1	2	2	1	2	2	2	2	1	1	1	1	1	1	1	0	1	1	1	1	1	1	1	1	1	1	1
b2483	hyfC	0.313305	2	2	2	2	1	1	2	2	2	2	2	2	2	1	1	1	2	1	2	2	1	1	2	1	2	2	2	2	1	2	2	2	1	2	2	2	1	1	1	1	1	1	1	1	1	1	1
b2605	yfiB	0.313305	1	1	1	1	1	1	1	1	1	1	1	1	1	1	1	1	1	1	1	1	1	1	1	1	1	1	0	1	1	1	1	1	1	1	1	0	0	0	1	0	0	0	0	0	0	0	0
b2722	hycD	0.313305	2	2	2	2	1	1	2	2	2	2	2	2	2	1	1	1	2	1	2	2	1	1	2	1	2	2	2	2	1	2	2	2	1	2	2	2	1	1	1	1	1	1	1	1	1	1	1
b2723	hycC	0.313305	2	1	2	2	1	1	2	2	2	2	1	2	2	2	1	2	1	2	2	2	1	2	2	1	2	2	2	2	1	1	1	1	1	1	1	0	1	1	1	1	1	1	1	1	1	1	1
b2833	ygdR	0.313305	1	1	1	1	1	1	1	1	1	1	1	1	1	1	1	1	1	1	1	1	0	1	1	1	1	1	1	1	1	1	1	1	1	1	1	1	1	2	1	2	2	2	2	2	2	2	2
b2893	dsbC	0.313305	1	1	1	1	1	1	1	1	1	1	1	1	1	1	1	1	1	1	1	1	1	1	1	1	1	1	1	1	1	1	1	1	1	1	1	1	1	1	1	1	1	1	1	1	1	1	1
b3154	yhbP	0.313305	1	1	1	1	1	1	1	1	1	1	1	1	1	1	1	1	1	1	1	1	1	1	1	1	1	1	1	1	1	1	1	1	1	1	1	1	1	1	1	1	1	1	1	1	1	1	1
b3269	yhdX	0.313305	1	1	1	1	1	1	1	0	1	1	1	1	1	1	1	1	1	1	1	0	1	1	1	1	1	1	1	1	1	1	0	0	1	0	0	0	0	0	1	0	0	0	0	0	0	0	0
b3547	yhjX	0.313305	1	1	1	1	1	1	1	1	1	1	1	1	1	1	1	1	1	1	1	1	1	1	1	1	1	1	1	1	1	0	0	1	1	1	1	1	0	0	0	0	0	0	0	0	0	0	0
b3755	yieP	0.313305	2	2	2	2	2	2	1	2	2	1	2	2	2	2	2	2	2	2	1	1	2	2	2	2	1	2	2	3	2	2	1	0	2	2	1	1	1	1	1	2	1	1	1	2	2	2	2
b4083	yjcS	0.313305	1	1	1	1	1	1	1	1	1	1	1	1	1	1	1	1	1	1	1	1	1	1	1	1	1	1	1	2	1	0	0	1	1	0	0	0	1	1	0	0	0	1	0	0	0	0	1
b4379	yjjW	0.313305	1	1	1	1	1	1	1	1	1	1	1	1	1	1	1	1	1	1	1	1	1	1	1	1	1	1	1	1	1	1	1	1	1	1	1	1	0	1	1	1	1	1	1	1	1	1	1
b4479	dgoR	0.313305	2	2	2	2	2	2	1	2	2	1	2	2	2	2	2	2	2	2	1	1	2	2	2	2	1	2	2	3	2	2	1	0	2	2	1	1	1	1	1	2	1	1	1	2	2	2	2
b0822	ybiV	0.309013	1	1	1	1	1	1	1	1	1	1	1	1	1	1	1	1	1	1	1	1	1	1	1	1	1	1	1	1	1	1	1	1	1	1	1	1	1	1	1	1	1	1	1	2	2	1	1
b1901	araF	0.309013	1	1	1	1	1	1	1	1	1	1	1	1	1	1	1	1	1	1	1	1	1	1	1	1	1	1	1	1	1	0	1	0	1	0	1	1	0	0	1	0	0	0	0	0	0	0	0
b1985	yeeO	0.309013	2	1	1	1	1	1	0	1	1	1	1	1	1	1	1	1	1	1	2	1	1	1	2	1	1	1	1	1	1	0	2	1	1	0	2	0	1	1	1	0	0	1	0	0	1	1	1
b2314	dedD	0.309013	1	1	1	1	1	1	1	1	1	1	1	1	1	1	1	1	1	1	1	1	1	1	1	1	1	1	1	1	1	1	1	1	1	1	1	1	1	1	1	1	1	1	1	1	1	1	1
b2490	hyfJ	0.309013	2	2	2	2	1	1	2	2	2	2	2	2	2	2	1	2	2	2	2	2	1	2	2	1	2	2	2	2	1	1	2	2	1	1	2	2	1	1	1	1	1	1	1	1	1	1	1
b2664	csiR	0.309013	1	1	1	1	1	1	1	1	1	1	1	1	1	1	1	1	1	1	1	1	1	1	1	1	1	1	1	1	1	1	1	1	1	1	1	1	1	1	1	1	1	1	1	1	1	1	1
[truncated: 1,073 more rows]
[truncated: 186 more columns]

## Sheet: Proportion-sheet 4
Supplementary Table S14| Proportion of recipient genes conserved across closely-related E. coli serotypes, enterobacterial, and γ-proteobacterial species
E. coli recipient gene	Proportion to E.coli serotypes (29 spp.)*	Proportion to enterobacterials (64 spp.)*	Proportion to γ-proteobacterials (140 spp.)*
aaeB	0.965517	0.796875	0.1
aaeR	0	0.078125	0.214286
aaeX	1	0.421875	0.00714286
aat	1	0.84375	0.742857
abgA	0.724138	0.15625	0.1
abgB	0.689655	0.203125	0.0214286
abgT	0.724138	0.328125	0.285714
abrB	0.965517	0.46875	0.0785714
aceA	1	0.765625	0.407143
aceB	1	0.71875	0.371429
aceE	1	1	0.985714
aceF	1	1	0.992857
aceK	1	0.6875	0.221429
ackA	1	0.96875	0.671429
acnA	1	0.9375	0.971429
acnB	1	0.84375	0.764286
acpP	0.965517	1	0.971429
acpS	0.965517	0.96875	0.328571
acpT	1	0.390625	0.00714286
acrA	1	0.859375	0.621429
acrB	1	0.859375	0.985714
acrD	1	0.859375	0.985714
acrE	1	0.859375	0.621429
acrF	1	0.859375	0.985714
acs	1	0.765625	0.785714
actP	1	0.796875	0.678571
ada	1	0.75	0.285714
add	0.0344828	0.421875	0.121429
ade	0.931034	0.203125	0.0142857
adhE	1	0.828125	0.342857
adhP	1	0.390625	0.15
adiA	1	0.828125	0.45
adiC	1	0.6875	0.307143
adk	1	1	0.985714
aegA	1	0.796875	0.742857
aer	1	0.375	0.185714
aes	1	0.3125	0.00714286
afuC	1	0.875	0.935714
agaB	1	0.015625	0
agaC	0.931034	0.046875	0
agaD	1	0.046875	0
agaI	0.896552	0.046875	0
agaR	1	0.0625	0.0285714
agaS	1	0.28125	0.1
agaV	1	0.171875	0.0571429
agp	0.965517	0.484375	0.0214286
ahpC	1	0.5625	0.55
ahpF	1	0.484375	0.521429
aidB	1	0.609375	0.207143
ais	1	0.09375	0.0285714
aldA	1	0.875	0.892857
aldB	1	0.875	0.892857
alkB	1	0.140625	0
allA	0.931034	0.296875	0.157143
allB	0.862069	0.234375	0.0142857
allC	0.931034	0.65625	0.278571
allD	0.965517	0.25	0.00714286
allR	0.931034	0.328125	0
alpA	0.103448	0.015625	0.0214286
alr	1	0.875	0.985714
alsA	0.586207	0.015625	0.0142857
alsB	0.62069	0.015625	0.0285714
alsC	0.517241	0.015625	0.0142857
alsE	0.62069	0.078125	0.0142857
alsK	0.62069	0.015625	0.0142857
alx	1	0.890625	0.55
amiA	1	0.515625	0.0357143
amiB	1	0.890625	0.807143
amiC	1	0.890625	0.807143
amn	1	0.78125	0.142857
ampE	1	0.53125	0.2
ampG	1	0.828125	0.95
ampH	1	0.71875	0.0214286
amtB	1	0.84375	0.728571
amyA	0.965517	0.46875	0.0714286
ansA	1	0.828125	0.578571
ansB	1	0.734375	0.4
ansP	0.931034	0.671875	0
apaG	1	0.84375	0.607143
apaH	1	0.84375	0.764286
aphA	0.965517	0.453125	0.0928571
appA	1	0.15625	0.0142857
appB	1	0.828125	0.714286
appC	1	0.84375	0.921429
apt	1	0.890625	0.757143
aqpZ	1	0.28125	0.335714
araC	0.965517	0.75	0.05
araE	1	0.53125	0.292857
araF	1	0.5	0.0785714
araG	1	0.828125	0.485714
araH	0.931034	0.5625	0.0928571
araJ	1	0.71875	0.478571
arcA	1	0.84375	0.342857
arcB	1	0.859375	0.878571
argA	1	0.890625	0.671429
argB	1	0.921875	0.685714
argC	1	0.859375	0.742857
argD	1	0.953125	0.985714
argE	1	0.859375	0.392857
argF	1	0.96875	0.878571
argG	1	0.90625	0.892857
argH	1	0.9375	0.892857
argI	1	0.96875	0.878571
argK	0.724138	0.125	0.00714286
argO	1	0.546875	0.0785714
argP	1	0.84375	0.392857
argT	0.931034	0.59375	0.1
arnT	1	0.75	0.114286
aroA	1	0.96875	0.971429
aroB	1	0.984375	0.992857
aroC	1	0.984375	0.992857
aroE	1	0.984375	0.971429
aroF	1	0.890625	0.978571
aroG	1	0.890625	0.978571
aroH	1	0.796875	0.271429
aroK	1	0.984375	0.985714
aroL	1	0.984375	0.985714
aroM	1	0.484375	0.00714286
aroP	1	0.859375	0.364286
arsB	0.758621	0.5	0.192857
arsC	0.896552	0.140625	0.0357143
arsR	0.724138	0.09375	0.25
artJ	0.965517	0.5625	0.228571
artM	1	0.859375	0.214286
artP	1	0.859375	0.242857
artQ	1	0.859375	0.271429
ascB	0.896552	0.28125	0.00714286
ascF	0.862069	0.25	0.00714286
ascG	0.931034	0.28125	0.121429
aslA	0.689655	0.015625	0.0214286
aslB	1	0.6875	0.185714
asmA	1	0.640625	0.542857
asnA	1	0.734375	0.171429
asnB	1	0.84375	0.771429
asnC	0	0.078125	0.0285714
aspA	1	0.90625	0.921429
aspC	1	0.90625	0.714286
aspS	1	1	1
astA	1	0.65625	0.535714
astB	1	0.625	0.457143
astC	1	0.953125	0.985714
astD	1	0.671875	0.535714
astE	1	0.40625	0.435714
atoA	0.689655	0.171875	0.478571
atoB	1	0.828125	0.828571
atoD	0.655172	0.171875	0.478571
atoE	0.62069	0.046875	0.335714
atoS	0.62069	0.046875	0.00714286
atpI	0.931034	0.171875	0.371429
avtA	1	0.8125	0.257143
azoR	0.965517	0.8125	0.164286
bacA	1	0.84375	0.457143
baeR	1	0.640625	0.192857
barA	1	0.859375	0.878571
basR	1	0.34375	0.05
bax	1	0.4375	0.0214286
bcp	1	0.859375	0.935714
bcr	1	0.796875	0.835714
bcsA	0.896552	0.515625	0.121429
bcsG	0.965517	0.53125	0.0714286
bcsZ	0.965517	0.640625	0.0857143
betA	0.896552	0.34375	0.442857
betB	1	0.875	0.892857
betI	0.896552	0.078125	0.00714286
bfr	0.413793	0	0
bglA	1	0.78125	0.05
bglB	0.758621	0.515625	0.235714
bglF	0.724138	0.25	0.0214286
bglJ	1	0.5	0.1
bglX	1	0.765625	0.364286
bioA	1	0.953125	0.985714
bioB	1	0.953125	0.985714
bioC	0.965517	0.3125	0.0571429
bioD	1	0.15625	0.0642857
bioH	1	0.828125	0.607143
bipA	1	0.953125	0.971429
birA	1	0.890625	0.878571
blc	1	0.375	0.00714286
bolA	1	0.78125	0.314286
borD	0.724138	0.0625	0.0285714
brnQ	1	0.875	0.564286
btuC	1	0.859375	0.635714
btuD	1	0.796875	0.128571
btuE	0.965517	0.46875	0.00714286
btuF	0.862069	0.453125	0.178571
btuR	1	0.09375	0
cadA	1	0.828125	0.45
cadB	1	0.6875	0.307143
cadC	0	0	0.0142857
caiA	1	0.359375	0.05
caiB	0.931034	0.34375	0.05
caiC	1	0.34375	0.05
caiD	1	0.34375	0.0285714
caiE	1	0.40625	0.128571
caiT	1	0.359375	0.05
can	1	0.859375	0.742857
carA	1	1	0.914286
carB	1	1	0.914286
cbl	1	0.859375	0.685714
cbpA	1	0.453125	0.521429
cbpM	1	0.453125	0.0642857
cbrA	0.965517	0.078125	0.00714286
cbrC	0.517241	0.015625	0.00714286
cca	1	0.953125	0.807143
cchB	0.137931	0.0625	0.0142857
ccmA	1	0.109375	0
ccmC	0.965517	0.75	0.785714
ccmE	1	0.46875	0.307143
ccmF	1	0.734375	0.764286
ccmG	0.965517	0.703125	0.192857
ccmH	1	0.34375	0.0214286
cdaR	1	0.453125	0.371429
cdd	1	0.84375	0.378571
cdh	0.965517	0.3125	0.0214286
cfa	1	0.828125	0.264286
chaA	1	0.78125	0.178571
chaB	0.965517	0.4375	0.05
chbA	0.965517	0.390625	0.00714286
chbB	1	0.625	0.00714286
chbC	1	0.578125	0.00714286
chbF	1	0.390625	0.0428571
chbG	0.965517	0.0625	0.107143
chbR	1	0.578125	0.0142857
cheA	0.965517	0.75	0.714286
cheB	1	0.78125	0.585714
cheR	1	0.765625	0.35
cheW	0.965517	0.078125	0.00714286
cheY	1	0.734375	0.0214286
cheZ	1	0.65625	0.0857143
chiA	0.413793	0	0.00714286
chpA	0.931034	0.078125	0.00714286
cirA	0.965517	0.671875	0.342857
citA	1	0.609375	0.171429
citB	0.965517	0.078125	0.0357143
citC	0.931034	0.359375	0.1
citD	0.931034	0.5625	0.1
citE	0.965517	0.53125	0.121429
citF	1	0.5625	0.1
citG	1	0.359375	0.114286
citT	1	0.75	0.15
citX	0.965517	0.453125	0.05
clcB	1	0.734375	0.428571
cld	0.931034	0.375	0.0857143
clpA	0.965517	0.84375	0.8
clpB	1	0.890625	0.992857
clpP	0.965517	1	1
clpS	1	0.78125	0.142857
clpX	1	1	0.992857
cls	1	0.984375	0.664286
cmk	1	0.921875	0.985714
cmr	1	0.703125	0.1
cmtA	0.931034	0.09375	0.0285714
cmtB	0.931034	0.140625	0.00714286
coaD	0.965517	0.921875	0.992857
cobB	0.965517	0.84375	0.557143
cobS	0.965517	0.296875	0.0142857
cobT	0.965517	0.453125	0.564286
cobU	0.931034	0.421875	0.557143
codA	0.931034	0.640625	0.257143
codB	0.931034	0.296875	0.235714
cof	1	0.546875	0.178571
copA	0.965517	0.828125	0.814286
corA	1	0.828125	0.371429
cpdA	1	0.828125	0.492857
cpdB	1	0.796875	0.371429
cpsB	1	0.6875	0.585714
cpsG	0.965517	0.671875	0.614286
cpxA	1	0.84375	0.235714
cpxR	1	0.84375	0.421429
crcB	0	0	0
creA	1	0.828125	0.235714
creB	1	0.65625	0.178571
creC	1	0.625	0.192857
creD	0.931034	0.59375	0.271429
crl	1	0.828125	0.114286
crr	1	0.9375	0.271429
csdA	1	0.90625	0.942857
csgA	1	0.359375	0.0285714
csgB	1	0.359375	0.0285714
csgD	1	0.34375	0.157143
csgF	1	0.328125	0.0785714
csgG	1	0.3125	0.0785714
csiE	0	0.09375	0.0642857
csiR	1	0.40625	0.121429
cspA	0.965517	1	0.957143
cspB	0.965517	1	0.957143
cspC	0.965517	1	0.957143
cspD	0.965517	1	0.957143
cspE	0.965517	1	0.957143
cspF	0.965517	1	0.957143
cspG	0.965517	1	0.957143
cspH	0.965517	1	0.957143
cspI	0.965517	1	0.957143
cstA	1	0.828125	0.707143
cueO	1	0.78125	0.207143
cueR	0.965517	0.78125	0.0428571
cusA	1	0.859375	0.985714
cusB	1	0.109375	0
cusC	0.0344828	0.03125	0
cusR	1	0.46875	0.485714
cusS	1	0.421875	0.385714
cutA	0.965517	0.828125	0.35
cvpA	1	0.40625	0.0142857
cvrA	1	0.625	0.45
cyaA	0.965517	0.84375	0.55
cyaY	1	0.640625	0.171429
cybB	0.965517	0.546875	0.221429
cycA	1	0.859375	0.364286
cydA	1	0.84375	0.921429
cydB	1	0.828125	0.714286
cydC	1	1	0.985714
cynR	0.655172	0.0625	0.0285714
cynS	0.689655	0.03125	0.114286
cynT	0.655172	0.015625	0.0642857
cynX	0.689655	0.046875	0.0714286
cyoA	1	0.859375	0.557143
cyoB	1	0.921875	0.785714
cyoC	1	0.46875	0.492857
cyoD	1	0.171875	0.0285714
cyoE	1	0.953125	0.785714
cysA	1	0.875	0.935714
cysB	1	0.859375	0.685714
cysC	1	0.921875	0.45
cysD	1	0.90625	0.707143
cysE	1	0.96875	0.778571
cysG	1	0.921875	0.757143
cysH	1	0.5625	0.4
cysI	0.965517	0.890625	0.457143
cysJ	0	0.296875	0.292857
cysK	1	0.9375	0.985714
cysM	1	0.9375	0.985714
cysN	1	0.90625	0.742857
cysP	1	0.8125	0.178571
cysQ	0.965517	0.84375	0.828571
cysS	1	1	0.985714
cysU	1	0.859375	0.5
cysW	1	0.84375	0.5
cysZ	1	0.71875	0.25
cytR	1	0.84375	0.571429
dacA	1	0.875	0.964286
dacB	1	0.8125	0.271429
dacD	1	0.875	0.964286
dadA	1	0.828125	0.471429
dadX	1	0.875	0.985714
dam	1	0.859375	0.5
damX	0	0.15625	0.292857
dbpA	1	1	0.992857
dcm	0.965517	0.53125	0.1
dcp	1	0.875	0.971429
dcrB	1	0.515625	0.0357143
dctA	1	0.875	0.814286
dcuA	1	0.828125	0.357143
dcuB	1	0.828125	0.357143
dcuC	0.965517	0.546875	0.157143
dcuS	1	0.609375	0.171429
ddg	1	0.3125	0.185714
ddlA	1	0.9375	0.985714
ddpA	0.689655	0.078125	0.0142857
ddpB	1	0.859375	0.828571
ddpC	0.724138	0.109375	0.00714286
ddpD	0.724138	0.125	0.00714286
ddpF	0.689655	0.125	0.00714286
ddpX	0.689655	0.09375	0.00714286
deaD	1	1	0.992857
dedA	1	0.828125	0.371429
dedD	1	0.359375	0.142857
def	1	0.734375	0.0857143
degP	1	0.984375	0.914286
degQ	1	0.984375	0.914286
deoA	0.931034	0.796875	0.364286
deoB	1	0.921875	0.421429
deoC	1	0.828125	0.471429
deoD	1	0.8125	0.492857
der	1	0.78125	0.992857
dgkA	0.793103	0.328125	0.0142857
dgoA	0.827586	0.09375	0.114286
dgoK	0.862069	0.296875	0.0928571
dgoR	1	0.4375	0.114286
dgoT	1	0.546875	0.264286
dgsA	1	0.75	0.0857143
dgt	1	0.828125	0.107143
dhaH	0.862069	0.15625	0.05
dhaK	0.931034	0.421875	0.114286
dhaL	0.896552	0.203125	0.0857143
dhaR	1	0.84375	0.842857
dicC	0.655172	0.046875	0.0214286
dinB	1	0.8125	0.821429
dinD	0.862069	0.15625	0.0214286
dinF	1	0.484375	0.5
dinG	1	0.84375	0.807143
dinI	0	0.3125	0.0214286
dinJ	0.689655	0.125	0
dipZ	1	0.84375	0.885714
djlA	1	0.8125	0.571429
djlC	0.482759	0.234375	0.0285714
dkgA	1	0.84375	0.228571
dkgB	1	0.609375	0.157143
dksA	1	0.625	0.207143
dld	1	0.765625	0.214286
dmsA	0.965517	0.703125	0.328571
dmsB	0.965517	0.671875	0.178571
dmsC	0.965517	0.578125	0.114286
dmsD	0.965517	0.171875	0.0642857
dnaA	0.931034	0.953125	0.985714
dnaB	1	0.96875	0.985714
dnaE	1	1	0.992857
dnaJ	1	1	0.985714
dnaK	1	1	0.992857
dnaN	1	1	0.992857
dnaQ	1	0.6875	0.914286
dnaX	1	0.984375	0.985714
dppA	1	0.84375	0.685714
dppB	1	0.859375	0.828571
dppC	1	0.859375	0.771429
dppD	1	0.84375	0.678571
dppF	1	0.84375	0.678571
dps	1	0.578125	0.0214286
dsbA	0.965517	0.3125	0.328571
dsbB	1	0.84375	0.271429
dsbC	1	0.5	0.0857143
dsbG	1	0.46875	0.15
dsdA	0.931034	0.546875	0.228571
dsdC	0.551724	0.359375	0.121429
dsdX	1	0.84375	0.564286
dtd	1	0.5	0.142857
dusB	1	0.828125	0.892857
dusC	1	0.796875	0.65
dut	1	0.28125	0.0571429
dxs	1	0.96875	0.914286
eamA	1	0.453125	0.221429
ebgA	1	0.515625	0.185714
ebgC	0.965517	0.109375	0.0642857
ebgR	0.965517	0.15625	0.0571429
eco	0.965517	0.640625	0.235714
ecpD	0.965517	0.578125	0.121429
eda	1	0.71875	0.457143
edd	1	0.734375	0.628571
efp	1	0.90625	0.707143
ego	0.62069	0.53125	0.0357143
elaA	1	0.421875	0.4
elaB	1	0.359375	0.121429
elaC	0.965517	0.53125	0.05
elbB	1	0.734375	0.471429
emrA	0.965517	0.78125	0.364286
emrB	1	0.828125	0.714286
emrD	1	0.578125	0.128571
emrE	0.724138	0.46875	0.371429
emrK	0	0.046875	0.171429
emrY	1	0.828125	0.714286
endA	0.965517	0.875	0.292857
eno	1	1	0.992857
entA	1	0.578125	0.157143
entB	1	0.578125	0.164286
entC	1	0.796875	0.485714
entE	1	0.71875	0.228571
envC	1	0.859375	0.785714
envR	0	0	0
envZ	1	0.84375	0.485714
epd	1	1	0.921429
eptA	1	0.765625	0.614286
eptB	1	0.71875	0.00714286
era	1	0.953125	0.985714
erfK	1	0.75	0.392857
etp	0.965517	0.453125	0.0928571
eutA	0.965517	0.359375	0.0285714
eutB	0.965517	0.359375	0.285714
eutC	0.965517	0.359375	0.0214286
eutE	1	0.40625	0.0357143
eutG	1	0.328125	0.15
eutH	1	0.34375	0.05
eutI	1	0.875	0.714286
eutJ	1	0.34375	0.0142857
eutL	1	0.40625	0.0142857
eutP	1	0.390625	0.0142857
eutQ	1	0.34375	0.05
eutT	1	0.296875	0.0142857
evgS	1	0.859375	0.878571
exbD	1	0.90625	0.95
exo	1	0.84375	0.307143
exoX	1	0.390625	0.0142857
exuT	1	0.75	0.221429
fabA	1	0.90625	0.821429
fabB	1	1	0.992857
fabD	1	0.953125	0.985714
fabF	1	1	0.992857
fabH	1	0.890625	0.764286
fabI	1	0.75	0.478571
fabZ	1	0.96875	0.992857
fadA	1	0.828125	0.828571
fadB	1	0.8125	0.692857
fadD	1	0.8125	0.885714
fadE	1	0.703125	0.721429
fadH	1	0.765625	0.642857
fadL	1	0.828125	0.207143
fadR	1	0.75	0.207143
fbaA	1	1	0.307143
fbaB	0.965517	0.421875	0.0285714
fbp	1	0.875	0.771429
fcl	0.965517	0.59375	0.128571
fdhD	1	0.828125	0.492857
fdhE	1	0.484375	0.0142857
fdhF	1	0.796875	0.714286
fdnG	0.965517	0.59375	0.428571
fdnH	1	0.796875	0.271429
fdnI	1	0.40625	0.0214286
fdoG	0.965517	0.59375	0.428571
fdoH	1	0.796875	0.271429
fdoI	1	0.734375	0.235714
fdrA	1	0.265625	0
fdx	1	0.859375	0.514286
feaB	1	0.875	0.892857
feaR	0.517241	0	0
fecA	0.448276	0.09375	0.114286
fecB	0.448276	0.09375	0.0928571
fecC	0.448276	0.109375	0.0928571
fecD	1	0.859375	0.635714
fecE	1	0.625	0.264286
feoB	1	0.765625	0.678571
fepB	1	0.46875	0.0428571
fepC	1	0.625	0.264286
fepD	1	0.59375	0.164286
fepE	0.931034	0.375	0.0857143
fepG	1	0.546875	0.107143
fes	1	0.546875	0.0428571
ffh	1	1	0.985714
fhlA	1	0.84375	0.842857
fhuA	0.965517	0.796875	0.628571
fhuB	1	0.75	0.164286
fhuC	1	0.6875	0.157143
fhuD	1	0.734375	0.157143
fhuE	0.931034	0.53125	0.328571
fhuF	1	0.359375	0.0357143
fic	1	0.203125	0.0642857
fieF	1	0.8125	0.542857
fimA	0.862069	0.40625	0.1
fimB	0.758621	0.125	0
fimD	1	0.671875	0.228571
fimH	0	0	0.00714286
fis	1	0.9375	0.314286
fiu	1	0.078125	0.307143
fixA	1	0.09375	0.0142857
fixB	1	0.40625	0.657143
fixC	1	0.421875	0.657143
fixX	1	0.390625	0.05
fklB	1	0.421875	0.692857
fkpA	0.965517	0.5625	0.257143
fkpB	1	0.8125	0.45
fldA	1	0.84375	0.392857
fldB	1	0.8125	0.157143
flgB	1	0.734375	0.05
flgC	1	0.6875	0.0142857
flgD	1	0.28125	0.0285714
flgE	0.965517	0.875	0.621429
flgF	1	0.515625	0.121429
flgG	1	0.84375	0.621429
flgH	1	0.5	0.0214286
flgI	0.965517	0.78125	0.621429
flgJ	1	0.6875	0.142857
flgK	1	0.796875	0.6
flgL	1	0.34375	0.0285714
flhA	1	0.765625	0.6
flhB	1	0.84375	0.614286
flhD	0.965517	0.6875	0.0357143
flhE	1	0.640625	0.0285714
fliC	0.931034	0.796875	0.614286
fliD	0.931034	0.75	0.564286
fliF	0.965517	0.828125	0.614286
fliG	0.931034	0.84375	0.614286
fliI	0.965517	0.875	0.621429
fliJ	0.965517	0.5	0.0285714
fliK	0.965517	0.4375	0.214286
fliL	0.965517	0.390625	0.0142857
fliM	0.965517	0.859375	0.614286
fliN	0.965517	0.4375	0.192857
fliO	0.896552	0.171875	0.0142857
fliP	0.965517	0.828125	0.614286
fliR	0.896552	0.09375	0.157143
fliS	0.931034	0.28125	0.107143
fliY	0.931034	0.453125	0.0857143
flrD	0.965517	0.515625	0.121429
flrR	1	0.4375	0.321429
fnr	0.965517	0.53125	0.142857
focA	1	0.8125	0.142857
focB	0.689655	0.03125	0
folA	1	0.625	0.335714
folC	1	0.984375	0.978571
folX	1	0.171875	0.157143
fpr	1	0.328125	0.2
frc	0.965517	0.125	0
frdA	1	0.90625	0.985714
frdB	0.965517	0.46875	0.0142857
frdC	1	0.796875	0.292857
frdD	1	0.8125	0.257143
fre	1	0.859375	0.178571
frlA	0.62069	0.078125	0.0357143
frlB	0	0.28125	0.00714286
frlD	0.551724	0.296875	0.00714286
frlR	0.62069	0.125	0
frmA	1	0.671875	0.685714
frmB	0.965517	0.03125	0.00714286
frmR	0	0.046875	0.1
frr	1	0.5	0.00714286
frsA	1	0.84375	0.0642857
fruA	1	0.828125	0.471429
fruB	0.931034	0.828125	0.214286
fruK	0.965517	0.84375	0.157143
fruR	0.965517	0.84375	0.321429
frvA	0.724138	0.078125	0
frvB	0.758621	0.078125	0
frvR	0.758621	0.0625	0
frvX	0.827586	0.3125	0.0428571
frwB	0.965517	0.25	0.00714286
frwC	0.965517	0.421875	0.0285714
frwD	1	0.28125	0.00714286
fsaA	1	0.125	0.00714286
fsaB	1	0.109375	0.00714286
fsr	0.965517	0.65625	0.164286
ftn	1	0.421875	0.0142857
ftsA	1	1	0.971429
ftsE	1	0.859375	0.814286
ftsH	0.965517	1	0.985714
ftsK	1	0.90625	0.971429
ftsX	1	0.84375	0.171429
ftsZ	1	0.984375	0.978571
fucA	0.896552	0.40625	0.05
fucI	0.965517	0.421875	0.0928571
fucK	0.931034	0.359375	0.0857143
fucO	1	0.78125	0.607143
fucP	0.896552	0.4375	0.371429
fucR	0	0.078125	0.0928571
fucU	0.965517	0.4375	0.0928571
fumA	1	0.796875	0.728571
fumB	1	0.796875	0.728571
fumC	1	0.90625	0.921429
fur	1	0.515625	0.292857
fusA	1	1	0.985714
gabD	1	0.875	0.892857
gabP	1	0.390625	0.142857
gabT	1	0.953125	0.985714
gadC	1	0.171875	0.214286
galE	0.965517	0.859375	0.814286
galK	0.931034	0.84375	0.485714
galM	0.965517	0.765625	0.564286
galP	1	0.53125	0.292857
galR	1	0.84375	0.571429
galT	0.965517	0.84375	0.4
galU	1	0.875	0.95
gapA	1	1	0.921429
garD	1	0.734375	0.242857
garK	1	0.828125	0.65
garL	1	0.328125	0.00714286
garP	1	0.546875	0.264286
garR	1	0.53125	0.335714
gatB	0.896552	0.375	0.00714286
gatC	0.931034	0.375	0.00714286
gatD	0.896552	0.375	0.0142857
gatY	1	0.6875	0.642857
gatZ	1	0.609375	0.128571
gcd	1	0.453125	0.228571
gcl	0.931034	0.3125	0.114286
gcvA	1	0.84375	0.535714
gcvH	1	0.84375	0.864286
gcvP	1	0.828125	0.778571
gcvR	1	0.6875	0.542857
gcvT	0.965517	0.84375	0.785714
ggt	1	0.75	0.807143
gidA	1	1	0.992857
gidB	0.896552	0.3125	0.0928571
glcB	0.827586	0.046875	0.285714
glcC	0.793103	0.046875	0.0857143
glcD	0.827586	0.015625	0.385714
glcE	0.758621	0	0.207143
glcF	0.689655	0	0.207143
glcG	0.827586	0.046875	0.0142857
gldA	1	0.546875	0.107143
glgA	1	0.78125	0.585714
glgB	1	0.78125	0.685714
glgC	1	0.765625	0.5
glgP	1	0.8125	0.578571
glgX	1	0.8125	0.685714
glk	1	0.796875	0.478571
glmS	0.965517	0.953125	0.985714
glmU	1	0.984375	0.992857
glnA	1	0.890625	0.871429
glnB	1	0.84375	0.571429
glnD	1	0.84375	0.835714
glnE	1	0.84375	0.828571
glnG	1	0.84375	0.842857
glnH	1	0.109375	0
glnK	1	0.78125	0.335714
glnL	1	0.84375	0.685714
glnP	1	0.703125	0.0285714
glnQ	1	0.859375	0.628571
glnS	1	0.96875	0.921429
gloA	1	0.828125	0.642857
gloB	1	0.109375	0
glpA	1	0.734375	0.2
glpB	1	0.421875	0.05
glpC	1	0.75	0.2
glpD	1	0.84375	0.75
glpE	1	0.203125	0.385714
glpF	1	0.734375	0.307143
glpG	1	0.65625	0.492857
glpK	1	0.828125	0.864286
glpQ	1	0.75	0.378571
glpR	1	0.828125	0.45
glpT	1	0.828125	0.478571
glpX	1	0.796875	0.285714
gltA	1	0.859375	0.9
gltB	0.965517	0.71875	0.735714
gltD	1	0.796875	0.742857
gltF	0	0.046875	0.00714286
gltI	1	0.8125	0.192857
gltJ	1	0.78125	0.221429
gltK	1	0.5625	0.00714286
gltL	1	0.859375	0.628571
gltP	1	0.875	0.814286
gltS	1	0.640625	0.521429
gltX	1	1	1
glxK	1	0.828125	0.65
glxR	1	0.53125	0.335714
glyA	1	0.984375	0.992857
gmd	0.965517	0.5625	0.307143
gmhB	1	0.796875	0.257143
gmk	1	0.984375	0.992857
gmr	0.965517	0.78125	0.721429
gnd	1	0.984375	0.635714
gntP	1	0.84375	0.564286
gntR	1	0.796875	0.235714
gntT	1	0.84375	0.564286
gntU	1	0.84375	0.564286
gntX	1	0.40625	0.242857
gntY	1	0.890625	0.571429
gor	1	0.859375	0.835714
gph	1	0.359375	0.185714
gpmI	1	0.671875	0.735714
gpp	1	0.84375	0.807143
greA	1	0.125	0.178571
greB	1	0.421875	0.05
groS	0.965517	0.796875	0.435714
grxB	0.965517	0.25	0.107143
grxC	0.965517	0.734375	0.478571
gshA	1	0.953125	0.7
gshB	1	0.953125	0.878571
gsk	1	0.734375	0.285714
gspA	0.413793	0.015625	0.392857
gspD	0.965517	0.421875	0.592857
gspE	1	0.734375	0.957143
gspF	1	0.84375	0.935714
gspI	0.793103	0.34375	0.371429
gspJ	0.172414	0.234375	0.157143
gspO	0.965517	0.4375	0.842857
guaA	1	0.90625	0.992857
guaB	1	0.890625	0.992857
guaC	1	0.875	0.178571
guaD	0.965517	0.203125	0.335714
gudD	1	0.484375	0.164286
gudP	1	0.546875	0.264286
gudX	0.827586	0.40625	0.0642857
gutM	0	0.015625	0.0214286
gyrA	1	1	0.985714
hcaB	0.724138	0.078125	0
hcaC	0.724138	0.265625	0.15
hcaD	0.689655	0.046875	0.107143
hcaE	0.655172	0.09375	0.0214286
hcaF	0.689655	0.078125	0.00714286
hcaR	0.724138	0.078125	0.0857143
hcaT	1	0.796875	0.271429
hchA	0.965517	0.125	0.0785714
hcp	1	0.78125	0.271429
hcr	1	0.765625	0.235714
hda	1	0.859375	0.5
hdeA	1	0.109375	0
hdeD	0.965517	0.109375	0.00714286
hdfR	1	0.359375	0.0285714
hdhA	0.965517	0.078125	0.0214286
helD	1	0.84375	0.128571
hemF	1	0.84375	0.828571
hemN	1	0.828125	0.671429
hemY	1	0.84375	0.178571
hepA	0.965517	0.84375	0.707143
hflC	1	0.984375	0.885714
hflD	1	0.46875	0.342857
hflK	1	0.84375	0.821429
hflX	1	0.875	0.95
hfq	1	0.828125	0.157143
hinT	1	0.484375	0.285714
hipA	0.827586	0.203125	0.214286
hipB	0.758621	0.046875	0.0428571
hisA	1	0.96875	0.85
hisB	1	0.96875	0.857143
hisC	1	0.96875	0.757143
hisD	1	0.96875	0.85
hisF	1	0.953125	0.85
hisG	1	0.96875	0.828571
hisH	1	0.96875	0.835714
hisI	1	0.375	0.364286
hisM	1	0.78125	0.121429
hisP	1	0.859375	0.628571
hisQ	0.965517	0.5	0.0785714
hisS	1	1	0.992857
hmp	1	0.796875	0.478571
hns	1	0.765625	0.142857
hofB	1	0.734375	0.957143
hofC	1	0.84375	0.935714
hofQ	1	0.796875	0.892857
hokE	0.0344828	0	0.00714286
holA	1	0.8125	0.25
holB	1	0.515625	0.392857
holC	0.965517	0.484375	0.192857
hpt	1	0.90625	0.921429
hrpA	1	0.859375	0.892857
hrpB	1	0.859375	0.892857
hscA	1	0.875	0.657143
hscB	1	0.359375	0.0357143
hscC	0.724138	0.28125	0.1
hsdM	0.62069	0.21875	0.314286
hsdR	0.62069	0.265625	0.285714
hslO	1	0.5	0.00714286
hslR	0.965517	0.734375	0.707143
hslU	1	0.96875	0.892857
hslV	1	0.96875	0.907143
hsrA	1	0.828125	0.45
htpG	1	0.953125	0.964286
htpX	1	0.984375	0.857143
htrC	0.517241	0.03125	0.0142857
htrE	1	0.671875	0.228571
htrL	0.482759	0.03125	0.00714286
hupA	1	0.953125	0.978571
hupB	1	0.765625	0.128571
hyaA	1	0.46875	0.235714
hyaB	1	0.46875	0.235714
hyaC	1	0.34375	0.157143
hyaD	1	0.375	0.0357143
hyaE	1	0.359375	0.0285714
hybA	1	0.359375	0.00714286
hybB	1	0.453125	0.0714286
hybC	1	0.46875	0.235714
hybD	1	0.140625	0
hybF	1	0.453125	0.214286
hybG	1	0.5	0.25
hybO	1	0.46875	0.235714
hycB	1	0.46875	0.0142857
hycC	1	0.5625	0.0571429
hycD	1	0.578125	0.05
hycE	1	0.578125	0.121429
hycG	1	0.5	0.05
hycH	1	0.578125	0.0428571
hycI	1	0.546875	0.0428571
hydN	1	0.484375	0.00714286
hyfA	0.758621	0.1875	0.0285714
hyfB	1	0.5625	0.0571429
hyfC	1	0.578125	0.05
hyfD	1	0.984375	0.671429
hyfE	0.758621	0.109375	0.0142857
hyfF	0.724138	0.203125	0.0285714
hyfG	1	0.578125	0.121429
hyfH	0.724138	0.09375	0
hyfJ	1	0.578125	0.0428571
hyfR	1	0.84375	0.842857
hyi	0.931034	0.671875	0.285714
hypA	1	0.453125	0.214286
hypB	1	0.578125	0.292857
hypC	1	0.5	0.25
hypD	1	0.578125	0.292857
hypE	1	0.578125	0.292857
hypF	0.965517	0.578125	0.292857
hyuA	0.965517	0.046875	0.114286
iaaA	0.862069	0.453125	0.0642857
iadA	0.896552	0.328125	0.1
ibpA	1	0.84375	0.264286
iclR	1	0.546875	0.0857143
idi	1	0.109375	0
idnD	0.517241	0.25	0.0357143
idnK	0.482759	0.34375	0.0571429
idnO	0.517241	0.28125	0.0642857
idnT	1	0.84375	0.564286
ihfA	0.965517	0.90625	0.65
ihfB	0.965517	0.859375	0.35
ilvA	1	0.875	0.828571
ilvB	1	0.96875	0.835714
ilvC	1	0.96875	0.878571
ilvD	0.965517	0.96875	0.871429
ilvE	1	0.84375	0.414286
ilvH	0.965517	0.5	0.221429
ilvI	1	0.96875	0.835714
ilvM	0.965517	0.796875	0.257143
inaA	1	0.078125	0.135714
infA	0.965517	0.984375	1
infC	0.344828	0.46875	0.707143
intA	1	0.8125	0.5
intD	0.655172	0.28125	0.05
intE	0.344828	0.140625	0.0214286
intF	0.0689655	0	0.00714286
intR	0.37931	0.046875	0.0214286
intS	1	0.8125	0.5
iscA	1	0.25	0.0142857
iscR	1	0.84375	0.7
iscS	1	1	0.885714
iscU	1	0.796875	0.7
ispA	1	0.953125	0.992857
ispE	1	0.96875	0.871429
ispF	1	0.453125	0.142857
ispG	1	0.953125	0.907143
ispH	1	0.96875	0.907143
ispU	1	0.984375	0.985714
ivy	1	0.171875	0
katE	1	0.734375	0.664286
katG	1	0.46875	0.0428571
kbaY	1	0.6875	0.642857
kbaZ	1	0.609375	0.128571
kch	1	0.109375	0.0428571
kdgK	1	0.71875	0.235714
kdgR	0.931034	0.5	0.0785714
kdgT	0.965517	0.265625	0.0428571
kdpA	0.965517	0.78125	0.335714
kdpB	1	0.734375	0.328571
kdpC	1	0.296875	0.0142857
kdpD	0.965517	0.734375	0.342857
kdpE	1	0.8125	0.35
kdsA	1	0.90625	0.985714
kdsB	1	0.90625	0.85
kdsC	1	0.859375	0.957143
kdsD	1	0.890625	0.985714
kdtA	1	0.90625	0.985714
kduD	0.965517	0.765625	0.142857
kduI	0.965517	0.703125	0.121429
kefA	1	0.90625	0.521429
kefB	0.965517	0.84375	0.778571
kefC	0.965517	0.84375	0.778571
kefF	1	0.4375	0.0785714
kefG	0.965517	0.8125	0.221429
kgtP	1	0.8125	0.507143
kptA	0.724138	0.140625	0.0571429
ksgA	1	1	0.985714
lacA	0.724138	0	0.05
lacI	0.896552	0.0625	0.00714286
lacY	0.965517	0.421875	0.0428571
lamB	1	0.671875	0.164286
lasT	0.965517	0.109375	0
ldcC	1	0.828125	0.45
ldhA	1	0.84375	0.514286
lepA	1	1	0.992857
leuA	0.965517	0.859375	0.664286
leuB	1	0.921875	0.85
leuC	1	0.9375	0.971429
leuD	0.965517	0.921875	0.864286
leuO	0.931034	0.40625	0.0928571
leuS	1	0.953125	1
lexA	1	0.578125	0.628571
lhr	0.758621	0.078125	0.221429
ligA	1	0.96875	0.992857
ligB	0.965517	0.703125	0.114286
ligT	1	0.25	0.0857143
lipA	1	0.96875	0.992857
lipB	1	0.96875	0.992857
lit	0.0344828	0	0.0142857
livF	1	0.796875	0.25
livG	1	0.78125	0.257143
livH	1	0.796875	0.185714
livJ	1	0.8125	0.185714
livK	1	0.8125	0.185714
livM	1	0.78125	0.185714
lldD	1	0.703125	0.485714
lldP	1	0.5625	0.592857
lldR	0.965517	0.1875	0.0357143
lolA	1	0.625	0.435714
lolB	1	0.609375	0.885714
lon	1	0.90625	0.992857
lpcA	1	0.84375	0.2
lpd	1	1	0.992857
lplA	1	0.65625	0.178571
lpp	0.965517	0.765625	0.192857
lpxA	1	0.90625	0.971429
lpxB	1	0.90625	0.985714
lpxC	1	0.90625	0.985714
lpxD	1	0.90625	0.985714
lpxH	1	0.125	0
lpxM	1	0.859375	0.385714
lrhA	1	0.40625	0.135714
lrp	1	0.84375	0.4
lsrB	0.724138	0.5	0.0428571
lsrC	0.62069	0.484375	0.0428571
lsrD	0.689655	0.546875	0.0428571
lsrF	0.724138	0.078125	0
lsrG	0.689655	0.578125	0.05
ltaE	1	0.703125	0.385714
luxS	1	0.8125	0.357143
lysA	1	0.96875	0.807143
lysC	1	0.890625	0.957143
lysP	1	0.859375	0.364286
lysR	1	0.46875	0.05
lysS	1	1	0.992857
lysU	1	1	0.992857
lyxK	0.862069	0.515625	0.0928571
maa	0.931034	0.390625	0.00714286
macA	1	0.671875	0.1
macB	0.965517	0.796875	0.564286
maeB	1	0.796875	0.835714
mak	1	0.78125	0.285714
malE	1	0.640625	0.185714
malF	0.896552	0.640625	0.214286
malG	0.862069	0.484375	0.0714286
malK	1	0.875	0.935714
malM	1	0.640625	0.114286
malP	1	0.8125	0.578571
malQ	1	0.8125	0.692857
malS	0	0.046875	0.0428571
malT	0.965517	0.625	0.378571
malX	0.931034	0.265625	0.0428571
malY	1	0.765625	0.235714
malZ	1	0.609375	0.228571
manA	1	0.796875	0.0428571
manX	0.965517	0.796875	0.114286
manY	1	0.4375	0.00714286
manZ	1	0.828125	0.128571
maoC	0.448276	0.0625	0.1
map	1	0.984375	0.992857
marC	1	0.453125	0.0357143
mazG	1	0.84375	0.821429
mcrA	0.0344828	0.03125	0.0428571
mcrB	0.241379	0.109375	0.1
mcrC	0.206897	0	0.00714286
mdaB	1	0.765625	0.264286
mdh	1	0.796875	0.307143
mdlA	1	1	0.985714
mdlB	1	1	0.985714
mdoB	0.965517	0.5	0.135714
mdoC	1	0.453125	0.0285714
mdoD	1	0.703125	0.421429
mdoG	1	0.703125	0.421429
mdoH	1	0.703125	0.414286
mdtA	1	0.78125	0.307143
mdtB	1	0.859375	0.985714
mdtC	1	0.859375	0.985714
mdtD	1	0.828125	0.45
mdtF	1	0.859375	0.985714
mdtG	0.931034	0.53125	0.0214286
mdtH	1	0.84375	0.0571429
mdtI	0.965517	0.640625	0.0571429
mdtJ	0.931034	0.3125	0.0428571
mdtK	1	0.8125	0.785714
mdtL	1	0.4375	0.0571429
melA	0.965517	0.40625	0.0428571
melB	0.724138	0.328125	0.0285714
melR	0.965517	0.390625	0.0857143
menA	1	0.765625	0.371429
menB	1	0.796875	0.407143
menC	1	0.46875	0.171429
menD	1	0.796875	0.407143
menE	1	0.796875	0.414286
menF	1	0.796875	0.485714
mepA	1	0.46875	0.1
metA	1	0.859375	0.378571
metB	1	0.84375	0.907143
metC	1	0.859375	0.514286
metE	1	0.96875	0.65
metF	1	0.96875	0.821429
metH	1	0.78125	0.678571
metI	1	0.859375	0.628571
metJ	1	0.859375	0.442857
metK	1	0.96875	0.992857
metL	1	0.828125	0.285714
metN	1	0.859375	0.657143
metQ	1	0.859375	0.614286
metR	0.965517	0.8125	0.778571
mfd	1	0.953125	0.992857
mglA	1	0.828125	0.485714
mglB	0.965517	0.71875	0.178571
mglC	1	0.75	0.178571
mgsA	1	0.84375	0.364286
mgtA	0.965517	0.8125	0.342857
mhpA	0.724138	0.0625	0.0142857
mhpB	0.724138	0.0625	0.00714286
mhpC	0.724138	0.046875	0.0142857
mhpD	0.689655	0.0625	0.0357143
mhpE	0.724138	0.078125	0.114286
mhpF	0.724138	0.0625	0.0714286
mhpR	0.724138	0	0.0142857
mhpT	0.758621	0.0625	0.0928571
miaA	1	0.984375	0.985714
miaB	1	0.9375	0.964286
minC	0.965517	0.4375	0.192857
mioC	1	0.859375	0.4
mlrA	0.724138	0.28125	0.00714286
mltA	1	0.78125	0.264286
mltB	1	0.78125	0.4
mltC	1	0.875	0.321429
mltD	1	0.859375	0.692857
mmuM	0.0689655	0.1875	0.278571
mmuP	1	0.859375	0.364286
mngA	0	0.03125	0.00714286
mngB	0.482759	0.109375	0.0142857
mngR	0.551724	0.109375	0.00714286
mntH	1	0.84375	0.264286
mntR	1	0.265625	0.0928571
moaA	1	0.828125	0.792857
moaB	1	0.578125	0.257143
moaC	1	0.84375	0.792857
moaD	0.965517	0.78125	0.464286
moaE	1	0.53125	0.621429
mobB	1	0.109375	0.00714286
modA	0.965517	0.15625	0.0785714
modB	0.965517	0.453125	0.0357143
modC	0.965517	0.828125	0.571429
modF	0.965517	0.8125	0.207143
moeA	1	0.84375	0.792857
moeB	1	0.828125	0.914286
mog	1	0.828125	0.378571
motA	1	0.78125	0.4
motB	1	0.328125	0.0642857
mpl	1	0.8125	0.921429
mppA	1	0.84375	0.685714
mprA	0.965517	0.5625	0.0142857
mraW	1	1	0.928571
mraZ	0.931034	0.15625	0.342857
mrcB	1	0.96875	0.914286
mreB	1	0.875	0.921429
mrp	1	0.859375	0.985714
mrr	0.275862	0.140625	0.0214286
mscL	1	0.78125	0.514286
mscS	1	0.96875	0.771429
msrA	1	0.796875	0.392857
mtgA	1	0.78125	0.592857
mtlA	1	0.84375	0.178571
mtlD	1	0.84375	0.178571
mtlR	1	0.734375	0.178571
mtr	1	0.796875	0.364286
mukB	1	0.84375	0.257143
mukE	1	0.859375	0.257143
mukF	1	0.859375	0.264286
murA	0.965517	0.984375	0.992857
murB	1	0.8125	0.742857
murC	1	0.96875	0.985714
murD	1	0.984375	0.992857
murE	1	0.96875	0.992857
murF	1	0.953125	0.978571
murG	1	0.921875	0.964286
murI	1	0.546875	0.0428571
murP	1	0.484375	0.1
mutH	1	0.875	0.485714
mutL	1	0.9375	0.942857
mutM	1	0.84375	0.95
mutS	1	0.9375	0.964286
mutT	0.965517	0.8125	0.478571
mutY	1	0.984375	0.907143
mviM	0.965517	0.4375	0.0142857
nac	1	0.25	0.0142857
nadA	1	0.828125	0.807143
nadB	1	0.90625	0.985714
nadC	1	0.875	0.871429
nadE	1	0.609375	0.4
nadR	1	0.796875	0.128571
nagA	1	0.875	0.671429
nagB	1	0.875	0.328571
nagC	1	0.84375	0.171429
nagD	1	0.46875	0.15
nagE	1	0.9375	0.357143
nagK	1	0.78125	0.285714
nagZ	1	0.859375	0.95
nanA	1	0.40625	0.107143
nanE	1	0.4375	0.192857
nanK	1	0.75	0.0857143
nanR	0.965517	0.40625	0.0214286
nanT	1	0.59375	0.00714286
napA	1	0.796875	0.714286
napB	1	0.40625	0.0142857
napC	1	0.359375	0.0571429
napD	1	0.5625	0.428571
napF	0.965517	0.09375	0.00714286
napG	1	0.421875	0.257143
napH	1	0.390625	0.257143
narG	1	0.578125	0.15
narH	1	0.59375	0.171429
narI	1	0.546875	0.15
narJ	1	0.46875	0.0428571
narL	0.965517	0.578125	0.0714286
narP	0.965517	0.109375	0
narQ	1	0.796875	0.45
narV	1	0.546875	0.15
narX	1	0.796875	0.45
narY	1	0.59375	0.171429
narZ	1	0.578125	0.15
ndh	1	0.859375	0.75
ndk	1	0.875	0.814286
nei	0.896552	0.515625	0.0214286
nemA	1	0.71875	0.6
nfi	1	0.453125	0.00714286
nfnB	1	0.390625	0.235714
nfo	1	0.921875	0.242857
nfrA	0.931034	0.015625	0.0428571
nfrB	0.793103	0.046875	0.0571429
nfsA	0.793103	0.0625	0
nhaA	1	0.765625	0.614286
nhaB	1	0.75	0.478571
nhaR	1	0.796875	0.285714
nhoA	0.931034	0.265625	0.00714286
nikA	0.965517	0.265625	0.0357143
nikB	0.965517	0.203125	0.00714286
nikC	0.965517	0.203125	0.00714286
nikD	0.965517	0.15625	0.0142857
nikE	0.965517	0.203125	0.0142857
nikR	1	0.484375	0.114286
nirB	1	0.765625	0.485714
nirC	1	0.578125	0.0285714
nirD	1	0.71875	0.235714
nlpA	1	0.859375	0.614286
nlpC	1	0.359375	0.15
nlpD	1	0.46875	0.171429
nlpE	1	0.21875	0.25
nlpI	1	0.84375	0.392857
norR	1	0.84375	0.842857
nrdD	1	0.828125	0.4
nrdE	1	0.875	0.942857
nrdF	1	0.765625	0.05
nrdG	1	0.375	0.0357143
nrdH	0.931034	0.734375	0.0285714
nrdI	1	0.75	0.0285714
nrfA	0.965517	0.40625	0.335714
nrfB	0.931034	0.09375	0.185714
nrfC	0.965517	0.421875	0.257143
nrfD	0.965517	0.390625	0.214286
nrfE	0.965517	0.34375	0.135714
nrfF	0.931034	0.09375	0.00714286
nrfG	0.965517	0.09375	0
nth	1	0.921875	0.942857
nudB	0.896552	0.71875	0.107143
nudC	1	0.828125	0.585714
nudD	0.931034	0.171875	0.0285714
nudE	1	0.453125	0.407143
nudF	1	0.84375	0.6
nudG	1	0.375	0.228571
nudH	1	0.859375	0.764286
nuoA	1	0.8125	0.221429
nuoB	1	0.984375	0.55
nuoC	1	0.984375	0.485714
nuoE	1	0.5	0.0857143
nuoF	1	0.984375	0.564286
nuoG	1	0.984375	0.485714
nuoH	1	0.984375	0.55
nuoJ	1	0.4375	0.00714286
nuoK	1	0.875	0.264286
nuoL	1	0.984375	0.671429
nuoM	1	0.984375	0.55
nuoN	1	0.90625	0.55
nupC	1	0.828125	0.1
nupG	1	0.640625	0.0571429
nusA	1	1	0.992857
nusB	0.965517	0.8125	0.392857
nusG	1	1	0.992857
ogt	0.965517	0.828125	0.807143
ompA	1	0.84375	0.0857143
ompC	1	0.765625	0.05
ompF	0.103448	0.078125	0.1
ompG	0.896552	0.0625	0.0142857
ompN	1	0.765625	0.05
ompR	1	0.828125	0.578571
ompT	0.724138	0.53125	0.0428571
ompW	1	0.703125	0.278571
oppA	1	0.84375	0.685714
oppB	1	0.859375	0.828571
oppC	1	0.859375	0.771429
oppD	1	0.84375	0.678571
oppF	1	0.84375	0.678571
osmC	1	0.484375	0.207143
osmE	1	0.5625	0.107143
osmY	1	0.390625	0.1
otsA	1	0.453125	0.171429
otsB	1	0.09375	0.05
oxc	0.965517	0.125	0.0142857
oxyR	1	0.84375	0.75
paaA	0.448276	0.0625	0.1
paaB	0.448276	0.0625	0.0214286
paaC	0.448276	0.0625	0.0785714
paaD	0.448276	0	0.0214286
paaE	0.448276	0.0625	0.114286
paaF	0.482759	0.09375	0.328571
paaG	0.448276	0.0625	0.135714
paaH	0.551724	0.078125	0.25
paaI	0.448276	0.0625	0.1
paaJ	1	0.828125	0.828571
paaK	0.448276	0.0625	0.107143
paaX	0.448276	0.0625	0.0928571
pabB	1	0.921875	0.942857
pabC	1	0.515625	0.6
pal	1	0.453125	0.264286
panB	1	0.921875	0.871429
panC	1	0.921875	0.871429
panD	1	0.84375	0.414286
panE	1	0.46875	0.107143
panF	1	0.84375	0.185714
parE	1	1	0.992857
pbpC	1	0.96875	0.914286
pbpG	1	0.75	0.45
pcm	0.965517	0.78125	0.328571
pcnB	1	0.875	0.864286
pdhR	1	0.609375	0.25
pdxA	1	0.890625	0.835714
pdxB	1	0.90625	0.678571
pdxJ	1	0.90625	0.807143
pdxK	1	0.09375	0.00714286
pdxY	1	0.796875	0.442857
pepA	1	0.984375	0.957143
pepB	1	0.84375	0.535714
pepD	1	0.84375	0.492857
pepE	0.965517	0.34375	0.121429
pepN	1	0.859375	0.807143
pepP	1	0.859375	0.664286
pepQ	1	0.84375	0.321429
pepT	1	0.828125	0.257143
perR	0.103448	0	0.0142857
pfkA	1	0.984375	0.514286
pfkB	1	0.453125	0.0357143
pflB	1	0.828125	0.414286
pflD	1	0.5625	0.05
pfs	1	0.5625	0.207143
pgi	1	0.921875	0.771429
pgk	1	1	0.985714
pgm	1	0.890625	0.535714
pgpA	1	0.84375	0.75
pgpB	1	0.234375	0.0357143
pheA	1	0.9375	0.935714
pheP	1	0.859375	0.364286
pheS	1	1	0.985714
pheT	0.965517	1	0.992857
phnA	0.965517	0.640625	0.557143
phnB	0.931034	0.171875	0.2
phnD	0.965517	0.140625	0.0785714
phnF	0.965517	0.25	0.0857143
phnG	0.931034	0.125	0.00714286
phnH	0.965517	0.125	0.00714286
phnI	0.965517	0.421875	0.0928571
phnJ	0.931034	0.421875	0.0928571
phnK	0.965517	0.421875	0.0928571
phnL	0.965517	0.421875	0.0928571
phnM	0.965517	0.421875	0.0928571
phnO	0.931034	0.3125	0.00714286
phnP	0.965517	0.109375	0.0857143
phoA	0.965517	0.421875	0.0285714
phoB	0.965517	0.765625	0.792857
phoE	1	0.765625	0.05
phoH	0.896552	0.609375	0.607143
phoP	1	0.453125	0.3
phoR	1	0.8125	0.807143
phoU	1	0.796875	0.242857
php	0.862069	0.171875	0.0142857
phr	1	0.90625	0.692857
pin	0.413793	0.140625	0.00714286
pinR	0.62069	0.0625	0.0285714
pldA	1	0.453125	0.0642857
pldB	1	0.78125	0.2
plsC	1	0.515625	0.157143
plsX	1	0.875	0.785714
pmbA	1	0.9375	0.778571
pncA	0.965517	0.140625	0.0714286
pncB	0.965517	0.90625	0.385714
pnp	1	0.921875	0.992857
pntA	1	0.8125	0.8
pntB	1	0.8125	0.807143
polB	0.965517	0.75	0.278571
potA	1	0.875	0.935714
potB	1	0.828125	0.728571
potC	1	0.53125	0.328571
potD	1	0.828125	0.721429
potE	1	0.6875	0.307143
potF	1	0.828125	0.721429
potG	1	0.875	0.935714
potH	1	0.828125	0.728571
potI	1	0.78125	0.457143
poxA	1	0.921875	0.671429
poxB	1	0.703125	0.242857
ppa	1	1	0.75
ppc	1	0.828125	0.792857
ppdD	0.965517	0.453125	0.128571
pphA	0.931034	0.03125	0.0357143
pphB	0.931034	0.015625	0.00714286
ppiA	1	0.84375	0.0285714
ppiB	0.965517	0.546875	0.564286
ppiC	0.862069	0.21875	0.0357143
ppiD	1	0.84375	0.75
ppk	1	0.84375	0.671429
pppA	0.965517	0.4375	0.842857
ppx	1	0.84375	0.807143
pqiA	1	0.859375	0.35
pqiB	1	0.859375	0.321429
pqqL	1	0.828125	0.271429
prfA	1	0.9375	1
prfC	1	0.9375	0.985714
prkB	1	0.796875	0.385714
prlC	1	0.875	0.971429
prmA	1	0.859375	0.871429
prmB	1	0.796875	0.942857
proA	1	0.84375	0.871429
proB	1	0.84375	0.864286
proC	1	0.4375	0.00714286
proP	1	0.8125	0.507143
proQ	1	0.796875	0.464286
proS	1	1	0.992857
proV	1	0.8125	0.435714
proW	1	0.8125	0.321429
proX	1	0.8125	0.157143
proY	1	0.859375	0.364286
prpB	0.931034	0.3125	0.714286
prpC	1	0.859375	0.9
prpE	0.931034	0.25	0.378571
prpR	1	0.84375	0.842857
prsA	1	1	0.992857
psiF	1	0.421875	0.00714286
pspA	1	0.515625	0.0214286
pspB	0.965517	0.5	0.235714
pspF	1	0.84375	0.321429
pstA	1	0.84375	0.235714
pstB	1	0.859375	0.778571
pstC	1	0.859375	0.492857
pstS	1	0.84375	0.242857
pta	1	0.875	0.714286
pth	1	0.96875	0.992857
ptr	1	0.84375	0.392857
ptrB	1	0.8125	0.564286
ptsA	1	0.96875	0.871429
ptsG	1	0.9375	0.357143
ptsH	0.965517	0.9375	0.4
ptsI	1	0.96875	0.871429
ptsN	1	0.359375	0.2
ptsP	1	0.96875	0.871429
purA	1	0.984375	0.978571
purB	1	0.984375	0.978571
purC	1	0.75	0.428571
purD	1	0.875	0.907143
purE	1	0.875	0.9
purH	1	0.96875	0.985714
purK	0.965517	0.875	0.9
purL	1	0.875	0.978571
purM	1	0.875	0.992857
purN	0.965517	0.34375	0.228571
purR	1	0.84375	0.571429
purU	1	0.859375	0.771429
putA	1	0.875	0.892857
putP	1	0.796875	0.757143
puuA	0.724138	0.203125	0.264286
puuB	0.724138	0.203125	0.435714
puuC	1	0.875	0.892857
puuD	0.724138	0.109375	0.121429
puuE	1	0.953125	0.985714
puuP	0.724138	0.1875	0.128571
puuR	0.724138	0.203125	0.0357143
pykA	1	1	0.921429
pykF	1	1	0.921429
pyrB	1	0.9375	0.878571
pyrC	1	0.9375	0.671429
pyrD	1	0.9375	0.921429
pyrE	1	0.84375	0.707143
pyrH	1	1	0.992857
pyrI	1	0.921875	0.164286
qor	0.965517	0.8125	0.164286
qseB	1	0.5	0.35
qseC	0.965517	0.515625	0.1
queA	1	0.9375	0.964286
radA	1	0.859375	0.964286
rarA	0.965517	0.09375	0.00714286
rarD	0.965517	0.8125	0.578571
rbbA	1	0.71875	0.728571
rbfA	1	0.453125	0.457143
rbn	1	0.46875	0.735714
rbsA	1	0.828125	0.485714
rbsB	1	0.578125	0.257143
rbsC	1	0.8125	0.328571
rbsD	0.965517	0.59375	0.25
rbsK	1	0.828125	0.55
rbsR	1	0.84375	0.571429
rcsB	1	0.5	0.1
rcsC	1	0.859375	0.878571
rcsF	0.965517	0.609375	0.185714
rdgC	1	0.859375	0.828571
recA	0.965517	0.875	0.985714
recB	1	0.53125	0.935714
recC	1	0.875	0.857143
recD	1	1	0.871429
recE	0.551724	0.078125	0.00714286
recF	1	0.84375	0.95
recG	1	0.953125	0.992857
recJ	1	0.875	0.985714
recN	1	0.859375	0.964286
recO	1	0.15625	0
recR	1	0.859375	0.835714
recT	0.344828	0.109375	0
relA	1	0.859375	0.985714
relB	0.206897	0.09375	0.0428571
relE	0.37931	0.34375	0.228571
rep	1	0.953125	0.992857
rfaB	0.137931	0.265625	0.0142857
rfaC	1	0.890625	0.257143
rfaD	1	0.890625	0.364286
rfaE	1	0.953125	0.664286
rfaF	1	0.890625	0.471429
rfaG	1	0.390625	0.164286
rfaJ	0.172414	0.25	0.0357143
rfaP	1	0.359375	0.157143
rfaS	0.172414	0	0.00714286
rfaY	0.62069	0.078125	0
rfbA	1	0.84375	0.721429
rfbB	1	0.84375	0.742857
rfbC	0.448276	0.390625	0.628571
rfbD	0.413793	0.390625	0.578571
rfbX	0.310345	0.125	0.0857143
rfe	1	0.84375	0.328571
rffA	1	0.875	0.114286
rffD	1	0.84375	0.564286
rffE	1	0.84375	0.4
rffG	1	0.84375	0.742857
rffH	1	0.84375	0.721429
rffM	1	0.15625	0.0428571
rhaR	1	0.46875	0.0428571
rhaS	1	0.46875	0.0428571
rhaT	0.931034	0.640625	0.0285714
rhlB	1	0.84375	0.785714
rhlE	1	1	0.992857
rhsA	0.689655	0.5	0.321429
rhtA	0.965517	0.78125	0.264286
rhtB	1	0.78125	0.1
rhtC	0.965517	0.421875	0.271429
ribB	1	0.8125	0.428571
ribD	1	0.984375	0.985714
ribE	1	0.9375	0.878571
ribF	1	0.96875	0.985714
rihA	1	0.5625	0.357143
rihB	1	0.5625	0.357143
rihC	0.931034	0.46875	0.0142857
rimI	1	0.671875	0.0785714
rimJ	1	0.734375	0.0214286
rimK	1	0.578125	0.764286
rimL	0.758621	0.3125	0.0714286
rimM	1	0.828125	0.428571
rlmB	1	0.90625	0.971429
rlpA	1	0.453125	0.135714
rluA	1	0.84375	0.664286
rluB	1	0.9375	0.971429
rluC	1	0.96875	0.907143
rluD	1	1	0.978571
rmf	0.793103	0.484375	0.307143
rmuC	1	0.875	0.714286
rna	0.965517	0.09375	0
rnb	1	0.84375	0.3
rnc	1	0.953125	0.985714
rnd	1	0.84375	0.171429
rne	1	0.921875	0.992857
rng	1	0.921875	0.992857
rnhA	1	0.890625	0.935714
rnhB	1	0.890625	0.971429
rnk	1	0.78125	0.307143
rnpA	1	0.71875	0.35
rnr	1	0.921875	0.985714
rnt	1	0.828125	0.671429
rob	1	0.578125	0.0785714
rof	1	0.6875	0.1
rpe	1	1	1
rph	0.931034	0.859375	0.957143
rpiA	1	0.921875	0.978571
rpiB	0.827586	0.0625	0.0571429
rpiR	0.62069	0.015625	0.0142857
rplA	0.965517	0.96875	0.992857
rplD	1	0.984375	0.85
rplI	1	0.828125	0.178571
rplW	0.965517	0.765625	0.7
rpmE	0.896552	0.96875	0.835714
rpmF	0.896552	0.765625	0.985714
rpmG	0.965517	0.875	0.907143
rpmJ	0.689655	0.625	0.635714
rpoA	1	1	1
rpoB	1	1	0.992857
rpoC	1	1	0.992857
rpoH	1	1	0.992857
rpoN	1	0.84375	0.757143
rpoS	1	1	1
rpoZ	1	0.828125	0.4
rpsE	1	0.984375	1
rpsF	1	0.84375	0.45
rpsT	0.965517	0.34375	0.192857
rraA	0.965517	0.453125	0.285714
rrmA	1	0.4375	0.0214286
rrmJ	1	0.9375	0.992857
rseB	1	0.453125	0.214286
rsgA	1	0.859375	0.742857
rsmB	1	0.859375	0.942857
rsmC	1	0.890625	0.357143
rspA	0.862069	0.453125	0.142857
rspB	0.827586	0.40625	0.0285714
rssA	1	0.546875	0.45
rstA	1	0.375	0.385714
rstB	1	0.765625	0.435714
rsuA	1	0.859375	0.4
rsxA	1	0.921875	0.664286
rsxB	1	0.125	0.05
rsxC	1	0.90625	0.578571
rsxD	1	0.921875	0.664286
rsxE	1	0.921875	0.628571
rsxG	1	0.375	0.0214286
rtcA	1	0.21875	0.0785714
rtcB	0.965517	0.328125	0.264286
rtcR	0.965517	0.265625	0.0785714
rtn	1	0.703125	0.0928571
rumA	0.965517	0.65625	0.907143
rumB	1	0.765625	0.278571
rusA	0.896552	0.15625	0.0214286
ruvA	1	0.859375	0.978571
ruvB	1	0.859375	0.978571
ruvC	1	0.875	0.978571
sapA	1	0.84375	0.685714
sapB	1	0.859375	0.828571
sapC	1	0.859375	0.771429
sapD	1	0.859375	0.442857
sbcB	1	0.9375	0.828571
sbcC	1	0.8125	0.478571
sbcD	1	0.796875	0.314286
sbmA	1	0.53125	0.0714286
sbp	1	0.828125	0.4
sdaA	1	0.84375	0.807143
sdaB	1	0.84375	0.807143
sdaC	1	0.859375	0.521429
sdhA	1	0.90625	0.985714
sdhB	1	0.90625	0.964286
sdhC	1	0.53125	0.471429
sdiA	0.931034	0.375	0.171429
secA	1	1	0.985714
secG	1	0.703125	0.2
selA	0.965517	0.703125	0.278571
selB	1	0.65625	0.285714
selD	1	0.703125	0.45
seqA	1	0.46875	0.271429
serA	1	0.859375	0.942857
serB	1	0.84375	0.728571
serC	1	1	0.964286
serS	1	1	1
setB	0.965517	0.78125	0.15
setC	0.965517	0.78125	0.15
sfcA	1	0.828125	0.592857
sfmD	1	0.671875	0.228571
sfsA	1	0.84375	0.642857
sfsB	1	0.5	0.05
sgbE	1	0.8125	0.271429
sgbH	1	0.421875	0.0714286
sgbU	1	0.65625	0.157143
sgcB	0.241379	0.234375	0
sgcC	0.241379	0.234375	0
sgcQ	0.241379	0.234375	0
sgcR	0.0344828	0.375	0.114286
sgcX	0.827586	0.3125	0.0428571
sgrR	0.965517	0.828125	0.135714
shiA	0.965517	0.1875	0.00714286
slp	1	0.8125	0.35
slt	1	0.828125	0.871429
slyA	1	0.625	0.142857
slyB	1	0.828125	0.142857
slyD	1	0.375	0.05
slyX	0.931034	0.4375	0.264286
smf	0.931034	0.8125	0.921429
smg	1	0.40625	0.321429
smpA	0.896552	0.5	0.0428571
smpB	1	1	0.992857
sodA	1	0.921875	0.985714
sodB	1	0.921875	0.985714
sodC	1	0.375	0.00714286
sohA	0.793103	0.015625	0.0285714
sohB	1	0.9375	0.835714
solA	1	0.703125	0.0571429
soxR	1	0.09375	0.107143
speA	1	0.859375	0.685714
speB	1	0.5625	0.192857
speC	1	0.828125	0.45
speD	1	0.875	0.242857
speE	1	0.859375	0.164286
speF	1	0.828125	0.45
speG	1	0.703125	0.135714
spoT	1	0.859375	0.985714
sppA	1	0.921875	0.6
spr	1	0.40625	0.0285714
sprT	1	0.40625	0.00714286
spy	1	0.53125	0.107143
srlA	0.827586	0.421875	0.05
srlB	0.931034	0.171875	0.0214286
srlD	0.931034	0.4375	0.05
srlE	0.827586	0.421875	0.05
srlR	0.931034	0.125	0
srmB	1	0.859375	0.342857
ssb	1	0.859375	0.785714
sseA	1	0.796875	0.371429
sseB	1	0.546875	0.0285714
ssnA	0.965517	0.03125	0.0285714
sspA	1	0.65625	0.964286
sspB	1	0.65625	0.964286
sstT	1	0.75	0.55
ssuA	1	0.5	0.164286
ssuB	1	0.5	0.2
ssuC	1	0.46875	0.185714
ssuD	1	0.46875	0.185714
ssuE	1	0.1875	0.1
stfR	0	0	0
sthA	1	0.859375	0.485714
sucB	1	1	0.992857
sucC	1	0.90625	0.992857
sucD	1	0.875	0.985714
sufA	0.965517	0.59375	0.171429
sufB	1	0.84375	0.378571
sufC	1	0.859375	0.378571
sufD	1	0.828125	0.371429
sufE	1	0.71875	0.25
sufI	1	0.78125	0.207143
sufS	1	0.90625	0.942857
sugE	1	0.484375	0.385714
surA	0.965517	0.890625	0.821429
surE	1	0.765625	0.864286
tadA	1	0.921875	0.992857
talA	1	1	0.764286
talB	1	1	0.764286
tam	0.931034	0.09375	0.00714286
tap	1	0.765625	0.45
tar	1	0.765625	0.45
tas	1	0.796875	0.657143
tatA	1	0.765625	0.664286
tatB	0.965517	0.171875	0.385714
tatC	1	0.859375	0.885714
tatD	1	0.65625	0.45
tatE	1	0.765625	0.664286
tauA	0.965517	0.453125	0.15
tauB	0.965517	0.15625	0.0214286
tauC	0.931034	0.453125	0.1
tauD	1	0.46875	0.171429
tbpA	0.965517	0.84375	0.285714
tdcB	1	0.875	0.828571
tdcC	1	0.421875	0.00714286
tdcD	1	0.96875	0.671429
tdcE	1	0.828125	0.414286
tdcG	1	0.84375	0.807143
tdh	1	0.796875	0.521429
tdk	1	0.796875	0.55
tehA	0.931034	0.484375	0.0714286
tesA	0.965517	0.09375	0
tesB	1	0.828125	0.707143
tgt	1	0.890625	0.978571
thiC	1	0.84375	0.785714
thiD	1	0.84375	0.642857
thiE	1	0.296875	0.05
thiF	1	0.828125	0.914286
thiG	1	0.8125	0.828571
thiH	1	0.796875	0.328571
thiM	1	0.625	0.207143
thiP	0.965517	0.859375	0.278571
thiQ	0.965517	0.359375	0.0285714
thrA	1	0.890625	0.957143
thrB	1	0.734375	0.0357143
thrC	1	0.984375	0.807143
thrS	1	1	0.992857
tiaE	1	0.796875	0.242857
tig	1	0.9375	0.978571
tktA	1	1	1
tktB	1	1	1
tldD	1	0.921875	0.778571
tmk	1	0.984375	0.985714
tnaA	1	0.171875	0.15
tnaB	1	0.796875	0.364286
tolB	0.965517	0.90625	0.971429
tolC	1	0.84375	0.757143
tolQ	1	0.859375	0.9
tolR	1	0.90625	0.95
topA	1	0.921875	0.992857
torA	0.965517	0.703125	0.328571
torC	1	0.328125	0.335714
torD	1	0.046875	0.192857
torR	1	0.125	0.0928571
torS	1	0.3125	0.128571
torT	1	0.296875	0.114286
torY	0.965517	0.09375	0.114286
tpx	0.965517	0.109375	0
treA	1	0.5	0.192857
treB	0.965517	0.78125	0.2
treC	1	0.734375	0.514286
treF	1	0.5	0.192857
treR	1	0.453125	0.00714286
trkA	0.965517	0.875	0.75
trkD	1	0.84375	0.35
trkG	1	0.859375	0.75
trkH	1	0.859375	0.75
trmC	1	0.828125	0.685714
trmD	1	0.984375	0.992857
trmE	1	1	1
trmH	1	0.578125	0.0642857
trmU	1	1	0.992857
trpA	1	0.953125	0.957143
trpB	1	0.921875	0.957143
trpC	0.965517	0.828125	0.485714
trpD	1	0.734375	0.678571
trpE	1	0.921875	0.942857
trpR	1	0.828125	0.207143
trpS	1	1	1
truA	1	1	0.964286
truD	1	0.828125	0.771429
trxA	0.965517	0.984375	0.985714
trxB	1	0.953125	0.985714
trxC	1	0.8125	0.142857
tsf	0.965517	0.984375	0.992857
tsgA	0.965517	0.71875	0.0785714
tsr	1	0.765625	0.45
tsx	1	0.609375	0.0857143
ttdA	0.965517	0.109375	0
ttk	1	0.84375	0.414286
tus	1	0.828125	0.0571429
tynA	0.482759	0.046875	0.0571429
tyrA	1	0.84375	0.542857
tyrB	1	0.90625	0.714286
tyrP	1	0.765625	0.521429
tyrR	1	0.84375	0.478571
tyrS	0.965517	1	0.985714
ubiB	1	0.90625	0.921429
ubiE	1	0.90625	0.935714
ubiF	1	0.90625	0.942857
ubiG	1	0.90625	0.935714
ubiH	1	0.90625	0.942857
ucpA	1	0.140625	0.0642857
udk	1	0.75	0.35
udp	1	0.546875	0.0214286
ugd	1	0.828125	0.65
ugpA	1	0.765625	0.00714286
ugpB	1	0.765625	0.135714
ugpC	1	0.875	0.935714
ugpE	1	0.796875	0.128571
ugpQ	1	0.09375	0.0214286
uhpA	1	0.671875	0.1
uhpB	1	0.421875	0.0928571
uhpC	1	0.40625	0.0142857
uhpT	1	0.421875	0.1
uidA	0.862069	0.109375	0.0428571
uidB	1	0.75	0.257143
uidR	0.965517	0.125	0
ulaA	1	0.421875	0.142857
ulaB	0.931034	0.40625	0.0142857
ulaC	0.275862	0.109375	0
ulaD	1	0.421875	0.0714286
ulaE	1	0.65625	0.157143
ulaF	1	0.8125	0.271429
ulaG	1	0.453125	0.128571
ulaR	1	0.375	0.121429
umuC	1	0.4375	0.292857
umuD	1	0.484375	0.321429
ung	1	0.953125	0.921429
upp	1	0.875	0.828571
uraA	1	0.703125	0.642857
ushA	1	0.703125	0.535714
uspA	1	0.875	0.257143
uspE	1	0.8125	0.428571
uspG	0	0	0
uup	1	0.921875	0.985714
uvrA	0.965517	0.859375	0.971429
uvrB	1	0.859375	0.971429
uvrC	1	0.859375	0.971429
uvrD	1	0.953125	0.992857
uvrY	0.931034	0.46875	0.0357143
uxaA	1	0.734375	0.242857
uxaB	0.931034	0.46875	0.0428571
uxaC	1	0.765625	0.214286
uxuA	0.965517	0.78125	0.171429
uxuB	1	0.796875	0.3
uxuR	0.965517	0.421875	0.121429
vacJ	1	0.75	0.235714
valS	1	1	1
visC	1	0.90625	0.942857
wbbH	0	0	0
wbbI	0.103448	0	0.00714286
wbbJ	0.103448	0	0.0214286
wbbK	0.103448	0	0.00714286
wcaA	0.965517	0.3125	0.0285714
wcaB	0.965517	0.390625	0.05
wcaC	0.931034	0.375	0.00714286
wcaD	0.965517	0.328125	0.00714286
wcaF	0.965517	0.390625	0.00714286
wcaI	0.931034	0.390625	0.0285714
wcaJ	0.965517	0.5625	0.721429
wcaK	0.931034	0.34375	0.00714286
wcaL	0.931034	0.421875	0.0214286
wrbA	0.896552	0.59375	0.192857
wza	0.965517	0.546875	0.221429
wzb	0.965517	0.453125	0.0928571
wzc	1	0.609375	0.357143
wzxC	0.931034	0.375	0
wzxE	1	0.84375	0.114286
wzzE	1	0.71875	0.05
xapA	0.62069	0.40625	0.178571
xapB	1	0.640625	0.0571429
xapR	0.586207	0.234375	0.00714286
xdhA	1	0.140625	0.328571
xdhB	0.965517	0.078125	0.0142857
xdhC	0.931034	0.09375	0.0142857
xdhD	1	0.140625	0.328571
xerC	1	0.84375	0.878571
xerD	1	0.84375	0.878571
xseA	0.965517	0.859375	0.957143
xseB	0.965517	0.609375	0.628571
xthA	1	0.875	0.807143
xylA	1	0.703125	0.257143
xylB	1	0.765625	0.364286
xylE	1	0.53125	0.292857
xylF	0.965517	0.484375	0.114286
xylG	1	0.828125	0.485714
xylH	0.965517	0.46875	0.121429
xylR	1	0.71875	0.15
yaaA	1	0.859375	0.785714
yaaI	0.965517	0.3125	0
yaaJ	1	0.453125	0.735714
yaaU	1	0.578125	0.1
yaaW	0.931034	0.375	0.0571429
yacF	1	0.359375	0.128571
yacG	0.793103	0.84375	0.557143
yacH	1	0.4375	0.242857
yacL	0.965517	0.828125	0.414286
yadB	1	0.828125	0.671429
yadD	0.862069	0.46875	0.00714286
yadE	1	0.609375	0.178571
yadG	1	0.859375	0.85
yadH	1	0.875	0.9
yadR	1	0.703125	0.357143
yadS	1	0.421875	0.321429
yaeB	0.448276	0.28125	0.257143
yaeH	1	0.84375	0.157143
yaeI	0.310345	0.046875	0.05
yaeJ	1	0.4375	0.0142857
yaeP	0.896552	0.71875	0.142857
yaeQ	1	0.421875	0.1
yaeR	1	0.53125	0.0428571
yaeT	1	0.90625	0.985714
yafC	1	0.6875	0.25
yafD	1	0.453125	0.0428571
yafJ	1	0.828125	0.664286
yafL	1	0.28125	0.05
yafM	0.551724	0.21875	0.185714
yafN	0.62069	0.046875	0.0142857
yafO	0.517241	0.046875	0.00714286
yafP	0.931034	0.3125	0.257143
yafQ	0.586207	0.125	0.0142857
yafV	1	0.71875	0.314286
yafW	0.827586	0.296875	0.0571429
yafX	0.62069	0.109375	0.0142857
yagA	0.0689655	0	0.0357143
yagE	0.0689655	0.1875	0
yagF	0.172414	0.03125	0
yagH	0.0689655	0.0625	0.0928571
yagI	1	0.546875	0.0857143
yagJ	0.0689655	0	0.05
yagK	0.0689655	0	0.0357143
yagQ	0.586207	0	0.05
yagR	1	0.140625	0.328571
yagS	0.586207	0.03125	0.164286
yagT	0.551724	0.03125	0.0857143
yagU	0.793103	0.171875	0.0642857
yagV	0.827586	0.046875	0.0142857
yagW	0.827586	0.0625	0.00714286
yagX	0.862069	0.0625	0.0428571
yagY	0.862069	0.078125	0.00714286
yagZ	0.827586	0.09375	0.0142857
yahA	0.965517	0.265625	0.121429
yahB	0.724138	0.015625	0
yahC	0.862069	0	0
yahE	0.965517	0.015625	0
yahF	1	0.265625	0
yahG	0.965517	0.34375	0
yahI	1	0.4375	0.257143
yahJ	0.931034	0.046875	0.0142857
yahK	1	0.5625	0.428571
yahN	0.827586	0.03125	0
yaiC	1	0.4375	0.0785714
yaiE	0.965517	0.796875	0.278571
yaiI	0	0.3125	0.428571
yaiL	1	0.65625	0.592857
yaiO	0.758621	0.03125	0
yaiP	0.724138	0	0
yaiS	0.758621	0.03125	0
yaiW	0.965517	0.546875	0.242857
yajC	1	0.84375	0.414286
yajD	1	0.75	0.328571
yajG	1	0.421875	0.242857
yajL	1	0.828125	0.228571
yajQ	1	0.15625	0.171429
yajR	1	0.84375	0.614286
ybaA	1	0.15625	0.107143
ybaB	0.965517	0.71875	0.764286
ybaD	1	0.828125	0.492857
ybaK	0.965517	0.5625	0.314286
ybaL	0.965517	0.84375	0.778571
ybaN	1	0.71875	0.464286
ybaO	0.965517	0.328125	0.00714286
ybaP	0.965517	0.53125	0.378571
ybaQ	0.862069	0.171875	0.107143
ybaS	1	0.703125	0.571429
ybaT	0.965517	0.125	0.0642857
ybaV	1	0.171875	0.0714286
ybaX	1	0.84375	0.364286
ybaY	1	0.421875	0.135714
ybaZ	1	0.796875	0.55
ybbA	0.965517	0.84375	0.614286
ybbB	0.931034	0.46875	0.0214286
[truncated: 1,089 more rows]
