# Supplementary material for: Quantitative Genome-Wide Genetic Interaction Screens Reveal Global Epistatic Relationships of Protein Complexes in Escherichia coli
Source: PLoS Genet. 2014 Feb 20;10(2):e1004120. doi: 10.1371/journal.pgen.1004120 (PMC3930520; doi:10.1371/journal.pgen.1004120)
Supplement: Table S15 — Identification of several distinct, highly correlated clusters of bioprocesses with varying patterns of co-conservation. (XLSX) [file pgen.1004120.s036.xlsx]

## Sheet: cplxs and pwys - mi 0.2
Supplementary Table S15| Identification of several distinct, highly correlated clusters of bioprocesses with varying patterns of co-conservation
Complexes/Pathways	Gene	CPLX|ferric enterobactin ABC transporter			CPLX|Curli Secretion and Assembly Complex		PWY|guanosine nucleotides de novo biosynthesis		CPLX|enterobactin synthase complex		CPLX|sulfur transfer protein complex			CPLX|molybdopterin synthase		CPLX|IHF DNA-binding transcriptional dual regulator		CPLX|CmtAB mannitol PTS permease		CPLX|fructose PTS transporter		PWY|lipoate biosynthesis and incorporation I		CPLX|cytochrome <i>bo</i> terminal oxidase				CPLX|tagatose-1,6-bisphosphate aldolase 1		CPLX|evolved beta-D-galactosidase		CPLX|sulfate adenylyltransferase		CPLX|anthranilate synthase		PWY|glutathione biosynthesis		CPLX|ZnuA/ZnuB/ZnuC ABC transporter		CPLX|glutamine ABC transporter			CPLX|NapGH, alternative quinol dehydrogenase		CPLX|cytochrome <i>bd</i>-II terminal oxidase		CPLX|SufBC<sub>2</sub>D Fe-S cluster scaffold complex
		fepC	fepB	fepD	csgG	csgF	guaB	guaA	entE	entB	yheM	yheN	yheL	moaD	moaE	ihfB	ihfA	cmtB	cmtA	fruB	fruA	lipA	lipB	cyoB	cyoD	cyoA	cyoC	kbaZ	kbaY	ebgA	ebgC	cysN	cysD	trpE	trpD	gshB	gshA	znuB	znuA	glnH	glnP	glnQ	napH	napG	appB	appC	sufD	sufB	sufC
CPLX|ferric enterobactin ABC transporter	fepC	"--"	0.675154	0.62504	NA	NA	0.625001175|MI<0.2	0.569739802|MI<0.2	0.624761	0.576954	0.383911741|MI<0.2	0.326055179|MI<0.2	0.195856284|MI<0.2	0.488329672|MI<0.2	0.308117426|MI<0.2	0.361507421|MI<0.2	0.313465195|MI<0.2	NA	0.258432896|MI<0.2	0.281726114|MI<0.2	0.110376318|MI<0.2	NA	NA	0.08390271|MI<0.2	0.109506162|MI<0.2	0.11589116|MI<0.2	0.004223524|MI<0.2	0.142319082|MI<0.2	0.341660471|MI<0.2	0.048294756|MI<0.2	0.383655992|MI<0.2	0.236128402|MI<0.2	0.343357567|MI<0.2	0.055941929|MI<0.2	0.377632696|MI<0.2	0.299663094|MI<0.2	0.359974219|MI<0.2	0.191636708|MI<0.2	0.236103598|MI<0.2	0.003905222|MI<0.2	NA	NA	0.010392039|MI<0.2	0.140543404|MI<0.2	NA	0.050047053|MI<0.2	0.4729065|MI<0.2	0.041683341|MI<0.2	NA
	fepB	0.675154	"--"	0.795885	NA	NA	0.496840288|MI<0.2	0.556537528|MI<0.2	0.490656	0.390861	0.454437944|MI<0.2	0.403955	0.173706885|MI<0.2	0.393543486|MI<0.2	0.360592404|MI<0.2	0.365184338|MI<0.2	0.427204703|MI<0.2	NA	0.086069686|MI<0.2	0.233405512|MI<0.2	0.144310146|MI<0.2	NA	0.075149716|MI<0.2	0.015999368|MI<0.2	0.162482	0.025677658|MI<0.2	NA	0.073084092|MI<0.2	0.261098183|MI<0.2	0.001674696|MI<0.2	0.221194054|MI<0.2	0.197770352|MI<0.2	0.326793938|MI<0.2	NA	0.323834671|MI<0.2	0.146846963|MI<0.2	0.137664846|MI<0.2	0.099310533|MI<0.2	0.182627901|MI<0.2	0.102392	NA	NA	0.086342096|MI<0.2	0.196396308|MI<0.2	NA	0.124659916|MI<0.2	0.551098193|MI<0.2	0.150960476|MI<0.2	0.07278755|MI<0.2
	fepD	0.62504	0.795885	"--"	NA	NA	0.446903846|MI<0.2	0.408762929|MI<0.2	0.509049	0.353628	0.392487733|MI<0.2	0.302242107|MI<0.2	0.189341488|MI<0.2	0.376783955|MI<0.2	0.340799464|MI<0.2	0.34578352|MI<0.2	0.400222652|MI<0.2	NA	0.089640935|MI<0.2	0.217706549|MI<0.2	0.172584217|MI<0.2	NA	0.069352493|MI<0.2	0.032049534|MI<0.2	0.136319263|MI<0.2	0.071209053|MI<0.2	NA	0.108446862|MI<0.2	0.282082906|MI<0.2	NA	0.273832688|MI<0.2	0.146648664|MI<0.2	0.288365492|MI<0.2	0.053501927|MI<0.2	0.373846948|MI<0.2	0.21653301|MI<0.2	0.187198205|MI<0.2	0.031968399|MI<0.2	0.164629908|MI<0.2	0.119895077|MI<0.2	NA	NA	NA	0.126573641|MI<0.2	NA	0.047108567|MI<0.2	0.476012776|MI<0.2	0.093397277|MI<0.2	0.033160175|MI<0.2
CPLX|Curli Secretion and Assembly Complex	csgG	NA	NA	NA	"--"	0.692057	NA	NA	NA	0.039391674|MI<0.2	NA	0.00145513	0.179761988|MI<0.2	NA	NA	NA	NA	NA	NA	0.143230422|MI<0.2	0.113777766|MI<0.2	0.118681183|MI<0.2	0.10614127|MI<0.2	NA	NA	NA	NA	0.012973565|MI<0.2	NA	0.140595423|MI<0.2	0.092691926|MI<0.2	0.008586285|MI<0.2	NA	0.179369881|MI<0.2	0.098235086|MI<0.2	0.215580893|MI<0.2	0.16644752|MI<0.2	NA	NA	0.180910699|MI<0.2	0.277712357|MI<0.2	0.183031384|MI<0.2	0.059704364|MI<0.2	NA	0.193387535|MI<0.2	NA	NA	NA	0.041267094|MI<0.2
	csgF	NA	NA	NA	0.692057	"--"	NA	NA	NA	0.073028279|MI<0.2	NA	0.000784371	0.145287218|MI<0.2	NA	0.057622098|MI<0.2	NA	NA	0.016830156|MI<0.2	NA	0.04761578|MI<0.2	0.020707054|MI<0.2	0.081447465|MI<0.2	0.042988526|MI<0.2	NA	NA	NA	NA	0.029587031|MI<0.2	0.133083557|MI<0.2	0.143504255|MI<0.2	0.112152989|MI<0.2	NA	0.015765793|MI<0.2	0.113800187|MI<0.2	0.082697|MI<0.2	0.216579097|MI<0.2	0.168355874|MI<0.2	NA	NA	0.0461376	0.153795868|MI<0.2	0.071355167|MI<0.2	0.010980683|MI<0.2	NA	0.175604773|MI<0.2	NA	NA	NA	NA
PWY|guanosine nucleotides de novo biosynthesis	guaB	0.625001175|MI<0.2	0.496840288|MI<0.2	0.446903846|MI<0.2	NA	NA	"--"	0.690513055|MI<0.2	0.467217778|MI<0.2	0.400781894|MI<0.2	0.23329467|MI<0.2	0.193446523|MI<0.2	NA	0.262399957|MI<0.2	0.165558544|MI<0.2	0.282890984|MI<0.2	0.201953182|MI<0.2	NA	0.002414548|MI<0.2	0.117243858|MI<0.2	NA	NA	NA	0.212708949|MI<0.2	0.144393047|MI<0.2	0.097873409|MI<0.2	0.170913397|MI<0.2	0.119431311|MI<0.2	0.273462942|MI<0.2	NA	0.291784781|MI<0.2	NA	0.180185976|MI<0.2	NA	0.128440957|MI<0.2	0.149986842|MI<0.2	0.124417163|MI<0.2	0.243612249|MI<0.2	0.041046893|MI<0.2	0.101259135|MI<0.2	NA	NA	NA	0.251744664|MI<0.2	NA	0.076415202|MI<0.2	0.345914891|MI<0.2	0.0224403|MI<0.2	0.020283982|MI<0.2
	guaA	0.569739802|MI<0.2	0.556537528|MI<0.2	0.408762929|MI<0.2	NA	NA	0.690513055|MI<0.2	"--"	0.385458486|MI<0.2	0.341326749|MI<0.2	0.238275735|MI<0.2	0.238397557|MI<0.2	NA	0.083402721|MI<0.2	0.132475196|MI<0.2	0.242537297|MI<0.2	0.147517629|MI<0.2	NA	NA	0.177743452|MI<0.2	0.010840673|MI<0.2	0.013995666|MI<0.2	NA	0.077882638|MI<0.2	0.058589267|MI<0.2	0.072764785|MI<0.2	0.058391768|MI<0.2	0.021961657|MI<0.2	0.080277297|MI<0.2	NA	0.151887408|MI<0.2	0.080032797|MI<0.2	0.155635339|MI<0.2	NA	0.130532396|MI<0.2	NA	0.087139499|MI<0.2	0.153507232|MI<0.2	0.068085458|MI<0.2	NA	NA	NA	NA	0.135787581|MI<0.2	NA	0.026456711|MI<0.2	0.334554357|MI<0.2	0.103021626|MI<0.2	0.111028383|MI<0.2
CPLX|enterobactin synthase complex	entE	0.624761	0.490656	0.509049	NA	NA	0.467217778|MI<0.2	0.385458486|MI<0.2	"--"	0.592868	0.45196357|MI<0.2	0.357332074|MI<0.2	0.16179665|MI<0.2	0.595503888|MI<0.2	0.439562025|MI<0.2	0.332023368|MI<0.2	0.388321823|MI<0.2	NA	0.164424418|MI<0.2	0.321324088|MI<0.2	0.165281199|MI<0.2	NA	0.056754207|MI<0.2	0.00150962|MI<0.2	0.03837234|MI<0.2	NA	NA	0.137507749|MI<0.2	0.370476061|MI<0.2	0.069364044|MI<0.2	0.294005881|MI<0.2	0.09583493|MI<0.2	0.254739484|MI<0.2	0.149681693|MI<0.2	0.462484284|MI<0.2	0.318821231|MI<0.2	0.383864065|MI<0.2	0.124125	0.163247743|MI<0.2	0.105611644|MI<0.2	NA	NA	0.024742978|MI<0.2	0.266651503|MI<0.2	NA	0.160888045|MI<0.2	0.404646237|MI<0.2	0.054848927|MI<0.2	0.014990429|MI<0.2
	entB	0.576954	0.390861	0.353628	0.039391674|MI<0.2	0.073028279|MI<0.2	0.400781894|MI<0.2	0.341326749|MI<0.2	0.592868	"--"	0.37998667|MI<0.2	0.298708383|MI<0.2	0.156494326|MI<0.2	0.497603252|MI<0.2	0.383008913|MI<0.2	0.368721577|MI<0.2	0.256584179|MI<0.2	NA	0.117934222|MI<0.2	0.218156098|MI<0.2	0.1034577|MI<0.2	NA	NA	0.010036205|MI<0.2	NA	0.015019349|MI<0.2	NA	0.176846625|MI<0.2	0.299959847|MI<0.2	0.148090342|MI<0.2	0.359903419|MI<0.2	0.12521337|MI<0.2	0.149513634|MI<0.2	0.257354353|MI<0.2	0.349046342|MI<0.2	0.325419449|MI<0.2	0.395818253|MI<0.2	NA	0.132800814|MI<0.2	0.056223621|MI<0.2	NA	NA	NA	0.151027147|MI<0.2	0.026234777|MI<0.2	0.160362398|MI<0.2	0.305440626|MI<0.2	0.012712355|MI<0.2	0.032044116|MI<0.2
CPLX|sulfur transfer protein complex	yheM	0.383911741|MI<0.2	0.454437944|MI<0.2	0.392487733|MI<0.2	NA	NA	0.23329467|MI<0.2	0.238275735|MI<0.2	0.45196357|MI<0.2	0.37998667|MI<0.2	"--"	0.820125223|MI<0.2	0.500234302|MI<0.2	0.347580532|MI<0.2	0.193910475|MI<0.2	0.287262588|MI<0.2	0.385724029|MI<0.2	0.011785322|MI<0.2	0.268967045|MI<0.2	0.267695602|MI<0.2	0.105785076|MI<0.2	NA	0.103867193|MI<0.2	NA	0.013154617|MI<0.2	NA	NA	0.248271027|MI<0.2	0.254918205|MI<0.2	0.14647	0.401061446|MI<0.2	0.147431795|MI<0.2	0.375058903|MI<0.2	NA	0.198970567|MI<0.2	0.305149474|MI<0.2	0.333308097|MI<0.2	NA	0.07502954|MI<0.2	0.0381754	0.001758296|MI<0.2	NA	NA	0.154527958|MI<0.2	NA	0.233351796|MI<0.2	0.476805743|MI<0.2	0.054470018|MI<0.2	0.119704218|MI<0.2
	yheN	0.326055179|MI<0.2	0.403955	0.302242107|MI<0.2	0.00145513	0.000784371	0.193446523|MI<0.2	0.238397557|MI<0.2	0.357332074|MI<0.2	0.298708383|MI<0.2	0.820125223|MI<0.2	"--"	0.420180781|MI<0.2	0.292503467|MI<0.2	0.146136146|MI<0.2	0.197371272|MI<0.2	0.273974973|MI<0.2	NA	0.198972791|MI<0.2	0.205712158|MI<0.2	0.11438584|MI<0.2	NA	0.100836308|MI<0.2	NA	NA	NA	NA	0.240439104|MI<0.2	0.184911858|MI<0.2	0.136628506|MI<0.2	0.363948158|MI<0.2	0.141648944|MI<0.2	0.32578765|MI<0.2	NA	0.177251161|MI<0.2	0.191644479|MI<0.2	0.244017871|MI<0.2	NA	NA	0.0803879	NA	NA	NA	0.095713568|MI<0.2	NA	0.160840063|MI<0.2	0.395800261|MI<0.2	0.055621481|MI<0.2	0.130971827|MI<0.2
	yheL	0.195856284|MI<0.2	0.173706885|MI<0.2	0.189341488|MI<0.2	0.179761988|MI<0.2	0.145287218|MI<0.2	NA	NA	0.16179665|MI<0.2	0.156494326|MI<0.2	0.500234302|MI<0.2	0.420180781|MI<0.2	"--"	0.294868371|MI<0.2	0.063431034|MI<0.2	0.072854403|MI<0.2	0.267865439|MI<0.2	0.2493387|MI<0.2	0.305824514|MI<0.2	0.097444392|MI<0.2	0.07530402|MI<0.2	0.176101678|MI<0.2	0.444132566|MI<0.2	0.025625813|MI<0.2	0.012428629|MI<0.2	0.09462341|MI<0.2	0.090458829|MI<0.2	0.106456943|MI<0.2	0.206089219|MI<0.2	0.223431311|MI<0.2	0.232498315|MI<0.2	0.091133073|MI<0.2	0.248459843|MI<0.2	0.002546607|MI<0.2	0.185661426|MI<0.2	0.243528344|MI<0.2	0.243756187|MI<0.2	NA	0.252377018|MI<0.2	0.120430496|MI<0.2	0.114882845|MI<0.2	0.069197227|MI<0.2	0.09426544|MI<0.2	NA	0.03544282|MI<0.2	NA	0.264881288|MI<0.2	NA	0.046261137|MI<0.2
CPLX|molybdopterin synthase	moaD	0.488329672|MI<0.2	0.393543486|MI<0.2	0.376783955|MI<0.2	NA	NA	0.262399957|MI<0.2	0.083402721|MI<0.2	0.595503888|MI<0.2	0.497603252|MI<0.2	0.347580532|MI<0.2	0.292503467|MI<0.2	0.294868371|MI<0.2	"--"	0.56189031|MI<0.2	0.406449614|MI<0.2	0.457744956|MI<0.2	0.00376606|MI<0.2	0.360045521|MI<0.2	0.213027	0.126571499|MI<0.2	NA	0.126174093|MI<0.2	0.092614259|MI<0.2	0.153101816|MI<0.2	0.166388246|MI<0.2	0.050922065|MI<0.2	0.087815787|MI<0.2	0.548989108|MI<0.2	0.110365972|MI<0.2	0.28142114|MI<0.2	0.196738998|MI<0.2	0.399116916|MI<0.2	NA	0.336174135|MI<0.2	0.408162612|MI<0.2	0.323252376|MI<0.2	0.10257619|MI<0.2	0.166299583|MI<0.2	0.194349462|MI<0.2	NA	NA	0.133393039|MI<0.2	0.20873	0.056790954|MI<0.2	0.222461315|MI<0.2	0.355782125|MI<0.2	0.007047397|MI<0.2	0.043584194|MI<0.2
	moaE	0.308117426|MI<0.2	0.360592404|MI<0.2	0.340799464|MI<0.2	NA	0.057622098|MI<0.2	0.165558544|MI<0.2	0.132475196|MI<0.2	0.439562025|MI<0.2	0.383008913|MI<0.2	0.193910475|MI<0.2	0.146136146|MI<0.2	0.063431034|MI<0.2	0.56189031|MI<0.2	"--"	0.203357177|MI<0.2	0.269661211|MI<0.2	0.005895725|MI<0.2	0.258887988|MI<0.2	0.091337602|MI<0.2	0.042945175|MI<0.2	NA	0.016795854|MI<0.2	0.01330741|MI<0.2	0.12689008|MI<0.2	0.136817013|MI<0.2	NA	0.131608542|MI<0.2	0.347766048|MI<0.2	0.0621775|MI<0.2	0.158801391|MI<0.2	0.134961896|MI<0.2	0.19277905|MI<0.2	NA	0.192629458|MI<0.2	0.277728173|MI<0.2	0.19970632|MI<0.2	0.166243332|MI<0.2	0.171559877|MI<0.2	0.087207939|MI<0.2	NA	NA	0.021934146|MI<0.2	0.237934407|MI<0.2	NA	0.097245331|MI<0.2	0.251646461|MI<0.2	0.036197918|MI<0.2	NA
CPLX|IHF DNA-binding transcriptional dual regulator	ihfB	0.361507421|MI<0.2	0.365184338|MI<0.2	0.34578352|MI<0.2	NA	NA	0.282890984|MI<0.2	0.242537297|MI<0.2	0.332023368|MI<0.2	0.368721577|MI<0.2	0.287262588|MI<0.2	0.197371272|MI<0.2	0.072854403|MI<0.2	0.406449614|MI<0.2	0.203357177|MI<0.2	"--"	0.551557836|MI<0.2	NA	0.109971942|MI<0.2	0.1246543|MI<0.2	NA	0.00697135|MI<0.2	0.075961904|MI<0.2	0.188059296|MI<0.2	0.23131069|MI<0.2	0.141896424|MI<0.2	0.013088715|MI<0.2	NA	0.233674199|MI<0.2	0.178492456|MI<0.2	0.260834485|MI<0.2	0.0631442|MI<0.2	0.136627132|MI<0.2	0.026181349|MI<0.2	0.080067673|MI<0.2	0.208581175|MI<0.2	0.164848158|MI<0.2	0.008507831|MI<0.2	0.153314116|MI<0.2	NA	NA	NA	NA	0.211197475|MI<0.2	0.290215367|MI<0.2	0.299291363|MI<0.2	0.344752694|MI<0.2	0.055908269|MI<0.2	NA
	ihfA	0.313465195|MI<0.2	0.427204703|MI<0.2	0.400222652|MI<0.2	NA	NA	0.201953182|MI<0.2	0.147517629|MI<0.2	0.388321823|MI<0.2	0.256584179|MI<0.2	0.385724029|MI<0.2	0.273974973|MI<0.2	0.267865439|MI<0.2	0.457744956|MI<0.2	0.269661211|MI<0.2	0.551557836|MI<0.2	"--"	NA	0.12756739|MI<0.2	0.091905059|MI<0.2	0.093341173|MI<0.2	0.146643428|MI<0.2	0.203844419|MI<0.2	0.10493138|MI<0.2	0.22805275|MI<0.2	0.134066196|MI<0.2	0.097286471|MI<0.2	NA	0.296722525|MI<0.2	0.162602911|MI<0.2	0.19308467|MI<0.2	0.183908829|MI<0.2	0.32913208|MI<0.2	NA	0.245348715|MI<0.2	0.166300949|MI<0.2	0.184017061|MI<0.2	0.141398106|MI<0.2	0.283778578|MI<0.2	0.114351274|MI<0.2	0.01234182|MI<0.2	NA	0.09354737|MI<0.2	0.250454731|MI<0.2	0.273449274|MI<0.2	0.286821995|MI<0.2	0.48545781|MI<0.2	0.129908242|MI<0.2	0.127655129|MI<0.2
CPLX|CmtAB mannitol PTS permease	cmtB	NA	NA	NA	NA	0.016830156|MI<0.2	NA	NA	NA	NA	0.011785322|MI<0.2	NA	0.2493387|MI<0.2	0.00376606|MI<0.2	0.005895725|MI<0.2	NA	NA	"--"	0.546224	0.09090116|MI<0.2	0.078335505|MI<0.2	0.173776757|MI<0.2	0.217405634|MI<0.2	NA	NA	NA	NA	0.418718757|MI<0.2	0.30489373|MI<0.2	0.115423823|MI<0.2	NA	NA	NA	0.055899621|MI<0.2	0.066638743|MI<0.2	0.133188801|MI<0.2	0.137165077|MI<0.2	NA	0.02019122|MI<0.2	NA	0.125431	0.211271529|MI<0.2	0.062402668|MI<0.2	NA	NA	NA	NA	NA	NA
	cmtA	0.258432896|MI<0.2	0.086069686|MI<0.2	0.089640935|MI<0.2	NA	NA	0.002414548|MI<0.2	NA	0.164424418|MI<0.2	0.117934222|MI<0.2	0.268967045|MI<0.2	0.198972791|MI<0.2	0.305824514|MI<0.2	0.360045521|MI<0.2	0.258887988|MI<0.2	0.109971942|MI<0.2	0.12756739|MI<0.2	0.546224	"--"	0.219075489|MI<0.2	0.204811047|MI<0.2	0.008381107|MI<0.2	0.145023408|MI<0.2	0.107446761|MI<0.2	NA	0.016851216|MI<0.2	0.026506422|MI<0.2	0.515328872|MI<0.2	0.491461128|MI<0.2	0.091562784|MI<0.2	0.189211	0.136989949|MI<0.2	0.154422473|MI<0.2	NA	0.08091266|MI<0.2	0.294420785|MI<0.2	0.121336401|MI<0.2	0.048615417|MI<0.2	0.16919076|MI<0.2	0.0723715	NA	0.110807775|MI<0.2	0.15755431|MI<0.2	0.087666142|MI<0.2	NA	0.164962405|MI<0.2	0.197625091|MI<0.2	0.003961603|MI<0.2	NA
CPLX|fructose PTS transporter	fruB	0.281726114|MI<0.2	0.233405512|MI<0.2	0.217706549|MI<0.2	0.143230422|MI<0.2	0.04761578|MI<0.2	0.117243858|MI<0.2	0.177743452|MI<0.2	0.321324088|MI<0.2	0.218156098|MI<0.2	0.267695602|MI<0.2	0.205712158|MI<0.2	0.097444392|MI<0.2	0.213027	0.091337602|MI<0.2	0.1246543|MI<0.2	0.091905059|MI<0.2	0.09090116|MI<0.2	0.219075489|MI<0.2	"--"	0.47924	0.037791966|MI<0.2	0.039541853|MI<0.2	0.045727196|MI<0.2	NA	NA	NA	0.186356515|MI<0.2	0.148182353|MI<0.2	NA	0.162019022|MI<0.2	0.139158839|MI<0.2	0.079316903|MI<0.2	0.13433544|MI<0.2	0.298126301|MI<0.2	0.098637518|MI<0.2	0.254545362|MI<0.2	0.076653841|MI<0.2	0.0328912	0.165368019|MI<0.2	0.086111	NA	0.199817254|MI<0.2	0.098503031|MI<0.2	0.134534124|MI<0.2	0.15026629|MI<0.2	0.354494032|MI<0.2	0.035297577|MI<0.2	0.016264702|MI<0.2
	fruA	0.110376318|MI<0.2	0.144310146|MI<0.2	0.172584217|MI<0.2	0.113777766|MI<0.2	0.020707054|MI<0.2	NA	0.010840673|MI<0.2	0.165281199|MI<0.2	0.1034577|MI<0.2	0.105785076|MI<0.2	0.11438584|MI<0.2	0.07530402|MI<0.2	0.126571499|MI<0.2	0.042945175|MI<0.2	NA	0.093341173|MI<0.2	0.078335505|MI<0.2	0.204811047|MI<0.2	0.47924	"--"	0.032041133|MI<0.2	0.093284892|MI<0.2	NA	NA	NA	0.034387776|MI<0.2	0.117929383|MI<0.2	NA	NA	NA	0.19163359|MI<0.2	0.091430252|MI<0.2	NA	0.272119846|MI<0.2	0.02651904|MI<0.2	NA	NA	0.0883186	0.299099821|MI<0.2	0.20327315|MI<0.2	0.187081867|MI<0.2	0.204003539|MI<0.2	NA	0.116264706|MI<0.2	0.151820588|MI<0.2	0.262376319|MI<0.2	0.048863964|MI<0.2	NA
PWY|lipoate biosynthesis and incorporation I	lipA	NA	NA	NA	0.118681183|MI<0.2	0.081447465|MI<0.2	NA	0.013995666|MI<0.2	NA	NA	NA	NA	0.176101678|MI<0.2	NA	NA	0.00697135|MI<0.2	0.146643428|MI<0.2	0.173776757|MI<0.2	0.008381107|MI<0.2	0.037791966|MI<0.2	0.032041133|MI<0.2	"--"	0.463174325|MI<0.2	NA	0.002866491|MI<0.2	0.046901483|MI<0.2	0.045035861|MI<0.2	NA	0.014404547|MI<0.2	0.08107699|MI<0.2	NA	0.177528295|MI<0.2	0.179131302|MI<0.2	0.086160499|MI<0.2	0.065344906|MI<0.2	NA	NA	0.041451918|MI<0.2	0.209160008|MI<0.2	0.152698829|MI<0.2	0.032177637|MI<0.2	0.172218098|MI<0.2	0.111118123|MI<0.2	NA	0.131268923|MI<0.2	NA	NA	0.061356243|MI<0.2	0.115304659|MI<0.2
	lipB	NA	0.075149716|MI<0.2	0.069352493|MI<0.2	0.10614127|MI<0.2	0.042988526|MI<0.2	NA	NA	0.056754207|MI<0.2	NA	0.103867193|MI<0.2	0.100836308|MI<0.2	0.444132566|MI<0.2	0.126174093|MI<0.2	0.016795854|MI<0.2	0.075961904|MI<0.2	0.203844419|MI<0.2	0.217405634|MI<0.2	0.145023408|MI<0.2	0.039541853|MI<0.2	0.093284892|MI<0.2	0.463174325|MI<0.2	"--"	NA	NA	0.007532302|MI<0.2	NA	NA	0.063339473|MI<0.2	0.092783367|MI<0.2	NA	0.245567183|MI<0.2	0.202472706|MI<0.2	0.052469846|MI<0.2	0.205618839|MI<0.2	NA	NA	0.102598557|MI<0.2	0.269376883|MI<0.2	0.143030536|MI<0.2	0.237705044|MI<0.2	0.295447325|MI<0.2	0.144325163|MI<0.2	NA	0.15370814|MI<0.2	0.020021849|MI<0.2	0.119939184|MI<0.2	0.009304714|MI<0.2	0.046809354|MI<0.2
CPLX|cytochrome <i>bo</i> terminal oxidase	cyoB	0.08390271|MI<0.2	0.015999368|MI<0.2	0.032049534|MI<0.2	NA	NA	0.212708949|MI<0.2	0.077882638|MI<0.2	0.00150962|MI<0.2	0.010036205|MI<0.2	NA	NA	0.025625813|MI<0.2	0.092614259|MI<0.2	0.01330741|MI<0.2	0.188059296|MI<0.2	0.10493138|MI<0.2	NA	0.107446761|MI<0.2	0.045727196|MI<0.2	NA	NA	NA	"--"	0.4564136|MI<0.2	0.476501628|MI<0.2	0.380794003|MI<0.2	NA	0.079303098|MI<0.2	NA	NA	NA	NA	NA	NA	0.06973501|MI<0.2	NA	0.185332429|MI<0.2	0.097889545|MI<0.2	NA	NA	NA	NA	0.110621149|MI<0.2	0.171796592|MI<0.2	0.20048516|MI<0.2	0.042627432|MI<0.2	NA	NA
	cyoD	0.109506162|MI<0.2	0.162482	0.136319263|MI<0.2	NA	NA	0.144393047|MI<0.2	0.058589267|MI<0.2	0.03837234|MI<0.2	NA	0.013154617|MI<0.2	NA	0.012428629|MI<0.2	0.153101816|MI<0.2	0.12689008|MI<0.2	0.23131069|MI<0.2	0.22805275|MI<0.2	NA	NA	NA	NA	0.002866491|MI<0.2	NA	0.4564136|MI<0.2	"--"	0.451112741|MI<0.2	0.479735011|MI<0.2	NA	0.121625233|MI<0.2	0.035467779|MI<0.2	0.0366808	NA	NA	NA	NA	0.032181291|MI<0.2	0.104852359|MI<0.2	0.2118364|MI<0.2	0.177926066|MI<0.2	NA	NA	NA	NA	0.165325896|MI<0.2	0.226464114|MI<0.2	0.267929932|MI<0.2	0.036112284|MI<0.2	0.033023968|MI<0.2	NA
	cyoA	0.11589116|MI<0.2	0.025677658|MI<0.2	0.071209053|MI<0.2	NA	NA	0.097873409|MI<0.2	0.072764785|MI<0.2	NA	0.015019349|MI<0.2	NA	NA	0.09462341|MI<0.2	0.166388246|MI<0.2	0.136817013|MI<0.2	0.141896424|MI<0.2	0.134066196|MI<0.2	NA	0.016851216|MI<0.2	NA	NA	0.046901483|MI<0.2	0.007532302|MI<0.2	0.476501628|MI<0.2	0.451112741|MI<0.2	"--"	0.506956	NA	0.142766274|MI<0.2	NA	NA	NA	NA	NA	NA	0.021926483|MI<0.2	NA	0.14963973|MI<0.2	0.234238355|MI<0.2	NA	NA	NA	NA	NA	0.259862339|MI<0.2	0.178555748|MI<0.2	NA	NA	NA
	cyoC	0.004223524|MI<0.2	NA	NA	NA	NA	0.170913397|MI<0.2	0.058391768|MI<0.2	NA	NA	NA	NA	0.090458829|MI<0.2	0.050922065|MI<0.2	NA	0.013088715|MI<0.2	0.097286471|MI<0.2	NA	0.026506422|MI<0.2	NA	0.034387776|MI<0.2	0.045035861|MI<0.2	NA	0.380794003|MI<0.2	0.479735011|MI<0.2	0.506956	"--"	NA	0.092946348|MI<0.2	NA	NA	NA	NA	NA	NA	NA	NA	0.106718516|MI<0.2	0.138718917|MI<0.2	0.043822268|MI<0.2	NA	NA	0.064874241|MI<0.2	NA	0.032191351|MI<0.2	0.209459716|MI<0.2	0.011742701|MI<0.2	NA	0.005534086|MI<0.2
CPLX|tagatose-1,6-bisphosphate aldolase 1	kbaZ	0.142319082|MI<0.2	0.073084092|MI<0.2	0.108446862|MI<0.2	0.012973565|MI<0.2	0.029587031|MI<0.2	0.119431311|MI<0.2	0.021961657|MI<0.2	0.137507749|MI<0.2	0.176846625|MI<0.2	0.248271027|MI<0.2	0.240439104|MI<0.2	0.106456943|MI<0.2	0.087815787|MI<0.2	0.131608542|MI<0.2	NA	NA	0.418718757|MI<0.2	0.515328872|MI<0.2	0.186356515|MI<0.2	0.117929383|MI<0.2	NA	NA	NA	NA	NA	NA	"--"	0.445502296|MI<0.2	0.210959928|MI<0.2	0.255442761|MI<0.2	NA	NA	NA	NA	0.197057894|MI<0.2	0.152816531|MI<0.2	NA	NA	NA	NA	NA	NA	0.067695359|MI<0.2	NA	NA	0.119689623|MI<0.2	NA	NA
	kbaY	0.341660471|MI<0.2	0.261098183|MI<0.2	0.282082906|MI<0.2	NA	0.133083557|MI<0.2	0.273462942|MI<0.2	0.080277297|MI<0.2	0.370476061|MI<0.2	0.299959847|MI<0.2	0.254918205|MI<0.2	0.184911858|MI<0.2	0.206089219|MI<0.2	0.548989108|MI<0.2	0.347766048|MI<0.2	0.233674199|MI<0.2	0.296722525|MI<0.2	0.30489373|MI<0.2	0.491461128|MI<0.2	0.148182353|MI<0.2	NA	0.014404547|MI<0.2	0.063339473|MI<0.2	0.079303098|MI<0.2	0.121625233|MI<0.2	0.142766274|MI<0.2	0.092946348|MI<0.2	0.445502296|MI<0.2	"--"	0.168571156|MI<0.2	0.324697645|MI<0.2	NA	0.179708913|MI<0.2	NA	0.196155684|MI<0.2	0.412683863|MI<0.2	0.424401421|MI<0.2	0.162348782|MI<0.2	0.137559996|MI<0.2	NA	NA	NA	0.029979771|MI<0.2	0.113718116|MI<0.2	NA	0.098632532|MI<0.2	0.243780771|MI<0.2	NA	0.043675592|MI<0.2
CPLX|evolved beta-D-galactosidase	ebgA	0.048294756|MI<0.2	0.001674696|MI<0.2	NA	0.140595423|MI<0.2	0.143504255|MI<0.2	NA	NA	0.069364044|MI<0.2	0.148090342|MI<0.2	0.14647	0.136628506|MI<0.2	0.223431311|MI<0.2	0.110365972|MI<0.2	0.0621775|MI<0.2	0.178492456|MI<0.2	0.162602911|MI<0.2	0.115423823|MI<0.2	0.091562784|MI<0.2	NA	NA	0.08107699|MI<0.2	0.092783367|MI<0.2	NA	0.035467779|MI<0.2	NA	NA	0.210959928|MI<0.2	0.168571156|MI<0.2	"--"	0.442399484|MI<0.2	0.020149835|MI<0.2	0.100935097|MI<0.2	0.038385415|MI<0.2	0.020131908|MI<0.2	0.3167436|MI<0.2	0.254948458|MI<0.2	NA	NA	0.037517816|MI<0.2	NA	NA	0.101216216|MI<0.2	0.127662341|MI<0.2	0.043279034|MI<0.2	NA	0.026402817|MI<0.2	NA	NA
	ebgC	0.383655992|MI<0.2	0.221194054|MI<0.2	0.273832688|MI<0.2	0.092691926|MI<0.2	0.112152989|MI<0.2	0.291784781|MI<0.2	0.151887408|MI<0.2	0.294005881|MI<0.2	0.359903419|MI<0.2	0.401061446|MI<0.2	0.363948158|MI<0.2	0.232498315|MI<0.2	0.28142114|MI<0.2	0.158801391|MI<0.2	0.260834485|MI<0.2	0.19308467|MI<0.2	NA	0.189211	0.162019022|MI<0.2	NA	NA	NA	NA	0.0366808	NA	NA	0.255442761|MI<0.2	0.324697645|MI<0.2	0.442399484|MI<0.2	"--"	NA	0.250962291|MI<0.2	0.016568007|MI<0.2	0.27414297|MI<0.2	0.346780275|MI<0.2	0.403324562|MI<0.2	0.050495472|MI<0.2	0.014896069|MI<0.2	NA	NA	NA	0.055824307|MI<0.2	0.192955577|MI<0.2	NA	0.02259485|MI<0.2	0.198634958|MI<0.2	NA	0.026230088|MI<0.2
CPLX|sulfate adenylyltransferase	cysN	0.236128402|MI<0.2	0.197770352|MI<0.2	0.146648664|MI<0.2	0.008586285|MI<0.2	NA	NA	0.080032797|MI<0.2	0.09583493|MI<0.2	0.12521337|MI<0.2	0.147431795|MI<0.2	0.141648944|MI<0.2	0.091133073|MI<0.2	0.196738998|MI<0.2	0.134961896|MI<0.2	0.0631442|MI<0.2	0.183908829|MI<0.2	NA	0.136989949|MI<0.2	0.139158839|MI<0.2	0.19163359|MI<0.2	0.177528295|MI<0.2	0.245567183|MI<0.2	NA	NA	NA	NA	NA	NA	0.020149835|MI<0.2	NA	"--"	0.440348	0.018869096|MI<0.2	0.215095612|MI<0.2	NA	NA	0.15463056|MI<0.2	0.129279402|MI<0.2	0.177672567|MI<0.2	0.102802172|MI<0.2	0.130332077|MI<0.2	0.144728704|MI<0.2	0.008052256|MI<0.2	0.19164542|MI<0.2	0.046889766|MI<0.2	0.146469325|MI<0.2	0.083400713|MI<0.2	0.046125132|MI<0.2
	cysD	0.343357567|MI<0.2	0.326793938|MI<0.2	0.288365492|MI<0.2	NA	0.015765793|MI<0.2	0.180185976|MI<0.2	0.155635339|MI<0.2	0.254739484|MI<0.2	0.149513634|MI<0.2	0.375058903|MI<0.2	0.32578765|MI<0.2	0.248459843|MI<0.2	0.399116916|MI<0.2	0.19277905|MI<0.2	0.136627132|MI<0.2	0.32913208|MI<0.2	NA	0.154422473|MI<0.2	0.079316903|MI<0.2	0.091430252|MI<0.2	0.179131302|MI<0.2	0.202472706|MI<0.2	NA	NA	NA	NA	NA	0.179708913|MI<0.2	0.100935097|MI<0.2	0.250962291|MI<0.2	0.440348	"--"	NA	0.265202704|MI<0.2	0.19710582|MI<0.2	0.071855597|MI<0.2	0.171690485|MI<0.2	0.282704299|MI<0.2	0.133111697|MI<0.2	0.14745777|MI<0.2	0.050108171|MI<0.2	0.15741669|MI<0.2	0.101197694|MI<0.2	0.019543827|MI<0.2	0.132989308|MI<0.2	0.229930674|MI<0.2	0.030862563|MI<0.2	0.141384968|MI<0.2
CPLX|anthranilate synthase	trpE	0.055941929|MI<0.2	NA	0.053501927|MI<0.2	0.179369881|MI<0.2	0.113800187|MI<0.2	NA	NA	0.149681693|MI<0.2	0.257354353|MI<0.2	NA	NA	0.002546607|MI<0.2	NA	NA	0.026181349|MI<0.2	NA	0.055899621|MI<0.2	NA	0.13433544|MI<0.2	NA	0.086160499|MI<0.2	0.052469846|MI<0.2	NA	NA	NA	NA	NA	NA	0.038385415|MI<0.2	0.016568007|MI<0.2	0.018869096|MI<0.2	NA	"--"	0.439951236|MI<0.2	NA	0.247886326|MI<0.2	NA	NA	0.099529225|MI<0.2	0.08307014|MI<0.2	0.131484131|MI<0.2	NA	NA	0.055028213|MI<0.2	NA	NA	NA	NA
	trpD	0.377632696|MI<0.2	0.323834671|MI<0.2	0.373846948|MI<0.2	0.098235086|MI<0.2	0.082697|MI<0.2	0.128440957|MI<0.2	0.130532396|MI<0.2	0.462484284|MI<0.2	0.349046342|MI<0.2	0.198970567|MI<0.2	0.177251161|MI<0.2	0.185661426|MI<0.2	0.336174135|MI<0.2	0.192629458|MI<0.2	0.080067673|MI<0.2	0.245348715|MI<0.2	0.066638743|MI<0.2	0.08091266|MI<0.2	0.298126301|MI<0.2	0.272119846|MI<0.2	0.065344906|MI<0.2	0.205618839|MI<0.2	NA	NA	NA	NA	NA	0.196155684|MI<0.2	0.020131908|MI<0.2	0.27414297|MI<0.2	0.215095612|MI<0.2	0.265202704|MI<0.2	0.439951236|MI<0.2	"--"	0.213453209|MI<0.2	0.359884746|MI<0.2	0.072670355|MI<0.2	0.125646785|MI<0.2	0.190135143|MI<0.2	0.202513816|MI<0.2	0.099822823|MI<0.2	0.09289788|MI<0.2	0.036361533|MI<0.2	0.049896651|MI<0.2	0.085484303|MI<0.2	0.20671845|MI<0.2	0.082616645|MI<0.2	0.09534233|MI<0.2
PWY|glutathione biosynthesis	gshB	0.299663094|MI<0.2	0.146846963|MI<0.2	0.21653301|MI<0.2	0.215580893|MI<0.2	0.216579097|MI<0.2	0.149986842|MI<0.2	NA	0.318821231|MI<0.2	0.325419449|MI<0.2	0.305149474|MI<0.2	0.191644479|MI<0.2	0.243528344|MI<0.2	0.408162612|MI<0.2	0.277728173|MI<0.2	0.208581175|MI<0.2	0.166300949|MI<0.2	0.133188801|MI<0.2	0.294420785|MI<0.2	0.098637518|MI<0.2	0.02651904|MI<0.2	NA	NA	0.06973501|MI<0.2	0.032181291|MI<0.2	0.021926483|MI<0.2	NA	0.197057894|MI<0.2	0.412683863|MI<0.2	0.3167436|MI<0.2	0.346780275|MI<0.2	NA	0.19710582|MI<0.2	NA	0.213453209|MI<0.2	"--"	0.434936672|MI<0.2	0.00932576|MI<0.2	0.114233102|MI<0.2	0.045905314|MI<0.2	0.058692858|MI<0.2	NA	NA	0.151379086|MI<0.2	0.050715362|MI<0.2	0.07449517|MI<0.2	0.099270803|MI<0.2	NA	0.030474292|MI<0.2
	gshA	0.359974219|MI<0.2	0.137664846|MI<0.2	0.187198205|MI<0.2	0.16644752|MI<0.2	0.168355874|MI<0.2	0.124417163|MI<0.2	0.087139499|MI<0.2	0.383864065|MI<0.2	0.395818253|MI<0.2	0.333308097|MI<0.2	0.244017871|MI<0.2	0.243756187|MI<0.2	0.323252376|MI<0.2	0.19970632|MI<0.2	0.164848158|MI<0.2	0.184017061|MI<0.2	0.137165077|MI<0.2	0.121336401|MI<0.2	0.254545362|MI<0.2	NA	NA	NA	NA	0.104852359|MI<0.2	NA	NA	0.152816531|MI<0.2	0.424401421|MI<0.2	0.254948458|MI<0.2	0.403324562|MI<0.2	NA	0.071855597|MI<0.2	0.247886326|MI<0.2	0.359884746|MI<0.2	0.434936672|MI<0.2	"--"	0.126044737|MI<0.2	0.12877463|MI<0.2	NA	NA	NA	NA	0.051395194|MI<0.2	NA	NA	0.161500549|MI<0.2	0.024295499|MI<0.2	0.038700198|MI<0.2
CPLX|ZnuA/ZnuB/ZnuC ABC transporter	znuB	0.191636708|MI<0.2	0.099310533|MI<0.2	0.031968399|MI<0.2	NA	NA	0.243612249|MI<0.2	0.153507232|MI<0.2	0.124125	NA	NA	NA	NA	0.10257619|MI<0.2	0.166243332|MI<0.2	0.008507831|MI<0.2	0.141398106|MI<0.2	NA	0.048615417|MI<0.2	0.076653841|MI<0.2	NA	0.041451918|MI<0.2	0.102598557|MI<0.2	0.185332429|MI<0.2	0.2118364|MI<0.2	0.14963973|MI<0.2	0.106718516|MI<0.2	NA	0.162348782|MI<0.2	NA	0.050495472|MI<0.2	0.15463056|MI<0.2	0.171690485|MI<0.2	NA	0.072670355|MI<0.2	0.00932576|MI<0.2	0.126044737|MI<0.2	"--"	0.424292	0.028231414|MI<0.2	NA	NA	0.110666286|MI<0.2	0.186006858|MI<0.2	0.045330398|MI<0.2	0.135338712|MI<0.2	0.135086837|MI<0.2	0.052164376|MI<0.2	0.079664021|MI<0.2
	znuA	0.236103598|MI<0.2	0.182627901|MI<0.2	0.164629908|MI<0.2	NA	NA	0.041046893|MI<0.2	0.068085458|MI<0.2	0.163247743|MI<0.2	0.132800814|MI<0.2	0.07502954|MI<0.2	NA	0.252377018|MI<0.2	0.166299583|MI<0.2	0.171559877|MI<0.2	0.153314116|MI<0.2	0.283778578|MI<0.2	0.02019122|MI<0.2	0.16919076|MI<0.2	0.0328912	0.0883186	0.209160008|MI<0.2	0.269376883|MI<0.2	0.097889545|MI<0.2	0.177926066|MI<0.2	0.234238355|MI<0.2	0.138718917|MI<0.2	NA	0.137559996|MI<0.2	NA	0.014896069|MI<0.2	0.129279402|MI<0.2	0.282704299|MI<0.2	NA	0.125646785|MI<0.2	0.114233102|MI<0.2	0.12877463|MI<0.2	0.424292	"--"	NA	0.130617998|MI<0.2	NA	0.059260179|MI<0.2	0.143570246|MI<0.2	0.122676211|MI<0.2	0.205192283|MI<0.2	0.324529895|MI<0.2	0.104189198|MI<0.2	0.057199932|MI<0.2
CPLX|glutamine ABC transporter	glnH	0.003905222|MI<0.2	0.102392	0.119895077|MI<0.2	0.180910699|MI<0.2	0.0461376	0.101259135|MI<0.2	NA	0.105611644|MI<0.2	0.056223621|MI<0.2	0.0381754	0.0803879	0.120430496|MI<0.2	0.194349462|MI<0.2	0.087207939|MI<0.2	NA	0.114351274|MI<0.2	NA	0.0723715	0.165368019|MI<0.2	0.299099821|MI<0.2	0.152698829|MI<0.2	0.143030536|MI<0.2	NA	NA	NA	0.043822268|MI<0.2	NA	NA	0.037517816|MI<0.2	NA	0.177672567|MI<0.2	0.133111697|MI<0.2	0.099529225|MI<0.2	0.190135143|MI<0.2	0.045905314|MI<0.2	NA	0.028231414|MI<0.2	NA	"--"	0.294346281|MI<0.2	0.295308939|MI<0.2	0.149133833|MI<0.2	NA	0.173718837|MI<0.2	0.038743508|MI<0.2	NA	0.01938797|MI<0.2	0.135920193|MI<0.2
	glnP	NA	NA	NA	0.277712357|MI<0.2	0.153795868|MI<0.2	NA	NA	NA	NA	0.001758296|MI<0.2	NA	0.114882845|MI<0.2	NA	NA	NA	0.01234182|MI<0.2	0.125431	NA	0.086111	0.20327315|MI<0.2	0.032177637|MI<0.2	0.237705044|MI<0.2	NA	NA	NA	NA	NA	NA	NA	NA	0.102802172|MI<0.2	0.14745777|MI<0.2	0.08307014|MI<0.2	0.202513816|MI<0.2	0.058692858|MI<0.2	NA	NA	0.130617998|MI<0.2	0.294346281|MI<0.2	"--"	0.648071819|MI<0.2	0.028591442|MI<0.2	NA	0.263074568|MI<0.2	0.050876208|MI<0.2	NA	0.005841002|MI<0.2	0.034978323|MI<0.2
	glnQ	NA	NA	NA	0.183031384|MI<0.2	0.071355167|MI<0.2	NA	NA	NA	NA	NA	NA	0.069197227|MI<0.2	NA	NA	NA	NA	0.211271529|MI<0.2	0.110807775|MI<0.2	NA	0.187081867|MI<0.2	0.172218098|MI<0.2	0.295447325|MI<0.2	NA	NA	NA	NA	NA	NA	NA	NA	0.130332077|MI<0.2	0.050108171|MI<0.2	0.131484131|MI<0.2	0.099822823|MI<0.2	NA	NA	NA	NA	0.295308939|MI<0.2	0.648071819|MI<0.2	"--"	0.024741425|MI<0.2	NA	0.20687623|MI<0.2	NA	NA	NA	0.003054041|MI<0.2
CPLX|NapGH, alternative quinol dehydrogenase	napH	0.010392039|MI<0.2	0.086342096|MI<0.2	NA	0.059704364|MI<0.2	0.010980683|MI<0.2	NA	NA	0.024742978|MI<0.2	NA	NA	NA	0.09426544|MI<0.2	0.133393039|MI<0.2	0.021934146|MI<0.2	NA	0.09354737|MI<0.2	0.062402668|MI<0.2	0.15755431|MI<0.2	0.199817254|MI<0.2	0.204003539|MI<0.2	0.111118123|MI<0.2	0.144325163|MI<0.2	NA	NA	NA	0.064874241|MI<0.2	NA	0.029979771|MI<0.2	0.101216216|MI<0.2	0.055824307|MI<0.2	0.144728704|MI<0.2	0.15741669|MI<0.2	NA	0.09289788|MI<0.2	NA	NA	0.110666286|MI<0.2	0.059260179|MI<0.2	0.149133833|MI<0.2	0.028591442|MI<0.2	0.024741425|MI<0.2	"--"	0.410923	0.050381518|MI<0.2	0.074082827|MI<0.2	0.153941526|MI<0.2	0.017233377|MI<0.2	0.015416322|MI<0.2
	napG	0.140543404|MI<0.2	0.196396308|MI<0.2	0.126573641|MI<0.2	NA	NA	0.251744664|MI<0.2	0.135787581|MI<0.2	0.266651503|MI<0.2	0.151027147|MI<0.2	0.154527958|MI<0.2	0.095713568|MI<0.2	NA	0.20873	0.237934407|MI<0.2	0.211197475|MI<0.2	0.250454731|MI<0.2	NA	0.087666142|MI<0.2	0.098503031|MI<0.2	NA	NA	NA	0.110621149|MI<0.2	0.165325896|MI<0.2	NA	NA	0.067695359|MI<0.2	0.113718116|MI<0.2	0.127662341|MI<0.2	0.192955577|MI<0.2	0.008052256|MI<0.2	0.101197694|MI<0.2	NA	0.036361533|MI<0.2	0.151379086|MI<0.2	0.051395194|MI<0.2	0.186006858|MI<0.2	0.143570246|MI<0.2	NA	NA	NA	0.410923	"--"	NA	0.215741342|MI<0.2	0.335712796|MI<0.2	0.048726604|MI<0.2	NA
CPLX|cytochrome bd-II terminal oxidase	appB	NA	NA	NA	0.193387535|MI<0.2	0.175604773|MI<0.2	NA	NA	NA	0.026234777|MI<0.2	NA	NA	0.03544282|MI<0.2	0.056790954|MI<0.2	NA	0.290215367|MI<0.2	0.273449274|MI<0.2	NA	NA	0.134534124|MI<0.2	0.116264706|MI<0.2	0.131268923|MI<0.2	0.15370814|MI<0.2	0.171796592|MI<0.2	0.226464114|MI<0.2	0.259862339|MI<0.2	0.032191351|MI<0.2	NA	NA	0.043279034|MI<0.2	NA	0.19164542|MI<0.2	0.019543827|MI<0.2	0.055028213|MI<0.2	0.049896651|MI<0.2	0.050715362|MI<0.2	NA	0.045330398|MI<0.2	0.122676211|MI<0.2	0.173718837|MI<0.2	0.263074568|MI<0.2	0.20687623|MI<0.2	0.050381518|MI<0.2	NA	"--"	0.410293567|MI<0.2	NA	0.003588398|MI<0.2	0.045292924|MI<0.2
	appC	0.050047053|MI<0.2	0.124659916|MI<0.2	0.047108567|MI<0.2	NA	NA	0.076415202|MI<0.2	0.026456711|MI<0.2	0.160888045|MI<0.2	0.160362398|MI<0.2	0.233351796|MI<0.2	0.160840063|MI<0.2	NA	0.222461315|MI<0.2	0.097245331|MI<0.2	0.299291363|MI<0.2	0.286821995|MI<0.2	NA	0.164962405|MI<0.2	0.15026629|MI<0.2	0.151820588|MI<0.2	NA	0.020021849|MI<0.2	0.20048516|MI<0.2	0.267929932|MI<0.2	0.178555748|MI<0.2	0.209459716|MI<0.2	NA	0.098632532|MI<0.2	NA	0.02259485|MI<0.2	0.046889766|MI<0.2	0.132989308|MI<0.2	NA	0.085484303|MI<0.2	0.07449517|MI<0.2	NA	0.135338712|MI<0.2	0.205192283|MI<0.2	0.038743508|MI<0.2	0.050876208|MI<0.2	NA	0.074082827|MI<0.2	0.215741342|MI<0.2	0.410293567|MI<0.2	"--"	0.24576033|MI<0.2	0.102079051|MI<0.2	0.134704242|MI<0.2
CPLX|SufBCD Fe-S cluster scaffold complex	sufD	0.4729065|MI<0.2	0.551098193|MI<0.2	0.476012776|MI<0.2	NA	NA	0.345914891|MI<0.2	0.334554357|MI<0.2	0.404646237|MI<0.2	0.305440626|MI<0.2	0.476805743|MI<0.2	0.395800261|MI<0.2	0.264881288|MI<0.2	0.355782125|MI<0.2	0.251646461|MI<0.2	0.344752694|MI<0.2	0.48545781|MI<0.2	NA	0.197625091|MI<0.2	0.354494032|MI<0.2	0.262376319|MI<0.2	NA	0.119939184|MI<0.2	0.042627432|MI<0.2	0.036112284|MI<0.2	NA	0.011742701|MI<0.2	0.119689623|MI<0.2	0.243780771|MI<0.2	0.026402817|MI<0.2	0.198634958|MI<0.2	0.146469325|MI<0.2	0.229930674|MI<0.2	NA	0.20671845|MI<0.2	0.099270803|MI<0.2	0.161500549|MI<0.2	0.135086837|MI<0.2	0.324529895|MI<0.2	NA	NA	NA	0.153941526|MI<0.2	0.335712796|MI<0.2	NA	0.24576033|MI<0.2	"--"	0.33427	0.228566
	sufB	0.041683341|MI<0.2	0.150960476|MI<0.2	0.093397277|MI<0.2	NA	NA	0.0224403|MI<0.2	0.103021626|MI<0.2	0.054848927|MI<0.2	0.012712355|MI<0.2	0.054470018|MI<0.2	0.055621481|MI<0.2	NA	0.007047397|MI<0.2	0.036197918|MI<0.2	0.055908269|MI<0.2	0.129908242|MI<0.2	NA	0.003961603|MI<0.2	0.035297577|MI<0.2	0.048863964|MI<0.2	0.061356243|MI<0.2	0.009304714|MI<0.2	NA	0.033023968|MI<0.2	NA	NA	NA	NA	NA	NA	0.083400713|MI<0.2	0.030862563|MI<0.2	NA	0.082616645|MI<0.2	NA	0.024295499|MI<0.2	0.052164376|MI<0.2	0.104189198|MI<0.2	0.01938797|MI<0.2	0.005841002|MI<0.2	NA	0.017233377|MI<0.2	0.048726604|MI<0.2	0.003588398|MI<0.2	0.102079051|MI<0.2	0.33427	"--"	0.666446
	sufC	NA	0.07278755|MI<0.2	0.033160175|MI<0.2	0.041267094|MI<0.2	NA	0.020283982|MI<0.2	0.111028383|MI<0.2	0.014990429|MI<0.2	0.032044116|MI<0.2	0.119704218|MI<0.2	0.130971827|MI<0.2	0.046261137|MI<0.2	0.043584194|MI<0.2	NA	NA	0.127655129|MI<0.2	NA	NA	0.016264702|MI<0.2	NA	0.115304659|MI<0.2	0.046809354|MI<0.2	NA	NA	NA	0.005534086|MI<0.2	NA	0.043675592|MI<0.2	NA	0.026230088|MI<0.2	0.046125132|MI<0.2	0.141384968|MI<0.2	NA	0.09534233|MI<0.2	0.030474292|MI<0.2	0.038700198|MI<0.2	0.079664021|MI<0.2	0.057199932|MI<0.2	0.135920193|MI<0.2	0.034978323|MI<0.2	0.003054041|MI<0.2	0.015416322|MI<0.2	NA	0.045292924|MI<0.2	0.134704242|MI<0.2	0.228566	0.666446	"--"
CPLX|3-phenylpropionate dioxygenase system	hcaD	0.469590125|MI<0.2	0.408660246|MI<0.2	0.328983181|MI<0.2	NA	NA	0.358837004|MI<0.2	0.289944344|MI<0.2	0.462763777|MI<0.2	0.306235385|MI<0.2	0.466635519|MI<0.2	0.460969472|MI<0.2	0.117082422|MI<0.2	0.425037177|MI<0.2	0.397547897|MI<0.2	0.301061616|MI<0.2	0.307021019|MI<0.2	0.031600839|MI<0.2	0.301138358|MI<0.2	0.072082267|MI<0.2	NA	NA	NA	0.00997294|MI<0.2	0.141010507|MI<0.2	NA	NA	0.220353891|MI<0.2	0.451476889|MI<0.2	0.376295456|MI<0.2	0.490218828|MI<0.2	0.092590707|MI<0.2	0.325253019|MI<0.2	NA	0.171822635|MI<0.2	0.303701302|MI<0.2	0.353722431|MI<0.2	0.11827202|MI<0.2	0.061573125|MI<0.2	NA	NA	NA	0.0277306|MI<0.2	0.382559382|MI<0.2	NA	0.091701181|MI<0.2	0.401218538|MI<0.2	0.127147722|MI<0.2	0.080642065|MI<0.2
	hcaC	0.125459185|MI<0.2	0.137811904|MI<0.2	0.054271092|MI<0.2	0.178077741|MI<0.2	0.069083952|MI<0.2	0.082024602|MI<0.2	0.075598534|MI<0.2	0.077659432|MI<0.2	0.097167016|MI<0.2	0.228760434|MI<0.2	0.22902998|MI<0.2	0.218052346|MI<0.2	0.119470251|MI<0.2	NA	0.16492556|MI<0.2	0.118404027|MI<0.2	NA	0.120199256|MI<0.2	0.098887647|MI<0.2	NA	0.054741133|MI<0.2	0.053225869|MI<0.2	NA	NA	NA	NA	0.03177326|MI<0.2	0.133845274|MI<0.2	0.339729958|MI<0.2	0.346177184|MI<0.2	0.191539295|MI<0.2	0.20896771|MI<0.2	0.05616348|MI<0.2	0.063264385|MI<0.2	0.145739636|MI<0.2	0.221173475|MI<0.2	NA	0.041802997|MI<0.2	0.008205313|MI<0.2	NA	NA	0.177742701|MI<0.2	0.130394761|MI<0.2	NA	0.005873748|MI<0.2	0.277569851|MI<0.2	0.255616326|MI<0.2	0.152186419|MI<0.2
CPLX|EmrAB-TolC multidrug efflux transport system	emrA	0.165310507|MI<0.2	0.217381333|MI<0.2	0.190084551|MI<0.2	0.256633992|MI<0.2	NA	0.136183594|MI<0.2	0.156402313|MI<0.2	0.191835305|MI<0.2	0.283329113|MI<0.2	0.202020112|MI<0.2	0.161197246|MI<0.2	0.103114844|MI<0.2	0.071035445|MI<0.2	NA	0.184744923|MI<0.2	0.162320571|MI<0.2	NA	NA	0.134610106|MI<0.2	0.0632984	NA	0.011307846|MI<0.2	NA	NA	NA	NA	NA	NA	0.053800956|MI<0.2	0.165721948|MI<0.2	0.202713417|MI<0.2	NA	0.272591836|MI<0.2	0.253918729|MI<0.2	0.028682074|MI<0.2	0.236069312|MI<0.2	0.005058618|MI<0.2	NA	0.168552364|MI<0.2	0.055115464|MI<0.2	NA	NA	NA	0.155657972|MI<0.2	NA	0.116054476|MI<0.2	0.061473678|MI<0.2	0.135752517|MI<0.2
	emrB	0.195780131|MI<0.2	0.302730396|MI<0.2	0.205773374|MI<0.2	0.059504763|MI<0.2	NA	0.190021938|MI<0.2	0.229110155|MI<0.2	0.288376879|MI<0.2	0.108519903|MI<0.2	0.214996364|MI<0.2	0.234148775|MI<0.2	0.134759997|MI<0.2	0.269048513|MI<0.2	NA	0.08435303|MI<0.2	0.175909327|MI<0.2	NA	NA	0.262525678|MI<0.2	0.028817323|MI<0.2	0.014421452|MI<0.2	0.068883282|MI<0.2	NA	NA	NA	NA	NA	0.03567499|MI<0.2	0.024894748|MI<0.2	0.036090837|MI<0.2	0.180111289|MI<0.2	0.2174116|MI<0.2	0.078232717|MI<0.2	0.26141638|MI<0.2	0.074360585|MI<0.2	0.214182451|MI<0.2	0.166873229|MI<0.2	0.09172664|MI<0.2	0.211863762|MI<0.2	0.064744616|MI<0.2	0.015306441|MI<0.2	0.040997646|MI<0.2	0.020571802|MI<0.2	0.046836439|MI<0.2	0.009434452|MI<0.2	0.187267639|MI<0.2	0.090738741|MI<0.2	0.152331323|MI<0.2
CPLX|peptide uptake ABC transporter	sapB	0.207581036|MI<0.2	0.330566654|MI<0.2	0.200488844|MI<0.2	NA	NA	0.15561266|MI<0.2	0.17732048|MI<0.2	0.064726331|MI<0.2	0.10896276|MI<0.2	0.22673563|MI<0.2	0.20153362|MI<0.2	NA	0.120907401|MI<0.2	0.092395946|MI<0.2	0.069008622|MI<0.2	0.051823201|MI<0.2	NA	0.202216952|MI<0.2	0.07134705|MI<0.2	0.091280512|MI<0.2	NA	NA	NA	0.060144979|MI<0.2	NA	NA	0.13065193|MI<0.2	0.032427746|MI<0.2	0.03554339|MI<0.2	0.043327965|MI<0.2	0.208167942|MI<0.2	0.122671277|MI<0.2	NA	0.07911253|MI<0.2	0.170226254|MI<0.2	0.035711637|MI<0.2	NA	0.036432185|MI<0.2	0.050914501|MI<0.2	0.032895915|MI<0.2	0.0434564	NA	0.145900061|MI<0.2	0.007370928|MI<0.2	0.077432401|MI<0.2	0.126910828|MI<0.2	0.099545859|MI<0.2	0.064147841|MI<0.2
	sapD	0.138877558|MI<0.2	0.239149316|MI<0.2	0.226666568|MI<0.2	0.14469633|MI<0.2	NA	0.04018995|MI<0.2	0.097865174|MI<0.2	0.262191761|MI<0.2	0.193666114|MI<0.2	0.334873701|MI<0.2	0.336575807|MI<0.2	NA	0.182321	0.115673625|MI<0.2	0.086392561|MI<0.2	0.13927611|MI<0.2	0.003173783|MI<0.2	0.17440297|MI<0.2	0.2101	0.229897362|MI<0.2	NA	NA	NA	NA	NA	NA	0.236118539|MI<0.2	0.132302367|MI<0.2	0.204478	0.177386996|MI<0.2	0.147319762|MI<0.2	0.180511484|MI<0.2	0.051044447|MI<0.2	0.212460608|MI<0.2	0.273890825|MI<0.2	0.201838827|MI<0.2	NA	NA	0.128921238|MI<0.2	0.113093021|MI<0.2	0.064942697|MI<0.2	NA	0.0566268	0.030556911|MI<0.2	0.156633486|MI<0.2	0.17466636|MI<0.2	0.128412894|MI<0.2	0.128732124|MI<0.2
	sapA	0.256930977|MI<0.2	0.161863495|MI<0.2	0.061366163|MI<0.2	0.17937711|MI<0.2	0.123271111|MI<0.2	0.315758216|MI<0.2	0.295005155|MI<0.2	0.210446627|MI<0.2	0.222293677|MI<0.2	0.092727365|MI<0.2	0.096333376|MI<0.2	NA	0.17426	0.240047995|MI<0.2	NA	0.008230972|MI<0.2	NA	0.041556701|MI<0.2	0.244314031|MI<0.2	0.083241772|MI<0.2	0.027242871|MI<0.2	0.021658513|MI<0.2	0.045910483|MI<0.2	NA	0.039655063|MI<0.2	NA	0.150343928|MI<0.2	0.219965049|MI<0.2	0.074621983|MI<0.2	0.21391123|MI<0.2	0.011435352|MI<0.2	0.131671211|MI<0.2	NA	0.095840052|MI<0.2	0.271538206|MI<0.2	0.196129391|MI<0.2	0.228640036|MI<0.2	0.087262423|MI<0.2	0.053095702|MI<0.2	NA	NA	NA	0.059820772|MI<0.2	NA	NA	0.109372151|MI<0.2	0.055210575|MI<0.2	0.063054158|MI<0.2
	sapC	0.030871827|MI<0.2	0.104745359|MI<0.2	NA	NA	NA	0.101961004|MI<0.2	0.116505108|MI<0.2	NA	NA	NA	NA	NA	NA	NA	NA	NA	NA	0.065655939|MI<0.2	0.055158191|MI<0.2	0.065254046|MI<0.2	NA	NA	0.001406351|MI<0.2	0.031000471|MI<0.2	NA	NA	0.023975191|MI<0.2	NA	0.048368825|MI<0.2	0.026082954|MI<0.2	0.085838781|MI<0.2	NA	0.011694045|MI<0.2	0.080147149|MI<0.2	0.080853517|MI<0.2	0.081533142|MI<0.2	0.069114319|MI<0.2	NA	0.076628524|MI<0.2	NA	0.00698958|MI<0.2	NA	NA	0.022814303|MI<0.2	0.041145388|MI<0.2	NA	0.076475289|MI<0.2	0.034685357|MI<0.2
CPLX|EfeU/EfeO/EfeB ferrous iron transporter; cryptic	ycdO	0.278447023|MI<0.2	0.256388417|MI<0.2	0.302675779|MI<0.2	0.322950102|MI<0.2	0.243268089|MI<0.2	0.171090556|MI<0.2	0.193631393|MI<0.2	0.202616526|MI<0.2	0.277500619|MI<0.2	0.279536838|MI<0.2	0.270515456|MI<0.2	0.174491794|MI<0.2	0.302667622|MI<0.2	0.139232535|MI<0.2	0.307531663|MI<0.2	0.195171526|MI<0.2	NA	0.107789547|MI<0.2	0.238534437|MI<0.2	0.20934422|MI<0.2	0.073698057|MI<0.2	0.096439763|MI<0.2	NA	NA	NA	NA	NA	0.093533493|MI<0.2	0.187425	0.200515844|MI<0.2	0.208868607|MI<0.2	0.183576471|MI<0.2	0.095845396|MI<0.2	0.148840805|MI<0.2	0.246141111|MI<0.2	0.154371053|MI<0.2	NA	0.007556668|MI<0.2	0.17242787|MI<0.2	NA	NA	NA	NA	0.173061622|MI<0.2	0.025088045|MI<0.2	0.208185336|MI<0.2	0.023003702|MI<0.2	NA
	ycdB	0.149375023|MI<0.2	0.187852697|MI<0.2	0.247303967|MI<0.2	0.172876554|MI<0.2	NA	NA	0.048598327|MI<0.2	0.19928068|MI<0.2	0.04571265|MI<0.2	0.209350322|MI<0.2	0.169707459|MI<0.2	0.139129483|MI<0.2	0.139923793|MI<0.2	0.065180864|MI<0.2	0.27203918|MI<0.2	0.157881334|MI<0.2	0.149590478|MI<0.2	0.239658916|MI<0.2	0.262735852|MI<0.2	0.082260224|MI<0.2	0.111498652|MI<0.2	0.165544337|MI<0.2	NA	0.001164306|MI<0.2	NA	NA	0.094494667|MI<0.2	0.193786205|MI<0.2	0.124815	0.091888014|MI<0.2	0.108291387|MI<0.2	0.066867618|MI<0.2	0.118028993|MI<0.2	0.07209319|MI<0.2	0.23814258|MI<0.2	0.10053021|MI<0.2	NA	0.131548086|MI<0.2	0.098186598|MI<0.2	0.102977	0.150244443|MI<0.2	NA	0.046695502|MI<0.2	0.271204782|MI<0.2	0.149812732|MI<0.2	0.165039767|MI<0.2	0.070822052|MI<0.2	0.009799026|MI<0.2
PWY|arginine degradation II (AST pathway)	astB	NA	0.068347957|MI<0.2	0.048555727|MI<0.2	0.227791594|MI<0.2	0.034137983|MI<0.2	NA	0.046186727|MI<0.2	NA	NA	NA	NA	0.052548973|MI<0.2	NA	NA	0.041254267|MI<0.2	0.128284248|MI<0.2	NA	NA	0.11389767|MI<0.2	0.298120689|MI<0.2	0.103415121|MI<0.2	0.205048374|MI<0.2	0.036741365|MI<0.2	NA	NA	0.068634014|MI<0.2	NA	NA	NA	NA	0.159431663|MI<0.2	NA	0.129056304|MI<0.2	0.066189356|MI<0.2	NA	NA	0.02874316|MI<0.2	0.203151088|MI<0.2	0.176281874|MI<0.2	0.087424703|MI<0.2	0.131060692|MI<0.2	0.159817886|MI<0.2	0.002891634|MI<0.2	0.089742285|MI<0.2	0.083821792|MI<0.2	0.272937686|MI<0.2	0.104134575|MI<0.2	0.08171633|MI<0.2
	astA	0.143726434|MI<0.2	0.19473395|MI<0.2	0.153679622|MI<0.2	0.122421235|MI<0.2	0.083723281|MI<0.2	0.10075637|MI<0.2	0.14099403|MI<0.2	0.129476494|MI<0.2	0.109477472|MI<0.2	NA	NA	0.111817543|MI<0.2	0.012141457|MI<0.2	0.009483067|MI<0.2	0.037729728|MI<0.2	0.053326041|MI<0.2	0.064520732|MI<0.2	NA	0.151376946|MI<0.2	0.132233292|MI<0.2	0.042691715|MI<0.2	0.213247082|MI<0.2	0.003360118|MI<0.2	NA	0.051402275|MI<0.2	0.117261729|MI<0.2	NA	0.056143678|MI<0.2	NA	0.032778763|MI<0.2	0.035756985|MI<0.2	0.022054092|MI<0.2	0.119702344|MI<0.2	0.252738673|MI<0.2	NA	0.145649782|MI<0.2	0.07096424|MI<0.2	0.226665628|MI<0.2	0.003263432|MI<0.2	0.193541883|MI<0.2	0.021893489|MI<0.2	0.090851046|MI<0.2	NA	NA	0.057347445|MI<0.2	0.222185249|MI<0.2	0.10633897|MI<0.2	NA
	astE	0.337583602|MI<0.2	0.382903287|MI<0.2	0.396123161|MI<0.2	0.156823214|MI<0.2	0.024132	0.162690797|MI<0.2	0.146161024|MI<0.2	0.280766969|MI<0.2	0.242307003|MI<0.2	0.131815727|MI<0.2	0.133952891|MI<0.2	0.204069095|MI<0.2	0.267787384|MI<0.2	0.086916591|MI<0.2	0.169850109|MI<0.2	0.318186478|MI<0.2	NA	0.055787528|MI<0.2	0.268156208|MI<0.2	0.234409196|MI<0.2	0.085416129|MI<0.2	0.212884749|MI<0.2	NA	NA	NA	NA	NA	0.147048248|MI<0.2	NA	0.203167779|MI<0.2	0.205918115|MI<0.2	0.284135914|MI<0.2	0.115882012|MI<0.2	0.404638916|MI<0.2	0.119686256|MI<0.2	0.201505526|MI<0.2	0.0369378|MI<0.2	0.294988277|MI<0.2	0.132502612|MI<0.2	0.173273428|MI<0.2	NA	0.204888526|MI<0.2	0.138904292|MI<0.2	0.013776315|MI<0.2	0.127262754|MI<0.2	0.439823582|MI<0.2	0.130031746|MI<0.2	0.164947337|MI<0.2
	astD	0.0676697|MI<0.2	0.134961217|MI<0.2	0.026088349|MI<0.2	0.107272323|MI<0.2	0.014373864|MI<0.2	0.02453095|MI<0.2	0.17163953|MI<0.2	NA	0.066723727|MI<0.2	0.017908077|MI<0.2	NA	0.145803169|MI<0.2	NA	NA	0.085787374|MI<0.2	0.10349888|MI<0.2	NA	NA	0.037088022|MI<0.2	0.080078625|MI<0.2	0.118566105|MI<0.2	0.173048879|MI<0.2	0.056685039|MI<0.2	NA	0.029609691|MI<0.2	0.107831678|MI<0.2	NA	NA	NA	NA	NA	NA	0.070210719|MI<0.2	0.057949075|MI<0.2	NA	NA	NA	0.130189548|MI<0.2	NA	0.011056703|MI<0.2	0.001970142|MI<0.2	NA	NA	NA	0.001051708|MI<0.2	0.171105595|MI<0.2	0.091664628|MI<0.2	0.049513726|MI<0.2
PWY|methylerythritol phosphate pathway	ispG	NA	NA	NA	0.130183649|MI<0.2	0.081113739|MI<0.2	NA	NA	NA	NA	NA	NA	0.080840146|MI<0.2	NA	NA	NA	NA	0.11162677|MI<0.2	NA	0.074967483|MI<0.2	0.072301306|MI<0.2	0.1752344|MI<0.2	0.121125286|MI<0.2	NA	NA	NA	NA	NA	NA	0.058138659|MI<0.2	NA	0.114538253|MI<0.2	NA	0.214356086|MI<0.2	0.116718925|MI<0.2	NA	NA	0.036470156|MI<0.2	NA	0.066844037|MI<0.2	0.11110965|MI<0.2	0.160899613|MI<0.2	0.181636458|MI<0.2	NA	NA	NA	0.090720969|MI<0.2	0.327681818|MI<0.2	0.309979424|MI<0.2
	ispH	NA	NA	NA	0.162950254|MI<0.2	0.165037558|MI<0.2	NA	NA	NA	NA	NA	NA	0.183887482|MI<0.2	NA	NA	NA	NA	0.083832156|MI<0.2	NA	NA	0.005419673|MI<0.2	0.157135582|MI<0.2	0.224195655|MI<0.2	NA	NA	NA	NA	NA	NA	0.094763061|MI<0.2	0.018909248|MI<0.2	0.144341188|MI<0.2	NA	0.156653697|MI<0.2	0.061658559|MI<0.2	0.037346635|MI<0.2	0.118756285|MI<0.2	0.101822145|MI<0.2	0.078646763|MI<0.2	0.019509314|MI<0.2	0.055852921|MI<0.2	0.072601861|MI<0.2	NA	NA	NA	NA	NA	NA	NA
	ispE	0.131120905|MI<0.2	0.272300718|MI<0.2	0.118382953|MI<0.2	0.100340238|MI<0.2	0.104759983|MI<0.2	0.114268203|MI<0.2	0.176001179|MI<0.2	0.139989903|MI<0.2	0.177226363|MI<0.2	0.141514481|MI<0.2	0.113408037|MI<0.2	0.143715203|MI<0.2	0.058654462|MI<0.2	0.087242007|MI<0.2	0.12908902|MI<0.2	0.245039463|MI<0.2	0.076947183|MI<0.2	0.069489253|MI<0.2	0.07849904|MI<0.2	0.061794514|MI<0.2	0.280899717|MI<0.2	0.179662491|MI<0.2	NA	NA	NA	NA	0.05670044|MI<0.2	0.138739705|MI<0.2	0.187300401|MI<0.2	0.100819979|MI<0.2	0.175832992|MI<0.2	0.05955319|MI<0.2	0.157764133|MI<0.2	0.227609905|MI<0.2	NA	0.02743813|MI<0.2	0.142791317|MI<0.2	0.118074271|MI<0.2	0.161187439|MI<0.2	NA	NA	0.105496098|MI<0.2	0.099097505|MI<0.2	0.037443309|MI<0.2	0.055318445|MI<0.2	0.170565551|MI<0.2	0.079503047|MI<0.2	0.027460019|MI<0.2
	ispF	0.0603734	0.0770256	NA	0.0861769	0.0885662	NA	NA	0.025069072|MI<0.2	NA	0.20415399|MI<0.2	0.178482	0.387450509|MI<0.2	0.114654363|MI<0.2	NA	NA	0.114690132|MI<0.2	0.110248	0.120331	0.0384588	0.000263618|MI<0.2	0.128566657|MI<0.2	0.276799604|MI<0.2	NA	NA	NA	NA	NA	0.03260687|MI<0.2	0.204200131|MI<0.2	0.0997867	0.23831472|MI<0.2	0.118294233|MI<0.2	0.124945317|MI<0.2	0.179482386|MI<0.2	0.036176864|MI<0.2	0.142770583|MI<0.2	0.105210309|MI<0.2	NA	0.107721483|MI<0.2	NA	0.092661784|MI<0.2	0.131312148|MI<0.2	NA	0.046703279|MI<0.2	NA	0.005424204|MI<0.2	0.000179333|MI<0.2	NA
CPLX|soluble NADH dehydrogenase fragment	nuoG	0.030428192|MI<0.2	0.176404167|MI<0.2	0.174859137|MI<0.2	NA	0.066111584|MI<0.2	0.087488987|MI<0.2	0.129200349|MI<0.2	0.138438407|MI<0.2	0.1107946|MI<0.2	0.10474453|MI<0.2	0.107376239|MI<0.2	0.114972502|MI<0.2	0.076938195|MI<0.2	NA	0.338876587|MI<0.2	0.374367507|MI<0.2	NA	NA	0.055030172|MI<0.2	0.029032943|MI<0.2	0.234332969|MI<0.2	0.27454427|MI<0.2	0.091003295|MI<0.2	0.107595631|MI<0.2	0.022148297|MI<0.2	0.079568586|MI<0.2	NA	0.021573204|MI<0.2	0.036734387|MI<0.2	0.02933413|MI<0.2	0.10738356|MI<0.2	0.142116596|MI<0.2	NA	0.106515461|MI<0.2	NA	NA	0.043194214|MI<0.2	0.010788563|MI<0.2	0.187620427|MI<0.2	0.108655712|MI<0.2	NA	0.117798717|MI<0.2	0.022472929|MI<0.2	0.271770356|MI<0.2	0.334086675|MI<0.2	0.118109611|MI<0.2	0.166708842|MI<0.2	0.184525596|MI<0.2
	nuoE	NA	NA	NA	NA	NA	NA	NA	NA	NA	NA	NA	NA	NA	NA	0.015634567|MI<0.2	0.085711608|MI<0.2	NA	NA	NA	NA	0.315591897|MI<0.2	0.065544025|MI<0.2	0.208455361|MI<0.2	0.178394	0.367956643|MI<0.2	0.333390706|MI<0.2	NA	NA	NA	NA	NA	NA	NA	NA	NA	NA	0.089455572|MI<0.2	0.101348576|MI<0.2	NA	0.0571281	0.020691136|MI<0.2	NA	NA	0.174174177|MI<0.2	0.118203353|MI<0.2	NA	0.054679438|MI<0.2	0.001654828|MI<0.2
	nuoF	0.219793006|MI<0.2	0.249746567|MI<0.2	0.272174579|MI<0.2	NA	NA	0.279468774|MI<0.2	0.204345039|MI<0.2	0.241294192|MI<0.2	0.178161944|MI<0.2	0.133056221|MI<0.2	0.029092009|MI<0.2	0.120260879|MI<0.2	0.202350046|MI<0.2	0.186891605|MI<0.2	0.31654388|MI<0.2	0.473805148|MI<0.2	NA	0.031255278|MI<0.2	0.11223002|MI<0.2	0.005380979|MI<0.2	0.089631735|MI<0.2	0.133174626|MI<0.2	0.255104492|MI<0.2	0.355447791|MI<0.2	0.209152975|MI<0.2	0.175867477|MI<0.2	NA	0.159675608|MI<0.2	NA	0.1020714|MI<0.2	NA	0.073004311|MI<0.2	0.028245028|MI<0.2	0.127920412|MI<0.2	NA	NA	0.208618533|MI<0.2	0.161946072|MI<0.2	0.093028277|MI<0.2	NA	NA	0.091835678|MI<0.2	0.19312578|MI<0.2	0.243363184|MI<0.2	0.272681414|MI<0.2	0.214460684|MI<0.2	0.040818654|MI<0.2	0.083260032|MI<0.2
CPLX|Xer site-specific recombination system	xerD	0.030702758|MI<0.2	0.199373271|MI<0.2	0.31478193|MI<0.2	NA	NA	0.08433894|MI<0.2	0.02704889|MI<0.2	0.250402051|MI<0.2	0.049454468|MI<0.2	0.229346741|MI<0.2	0.18670764|MI<0.2	0.084323316|MI<0.2	0.066460408|MI<0.2	0.109053849|MI<0.2	0.035390497|MI<0.2	0.145711397|MI<0.2	0.094337257|MI<0.2	0.112210689|MI<0.2	0.096981231|MI<0.2	NA	0.085848311|MI<0.2	0.19460245|MI<0.2	NA	NA	NA	NA	0.05046011|MI<0.2	0.026335703|MI<0.2	NA	0.111362672|MI<0.2	0.085888026|MI<0.2	0.197091204|MI<0.2	NA	0.130430908|MI<0.2	0.113371668|MI<0.2	NA	NA	NA	0.037293187|MI<0.2	0.093360939|MI<0.2	0.112125506|MI<0.2	NA	0.079157693|MI<0.2	NA	0.161356623|MI<0.2	0.129414744|MI<0.2	0.203079537|MI<0.2	0.1643877|MI<0.2
	xerC	0.160698764|MI<0.2	0.325245392|MI<0.2	0.225231563|MI<0.2	0.051018211|MI<0.2	NA	0.225002825|MI<0.2	0.3142664|MI<0.2	0.216323518|MI<0.2	0.210612248|MI<0.2	0.386667159|MI<0.2	0.366008126|MI<0.2	0.048429765|MI<0.2	0.162408886|MI<0.2	0.109332067|MI<0.2	0.270132767|MI<0.2	0.296389758|MI<0.2	NA	0.090993703|MI<0.2	0.218059774|MI<0.2	0.085866515|MI<0.2	0.071912476|MI<0.2	0.056521377|MI<0.2	NA	NA	NA	NA	0.016149161|MI<0.2	0.062388689|MI<0.2	0.040214395|MI<0.2	0.083650463|MI<0.2	0.160833374|MI<0.2	0.18774273|MI<0.2	0.030542295|MI<0.2	0.16454166|MI<0.2	0.167775804|MI<0.2	0.050343666|MI<0.2	NA	NA	0.103056532|MI<0.2	0.059055632|MI<0.2	0.065954819|MI<0.2	NA	0.235468495|MI<0.2	0.178285021|MI<0.2	0.283963048|MI<0.2	0.384251776|MI<0.2	0.195450383|MI<0.2	0.185623324|MI<0.2
PWY|uridine-5'-phosphate biosynthesis	pyrE	0.412645292|MI<0.2	0.341046895|MI<0.2	0.23846891|MI<0.2	NA	NA	0.428483133|MI<0.2	0.419802709|MI<0.2	0.279345519|MI<0.2	0.093352935|MI<0.2	0.203660142|MI<0.2	0.226132722|MI<0.2	0.005315287|MI<0.2	0.177727527|MI<0.2	0.019223134|MI<0.2	0.112836404|MI<0.2	0.101231362|MI<0.2	0.008016298|MI<0.2	0.133060805|MI<0.2	0.202648376|MI<0.2	0.124083621|MI<0.2	NA	NA	0.152537864|MI<0.2	NA	0.009865287|MI<0.2	0.017596747|MI<0.2	0.1791175|MI<0.2	0.110817269|MI<0.2	NA	NA	0.04507733|MI<0.2	0.043134983|MI<0.2	NA	0.083234251|MI<0.2	0.018762974|MI<0.2	0.181493189|MI<0.2	0.226269207|MI<0.2	NA	0.032067638|MI<0.2	NA	NA	0.054528333|MI<0.2	0.092852139|MI<0.2	NA	0.047039361|MI<0.2	0.149811124|MI<0.2	NA	0.021462006|MI<0.2
	pyrC	0.506391373|MI<0.2	0.454020206|MI<0.2	0.44759035|MI<0.2	NA	NA	0.519776145|MI<0.2	0.461668676|MI<0.2	0.373674308|MI<0.2	0.377911583|MI<0.2	0.358111564|MI<0.2	0.371397691|MI<0.2	NA	0.348683308|MI<0.2	0.188591298|MI<0.2	0.347806286|MI<0.2	0.306902443|MI<0.2	NA	0.045255196|MI<0.2	0.11636823|MI<0.2	0.066533853|MI<0.2	NA	NA	0.049082254|MI<0.2	NA	NA	NA	0.03876734|MI<0.2	0.144418334|MI<0.2	0.062962197|MI<0.2	0.34183509|MI<0.2	0.179009348|MI<0.2	0.319235533|MI<0.2	NA	0.253115592|MI<0.2	0.207149025|MI<0.2	0.154141939|MI<0.2	0.007131253|MI<0.2	NA	0.104796145|MI<0.2	NA	NA	NA	0.210641907|MI<0.2	NA	0.210812543|MI<0.2	0.297481901|MI<0.2	0.010779224|MI<0.2	0.009971637|MI<0.2
CPLX|isopropylmalate isomerase	leuD	0.126137841|MI<0.2	0.09076378|MI<0.2	NA	0.053275677|MI<0.2	NA	0.053434833|MI<0.2	0.037105351|MI<0.2	0.005647763|MI<0.2	0.086214734|MI<0.2	NA	0.060366908|MI<0.2	0.085234485|MI<0.2	0.077345013|MI<0.2	NA	NA	NA	NA	0.026031067|MI<0.2	0.021728377|MI<0.2	NA	NA	0.013277725|MI<0.2	NA	NA	NA	NA	NA	NA	NA	NA	0.055431131|MI<0.2	NA	0.139261972|MI<0.2	0.154075499|MI<0.2	NA	0.013256709|MI<0.2	NA	NA	0.005253709|MI<0.2	0.030448029|MI<0.2	NA	0.045907911|MI<0.2	NA	NA	NA	0.032354221|MI<0.2	NA	0.043330028|MI<0.2
	leuC	0.338365071|MI<0.2	0.178760259|MI<0.2	0.186060381|MI<0.2	NA	NA	0.195178969|MI<0.2	0.059952393|MI<0.2	0.37092019|MI<0.2	0.369485519|MI<0.2	0.247909985|MI<0.2	0.160375015|MI<0.2	0.248741113|MI<0.2	0.468563249|MI<0.2	0.222411798|MI<0.2	0.197891516|MI<0.2	0.132411133|MI<0.2	0.207316841|MI<0.2	0.290576854|MI<0.2	0.040586824|MI<0.2	0.002976632|MI<0.2	0.000819805|MI<0.2	0.14513964|MI<0.2	0.042657234|MI<0.2	NA	0.129061812|MI<0.2	0.014786599|MI<0.2	0.229402956|MI<0.2	0.223916884|MI<0.2	0.097389919|MI<0.2	0.053074265|MI<0.2	0.075034034|MI<0.2	0.111210459|MI<0.2	0.188470309|MI<0.2	0.205234363|MI<0.2	0.148396952|MI<0.2	0.058305558|MI<0.2	0.026159108|MI<0.2	0.135888831|MI<0.2	0.042223157|MI<0.2	NA	NA	NA	NA	NA	0.063930753|MI<0.2	0.201359426|MI<0.2	NA	0.004297655|MI<0.2
PWY|rsxACDE	rsxA	0.137196249|MI<0.2	0.196921203|MI<0.2	0.184210606|MI<0.2	0.150846766|MI<0.2	0.159368784|MI<0.2	0.129925897|MI<0.2	0.1929972|MI<0.2	0.092098182|MI<0.2	0.099215025|MI<0.2	0.195238567|MI<0.2	0.247042958|MI<0.2	0.085476512|MI<0.2	0.128018	0.010604543|MI<0.2	0.259851986|MI<0.2	0.284686628|MI<0.2	NA	0.077151776|MI<0.2	0.085385953|MI<0.2	0.114860717|MI<0.2	0.000570432|MI<0.2	0.206796091|MI<0.2	NA	NA	NA	NA	NA	0.168577162|MI<0.2	0.017708851|MI<0.2	0.052601422|MI<0.2	0.000771783|MI<0.2	0.087644631|MI<0.2	0.097959657|MI<0.2	0.127009714|MI<0.2	0.145513728|MI<0.2	0.028872036|MI<0.2	0.112091338|MI<0.2	0.025908903|MI<0.2	0.033163296|MI<0.2	NA	0.006320491|MI<0.2	0.115839931|MI<0.2	0.164836119|MI<0.2	0.036790655|MI<0.2	NA	0.282183347|MI<0.2	0.048169517|MI<0.2	0.062904194|MI<0.2
	rsxD	0.033651532|MI<0.2	0.208800008|MI<0.2	0.061400932|MI<0.2	0.154159366|MI<0.2	0.066186696|MI<0.2	NA	0.120837136|MI<0.2	NA	NA	0.083179578|MI<0.2	0.119983076|MI<0.2	0.078264273|MI<0.2	NA	NA	0.015021998|MI<0.2	0.119848723|MI<0.2	NA	NA	0.057660656|MI<0.2	0.129372994|MI<0.2	NA	0.050251791|MI<0.2	NA	NA	NA	NA	NA	NA	0.140827414|MI<0.2	NA	0.15304634|MI<0.2	0.028388776|MI<0.2	0.005319143|MI<0.2	NA	NA	NA	NA	0.066094803|MI<0.2	NA	NA	NA	0.256575968|MI<0.2	0.142833077|MI<0.2	NA	NA	0.338151481|MI<0.2	0.126476621|MI<0.2	0.073142775|MI<0.2
	rsxC	0.36394808|MI<0.2	0.466385644|MI<0.2	0.352592207|MI<0.2	0.043807479|MI<0.2	NA	0.261473061|MI<0.2	0.272157226|MI<0.2	0.253738617|MI<0.2	0.193659636|MI<0.2	0.310668811|MI<0.2	0.290699968|MI<0.2	0.034206574|MI<0.2	0.227669	0.226796728|MI<0.2	0.304558589|MI<0.2	0.360535964|MI<0.2	NA	0.164594471|MI<0.2	0.197145903|MI<0.2	0.127340268|MI<0.2	NA	0.032630798|MI<0.2	NA	0.065965489|MI<0.2	NA	NA	NA	0.124242867|MI<0.2	0.08731019|MI<0.2	0.180786901|MI<0.2	0.139264774|MI<0.2	0.131490879|MI<0.2	0.070359612|MI<0.2	0.195683835|MI<0.2	0.128905201|MI<0.2	0.090313347|MI<0.2	NA	0.097183176|MI<0.2	0.107946394|MI<0.2	NA	NA	0.043897831|MI<0.2	0.219763939|MI<0.2	NA	0.193318286|MI<0.2	0.567328496|MI<0.2	0.154416261|MI<0.2	0.052925935|MI<0.2
	rsxE	0.247418833|MI<0.2	0.397250897|MI<0.2	0.293728866|MI<0.2	NA	NA	0.169746085|MI<0.2	0.194027724|MI<0.2	0.213864069|MI<0.2	0.086623378|MI<0.2	0.420073111|MI<0.2	0.384991393|MI<0.2	0.149317886|MI<0.2	0.191925	0.282250751|MI<0.2	0.274353184|MI<0.2	0.304135181|MI<0.2	NA	0.177599904|MI<0.2	0.230432077|MI<0.2	0.08991395|MI<0.2	NA	0.121556187|MI<0.2	NA	0.160593423|MI<0.2	NA	0.030494861|MI<0.2	0.054704074|MI<0.2	0.14530222|MI<0.2	0.279598192|MI<0.2	0.250669136|MI<0.2	0.214256252|MI<0.2	0.206625485|MI<0.2	NA	NA	0.114728086|MI<0.2	0.1207265|MI<0.2	NA	0.090571943|MI<0.2	NA	NA	NA	0.192233339|MI<0.2	0.361855806|MI<0.2	0.01257613|MI<0.2	0.160839331|MI<0.2	0.48007824|MI<0.2	0.113471557|MI<0.2	0.00269863|MI<0.2
CPLX|MukEF complex	mukF	NA	NA	NA	0.176622853|MI<0.2	0.192361991|MI<0.2	NA	NA	0.042584727|MI<0.2	NA	0.0207638	0.062809996|MI<0.2	0.325485537|MI<0.2	NA	0.01716435|MI<0.2	NA	0.11216438|MI<0.2	0.226746166|MI<0.2	NA	0.134487	0.104758	0.444381818|MI<0.2	0.369863532|MI<0.2	NA	NA	NA	NA	NA	NA	0.165261	NA	0.14867264|MI<0.2	0.027413262|MI<0.2	0.315711405|MI<0.2	0.266009673|MI<0.2	NA	0.030433002|MI<0.2	0.0752825	0.138913	0.226366682|MI<0.2	0.122076	0.215447	0.091900623|MI<0.2	NA	0.180637269|MI<0.2	NA	0.007747456|MI<0.2	0.04399799|MI<0.2	0.028365478|MI<0.2
	mukE	0.217361243|MI<0.2	0.240902928|MI<0.2	0.144066121|MI<0.2	0.265212874|MI<0.2	0.161312537|MI<0.2	0.115116015|MI<0.2	0.21739767|MI<0.2	0.058369774|MI<0.2	0.194188131|MI<0.2	0.120002	0.14407322|MI<0.2	0.136404349|MI<0.2	NA	0.065799805|MI<0.2	0.090009817|MI<0.2	0.085667253|MI<0.2	NA	0.010006624|MI<0.2	0.135043	0.0955126	NA	0.089822955|MI<0.2	NA	NA	NA	NA	NA	NA	0.126157	0.109975718|MI<0.2	0.213869308|MI<0.2	0.035891022|MI<0.2	0.209882957|MI<0.2	0.211261115|MI<0.2	NA	NA	0.10691555|MI<0.2	0.0050699	0.122622865|MI<0.2	NA	0.00372548	0.015907794|MI<0.2	0.022673586|MI<0.2	0.101991318|MI<0.2	NA	0.088763684|MI<0.2	NA	NA
PWY|Entner-Doudoroff pathway I	edd	0.155913916|MI<0.2	0.002732245|MI<0.2	0.008509792|MI<0.2	0.087903701|MI<0.2	0.127718245|MI<0.2	0.077963205|MI<0.2	0.076650053|MI<0.2	NA	NA	NA	NA	NA	NA	0.073551854|MI<0.2	0.066202181|MI<0.2	0.089054602|MI<0.2	NA	0.007355197|MI<0.2	0.205493991|MI<0.2	0.04702542|MI<0.2	NA	0.006134294|MI<0.2	0.054919826|MI<0.2	0.17541629|MI<0.2	0.066230519|MI<0.2	NA	NA	0.098398717|MI<0.2	0.129724285|MI<0.2	0.25790687|MI<0.2	NA	0.033811056|MI<0.2	NA	0.004449747|MI<0.2	0.034224633|MI<0.2	0.090294356|MI<0.2	0.29310457|MI<0.2	0.16592337|MI<0.2	NA	NA	NA	0.147167399|MI<0.2	0.223982549|MI<0.2	0.030332655|MI<0.2	0.006784434|MI<0.2	0.129923321|MI<0.2	0.009101145|MI<0.2	0.024409146|MI<0.2
	eda	NA	NA	NA	0.325732786|MI<0.2	0.234124476|MI<0.2	NA	NA	NA	NA	NA	NA	0.055253249|MI<0.2	NA	NA	NA	NA	0.080197355|MI<0.2	NA	0.043318064|MI<0.2	NA	0.126862104|MI<0.2	0.175041704|MI<0.2	NA	NA	NA	NA	NA	NA	0.290600979|MI<0.2	0.14653851|MI<0.2	NA	NA	0.006480725|MI<0.2	0.04920595|MI<0.2	NA	NA	NA	NA	0.014049881|MI<0.2	0.093194406|MI<0.2	0.041568517|MI<0.2	0.312664579|MI<0.2	0.077084275|MI<0.2	NA	NA	0.030670518|MI<0.2	0.079096546|MI<0.2	NA
CPLX|putrescine ABC transporter	potG	0.252103743|MI<0.2	0.257103308|MI<0.2	0.192130954|MI<0.2	0.116946198|MI<0.2	NA	0.110539249|MI<0.2	0.196989327|MI<0.2	0.344204794|MI<0.2	0.291070167|MI<0.2	0.178387849|MI<0.2	0.213080413|MI<0.2	NA	0.262404894|MI<0.2	0.369768394|MI<0.2	0.069524977|MI<0.2	0.055603928|MI<0.2	NA	0.093115035|MI<0.2	0.150135366|MI<0.2	0.229620619|MI<0.2	0.089965982|MI<0.2	0.100109812|MI<0.2	NA	NA	NA	NA	0.170525963|MI<0.2	0.106368443|MI<0.2	NA	0.13370261|MI<0.2	0.183717461|MI<0.2	0.231084309|MI<0.2	0.178725903|MI<0.2	0.314724542|MI<0.2	0.12770171|MI<0.2	0.044235961|MI<0.2	NA	0.235118952|MI<0.2	0.24922992|MI<0.2	0.174128841|MI<0.2	0.170522726|MI<0.2	0.036525837|MI<0.2	0.07898546|MI<0.2	0.027314077|MI<0.2	0.090976938|MI<0.2	0.184827392|MI<0.2	NA	NA
	potH	0.119885406|MI<0.2	NA	0.014343253|MI<0.2	0.189164315|MI<0.2	0.16914233|MI<0.2	NA	NA	0.262670215|MI<0.2	0.060692509|MI<0.2	NA	0.022350815|MI<0.2	0.065797567|MI<0.2	0.189797525|MI<0.2	0.223425|MI<0.2	NA	NA	NA	0.143505548|MI<0.2	0.323647566|MI<0.2	0.41220561|MI<0.2	0.056081406|MI<0.2	0.104062536|MI<0.2	NA	NA	NA	NA	0.087813928|MI<0.2	0.064707442|MI<0.2	NA	0.083781535|MI<0.2	0.153484701|MI<0.2	0.044816823|MI<0.2	0.233459749|MI<0.2	0.327893509|MI<0.2	0.005907999|MI<0.2	NA	0.073517672|MI<0.2	0.034841124|MI<0.2	0.341106261|MI<0.2	0.199458574|MI<0.2	0.20133254|MI<0.2	0.177107039|MI<0.2	NA	0.015773309|MI<0.2	NA	0.044357769|MI<0.2	0.009014503|MI<0.2	NA
	potF	0.365640517|MI<0.2	0.468714834|MI<0.2	0.475568315|MI<0.2	0.008140961|MI<0.2	NA	0.231473308|MI<0.2	0.243878021|MI<0.2	0.433611676|MI<0.2	0.235840252|MI<0.2	0.301219581|MI<0.2	0.282106294|MI<0.2	0.073275419|MI<0.2	0.321175074|MI<0.2	0.401243773|MI<0.2	0.234063562|MI<0.2	0.163875462|MI<0.2	0.03325986|MI<0.2	0.162211672|MI<0.2	0.243481719|MI<0.2	0.138608687|MI<0.2	0.066812209|MI<0.2	0.056332547|MI<0.2	NA	0.063555489|MI<0.2	NA	NA	0.241875987|MI<0.2	0.231891613|MI<0.2	0.08243529|MI<0.2	0.083712791|MI<0.2	0.183559273|MI<0.2	0.150396676|MI<0.2	0.072985141|MI<0.2	0.156415464|MI<0.2	0.296850587|MI<0.2	0.097791165|MI<0.2	NA	0.037352136|MI<0.2	0.23462431|MI<0.2	0.081320688|MI<0.2	0.082377024|MI<0.2	NA	0.10131807|MI<0.2	NA	0.116769257|MI<0.2	0.327290435|MI<0.2	0.086725367|MI<0.2	NA
	potI	0.045043306|MI<0.2	0.101011008|MI<0.2	0.211823645|MI<0.2	0.039158347|MI<0.2	NA	0.017391533|MI<0.2	0.07532175|MI<0.2	0.155411699|MI<0.2	0.071323214|MI<0.2	NA	NA	NA	0.060818288|MI<0.2	0.288624759|MI<0.2	NA	0.052489682|MI<0.2	NA	NA	0.113183534|MI<0.2	0.31844974|MI<0.2	0.062995096|MI<0.2	0.123685358|MI<0.2	NA	NA	0.092788833|MI<0.2	NA	NA	NA	NA	NA	0.140460998|MI<0.2	0.090198626|MI<0.2	0.079408446|MI<0.2	0.213688167|MI<0.2	0.011382796|MI<0.2	NA	0.046279114|MI<0.2	0.103947459|MI<0.2	0.367950567|MI<0.2	0.483118662|MI<0.2	0.509303015|MI<0.2	0.02391091|MI<0.2	NA	0.17746837|MI<0.2	0.232900803|MI<0.2	0.025686496|MI<0.2	0.048219972|MI<0.2	0.022886842|MI<0.2
CPLX|Flagellar Motor Switch Complex	fliM	0.015893364|MI<0.2	0.129677619|MI<0.2	0.084257184|MI<0.2	0.085010921|MI<0.2	NA	NA	0.010139903|MI<0.2	NA	NA	NA	NA	NA	NA	NA	NA	NA	NA	0.020377325|MI<0.2	NA	0.151809898|MI<0.2	NA	0.114071191|MI<0.2	NA	NA	NA	NA	NA	NA	0.005174991|MI<0.2	NA	0.155662977|MI<0.2	0.248116248|MI<0.2	NA	NA	NA	NA	NA	0.053964833|MI<0.2	0.138947043|MI<0.2	0.107992789|MI<0.2	0.171577279|MI<0.2	0.332250744|MI<0.2	0.01895338|MI<0.2	NA	NA	0.046244164|MI<0.2	0.04455654|MI<0.2	0.093657466|MI<0.2
	fliN	NA	0.09977488|MI<0.2	0.103878227|MI<0.2	0.20099119|MI<0.2	0.207480756|MI<0.2	NA	NA	NA	NA	NA	NA	0.173172935|MI<0.2	0.08633607|MI<0.2	0.05546132|MI<0.2	NA	0.099202851|MI<0.2	0.017992052|MI<0.2	0.085082185|MI<0.2	NA	0.066405181|MI<0.2	0.081202599|MI<0.2	0.221532291|MI<0.2	NA	NA	0.012184276|MI<0.2	NA	NA	0.054256578|MI<0.2	0.063098857|MI<0.2	NA	0.078627169|MI<0.2	0.148200744|MI<0.2	NA	0.046557126|MI<0.2	0.084651386|MI<0.2	NA	NA	0.134912488|MI<0.2	0.203868811|MI<0.2	0.275723831|MI<0.2	0.319773536|MI<0.2	0.23506161|MI<0.2	0.050123241|MI<0.2	0.057452611|MI<0.2	NA	0.086271311|MI<0.2	0.070075923|MI<0.2	NA
	fliG	0.199030255|MI<0.2	0.221215271|MI<0.2	0.254686657|MI<0.2	0.101176676|MI<0.2	NA	NA	NA	0.110621762|MI<0.2	0.041191613|MI<0.2	0.159181861|MI<0.2	0.145830681|MI<0.2	0.040994998|MI<0.2	0.13880608|MI<0.2	0.125883618|MI<0.2	0.098662149|MI<0.2	0.098474908|MI<0.2	NA	0.191955459|MI<0.2	0.122208592|MI<0.2	0.137428411|MI<0.2	NA	NA	NA	NA	NA	NA	0.14651071|MI<0.2	0.137654431|MI<0.2	0.134502228|MI<0.2	0.211010256|MI<0.2	0.257770127|MI<0.2	0.202620406|MI<0.2	0.173762537|MI<0.2	0.113931906|MI<0.2	0.146124133|MI<0.2	0.063118739|MI<0.2	NA	0.069028359|MI<0.2	0.015194011|MI<0.2	0.037369622|MI<0.2	0.053809766|MI<0.2	0.08823723|MI<0.2	0.034812183|MI<0.2	NA	NA	0.222432701|MI<0.2	0.061083508|MI<0.2	NA
CPLX|NADH:ubiquinone oxidoreductase I	nuoN	0.077102181|MI<0.2	0.215989708|MI<0.2	0.163052372|MI<0.2	NA	NA	0.044136542|MI<0.2	0.152773178|MI<0.2	0.201319878|MI<0.2	0.084884457|MI<0.2	0.140875229|MI<0.2	0.168624696|MI<0.2	0.139462633|MI<0.2	0.110666024|MI<0.2	0.041135732|MI<0.2	0.311436286|MI<0.2	0.366450338|MI<0.2	NA	0.053023338|MI<0.2	0.156232432|MI<0.2	0.05961443|MI<0.2	0.208852746|MI<0.2	0.236248937|MI<0.2	0.101802234|MI<0.2	0.168840826|MI<0.2	0.043728222|MI<0.2	0.067326855|MI<0.2	NA	0.096188659|MI<0.2	NA	NA	0.05226035|MI<0.2	0.101261603|MI<0.2	0.011600259|MI<0.2	0.107895187|MI<0.2	NA	NA	0.202427925|MI<0.2	0.20063662|MI<0.2	0.072120539|MI<0.2	NA	NA	0.132463128|MI<0.2	0.094189858|MI<0.2	0.259461294|MI<0.2	0.432791635|MI<0.2	0.178257729|MI<0.2	0.14017941|MI<0.2	0.108902833|MI<0.2
	nuoH	0.025258405|MI<0.2	0.234944912|MI<0.2	0.229924152|MI<0.2	0.111167824|MI<0.2	NA	0.018084057|MI<0.2	0.141779785|MI<0.2	0.137104224|MI<0.2	0.137418525|MI<0.2	0.146088518|MI<0.2	0.137707463|MI<0.2	0.176332872|MI<0.2	NA	NA	0.221689321|MI<0.2	0.264015611|MI<0.2	NA	NA	0.190700783|MI<0.2	0.177422839|MI<0.2	0.286568858|MI<0.2	0.283420027|MI<0.2	NA	0.02819137|MI<0.2	NA	NA	NA	NA	NA	NA	0.08889082|MI<0.2	NA	0.234521669|MI<0.2	0.193767448|MI<0.2	NA	0.038488163|MI<0.2	NA	0.034315686|MI<0.2	0.239409299|MI<0.2	0.083452862|MI<0.2	0.150174347|MI<0.2	0.062517414|MI<0.2	NA	0.231759939|MI<0.2	0.156526114|MI<0.2	0.168445637|MI<0.2	0.186962348|MI<0.2	0.13569664|MI<0.2
	nuoM	0.209128122|MI<0.2	0.28430087|MI<0.2	0.177569116|MI<0.2	NA	NA	0.024459612|MI<0.2	0.183378684|MI<0.2	0.260772936|MI<0.2	0.157612992|MI<0.2	0.250028837|MI<0.2	0.278190539|MI<0.2	0.1414644|MI<0.2	0.154983412|MI<0.2	0.040118837|MI<0.2	0.380043587|MI<0.2	0.306963773|MI<0.2	NA	0.108449967|MI<0.2	0.229857402|MI<0.2	0.13469368|MI<0.2	0.106595526|MI<0.2	0.089024197|MI<0.2	0.030066625|MI<0.2	0.144023768|MI<0.2	NA	0.015128905|MI<0.2	0.095797016|MI<0.2	0.016774577|MI<0.2	0.042751002|MI<0.2	0.108475372|MI<0.2	0.14728591|MI<0.2	0.084189868|MI<0.2	0.025803249|MI<0.2	0.114790988|MI<0.2	NA	0.023234343|MI<0.2	0.069923591|MI<0.2	0.129432871|MI<0.2	0.021257567|MI<0.2	NA	NA	0.08528097|MI<0.2	0.043974304|MI<0.2	0.209158051|MI<0.2	0.442774278|MI<0.2	0.269408852|MI<0.2	0.1927851|MI<0.2	0.159681726|MI<0.2
	nuoK	0.293981073|MI<0.2	0.278954	0.234140835|MI<0.2	NA	NA	0.378497986|MI<0.2	0.28709599|MI<0.2	0.219977	0.098939331|MI<0.2	0.237645753|MI<0.2	0.157383616|MI<0.2	0.195819652|MI<0.2	0.270641942|MI<0.2	0.076983715|MI<0.2	0.250938002|MI<0.2	0.419488547|MI<0.2	NA	NA	NA	NA	0.056627012|MI<0.2	0.102203044|MI<0.2	0.271285454|MI<0.2	0.359972625|MI<0.2	0.306123097|MI<0.2	0.224159831|MI<0.2	NA	0.210021427|MI<0.2	0.016383526|MI<0.2	0.123527337|MI<0.2	0.047378538|MI<0.2	0.212109059|MI<0.2	NA	0.124632785|MI<0.2	0.08039337|MI<0.2	0.102377526|MI<0.2	0.269607449|MI<0.2	0.14688374|MI<0.2	0.074521571|MI<0.2	NA	NA	NA	0.108445315|MI<0.2	0.143778537|MI<0.2	0.180982847|MI<0.2	0.137056994|MI<0.2	0.009985102|MI<0.2	0.081231596|MI<0.2
	nuoA	0.119795835|MI<0.2	0.259437	0.199736558|MI<0.2	NA	NA	0.135809625|MI<0.2	0.276869083|MI<0.2	0.198018	0.16178267|MI<0.2	0.163897216|MI<0.2	0.138517776|MI<0.2	0.16027432|MI<0.2	0.035612432|MI<0.2	NA	0.332199	0.326010327|MI<0.2	NA	NA	0.107959543|MI<0.2	0.048098687|MI<0.2	0.21326874|MI<0.2	0.174591725|MI<0.2	0.124903925|MI<0.2	0.182936457|MI<0.2	0.064473841|MI<0.2	0.08112377|MI<0.2	0.032191166|MI<0.2	NA	0.020926473|MI<0.2	NA	0.140048402|MI<0.2	0.104182959|MI<0.2	0.084075339|MI<0.2	0.080776417|MI<0.2	NA	0.033042904|MI<0.2	NA	0.086080593|MI<0.2	0.088397082|MI<0.2	NA	NA	NA	NA	0.231614053|MI<0.2	0.1880491|MI<0.2	0.095556492|MI<0.2	0.116452866|MI<0.2	0.098277399|MI<0.2
	nuoJ	0.210627	0.280272	0.306754	NA	0.019419	0.24558959|MI<0.2	0.301649544|MI<0.2	0.278695	0.138573	0.144014459|MI<0.2	0.0903062	0.141141079|MI<0.2	0.153004884|MI<0.2	0.112425547|MI<0.2	0.441443335|MI<0.2	0.456829212|MI<0.2	NA	0.00593066	0.153089581|MI<0.2	0.03583256|MI<0.2	0.311820338|MI<0.2	0.309685178|MI<0.2	0.175206775|MI<0.2	0.275756	0.258258015|MI<0.2	0.133465729|MI<0.2	NA	0.124299098|MI<0.2	NA	0.150773555|MI<0.2	0.102312563|MI<0.2	0.161574048|MI<0.2	NA	0.135326872|MI<0.2	NA	0.08074245|MI<0.2	0.195084988|MI<0.2	0.183769443|MI<0.2	0.14484	NA	NA	0.032724257|MI<0.2	0.140118068|MI<0.2	0.325501982|MI<0.2	0.282103041|MI<0.2	0.170989395|MI<0.2	0.110135189|MI<0.2	0.070924518|MI<0.2
	nuoL	0.163542225|MI<0.2	0.111528267|MI<0.2	0.021078124|MI<0.2	NA	NA	0.367520674|MI<0.2	0.304136411|MI<0.2	0.073080742|MI<0.2	0.064958637|MI<0.2	NA	NA	NA	0.030890252|MI<0.2	0.079909283|MI<0.2	0.133056403|MI<0.2	0.097098775|MI<0.2	NA	NA	NA	NA	0.041491281|MI<0.2	NA	0.05906088|MI<0.2	0.098731605|MI<0.2	0.156876955|MI<0.2	0.105456277|MI<0.2	NA	0.055434601|MI<0.2	0.071670616|MI<0.2	0.167594196|MI<0.2	NA	NA	5.67E-05|MI<0.2	NA	NA	0.020447872|MI<0.2	0.140072827|MI<0.2	NA	NA	NA	NA	0.008107914|MI<0.2	0.084923713|MI<0.2	0.052930932|MI<0.2	NA	NA	NA	NA
CPLX|putative selenate reductase	ygfM	0.388779177|MI<0.2	0.306388315|MI<0.2	0.289744687|MI<0.2	NA	NA	0.197043193|MI<0.2	0.209554517|MI<0.2	0.267524107|MI<0.2	0.164195182|MI<0.2	0.332182657|MI<0.2	0.268867275|MI<0.2	0.243188788|MI<0.2	0.149011946|MI<0.2	0.213842975|MI<0.2	0.120163764|MI<0.2	0.138625399|MI<0.2	0.21362519|MI<0.2	0.25946355|MI<0.2	0.195187122|MI<0.2	0.007847838|MI<0.2	0.163911811|MI<0.2	0.164067897|MI<0.2	NA	0.002150786|MI<0.2	0.000568469|MI<0.2	NA	0.264507329|MI<0.2	0.216771963|MI<0.2	0.055250907|MI<0.2	0.201532	0.088128093|MI<0.2	0.235999597|MI<0.2	NA	0.137852131|MI<0.2	0.157268991|MI<0.2	0.147481321|MI<0.2	NA	0.081577511|MI<0.2	NA	NA	NA	NA	0.021869708|MI<0.2	NA	NA	0.325943027|MI<0.2	0.105108397|MI<0.2	0.05252908|MI<0.2
	ygfK	0.341554552|MI<0.2	0.147190545|MI<0.2	0.122954081|MI<0.2	NA	NA	0.232315885|MI<0.2	0.025121548|MI<0.2	0.183134158|MI<0.2	0.119963337|MI<0.2	0.224043878|MI<0.2	0.173994584|MI<0.2	0.284513942|MI<0.2	0.317478581|MI<0.2	0.174603487|MI<0.2	0.075622736|MI<0.2	0.225203947|MI<0.2	0.100055212|MI<0.2	0.283650738|MI<0.2	0.083316802|MI<0.2	NA	NA	0.031398907|MI<0.2	0.13029708|MI<0.2	0.117170347|MI<0.2	0.15464368|MI<0.2	0.155631274|MI<0.2	0.092629442|MI<0.2	0.382343866|MI<0.2	0.127712049|MI<0.2	0.263936	0.073974626|MI<0.2	0.319325084|MI<0.2	NA	0.136511152|MI<0.2	0.290728406|MI<0.2	0.332998923|MI<0.2	0.319912226|MI<0.2	0.214052947|MI<0.2	NA	NA	NA	NA	0.066798868|MI<0.2	NA	0.053146363|MI<0.2	0.172465294|MI<0.2	NA	NA
	xdhD	0.331906724|MI<0.2	0.308510165|MI<0.2	0.179902407|MI<0.2	NA	NA	0.171672866|MI<0.2	0.110189357|MI<0.2	0.19215874|MI<0.2	0.066558038|MI<0.2	0.310907529|MI<0.2	0.288367533|MI<0.2	0.314861099|MI<0.2	0.219814689|MI<0.2	NA	0.087189127|MI<0.2	0.16110317|MI<0.2	NA	0.078141717|MI<0.2	0.221569472|MI<0.2	0.032934722|MI<0.2	NA	0.091390192|MI<0.2	0.130842017|MI<0.2	0.134194712|MI<0.2	0.094487236|MI<0.2	0.095207343|MI<0.2	0.037906625|MI<0.2	0.175755464|MI<0.2	0.11353694|MI<0.2	0.179804636|MI<0.2	0.113732159|MI<0.2	0.271592143|MI<0.2	NA	0.226153113|MI<0.2	0.156413292|MI<0.2	0.30513392|MI<0.2	0.233464763|MI<0.2	0.213325256|MI<0.2	NA	0.004095609|MI<0.2	NA	0.009275669|MI<0.2	0.022148578|MI<0.2	NA	0.09274837|MI<0.2	0.18449678|MI<0.2	0.025468235|MI<0.2	NA
PWY|pantothenate biosynthesis I	panC	0.204407305|MI<0.2	0.095971448|MI<0.2	0.003575286|MI<0.2	0.020567285|MI<0.2	0.025812751|MI<0.2	0.177977933|MI<0.2	0.202107198|MI<0.2	0.094816733|MI<0.2	0.272679952|MI<0.2	NA	NA	NA	0.126083262|MI<0.2	0.054610438|MI<0.2	NA	NA	0.02045603|MI<0.2	NA	0.085811357|MI<0.2	0.002780107|MI<0.2	NA	NA	NA	NA	NA	NA	0.066464302|MI<0.2	0.163015817|MI<0.2	0.071427059|MI<0.2	NA	NA	NA	0.183103092|MI<0.2	0.174995093|MI<0.2	0.10826	0.150270984|MI<0.2	0.014910743|MI<0.2	NA	NA	NA	NA	0.007305744|MI<0.2	NA	NA	NA	NA	NA	NA
	panE	0.243926	0.192857	0.0474489	NA	0.0988217	0.174851079|MI<0.2	0.159615777|MI<0.2	0.079062015|MI<0.2	0.298157	0.163959011|MI<0.2	0.140313	0.069632555|MI<0.2	0.093181026|MI<0.2	0.189406237|MI<0.2	0.070147176|MI<0.2	NA	NA	0.019301956|MI<0.2	0.08808	NA	NA	NA	NA	NA	NA	NA	0.061499282|MI<0.2	0.120077865|MI<0.2	0.124567513|MI<0.2	0.174626613|MI<0.2	NA	NA	NA	0.021501317|MI<0.2	0.115916597|MI<0.2	0.213821161|MI<0.2	0.09747429|MI<0.2	0.087695852|MI<0.2	NA	NA	NA	NA	NA	NA	0.178206684|MI<0.2	0.113532954|MI<0.2	NA	NA
	panB	0.251359236|MI<0.2	0.361230757|MI<0.2	0.222174141|MI<0.2	NA	NA	0.212364554|MI<0.2	0.161627915|MI<0.2	0.099559127|MI<0.2	0.067249362|MI<0.2	0.10493402|MI<0.2	0.093973695|MI<0.2	0.101982269|MI<0.2	0.191905067|MI<0.2	0.021906242|MI<0.2	0.021116518|MI<0.2	NA	NA	NA	0.136183355|MI<0.2	NA	NA	NA	0.051139915|MI<0.2	0.090046255|MI<0.2	NA	NA	0.110765064|MI<0.2	0.164130075|MI<0.2	0.114812763|MI<0.2	NA	NA	NA	0.069721807|MI<0.2	0.13718033|MI<0.2	0.0723003	0.133444915|MI<0.2	0.021055707|MI<0.2	NA	0.035724748|MI<0.2	NA	NA	0.057499052|MI<0.2	0.041306132|MI<0.2	NA	NA	0.079418754|MI<0.2	NA	0.074963211|MI<0.2
CPLX|MdtEF-Tolc multidrug efflux transport system	tolC	0.026553518|MI<0.2	0.09105195|MI<0.2	0.092576523|MI<0.2	0.125150133|MI<0.2	0.145369175|MI<0.2	NA	NA	0.179037098|MI<0.2	0.002161537|MI<0.2	0.27896213|MI<0.2	0.250103902|MI<0.2	0.487849401|MI<0.2	0.191930005|MI<0.2	NA	0.135181725|MI<0.2	0.306220506|MI<0.2	0.256647449|MI<0.2	0.25075821|MI<0.2	0.114435918|MI<0.2	0.120116626|MI<0.2	0.182717244|MI<0.2	0.32668799|MI<0.2	NA	NA	NA	NA	0.125648251|MI<0.2	0.149994631|MI<0.2	0.197811648|MI<0.2	0.243011296|MI<0.2	0.136037395|MI<0.2	0.257143384|MI<0.2	0.085994082|MI<0.2	0.336012361|MI<0.2	0.231999678|MI<0.2	0.217640437|MI<0.2	0.097905832|MI<0.2	0.292502097|MI<0.2	0.11962512|MI<0.2	0.238999993|MI<0.2	0.068338685|MI<0.2	0.176912276|MI<0.2	0.02313589|MI<0.2	0.150447277|MI<0.2	0.105910057|MI<0.2	0.249243744|MI<0.2	0.219637647|MI<0.2	0.202578982|MI<0.2
	mdtF	0.202757482|MI<0.2	0.057805613|MI<0.2	NA	0.082412025|MI<0.2	0.050819533|MI<0.2	NA	NA	0.053433836|MI<0.2	0.047013431|MI<0.2	0.243321782|MI<0.2	0.266593295|MI<0.2	0.526115172|MI<0.2	0.335752316|MI<0.2	NA	0.04449155|MI<0.2	0.108204732|MI<0.2	0.058892818|MI<0.2	0.257823544|MI<0.2	0.177757775|MI<0.2	0.158052007|MI<0.2	0.05357726|MI<0.2	0.267382171|MI<0.2	0.066773235|MI<0.2	0.010711655|MI<0.2	0.033363007|MI<0.2	0.113297864|MI<0.2	NA	0.056300912|MI<0.2	0.168146823|MI<0.2	0.170023339|MI<0.2	0.116706227|MI<0.2	0.341878448|MI<0.2	NA	0.156888321|MI<0.2	0.052352029|MI<0.2	0.164664086|MI<0.2	0.153568213|MI<0.2	0.237386609|MI<0.2	0.116181485|MI<0.2	NA	NA	0.230408444|MI<0.2	NA	0.060156942|MI<0.2	0.080782777|MI<0.2	0.171997522|MI<0.2	NA	0.00801695|MI<0.2
PWY|5-aminoimidazole ribonucleotide biosynthesis I	purL	0.17268592|MI<0.2	0.208486889|MI<0.2	0.224526699|MI<0.2	0.068137432|MI<0.2	NA	0.228892913|MI<0.2	0.329804175|MI<0.2	0.19794924|MI<0.2	0.151510297|MI<0.2	0.191634447|MI<0.2	0.209860361|MI<0.2	NA	0.108701412|MI<0.2	0.021332944|MI<0.2	NA	0.094482257|MI<0.2	NA	NA	0.104225277|MI<0.2	0.199268549|MI<0.2	0.075480148|MI<0.2	NA	NA	0.010825271|MI<0.2	NA	NA	NA	NA	NA	0.068686468|MI<0.2	0.232934775|MI<0.2	0.178734554|MI<0.2	0.019358509|MI<0.2	0.159378971|MI<0.2	0.018169279|MI<0.2	0.100856558|MI<0.2	NA	NA	0.144299734|MI<0.2	NA	NA	NA	NA	NA	0.040882925|MI<0.2	0.158124915|MI<0.2	0.178509887|MI<0.2	0.232451497|MI<0.2
	purN	0.15123295|MI<0.2	0.200116	0.073341341|MI<0.2	NA	NA	0.157760134|MI<0.2	0.237902624|MI<0.2	0.162413187|MI<0.2	0.181699217|MI<0.2	0.067469332|MI<0.2	0.0476958	NA	0.112285918|MI<0.2	0.18715181|MI<0.2	0.073572826|MI<0.2	0.120459978|MI<0.2	NA	NA	0.20354521|MI<0.2	0.052460255|MI<0.2	0.011817521|MI<0.2	0.010398851|MI<0.2	NA	0.008827416|MI<0.2	NA	NA	NA	0.090516383|MI<0.2	NA	NA	0.214154375|MI<0.2	0.161189279|MI<0.2	0.040878531|MI<0.2	0.018219611|MI<0.2	NA	0.142774361|MI<0.2	0.134035346|MI<0.2	0.168238443|MI<0.2	0.09240295|MI<0.2	0.095246419|MI<0.2	0.028851022|MI<0.2	0.024821462|MI<0.2	0.079013683|MI<0.2	0.118679718|MI<0.2	0.104933586|MI<0.2	0.163858803|MI<0.2	0.108394125|MI<0.2	0.148111806|MI<0.2
	purD	0.358356158|MI<0.2	0.20017265|MI<0.2	0.180312952|MI<0.2	0.014707463|MI<0.2	NA	0.314270641|MI<0.2	0.31115162|MI<0.2	0.13003652|MI<0.2	0.237875447|MI<0.2	0.048261988|MI<0.2	NA	NA	NA	0.050680192|MI<0.2	0.00963882|MI<0.2	NA	NA	NA	0.112096051|MI<0.2	0.050671106|MI<0.2	NA	NA	0.043995992|MI<0.2	0.083474146|MI<0.2	0.131600034|MI<0.2	0.142227109|MI<0.2	0.061150446|MI<0.2	NA	NA	NA	NA	NA	0.026473437|MI<0.2	NA	0.069319863|MI<0.2	0.028477653|MI<0.2	0.060812799|MI<0.2	0.030398086|MI<0.2	NA	NA	NA	NA	NA	0.019665708|MI<0.2	0.007300992|MI<0.2	0.089432287|MI<0.2	NA	0.002460774|MI<0.2
	purM	0.292270956|MI<0.2	0.198702754|MI<0.2	0.137867615|MI<0.2	0.185800899|MI<0.2	NA	0.255656715|MI<0.2	0.324067645|MI<0.2	0.100012536|MI<0.2	0.150868918|MI<0.2	0.119499236|MI<0.2	0.155862841|MI<0.2	NA	NA	NA	0.032330672|MI<0.2	NA	NA	0.048693616|MI<0.2	0.157615759|MI<0.2	0.207903745|MI<0.2	NA	NA	NA	NA	NA	NA	0.16310415|MI<0.2	NA	NA	NA	0.124597055|MI<0.2	0.17628198|MI<0.2	NA	NA	0.069443003|MI<0.2	NA	NA	0.062124154|MI<0.2	0.11325736|MI<0.2	0.219818713|MI<0.2	0.117696566|MI<0.2	NA	NA	NA	0.0162833|MI<0.2	0.133682523|MI<0.2	0.056306307|MI<0.2	0.113920655|MI<0.2
CPLX|EmrKY-TolC putative multidrug efflux transport system	emrK	NA	NA	NA	0.083502267|MI<0.2	0.151961525|MI<0.2	NA	NA	NA	NA	NA	NA	NA	0.039358761|MI<0.2	0.055550527|MI<0.2	NA	NA	NA	NA	NA	NA	NA	NA	0.045844061|MI<0.2	0.124781725|MI<0.2	NA	0.033387791|MI<0.2	0.026285342|MI<0.2	NA	0.082789369|MI<0.2	NA	NA	NA	NA	NA	0.13884663|MI<0.2	NA	0.012615618|MI<0.2	NA	NA	NA	NA	0.092094474|MI<0.2	0.159312704|MI<0.2	0.004534851|MI<0.2	NA	NA	0.00041149|MI<0.2	0.056680892|MI<0.2
	emrY	0.32646913|MI<0.2	0.389917825|MI<0.2	0.327549362|MI<0.2	NA	NA	0.392955549|MI<0.2	0.248440035|MI<0.2	0.336203811|MI<0.2	0.341881773|MI<0.2	0.391052854|MI<0.2	0.331709613|MI<0.2	0.109727528|MI<0.2	0.504760007|MI<0.2	0.230959206|MI<0.2	0.390542209|MI<0.2	0.351827904|MI<0.2	NA	0.012881258|MI<0.2	0.086081515|MI<0.2	NA	NA	NA	0.186558966|MI<0.2	0.176099764|MI<0.2	0.019608247|MI<0.2	0.100831213|MI<0.2	0.010352036|MI<0.2	0.282247844|MI<0.2	0.061058934|MI<0.2	0.152921387|MI<0.2	0.073163531|MI<0.2	0.182347724|MI<0.2	NA	0.011262435|MI<0.2	0.236240525|MI<0.2	0.2174007|MI<0.2	0.150274545|MI<0.2	0.01669165|MI<0.2	0.075995855|MI<0.2	NA	NA	NA	0.182770549|MI<0.2	0.03949343|MI<0.2	0.204646696|MI<0.2	0.27395563|MI<0.2	NA	0.094028857|MI<0.2
CPLX|glycerol-3-phosphate-dehydrogenase, anaerobic	glpA	0.394116644|MI<0.2	0.440785365|MI<0.2	0.367356908|MI<0.2	0.087623602|MI<0.2	0.097154029|MI<0.2	0.30521701|MI<0.2	0.279347194|MI<0.2	0.379474811|MI<0.2	0.289951868|MI<0.2	0.382894619|MI<0.2	0.382676445|MI<0.2	0.109563516|MI<0.2	0.339078	0.290072034|MI<0.2	0.376650249|MI<0.2	0.305481002|MI<0.2	NA	0.152328858|MI<0.2	0.182386	0.126511	NA	NA	NA	0.000520229|MI<0.2	NA	NA	0.0702459	0.223910972|MI<0.2	0.270659104|MI<0.2	0.396999574|MI<0.2	0.00611532|MI<0.2	0.242169265|MI<0.2	NA	0.121751393|MI<0.2	0.245824261|MI<0.2	0.175902858|MI<0.2	NA	0.0204132	0.009132428|MI<0.2	NA	NA	0.269973	0.405861	NA	0.10313398|MI<0.2	0.463980751|MI<0.2	0.068833882|MI<0.2	0.004278464|MI<0.2
	glpC	NA	0.016890101|MI<0.2	NA	0.219153522|MI<0.2	0.165256076|MI<0.2	NA	0.053453944|MI<0.2	NA	NA	NA	NA	0.020137291|MI<0.2	NA	NA	0.039709034|MI<0.2	0.017145227|MI<0.2	NA	NA	0.173357	0.162056229|MI<0.2	0.117386674|MI<0.2	0.001936425|MI<0.2	NA	NA	NA	NA	NA	NA	NA	NA	0.054068674|MI<0.2	0.141125633|MI<0.2	0.1376804|MI<0.2	0.023553968|MI<0.2	NA	NA	NA	NA	0.029104687|MI<0.2	0.0341072	0.141564404|MI<0.2	0.391317404|MI<0.2	0.085244028|MI<0.2	0.011821153|MI<0.2	0.071774193|MI<0.2	0.104182391|MI<0.2	0.025336984|MI<0.2	0.077691956|MI<0.2
	glpB	0.481027	0.379786	0.39636	0.016968	0.133459	0.411871909|MI<0.2	0.290916009|MI<0.2	0.352359	0.468978	0.306814235|MI<0.2	0.256374	0.048618219|MI<0.2	0.454634425|MI<0.2	0.339952099|MI<0.2	0.354569388|MI<0.2	0.292113577|MI<0.2	NA	0.089609478|MI<0.2	0.158237	0.005546736|MI<0.2	NA	NA	0.08152459|MI<0.2	0.140312	0.06759917|MI<0.2	NA	0.120054977|MI<0.2	0.403417055|MI<0.2	0.28623131|MI<0.2	0.513883676|MI<0.2	0.045324124|MI<0.2	0.219418483|MI<0.2	NA	0.25649269|MI<0.2	0.376633327|MI<0.2	0.412568911|MI<0.2	0.121612067|MI<0.2	0.060856437|MI<0.2	NA	NA	NA	0.01479337|MI<0.2	0.366790414|MI<0.2	0.017266737|MI<0.2	0.136623623|MI<0.2	0.339904553|MI<0.2	NA	0.003087492|MI<0.2
PWY|glycogen degradation I	malP	0.234577334|MI<0.2	0.252691478|MI<0.2	0.210041024|MI<0.2	NA	NA	0.1133923|MI<0.2	0.177356617|MI<0.2	0.120357093|MI<0.2	0.093115155|MI<0.2	0.22539237|MI<0.2	0.195704065|MI<0.2	0.069195337|MI<0.2	0.179136	0.353681	0.102113283|MI<0.2	0.187840191|MI<0.2	0.10953006|MI<0.2	0.184186519|MI<0.2	NA	0.043383942|MI<0.2	0.063854231|MI<0.2	0.068997808|MI<0.2	NA	0.016574514|MI<0.2	0.026975293|MI<0.2	NA	0.176099126|MI<0.2	0.249702776|MI<0.2	0.116123452|MI<0.2	0.097277595|MI<0.2	0.185442754|MI<0.2	0.210932269|MI<0.2	NA	NA	0.085397739|MI<0.2	0.018380811|MI<0.2	NA	0.048131048|MI<0.2	0.081636068|MI<0.2	NA	NA	NA	NA	NA	NA	0.149313616|MI<0.2	0.032258817|MI<0.2	NA
	glgX	0.294091039|MI<0.2	0.176887585|MI<0.2	0.192323447|MI<0.2	NA	0.113474737|MI<0.2	0.221650054|MI<0.2	0.106318893|MI<0.2	0.124979835|MI<0.2	0.154990721|MI<0.2	0.045118028|MI<0.2	0.018437531|MI<0.2	NA	0.174285201|MI<0.2	0.330574946|MI<0.2	0.185939511|MI<0.2	0.08088527|MI<0.2	0.024844754|MI<0.2	0.202449313|MI<0.2	0.128247305|MI<0.2	NA	NA	NA	NA	0.126524281|MI<0.2	0.006138462|MI<0.2	NA	0.280017631|MI<0.2	0.340655367|MI<0.2	0.375206723|MI<0.2	0.303125254|MI<0.2	0.003060989|MI<0.2	NA	NA	NA	0.208063729|MI<0.2	0.19944596|MI<0.2	NA	NA	NA	NA	NA	0.021028253|MI<0.2	0.22095356|MI<0.2	NA	NA	0.177907331|MI<0.2	NA	NA
	malZ	0.369489307|MI<0.2	0.392592565|MI<0.2	0.413219068|MI<0.2	0.019305068|MI<0.2	0.044146555|MI<0.2	0.235331883|MI<0.2	0.162000506|MI<0.2	0.352496757|MI<0.2	0.207633233|MI<0.2	0.405091862|MI<0.2	0.344751202|MI<0.2	0.136572026|MI<0.2	0.27993485|MI<0.2	0.361014998|MI<0.2	0.322222649|MI<0.2	0.268201341|MI<0.2	0.07737446|MI<0.2	0.310193551|MI<0.2	0.225307579|MI<0.2	0.033007163|MI<0.2	NA	NA	NA	0.137640109|MI<0.2	NA	NA	0.275994	0.235813091|MI<0.2	0.34059473|MI<0.2	0.40677168|MI<0.2	0.141114439|MI<0.2	0.22454796|MI<0.2	0.005725641|MI<0.2	0.158296824|MI<0.2	0.272397728|MI<0.2	0.228166861|MI<0.2	NA	0.08804432|MI<0.2	NA	NA	NA	0.009261051|MI<0.2	0.275768338|MI<0.2	NA	0.024185152|MI<0.2	0.420193959|MI<0.2	0.049374567|MI<0.2	NA
CPLX|galactose ABC transporter	mglC	0.221546058|MI<0.2	0.216185	0.345786185|MI<0.2	NA	0.013986247|MI<0.2	0.095017826|MI<0.2	0.030245434|MI<0.2	0.231497294|MI<0.2	0.137076648|MI<0.2	0.119804073|MI<0.2	0.100357734|MI<0.2	0.170219522|MI<0.2	0.273947	0.128023578|MI<0.2	0.152153151|MI<0.2	0.190981435|MI<0.2	0.101606303|MI<0.2	0.102061085|MI<0.2	0.22001	0.193589	0.007509035|MI<0.2	0.099130802|MI<0.2	0.058505125|MI<0.2	0.086188789|MI<0.2	0.134155179|MI<0.2	0.072187712|MI<0.2	NA	0.225603597|MI<0.2	NA	0.040258594|MI<0.2	0.030161511|MI<0.2	0.111241509|MI<0.2	0.089652104|MI<0.2	0.180592783|MI<0.2	0.049714325|MI<0.2	0.1121492|MI<0.2	0.192806252|MI<0.2	0.199455	0.021487975|MI<0.2	0.0443181	NA	0.114464992|MI<0.2	0.029751621|MI<0.2	0.050875181|MI<0.2	0.064993323|MI<0.2	0.142858839|MI<0.2	0.022028554|MI<0.2	0.022496434|MI<0.2
	mglB	NA	0.009128764|MI<0.2	NA	0.261796678|MI<0.2	0.100399561|MI<0.2	NA	0.002661762|MI<0.2	NA	NA	NA	NA	NA	NA	NA	NA	NA	NA	NA	0.328337	0.297365	0.112594892|MI<0.2	0.052612372|MI<0.2	NA	NA	NA	NA	NA	NA	NA	NA	NA	0.021084278|MI<0.2	0.101142684|MI<0.2	0.139529548|MI<0.2	NA	NA	0.070923799|MI<0.2	0.100815	0.112830553|MI<0.2	0.29821	0.148070441|MI<0.2	0.37018973|MI<0.2	0.027613951|MI<0.2	0.137043825|MI<0.2	0.079355802|MI<0.2	0.111367658|MI<0.2	0.084661838|MI<0.2	0.075110195|MI<0.2
	mglA	0.088530609|MI<0.2	0.207623881|MI<0.2	0.271468247|MI<0.2	0.06597872|MI<0.2	NA	NA	NA	0.104884377|MI<0.2	0.131151409|MI<0.2	0.012675297|MI<0.2	0.059841047|MI<0.2	0.131295371|MI<0.2	0.163142673|MI<0.2	0.159224487|MI<0.2	0.184864285|MI<0.2	0.100507632|MI<0.2	NA	0.151860973|MI<0.2	0.100344	0.151049	0.113614982|MI<0.2	0.105288652|MI<0.2	NA	NA	NA	NA	0.037025304|MI<0.2	0.024661774|MI<0.2	0.12500199|MI<0.2	NA	0.057374195|MI<0.2	0.061676263|MI<0.2	0.085489266|MI<0.2	0.050809449|MI<0.2	0.146602929|MI<0.2	NA	NA	0.223407	0.212320896|MI<0.2	0.193961284|MI<0.2	0.211258	0.134318828|MI<0.2	NA	0.094508615|MI<0.2	0.019375815|MI<0.2	0.15614862|MI<0.2	0.085354256|MI<0.2	0.03923777|MI<0.2
CPLX|xanthine dehydrogenase	xdhA	0.178975549|MI<0.2	0.158433297|MI<0.2	0.128251091|MI<0.2	NA	0.095944987|MI<0.2	0.209406203|MI<0.2	NA	0.130074998|MI<0.2	0.156965045|MI<0.2	0.321968735|MI<0.2	0.159930907|MI<0.2	0.272508536|MI<0.2	0.259723085|MI<0.2	0.115395896|MI<0.2	NA	0.086751184|MI<0.2	0.12730866|MI<0.2	0.305394058|MI<0.2	NA	NA	0.00686551|MI<0.2	0.09460665|MI<0.2	0.173277877|MI<0.2	0.099845372|MI<0.2	0.125097819|MI<0.2	0.133115178|MI<0.2	0.019177277|MI<0.2	0.278231625|MI<0.2	0.052889515|MI<0.2	0.185655953|MI<0.2	0.111753629|MI<0.2	0.308451566|MI<0.2	NA	0.073245591|MI<0.2	0.334476662|MI<0.2	0.057588395|MI<0.2	0.020318895|MI<0.2	0.034633225|MI<0.2	0.029374134|MI<0.2	NA	NA	0.089572291|MI<0.2	0.141376934|MI<0.2	0.0616635|MI<0.2	0.13412264|MI<0.2	0.103238689|MI<0.2	0.009733279|MI<0.2	NA
	xdhB	0.302878297|MI<0.2	0.323807422|MI<0.2	0.32395374|MI<0.2	NA	NA	0.143425289|MI<0.2	0.101917207|MI<0.2	0.205360398|MI<0.2	0.142909306|MI<0.2	0.518693297|MI<0.2	0.499593844|MI<0.2	0.5308586|MI<0.2	0.245076262|MI<0.2	NA	NA	0.168510156|MI<0.2	0.130218	0.247642599|MI<0.2	0.294849955|MI<0.2	0.101514779|MI<0.2	NA	0.175326855|MI<0.2	0.03330385|MI<0.2	NA	NA	NA	0.194327288|MI<0.2	0.271626821|MI<0.2	0.215608987|MI<0.2	0.34115	0.136864445|MI<0.2	0.288425867|MI<0.2	0.014104023|MI<0.2	0.230309926|MI<0.2	0.235373161|MI<0.2	0.307265622|MI<0.2	0.134807794|MI<0.2	0.139315807|MI<0.2	0.0871241	NA	0.014109689|MI<0.2	0.017078648|MI<0.2	NA	NA	0.160869076|MI<0.2	0.271949847|MI<0.2	0.04794188|MI<0.2	0.055127681|MI<0.2
	xdhC	NA	0.028813|MI<0.2	NA	0.031487436|MI<0.2	NA	NA	NA	0.138049807|MI<0.2	NA	0.234993847|MI<0.2	0.268772295|MI<0.2	0.194866271|MI<0.2	0.188970171|MI<0.2	NA	NA	NA	NA	0.038819635|MI<0.2	0.059287434|MI<0.2	0.008331845|MI<0.2	0.112336978|MI<0.2	0.115070921|MI<0.2	NA	NA	NA	NA	0.024561584|MI<0.2	0.047455361|MI<0.2	0.091735245|MI<0.2	0.0562319	0.204855252|MI<0.2	0.148487376|MI<0.2	0.016899318|MI<0.2	0.05870478|MI<0.2	0.114272849|MI<0.2	0.094939253|MI<0.2	0.105087758|MI<0.2	NA	0.0942191	0.009815777|MI<0.2	0.102492808|MI<0.2	0.107471291|MI<0.2	NA	0.08264612|MI<0.2	0.083157526|MI<0.2	0.022377852|MI<0.2	0.03561001|MI<0.2	0.146583471|MI<0.2
CPLX|ribonucleoside-diphosphate reductase 2	nrdF	0.274342297|MI<0.2	0.358178	0.241977548|MI<0.2	NA	NA	0.245049743|MI<0.2	0.262042667|MI<0.2	0.331140665|MI<0.2	0.226821955|MI<0.2	0.345770781|MI<0.2	0.363570094|MI<0.2	0.138997345|MI<0.2	0.245803118|MI<0.2	0.224611071|MI<0.2	0.22447244|MI<0.2	0.145058379|MI<0.2	NA	0.163268689|MI<0.2	0.112291	0.035365084|MI<0.2	NA	0.067236154|MI<0.2	0.02031264|MI<0.2	NA	NA	NA	0.239087	0.299231273|MI<0.2	0.073056597|MI<0.2	0.177809948|MI<0.2	0.004564276|MI<0.2	0.208045634|MI<0.2	NA	0.058298674|MI<0.2	0.214331914|MI<0.2	0.212521238|MI<0.2	0.138835678|MI<0.2	0.178841135|MI<0.2	NA	0.0175967	NA	NA	0.066416444|MI<0.2	NA	0.078560098|MI<0.2	0.243973	0.0468412	0.153108
	nrdE	0.063344437|MI<0.2	0.101806065|MI<0.2	NA	0.22045852|MI<0.2	0.038125|MI<0.2	NA	0.015466907|MI<0.2	NA	NA	0.120852763|MI<0.2	0.111773583|MI<0.2	0.160865892|MI<0.2	0.011417388|MI<0.2	NA	NA	NA	0.042336753|MI<0.2	0.111235618|MI<0.2	0.14534374|MI<0.2	0.146768532|MI<0.2	NA	0.087166723|MI<0.2	NA	NA	NA	NA	0.011433809|MI<0.2	NA	NA	NA	0.161449564|MI<0.2	0.076722502|MI<0.2	NA	NA	0.055531543|MI<0.2	0.067628259|MI<0.2	0.000908036|MI<0.2	0.079738781|MI<0.2	0.096748365|MI<0.2	0.244093266|MI<0.2	0.108084529|MI<0.2	0.206905881|MI<0.2	NA	0.007134397|MI<0.2	NA	0.125835279|MI<0.2	0.061171574|MI<0.2	0.007611058|MI<0.2
PWY|ADP-L-glycero-beta-D-manno-heptose biosynthesis	rfaD	0.20878384|MI<0.2	0.064337393|MI<0.2	0.0401118	0.020200701|MI<0.2	NA	0.216571022|MI<0.2	0.25677129|MI<0.2	0.062571263|MI<0.2	NA	NA	NA	NA	NA	0.029443951|MI<0.2	NA	NA	NA	0.036272761|MI<0.2	NA	NA	0.096298692|MI<0.2	0.035150269|MI<0.2	NA	0.013190767|MI<0.2	NA	NA	NA	NA	0.0165837	0.107127337|MI<0.2	0.162988575|MI<0.2	0.295008122|MI<0.2	NA	NA	0.147915533|MI<0.2	NA	0.031441161|MI<0.2	0.0379691	NA	NA	NA	NA	NA	NA	NA	0.021593068|MI<0.2	0.022167384|MI<0.2	0.068076876|MI<0.2
	rfaE	0.052488316|MI<0.2	0.183895714|MI<0.2	0.252826185|MI<0.2	0.076170252|MI<0.2	NA	0.106086234|MI<0.2	0.228712519|MI<0.2	0.084635031|MI<0.2	0.018535854|MI<0.2	0.173084156|MI<0.2	0.134404387|MI<0.2	0.050546507|MI<0.2	0.009986295|MI<0.2	0.064918242|MI<0.2	0.034466884|MI<0.2	0.040779066|MI<0.2	NA	NA	0.141436133|MI<0.2	0.100565254|MI<0.2	0.293953742|MI<0.2	0.194184215|MI<0.2	0.025427077|MI<0.2	0.098204934|MI<0.2	0.098908581|MI<0.2	NA	NA	NA	NA	NA	0.082003007|MI<0.2	0.123342073|MI<0.2	NA	NA	0.024129601|MI<0.2	NA	NA	0.024783957|MI<0.2	0.130416099|MI<0.2	NA	0.020310292|MI<0.2	NA	NA	0.097814015|MI<0.2	0.077549791|MI<0.2	0.080537767|MI<0.2	0.039079875|MI<0.2	0.117475699|MI<0.2
	gmhB	0.130980831|MI<0.2	0.091517968|MI<0.2	NA	NA	NA	0.098898783|MI<0.2	0.160661214|MI<0.2	NA	NA	0.059585665|MI<0.2	0.08461097|MI<0.2	0.206584478|MI<0.2	0.0330918	NA	0.027481605|MI<0.2	0.080351356|MI<0.2	0.141920778|MI<0.2	0.103700586|MI<0.2	NA	NA	0.193422539|MI<0.2	0.19298969|MI<0.2	NA	NA	0.033325557|MI<0.2	0.061346988|MI<0.2	NA	0.038793843|MI<0.2	0.149022252|MI<0.2	0.021837982|MI<0.2	0.121172853|MI<0.2	0.143944637|MI<0.2	NA	NA	NA	0.018726499|MI<0.2	0.106062893|MI<0.2	0.047560708|MI<0.2	0.12319392|MI<0.2	NA	NA	NA	NA	0.034143769|MI<0.2	NA	0.070421321|MI<0.2	0.020210675|MI<0.2	0.117007977|MI<0.2
	lpcA	NA	NA	NA	0.114043221|MI<0.2	NA	NA	NA	NA	NA	NA	NA	NA	NA	NA	0.045739194|MI<0.2	0.018341719|MI<0.2	0.085812119|MI<0.2	0.074840374|MI<0.2	0.0628581	0.089941202|MI<0.2	0.093638988|MI<0.2	0.086403691|MI<0.2	NA	0.036746618|MI<0.2	NA	NA	NA	NA	0.009561502|MI<0.2	NA	0.089338313|MI<0.2	0.000259182|MI<0.2	NA	NA	0.000210651|MI<0.2	NA	NA	NA	0.004570927|MI<0.2	0.0943298	0.048866079|MI<0.2	0.263633944|MI<0.2	0.089194542|MI<0.2	0.152577243|MI<0.2	0.146894651|MI<0.2	0.099591814|MI<0.2	0.170812559|MI<0.2	0.158678299|MI<0.2
CPLX|DNA polymerase V	umuC	0.359456102|MI<0.2	0.296772378|MI<0.2	0.35113036|MI<0.2	0.207692263|MI<0.2	0.174394179|MI<0.2	0.284698692|MI<0.2	0.244795035|MI<0.2	0.330897321|MI<0.2	0.309326058|MI<0.2	0.177900909|MI<0.2	0.107859118|MI<0.2	NA	0.247822448|MI<0.2	0.220301439|MI<0.2	0.249649193|MI<0.2	0.214500645|MI<0.2	NA	0.057775588|MI<0.2	0.253726522|MI<0.2	0.159458526|MI<0.2	NA	NA	NA	NA	NA	NA	0.037117578|MI<0.2	0.221732691|MI<0.2	0.031902439|MI<0.2	0.264728798|MI<0.2	0.052939769|MI<0.2	0.037852696|MI<0.2	0.359484614|MI<0.2	0.46686401|MI<0.2	0.216449386|MI<0.2	0.251871446|MI<0.2	NA	NA	0.140555216|MI<0.2	0.037412413|MI<0.2	NA	0.064048903|MI<0.2	0.188277661|MI<0.2	NA	NA	0.306085771|MI<0.2	0.0090238|MI<0.2	NA
	umuD	0.216054863|MI<0.2	0.151372007|MI<0.2	0.102299452|MI<0.2	0.138865234|MI<0.2	0.052505964|MI<0.2	0.068451939|MI<0.2	0.071485507|MI<0.2	0.228600396|MI<0.2	0.178333702|MI<0.2	0.242939362|MI<0.2	0.264916044|MI<0.2	0.174025949|MI<0.2	0.145713122|MI<0.2	0.10109044|MI<0.2	0.131680151|MI<0.2	0.071981774|MI<0.2	0.041749279|MI<0.2	0.20474967|MI<0.2	0.23291783|MI<0.2	NA	NA	0.046297795|MI<0.2	NA	NA	NA	NA	0.19109785|MI<0.2	0.205088992|MI<0.2	0.1444897|MI<0.2	0.163615764|MI<0.2	0.096383509|MI<0.2	0.009276472|MI<0.2	0.29292045|MI<0.2	0.252943893|MI<0.2	0.187058218|MI<0.2	0.3389101|MI<0.2	0.086818507|MI<0.2	0.059578046|MI<0.2	NA	NA	NA	NA	0.004382933|MI<0.2	0.127367843|MI<0.2	0.078574943|MI<0.2	0.176994402|MI<0.2	0.036695795|MI<0.2	0.041052552|MI<0.2
PWY|UDP-N-acetylmuramoyl-pentapeptide biosynthesis III (meso-DAP-containing)	murC	0.181748537|MI<0.2	0.112611671|MI<0.2	0.058086366|MI<0.2	NA	0.002749342|MI<0.2	0.234450359|MI<0.2	0.186561816|MI<0.2	0.075100435|MI<0.2	0.030322053|MI<0.2	0.042953722|MI<0.2	0.003645307|MI<0.2	0.021176936|MI<0.2	0.023876105|MI<0.2	0.158010511|MI<0.2	NA	NA	0.053980108|MI<0.2	0.070562331|MI<0.2	NA	NA	NA	NA	0.055031081|MI<0.2	0.109812666|MI<0.2	0.077119802|MI<0.2	0.085994202|MI<0.2	0.131487556|MI<0.2	0.194000705|MI<0.2	0.078791618|MI<0.2	0.070228954|MI<0.2	0.110648256|MI<0.2	0.005211103|MI<0.2	NA	NA	0.073098681|MI<0.2	0.117939336|MI<0.2	0.241789769|MI<0.2	0.036241354|MI<0.2	NA	NA	NA	NA	NA	NA	NA	0.05792228|MI<0.2	NA	NA
	murI	0.0829057	0.183785	0.0156487	0.137821	0.0344753	0.084975874|MI<0.2	0.091361491|MI<0.2	NA	NA	NA	NA	0.183321844|MI<0.2	NA	0.018781718|MI<0.2	NA	0.029957217|MI<0.2	NA	NA	0.0787455	0.11692172|MI<0.2	0.096899458|MI<0.2	0.163893172|MI<0.2	NA	NA	NA	0.05181841|MI<0.2	0.000275153|MI<0.2	0.047245403|MI<0.2	0.137681661|MI<0.2	0.072192782|MI<0.2	0.163426161|MI<0.2	0.017589125|MI<0.2	0.077749912|MI<0.2	0.188208575|MI<0.2	NA	0.068580991|MI<0.2	0.217326161|MI<0.2	0.143618636|MI<0.2	0.0594074	NA	NA	0.18866696|MI<0.2	NA	NA	NA	0.164974114|MI<0.2	0.038970022|MI<0.2	NA
	murF	0.144953099|MI<0.2	0.195904899|MI<0.2	0.078137698|MI<0.2	0.099477253|MI<0.2	NA	NA	NA	0.056875567|MI<0.2	NA	0.133597778|MI<0.2	0.172688937|MI<0.2	0.235208589|MI<0.2	0.206951971|MI<0.2	NA	NA	0.052925325|MI<0.2	0.108162668|MI<0.2	0.273056486|MI<0.2	0.173218593|MI<0.2	0.155676529|MI<0.2	0.124952879|MI<0.2	0.315277538|MI<0.2	NA	NA	NA	NA	NA	0.079759888|MI<0.2	0.018483434|MI<0.2	0.000528206|MI<0.2	0.281050593|MI<0.2	0.140528617|MI<0.2	0.060541577|MI<0.2	0.267282494|MI<0.2	0.020708788|MI<0.2	0.06262732|MI<0.2	0.106436262|MI<0.2	0.130826408|MI<0.2	0.162118064|MI<0.2	0.144443518|MI<0.2	0.194664722|MI<0.2	0.273681272|MI<0.2	NA	0.010689677|MI<0.2	0.101129246|MI<0.2	0.138306992|MI<0.2	0.019275703|MI<0.2	0.116862877|MI<0.2
	murE	0.127930091|MI<0.2	0.049215076|MI<0.2	0.042748434|MI<0.2	0.064451483|MI<0.2	0.056097315|MI<0.2	0.001258929|MI<0.2	NA	0.095854482|MI<0.2	NA	0.182677221|MI<0.2	0.162603035|MI<0.2	0.267102553|MI<0.2	0.061936075|MI<0.2	0.118775579|MI<0.2	NA	NA	0.243907146|MI<0.2	0.170387651|MI<0.2	0.158260256|MI<0.2	0.047887856|MI<0.2	0.069443617|MI<0.2	0.210237185|MI<0.2	NA	NA	NA	NA	0.124471487|MI<0.2	0.145104207|MI<0.2	0.15800018|MI<0.2	0.164604642|MI<0.2	0.18773967|MI<0.2	0.075997475|MI<0.2	NA	0.083033044|MI<0.2	0.12825021|MI<0.2	0.231960648|MI<0.2	0.16406172|MI<0.2	NA	0.036700742|MI<0.2	NA	NA	0.086810715|MI<0.2	NA	NA	NA	0.076180275|MI<0.2	NA	NA
	murD	NA	0.005842407|MI<0.2	NA	0.093241027|MI<0.2	0.010501232|MI<0.2	0.000715943|MI<0.2	NA	NA	NA	NA	NA	0.041915944|MI<0.2	NA	NA	NA	NA	0.02292022|MI<0.2	0.005919064|MI<0.2	0.022241688|MI<0.2	0.069738029|MI<0.2	0.040364128|MI<0.2	0.13805092|MI<0.2	NA	NA	NA	0.028867531|MI<0.2	0.01259305|MI<0.2	NA	0.018248301|MI<0.2	0.029093292|MI<0.2	0.020466066|MI<0.2	NA	NA	NA	NA	NA	0.152103415|MI<0.2	0.05745309|MI<0.2	0.064700038|MI<0.2	0.11897338|MI<0.2	0.06252133|MI<0.2	0.135251649|MI<0.2	NA	NA	0.038373763|MI<0.2	0.031080296|MI<0.2	0.080768892|MI<0.2	0.148863698|MI<0.2
	ddlA	0.538347843|MI<0.2	0.362407187|MI<0.2	0.341809034|MI<0.2	0.148232445|MI<0.2	0.184739294|MI<0.2	0.424345855|MI<0.2	0.382349782|MI<0.2	0.352170525|MI<0.2	0.458314245|MI<0.2	0.192121558|MI<0.2	0.041299112|MI<0.2	0.090848329|MI<0.2	0.348492574|MI<0.2	0.238789857|MI<0.2	0.362703386|MI<0.2	0.376478289|MI<0.2	NA	0.063861568|MI<0.2	0.26498631|MI<0.2	0.039138|MI<0.2	NA	NA	0.143491112|MI<0.2	0.056328096|MI<0.2	0.25481679|MI<0.2	0.085734889|MI<0.2	0.050084359|MI<0.2	0.370695818|MI<0.2	0.015244728|MI<0.2	0.292035407|MI<0.2	0.020026427|MI<0.2	0.158991402|MI<0.2	0.191911768|MI<0.2	0.338549626|MI<0.2	0.308940175|MI<0.2	0.378815805|MI<0.2	0.089883274|MI<0.2	0.180683205|MI<0.2	0.0026226|MI<0.2	NA	NA	NA	0.015389696|MI<0.2	0.12335585|MI<0.2	0.17508697|MI<0.2	0.278344336|MI<0.2	NA	0.040246124|MI<0.2
	murB	0.027848182|MI<0.2	0.04300751|MI<0.2	NA	0.08772421|MI<0.2	0.112956384|MI<0.2	NA	NA	0.126872392|MI<0.2	0.007069376|MI<0.2	0.076128366|MI<0.2	0.124845878|MI<0.2	0.252429642|MI<0.2	0.07828514|MI<0.2	0.168358256|MI<0.2	NA	0.027158316|MI<0.2	0.128965134|MI<0.2	0.03739042|MI<0.2	0.047683913|MI<0.2	0.049678654|MI<0.2	0.178576438|MI<0.2	0.232339155|MI<0.2	NA	NA	NA	NA	0.067104134|MI<0.2	0.056787797|MI<0.2	0.227500414|MI<0.2	0.163427719|MI<0.2	0.270092308|MI<0.2	0.05932436|MI<0.2	0.155632967|MI<0.2	0.205355576|MI<0.2	NA	0.205427823|MI<0.2	0.300410012|MI<0.2	0.162768183|MI<0.2	0.057847403|MI<0.2	NA	NA	0.089694332|MI<0.2	6.97E-05|MI<0.2	NA	NA	0.065060036|MI<0.2	NA	NA
	murA	NA	NA	NA	0.057333266|MI<0.2	0.046214019|MI<0.2	NA	NA	0.096250375|MI<0.2	NA	0.161352376|MI<0.2	0.172218149|MI<0.2	0.227803984|MI<0.2	0.012465396|MI<0.2	0.058032017|MI<0.2	NA	NA	0.202598865|MI<0.2	NA	0.018902523|MI<0.2	NA	0.143290213|MI<0.2	0.047238883|MI<0.2	NA	NA	NA	NA	0.19530149|MI<0.2	0.006793388|MI<0.2	0.26524561|MI<0.2	0.156580861|MI<0.2	0.151413326|MI<0.2	0.022863387|MI<0.2	0.089756905|MI<0.2	0.032146147|MI<0.2	0.09529744|MI<0.2	0.191413609|MI<0.2	NA	NA	0.027666669|MI<0.2	0.000207152|MI<0.2	0.024099772|MI<0.2	NA	NA	NA	NA	NA	NA	NA
CPLX|succinate dehydrogenase	sdhB	0.354328269|MI<0.2	0.24246828|MI<0.2	0.174375845|MI<0.2	NA	NA	0.444623498|MI<0.2	0.360278734|MI<0.2	0.043743194|MI<0.2	0.232075127|MI<0.2	NA	NA	NA	0.153581012|MI<0.2	0.107929766|MI<0.2	0.251102731|MI<0.2	0.149092866|MI<0.2	NA	NA	NA	NA	NA	NA	0.397559813|MI<0.2	0.440463784|MI<0.2	0.499881764|MI<0.2	0.376650038|MI<0.2	NA	0.087257746|MI<0.2	NA	0.092430768|MI<0.2	NA	NA	NA	NA	0.06087768|MI<0.2	0.029336012|MI<0.2	0.137713927|MI<0.2	0.019082533|MI<0.2	0.083106961|MI<0.2	NA	NA	NA	0.126432913|MI<0.2	0.153381312|MI<0.2	0.199132352|MI<0.2	0.110215301|MI<0.2	NA	NA
	sdhC	NA	NA	NA	0.016647381|MI<0.2	NA	NA	NA	NA	NA	NA	NA	0.146520649|MI<0.2	NA	NA	0.046093741|MI<0.2	0.082558296|MI<0.2	0.019264675|MI<0.2	NA	NA	NA	0.292646102|MI<0.2	0.250056198|MI<0.2	0.050329318|MI<0.2	0.113027267|MI<0.2	NA	0.061339892|MI<0.2	NA	NA	NA	NA	NA	NA	NA	NA	NA	NA	NA	0.044268135|MI<0.2	0.062904416|MI<0.2	0.045678844|MI<0.2	0.115957922|MI<0.2	0.110199778|MI<0.2	NA	0.227732438|MI<0.2	0.063373682|MI<0.2	NA	0.05596269|MI<0.2	0.085274563|MI<0.2
	sdhA	0.325768382|MI<0.2	0.293035665|MI<0.2	0.19728558|MI<0.2	NA	NA	0.442274705|MI<0.2	0.438692658|MI<0.2	0.092999407|MI<0.2	0.313745113|MI<0.2	0.032814324|MI<0.2	0.006473586|MI<0.2	NA	0.12047893|MI<0.2	0.123014901|MI<0.2	0.270093494|MI<0.2	0.154272425|MI<0.2	NA	NA	0.003104706|MI<0.2	NA	NA	NA	0.161471604|MI<0.2	0.30939923|MI<0.2	0.250309958|MI<0.2	0.174083425|MI<0.2	0.043191153|MI<0.2	0.084208699|MI<0.2	NA	0.11362669|MI<0.2	NA	NA	NA	NA	0.06726579|MI<0.2	0.070223497|MI<0.2	0.107014144|MI<0.2	0.011717699|MI<0.2	0.059539987|MI<0.2	NA	NA	NA	0.236377324|MI<0.2	0.068231241|MI<0.2	0.161129581|MI<0.2	0.09819172|MI<0.2	NA	0.000802949|MI<0.2
CPLX|trimethylamine N-oxide reductase I	torC	0.056964022|MI<0.2	0.116633677|MI<0.2	0.002786783|MI<0.2	0.194184116|MI<0.2	0.147200434|MI<0.2	0.069391585|MI<0.2	0.093506045|MI<0.2	0.054889067|MI<0.2	NA	NA	NA	NA	0.032767426|MI<0.2	0.000890099|MI<0.2	0.037643202|MI<0.2	NA	NA	0.083508783|MI<0.2	0.080787017|MI<0.2	0.096199413|MI<0.2	NA	NA	NA	NA	NA	NA	0.073877181|MI<0.2	0.031609967|MI<0.2	0.21087771|MI<0.2	0.121130184|MI<0.2	0.083836244|MI<0.2	0.051298604|MI<0.2	0.015846077|MI<0.2	0.157752372|MI<0.2	0.010165005|MI<0.2	NA	NA	NA	0.085210838|MI<0.2	NA	0.007146569|MI<0.2	0.22819	NA	NA	NA	0.086896845|MI<0.2	NA	0.03095163|MI<0.2
	torA	0.159289261|MI<0.2	0.072394031|MI<0.2	0.179709479|MI<0.2	0.295093447|MI<0.2	0.231195349|MI<0.2	NA	NA	0.155393094|MI<0.2	0.187696883|MI<0.2	0.175006792|MI<0.2	0.079490096|MI<0.2	0.213350841|MI<0.2	0.21079	0.380476985|MI<0.2	0.130624473|MI<0.2	0.169257963|MI<0.2	0.097337423|MI<0.2	0.295489897|MI<0.2	0.130533	0.094273495|MI<0.2	0.159030274|MI<0.2	0.13961163|MI<0.2	NA	NA	NA	NA	0.1074645|MI<0.2	0.160910499|MI<0.2	0.45657827|MI<0.2	0.373837731|MI<0.2	0.179118384|MI<0.2	0.203252525|MI<0.2	0.058349234|MI<0.2	0.132177426|MI<0.2	0.370785543|MI<0.2	0.21435008|MI<0.2	NA	0.083491538|MI<0.2	0.122478632|MI<0.2	0.00223637	0.030161222|MI<0.2	0.052641047|MI<0.2	0.032039792|MI<0.2	0.040668986|MI<0.2	NA	0.159382727|MI<0.2	0.006506085|MI<0.2	NA
PWY|lipid IVA biosynthesis	cdh	0.093293502|MI<0.2	NA	0.017266537|MI<0.2	0.126161381|MI<0.2	0.149205484|MI<0.2	NA	NA	0.094863224|MI<0.2	0.22076544|MI<0.2	0.103667393|MI<0.2	0.092893392|MI<0.2	0.305846769|MI<0.2	0.330377285|MI<0.2	0.289850722|MI<0.2	0.116229873|MI<0.2	0.056234079|MI<0.2	0.02725694|MI<0.2	0.232706855|MI<0.2	NA	NA	NA	0.150937951|MI<0.2	0.072667331|MI<0.2	0.094124432|MI<0.2	0.117062214|MI<0.2	NA	0.128816448|MI<0.2	0.287312184|MI<0.2	0.30035	0.209586319|MI<0.2	NA	0.02810109|MI<0.2	NA	NA	0.288672658|MI<0.2	0.198371932|MI<0.2	NA	0.099092709|MI<0.2	0.0758484	NA	NA	NA	NA	0.086058267|MI<0.2	0.004561083|MI<0.2	NA	NA	NA
	lpxD	NA	0.062689346|MI<0.2	NA	0.267005373|MI<0.2	0.014856462|MI<0.2	NA	NA	0.116200675|MI<0.2	NA	0.046445129|MI<0.2	0.080517369|MI<0.2	0.150165237|MI<0.2	0.050655601|MI<0.2	NA	NA	NA	0.189474714|MI<0.2	0.002554129|MI<0.2	0.295045811|MI<0.2	0.195334314|MI<0.2	0.149278483|MI<0.2	0.221539417|MI<0.2	NA	NA	NA	NA	NA	NA	0.144295771|MI<0.2	NA	0.230843508|MI<0.2	0.035100289|MI<0.2	0.278362293|MI<0.2	0.241225765|MI<0.2	NA	0.023149983|MI<0.2	NA	0.027215302|MI<0.2	0.147720223|MI<0.2	0.136443213|MI<0.2	0.101086843|MI<0.2	0.144567227|MI<0.2	NA	NA	NA	0.157049431|MI<0.2	0.028101733|MI<0.2	0.032371093|MI<0.2
	lpxA	NA	NA	NA	0.160026949|MI<0.2	0.143365934|MI<0.2	NA	NA	0.097525546|MI<0.2	0.021566541|MI<0.2	0.088084079|MI<0.2	0.102497285|MI<0.2	0.327002102|MI<0.2	0.026735043|MI<0.2	0.075092576|MI<0.2	NA	NA	0.220927728|MI<0.2	0.032934697|MI<0.2	0.022558075|MI<0.2	0.056381258|MI<0.2	0.253790544|MI<0.2	0.295247701|MI<0.2	NA	NA	NA	NA	0.020028102|MI<0.2	NA	0.18459943|MI<0.2	0.063220604|MI<0.2	0.212832022|MI<0.2	0.01825605|MI<0.2	0.202120947|MI<0.2	0.221874902|MI<0.2	0.068547359|MI<0.2	0.185733418|MI<0.2	0.029591708|MI<0.2	0.065884971|MI<0.2	0.062269986|MI<0.2	0.130912249|MI<0.2	0.159651516|MI<0.2	0.011375562|MI<0.2	NA	0.015915553|MI<0.2	NA	NA	NA	NA
	lpxC	NA	0.043320403|MI<0.2	NA	0.04661106|MI<0.2	0.060911215|MI<0.2	NA	NA	0.0526321|MI<0.2	NA	NA	0.039846299|MI<0.2	0.136295005|MI<0.2	0.043673269|MI<0.2	0.050733068|MI<0.2	NA	0.014163665|MI<0.2	0.150258002|MI<0.2	0.078642228|MI<0.2	0.139155261|MI<0.2	0.128626191|MI<0.2	0.166668916|MI<0.2	0.190395125|MI<0.2	NA	NA	NA	NA	NA	0.079669813|MI<0.2	0.146104336|MI<0.2	0.014743596|MI<0.2	0.210210635|MI<0.2	NA	0.239656814|MI<0.2	0.18509978|MI<0.2	NA	0.056509701|MI<0.2	0.218501081|MI<0.2	0.082410461|MI<0.2	0.120965638|MI<0.2	0.034800273|MI<0.2	0.043461917|MI<0.2	0.149817396|MI<0.2	NA	NA	NA	0.051779111|MI<0.2	0.002033797|MI<0.2	NA
	lpxH	0.211303451|MI<0.2	0.256567	0.198073427|MI<0.2	0.112411519|MI<0.2	NA	0.29973258|MI<0.2	0.266937194|MI<0.2	0.105408572|MI<0.2	0.226238999|MI<0.2	0.0622648	0.0864382	NA	0.073647725|MI<0.2	0.0664156|MI<0.2	0.066727222|MI<0.2	0.028065973|MI<0.2	NA	NA	0.024995863|MI<0.2	0.076019323|MI<0.2	NA	0.052250081|MI<0.2	0.00296703|MI<0.2	NA	NA	NA	0.052233047|MI<0.2	0.022556511|MI<0.2	0.026279273|MI<0.2	0.0802395	0.145590532|MI<0.2	0.090462609|MI<0.2	NA	0.051209638|MI<0.2	NA	NA	NA	NA	0.104794	NA	0.031508994|MI<0.2	NA	0.142804582|MI<0.2	NA	0.06379421|MI<0.2	0.221207347|MI<0.2	0.134569356|MI<0.2	0.039072086|MI<0.2
	lpxB	0.152524744|MI<0.2	0.168349172|MI<0.2	0.012726311|MI<0.2	0.140232324|MI<0.2	0.001411009|MI<0.2	0.029258637|MI<0.2	0.092752924|MI<0.2	0.084791478|MI<0.2	0.111210891|MI<0.2	0.042297054|MI<0.2	0.128662117|MI<0.2	0.156222325|MI<0.2	NA	0.058735754|MI<0.2	NA	NA	0.051492048|MI<0.2	0.02566805|MI<0.2	0.018358804|MI<0.2	0.073069438|MI<0.2	0.044950069|MI<0.2	0.179084992|MI<0.2	NA	NA	NA	NA	0.027187844|MI<0.2	NA	0.152276499|MI<0.2	0.030275555|MI<0.2	0.244265535|MI<0.2	NA	0.190327759|MI<0.2	0.24352432|MI<0.2	0.000772565|MI<0.2	0.080039687|MI<0.2	0.125559828|MI<0.2	0.13378657|MI<0.2	0.092484568|MI<0.2	0.005253463|MI<0.2	NA	0.092826691|MI<0.2	NA	NA	NA	0.140309896|MI<0.2	0.010562873|MI<0.2	NA
CPLX|hydrogenase 2	hybA	0.0887413	0.015247	0.0730176	0.109143	0.0274502	NA	NA	NA	0.0112043	0.055420156|MI<0.2	0.0727898	0.259354915|MI<0.2	0.04234346|MI<0.2	0.166776283|MI<0.2	NA	NA	0.254666	0.283538	NA	0.063140547|MI<0.2	0.1595956|MI<0.2	0.121101246|MI<0.2	NA	NA	NA	NA	0.161432807|MI<0.2	0.113088674|MI<0.2	0.171237894|MI<0.2	0.095199354|MI<0.2	0.163924156|MI<0.2	0.091766412|MI<0.2	0.056879067|MI<0.2	NA	0.24819873|MI<0.2	0.022277361|MI<0.2	NA	0.175217826|MI<0.2	0.0664067	NA	0.143917215|MI<0.2	NA	NA	NA	NA	0.012624206|MI<0.2	0.032678364|MI<0.2	NA
	hybB	0.09596911|MI<0.2	0.0405712	0.0531676	0.020543816|MI<0.2	0.128799	NA	NA	0.109404535|MI<0.2	0.0764231	0.046474694|MI<0.2	0.0550062	0.19071937|MI<0.2	0.158580693|MI<0.2	0.229984753|MI<0.2	0.134961582|MI<0.2	0.109474494|MI<0.2	0.141509504|MI<0.2	0.208507663|MI<0.2	0.020472173|MI<0.2	NA	0.128241638|MI<0.2	0.185684187|MI<0.2	NA	0.08069096|MI<0.2	0.02055642|MI<0.2	0.005154861|MI<0.2	0.132300266|MI<0.2	0.290121572|MI<0.2	0.272154219|MI<0.2	0.121758804|MI<0.2	0.049402256|MI<0.2	0.133744208|MI<0.2	NA	NA	0.261041374|MI<0.2	0.071501435|MI<0.2	0.121213301|MI<0.2	0.150842821|MI<0.2	NA	NA	0.007681658|MI<0.2	0.00868559	NA	NA	NA	0.109254911|MI<0.2	NA	0.002906877|MI<0.2
	hybC	0.4122898|MI<0.2	0.391698456|MI<0.2	0.325091503|MI<0.2	NA	0.021001258|MI<0.2	0.288450939|MI<0.2	0.218931853|MI<0.2	0.400074024|MI<0.2	0.298749959|MI<0.2	0.439174752|MI<0.2	0.386324345|MI<0.2	0.191412826|MI<0.2	0.485103752|MI<0.2	0.403919557|MI<0.2	0.2516789|MI<0.2	0.266389369|MI<0.2	0.08263681|MI<0.2	0.304332796|MI<0.2	0.099402698|MI<0.2	0.043692914|MI<0.2	0.023799946|MI<0.2	0.004085866|MI<0.2	NA	0.033352981|MI<0.2	0.017928709|MI<0.2	0.037670475|MI<0.2	0.244767643|MI<0.2	0.385001878|MI<0.2	0.262452121|MI<0.2	0.415062948|MI<0.2	0.187431613|MI<0.2	0.32986786|MI<0.2	NA	0.093772362|MI<0.2	0.340178914|MI<0.2	0.211543385|MI<0.2	0.064186167|MI<0.2	NA	NA	NA	NA	0.105553	0.219658	NA	0.181543594|MI<0.2	0.348488409|MI<0.2	0.047879815|MI<0.2	0.018569697|MI<0.2
	hybO	0.088976761|MI<0.2	0.170218826|MI<0.2	0.17240776|MI<0.2	NA	NA	NA	NA	0.210898765|MI<0.2	0.051044447|MI<0.2	0.299785263|MI<0.2	0.22361329|MI<0.2	0.127635927|MI<0.2	0.255038187|MI<0.2	0.295877914|MI<0.2	0.29585619|MI<0.2	0.317348507|MI<0.2	0.178723522|MI<0.2	0.359014797|MI<0.2	0.054078634|MI<0.2	NA	0.131644505|MI<0.2	0.099403666|MI<0.2	0.031577331|MI<0.2	0.051421829|MI<0.2	0.048019491|MI<0.2	NA	0.200726419|MI<0.2	0.309072165|MI<0.2	0.392857923|MI<0.2	0.281949174|MI<0.2	0.114118018|MI<0.2	0.208835169|MI<0.2	NA	NA	0.306405832|MI<0.2	0.085697079|MI<0.2	0.003672435|MI<0.2	0.070898875|MI<0.2	NA	NA	NA	0.087819	0.293323	0.106759617|MI<0.2	0.080206199|MI<0.2	0.254157228|MI<0.2	0.025372824|MI<0.2	NA
CPLX|gamma-glutamyl kinase-GP-reductase multienzyme complex	proA	0.193969911|MI<0.2	0.081257256|MI<0.2	0.151545232|MI<0.2	0.035419629|MI<0.2	0.046129737|MI<0.2	0.000542256|MI<0.2	NA	0.285070607|MI<0.2	0.281712199|MI<0.2	0.045147644|MI<0.2	0.060264551|MI<0.2	0.223427336|MI<0.2	0.327966328|MI<0.2	0.122013679|MI<0.2	0.14663478|MI<0.2	0.21071359|MI<0.2	0.111153208|MI<0.2	0.105855935|MI<0.2	0.109542238|MI<0.2	0.134237758|MI<0.2	0.13162045|MI<0.2	0.294158879|MI<0.2	NA	NA	0.02226912|MI<0.2	NA	NA	0.109807832|MI<0.2	0.011450763|MI<0.2	0.068813724|MI<0.2	0.06193853|MI<0.2	0.085489776|MI<0.2	0.458324139|MI<0.2	0.440170482|MI<0.2	0.07058667|MI<0.2	0.206099932|MI<0.2	NA	0.215428424|MI<0.2	0.162120911|MI<0.2	0.14684126|MI<0.2	0.139335545|MI<0.2	0.006229365|MI<0.2	NA	0.09029212|MI<0.2	0.108939856|MI<0.2	0.211133014|MI<0.2	0.005987084|MI<0.2	0.02265375|MI<0.2
	proB	0.126937557|MI<0.2	NA	NA	NA	NA	0.081952621|MI<0.2	NA	0.090838661|MI<0.2	0.055025543|MI<0.2	NA	NA	0.083464409|MI<0.2	0.081434367|MI<0.2	0.002512144|MI<0.2	NA	NA	0.222535177|MI<0.2	0.175974944|MI<0.2	NA	NA	NA	0.038905601|MI<0.2	NA	NA	NA	NA	0.082544438|MI<0.2	0.11552527|MI<0.2	NA	NA	0.025649861|MI<0.2	NA	0.03677478|MI<0.2	0.180776053|MI<0.2	NA	0.037694536|MI<0.2	0.014589897|MI<0.2	NA	0.006832912|MI<0.2	0.002396288|MI<0.2	NA	0.082705126|MI<0.2	NA	NA	NA	0.044515008|MI<0.2	NA	0.009525104|MI<0.2
CPLX|2-oxoglutarate dehydrogenase complex	sucB	0.041687611|MI<0.2	0.076525503|MI<0.2	NA	NA	NA	0.200000941|MI<0.2	0.221361122|MI<0.2	NA	NA	NA	NA	NA	NA	0.027184273|MI<0.2	0.171137499|MI<0.2	0.082034519|MI<0.2	NA	NA	NA	NA	0.272866574|MI<0.2	0.180869904|MI<0.2	0.240757863|MI<0.2	0.316001708|MI<0.2	0.393072343|MI<0.2	0.302073352|MI<0.2	NA	NA	NA	NA	NA	NA	NA	NA	NA	NA	0.132227904|MI<0.2	0.095517664|MI<0.2	0.019997009|MI<0.2	NA	NA	NA	NA	0.076999745|MI<0.2	0.110960281|MI<0.2	NA	NA	NA
	lpd	0.227451822|MI<0.2	0.211092965|MI<0.2	0.068594828|MI<0.2	NA	0.032317881|MI<0.2	0.175339757|MI<0.2	0.227557523|MI<0.2	0.148810525|MI<0.2	0.136872812|MI<0.2	0.019158417|MI<0.2	0.037274409|MI<0.2	NA	0.000381691|MI<0.2	0.193825192|MI<0.2	0.08864617|MI<0.2	0.097239004|MI<0.2	NA	0.019566793|MI<0.2	0.058043172|MI<0.2	NA	NA	NA	NA	NA	0.032551704|MI<0.2	0.014722594|MI<0.2	0.011668607|MI<0.2	0.068184911|MI<0.2	0.042082373|MI<0.2	0.045623881|MI<0.2	0.014013351|MI<0.2	0.014133078|MI<0.2	NA	0.097680144|MI<0.2	NA	0.08927544|MI<0.2	0.187275909|MI<0.2	0.035258493|MI<0.2	0.022187583|MI<0.2	NA	NA	0.061410713|MI<0.2	0.048530233|MI<0.2	NA	0.039924237|MI<0.2	0.145226744|MI<0.2	0.178135176|MI<0.2	0.03326874|MI<0.2
CPLX|YbhF/YbhR/YbhS ABC transporter	ybhR	0.400071362|MI<0.2	0.351474236|MI<0.2	0.388667527|MI<0.2	0.148847456|MI<0.2	NA	0.238105252|MI<0.2	0.215456945|MI<0.2	0.452157884|MI<0.2	0.445850197|MI<0.2	0.378047055|MI<0.2	0.331178044|MI<0.2	NA	0.391753669|MI<0.2	0.219517754|MI<0.2	0.316308438|MI<0.2	0.184340822|MI<0.2	NA	0.211778228|MI<0.2	0.3604257|MI<0.2	0.187151888|MI<0.2	NA	NA	NA	NA	NA	NA	0.172214746|MI<0.2	0.294430157|MI<0.2	0.066345193|MI<0.2	0.350498355|MI<0.2	0.181664141|MI<0.2	0.206703871|MI<0.2	0.154355667|MI<0.2	0.35608958|MI<0.2	0.331380012|MI<0.2	0.210765052|MI<0.2	0.042859666|MI<0.2	0.117615885|MI<0.2	0.1329057|MI<0.2	0.054762572|MI<0.2	NA	NA	0.114230536|MI<0.2	0.015803843|MI<0.2	0.279499433|MI<0.2	0.302698066|MI<0.2	0.052137427|MI<0.2	0.079727831|MI<0.2
	ybhF	0.279021715|MI<0.2	0.189730978|MI<0.2	0.173839669|MI<0.2	NA	NA	0.117493358|MI<0.2	0.215915574|MI<0.2	0.278119659|MI<0.2	0.256493041|MI<0.2	0.143500355|MI<0.2	0.165147534|MI<0.2	0.037285946|MI<0.2	0.17138087|MI<0.2	0.082682134|MI<0.2	0.163880671|MI<0.2	0.069109966|MI<0.2	NA	0.003101022|MI<0.2	0.308422414|MI<0.2	0.208772821|MI<0.2	0.116042634|MI<0.2	0.181397042|MI<0.2	0.027713324|MI<0.2	NA	NA	NA	NA	NA	NA	0.087977338|MI<0.2	0.138232613|MI<0.2	0.099318695|MI<0.2	0.015717841|MI<0.2	0.215943858|MI<0.2	NA	0.030844079|MI<0.2	0.063868422|MI<0.2	0.146362337|MI<0.2	0.199722608|MI<0.2	0.105886556|MI<0.2	0.070499555|MI<0.2	NA	NA	0.127439257|MI<0.2	0.087030848|MI<0.2	0.015173326|MI<0.2	NA	NA
	ybhS	0.190519358|MI<0.2	0.156940503|MI<0.2	0.174865667|MI<0.2	NA	NA	0.194068511|MI<0.2	0.120409665|MI<0.2	0.45232011|MI<0.2	0.186320818|MI<0.2	0.207658919|MI<0.2	0.191605027|MI<0.2	NA	0.252021911|MI<0.2	0.32373245|MI<0.2	0.260863721|MI<0.2	0.259606607|MI<0.2	0.095339946|MI<0.2	0.117842165|MI<0.2	0.144537966|MI<0.2	0.032613573|MI<0.2	NA	NA	NA	0.023723619|MI<0.2	NA	NA	0.053824889|MI<0.2	0.09078131|MI<0.2	0.008978445|MI<0.2	0.071487787|MI<0.2	0.109583603|MI<0.2	0.182655156|MI<0.2	0.076044423|MI<0.2	0.213765973|MI<0.2	0.02331209|MI<0.2	0.112043912|MI<0.2	0.029167537|MI<0.2	NA	0.057994438|MI<0.2	0.017493075|MI<0.2	0.001430327|MI<0.2	NA	0.11027098|MI<0.2	0.073779969|MI<0.2	0.148270891|MI<0.2	0.123245957|MI<0.2	0.046699182|MI<0.2	NA
CPLX|The Tol-Pal Cell Envelope Complex	tolQ	0.150750646|MI<0.2	0.220743747|MI<0.2	0.184671659|MI<0.2	NA	NA	0.051936608|MI<0.2	0.166965871|MI<0.2	0.066994263|MI<0.2	0.050242676|MI<0.2	0.113086033|MI<0.2	NA	0.073627861|MI<0.2	0.039307567|MI<0.2	0.044048981|MI<0.2	0.178925462|MI<0.2	0.215100978|MI<0.2	NA	NA	0.00556486|MI<0.2	NA	NA	0.031599939|MI<0.2	0.211586975|MI<0.2	0.144159579|MI<0.2	0.193741674|MI<0.2	NA	NA	0.049217196|MI<0.2	NA	NA	NA	NA	0.055894869|MI<0.2	0.064967168|MI<0.2	NA	0.146534041|MI<0.2	0.103237886|MI<0.2	0.108674493|MI<0.2	NA	0.054067799|MI<0.2	0.005063634|MI<0.2	NA	0.028172169|MI<0.2	0.11566575|MI<0.2	0.040729538|MI<0.2	0.124063564|MI<0.2	NA	0.042352186|MI<0.2
	pal	0.068090442|MI<0.2	0.0669237	0.201180794|MI<0.2	0.151389653|MI<0.2	0.0360736	0.043564829|MI<0.2	0.064590725|MI<0.2	0.05217675|MI<0.2	0.045673127|MI<0.2	NA	NA	NA	0.104973425|MI<0.2	0.165870373|MI<0.2	0.248753185|MI<0.2	0.050142304|MI<0.2	NA	NA	0.145345858|MI<0.2	0.027775125|MI<0.2	0.120641565|MI<0.2	0.01330396|MI<0.2	0.162669672|MI<0.2	0.203696031|MI<0.2	0.260240666|MI<0.2	NA	NA	0.027428011|MI<0.2	NA	NA	NA	NA	0.020393594|MI<0.2	NA	0.005496347|MI<0.2	NA	0.027933981|MI<0.2	0.198175994|MI<0.2	0.004929681|MI<0.2	0.008172748|MI<0.2	0.003740228|MI<0.2	NA	0.067591747|MI<0.2	0.17745988|MI<0.2	0.138126367|MI<0.2	0.144632427|MI<0.2	0.057462943|MI<0.2	NA
	tolR	0.03231926|MI<0.2	0.182363998|MI<0.2	0.17901668|MI<0.2	0.073564152|MI<0.2	0.083663726|MI<0.2	NA	0.074069358|MI<0.2	0.16778908|MI<0.2	0.126723802|MI<0.2	0.070290122|MI<0.2	0.035824741|MI<0.2	0.069670835|MI<0.2	0.193492147|MI<0.2	0.33623564|MI<0.2	0.217708119|MI<0.2	0.240832341|MI<0.2	NA	NA	0.070580332|MI<0.2	NA	0.089921934|MI<0.2	0.114993889|MI<0.2	0.139156658|MI<0.2	0.058084572|MI<0.2	0.064907524|MI<0.2	NA	NA	0.212488271|MI<0.2	NA	NA	NA	0.013729629|MI<0.2	NA	NA	0.004612476|MI<0.2	0.072758843|MI<0.2	0.004811243|MI<0.2	0.172661011|MI<0.2	NA	0.091976767|MI<0.2	0.044360794|MI<0.2	0.021059864|MI<0.2	0.070330741|MI<0.2	NA	NA	0.20129685|MI<0.2	NA	0.022124211|MI<0.2
	ybgF	0.345035499|MI<0.2	0.376557329|MI<0.2	0.391251097|MI<0.2	0.08828786|MI<0.2	0.006313772|MI<0.2	0.339173462|MI<0.2	0.428714635|MI<0.2	0.32730137|MI<0.2	0.347377838|MI<0.2	0.40723802|MI<0.2	0.343583177|MI<0.2	NA	0.165942634|MI<0.2	0.133904241|MI<0.2	0.368969912|MI<0.2	0.336426241|MI<0.2	NA	NA	0.302463092|MI<0.2	0.20570673|MI<0.2	NA	NA	0.073964332|MI<0.2	0.079734965|MI<0.2	NA	NA	0.036779339|MI<0.2	0.133501084|MI<0.2	NA	0.24024772|MI<0.2	NA	0.142896841|MI<0.2	0.059178911|MI<0.2	0.157195826|MI<0.2	0.230985417|MI<0.2	0.231654122|MI<0.2	NA	0.05372218|MI<0.2	NA	NA	NA	NA	0.257525311|MI<0.2	0.086237705|MI<0.2	0.220990534|MI<0.2	0.338498217|MI<0.2	0.067393339|MI<0.2	0.053585255|MI<0.2
	tolB	0.046847437|MI<0.2	0.08218894|MI<0.2	NA	0.149812772|MI<0.2	0.104760454|MI<0.2	0.07267076|MI<0.2	0.172850531|MI<0.2	0.013467212|MI<0.2	0.092329364|MI<0.2	NA	NA	0.021754623|MI<0.2	NA	0.050071739|MI<0.2	0.059287475|MI<0.2	0.03681823|MI<0.2	NA	NA	0.138926582|MI<0.2	0.204552202|MI<0.2	0.017835048|MI<0.2	0.069134434|MI<0.2	0.067426863|MI<0.2	NA	0.136515319|MI<0.2	0.072593329|MI<0.2	NA	NA	NA	NA	NA	NA	0.071774826|MI<0.2	NA	NA	NA	0.07166278|MI<0.2	0.016522089|MI<0.2	0.093770355|MI<0.2	0.041253506|MI<0.2	0.034073336|MI<0.2	NA	NA	0.061190688|MI<0.2	0.038614933|MI<0.2	0.119231898|MI<0.2	NA	0.0403679|MI<0.2
PWY|inosine-5'-phosphate biosynthesis I	purB	0.218074954|MI<0.2	0.211979532|MI<0.2	0.12775847|MI<0.2	0.038904948|MI<0.2	0.0144802|MI<0.2	0.265810791|MI<0.2	0.31103979|MI<0.2	0.10651385|MI<0.2	0.146795095|MI<0.2	NA	0.003574577|MI<0.2	NA	NA	0.032360727|MI<0.2	0.107599456|MI<0.2	0.069446328|MI<0.2	NA	NA	0.027605797|MI<0.2	NA	NA	NA	0.074761823|MI<0.2	NA	NA	NA	0.031271384|MI<0.2	NA	0.10220672|MI<0.2	0.008620126|MI<0.2	0.058193582|MI<0.2	0.004590875|MI<0.2	0.099962516|MI<0.2	0.09138688|MI<0.2	0.018075254|MI<0.2	NA	0.135469241|MI<0.2	0.028122953|MI<0.2	NA	NA	NA	NA	0.170019709|MI<0.2	NA	0.005002381|MI<0.2	0.087595405|MI<0.2	NA	NA
	purE	0.412916851|MI<0.2	0.323559461|MI<0.2	0.315863781|MI<0.2	0.238604577|MI<0.2	0.106633603|MI<0.2	0.294660974|MI<0.2	0.385931503|MI<0.2	0.304133451|MI<0.2	0.31265474|MI<0.2	0.22915047|MI<0.2	0.229448459|MI<0.2	NA	0.19283773|MI<0.2	0.244447088|MI<0.2	0.210869695|MI<0.2	0.147282577|MI<0.2	NA	0.018880144|MI<0.2	0.279008148|MI<0.2	0.102458125|MI<0.2	NA	NA	NA	NA	0.032961943|MI<0.2	NA	0.064204047|MI<0.2	0.091906382|MI<0.2	0.128922921|MI<0.2	0.267488928|MI<0.2	0.195398525|MI<0.2	0.262619108|MI<0.2	0.04676437|MI<0.2	0.22270699|MI<0.2	0.18672868|MI<0.2	0.215791779|MI<0.2	0.127680127|MI<0.2	0.087388384|MI<0.2	0.084719675|MI<0.2	NA	NA	0.039290695|MI<0.2	0.092034302|MI<0.2	0.079234552|MI<0.2	0.174290392|MI<0.2	0.272699151|MI<0.2	0.039808044|MI<0.2	0.069961877|MI<0.2
	purH	0.345749561|MI<0.2	0.284667732|MI<0.2	0.167328117|MI<0.2	0.098078874|MI<0.2	NA	0.214297969|MI<0.2	0.450738899|MI<0.2	0.12934549|MI<0.2	0.226821871|MI<0.2	0.203856199|MI<0.2	0.171102984|MI<0.2	NA	0.027904497|MI<0.2	0.081014552|MI<0.2	NA	NA	NA	0.024594562|MI<0.2	0.113445571|MI<0.2	0.125345827|MI<0.2	NA	NA	NA	NA	NA	NA	0.031772117|MI<0.2	NA	NA	0.037109649|MI<0.2	0.161257401|MI<0.2	0.169400236|MI<0.2	0.053756546|MI<0.2	0.219588749|MI<0.2	0.139438485|MI<0.2	0.013038318|MI<0.2	NA	0.005845372|MI<0.2	NA	NA	NA	NA	NA	NA	0.066425478|MI<0.2	0.231281857|MI<0.2	0.0499565|MI<0.2	0.150028076|MI<0.2
	purC	0.33382272|MI<0.2	0.338295215|MI<0.2	0.208017029|MI<0.2	0.090550506|MI<0.2	NA	0.163731931|MI<0.2	0.411600552|MI<0.2	0.100290703|MI<0.2	0.134204201|MI<0.2	0.220539792|MI<0.2	0.171225994|MI<0.2	0.042611618|MI<0.2	0.007570943|MI<0.2	NA	0.12397236|MI<0.2	0.070519565|MI<0.2	NA	NA	0.152387668|MI<0.2	0.069672173|MI<0.2	0.038740979|MI<0.2	NA	NA	NA	NA	NA	NA	NA	0.066775481|MI<0.2	0.113487467|MI<0.2	0.070308653|MI<0.2	0.156108453|MI<0.2	0.026207481|MI<0.2	0.194274694|MI<0.2	0.08407111|MI<0.2	0.066297605|MI<0.2	NA	NA	NA	NA	NA	0.126485559|MI<0.2	0.000420549|MI<0.2	NA	NA	0.13478222|MI<0.2	0.041144495|MI<0.2	0.096693221|MI<0.2
	purK	0.297063654|MI<0.2	0.386787115|MI<0.2	0.27200243|MI<0.2	0.054643131|MI<0.2	0.059462411|MI<0.2	0.268861111|MI<0.2	0.254441164|MI<0.2	0.312175451|MI<0.2	0.326052731|MI<0.2	0.205444147|MI<0.2	0.184229443|MI<0.2	0.022144178|MI<0.2	0.294039951|MI<0.2	0.273621601|MI<0.2	0.364982067|MI<0.2	0.248625716|MI<0.2	NA	NA	0.063545395|MI<0.2	NA	NA	0.002770709|MI<0.2	NA	0.062154492|MI<0.2	NA	0.054438271|MI<0.2	0.04111465|MI<0.2	0.243092984|MI<0.2	0.42490167|MI<0.2	0.402957354|MI<0.2	0.127762102|MI<0.2	0.246628552|MI<0.2	NA	0.259138956|MI<0.2	0.202566888|MI<0.2	0.207076965|MI<0.2	NA	0.09744797|MI<0.2	0.063471252|MI<0.2	NA	NA	0.130063707|MI<0.2	0.170688863|MI<0.2	NA	0.16585551|MI<0.2	0.306636929|MI<0.2	0.055751054|MI<0.2	0.029512323|MI<0.2
CPLX|ring 1,2-phenylacetyl-CoA epoxidase	paaB	0.430709169|MI<0.2	0.318457117|MI<0.2	0.302485254|MI<0.2	0.061762453|MI<0.2	0.028271776|MI<0.2	0.198410235|MI<0.2	0.133017559|MI<0.2	0.403588066|MI<0.2	0.518794004|MI<0.2	0.27464627|MI<0.2	0.250529144|MI<0.2	0.079596971|MI<0.2	0.440694704|MI<0.2	0.211202019|MI<0.2	0.266856456|MI<0.2	0.261943711|MI<0.2	NA	0.19834477|MI<0.2	0.245108439|MI<0.2	0.125722011|MI<0.2	NA	NA	NA	0.063133687|MI<0.2	NA	NA	0.157692882|MI<0.2	0.38020872|MI<0.2	0.120529658|MI<0.2	0.253533602|MI<0.2	0.149986565|MI<0.2	0.144217297|MI<0.2	0.322892499|MI<0.2	0.521059959|MI<0.2	0.277885366|MI<0.2	0.385931299|MI<0.2	0.015112192|MI<0.2	0.019376886|MI<0.2	0.096535987|MI<0.2	0.045717461|MI<0.2	NA	NA	0.097215342|MI<0.2	0.119800886|MI<0.2	0.250309619|MI<0.2	0.299547302|MI<0.2	NA	0.077819569|MI<0.2
	paaE	0.004968723|MI<0.2	NA	NA	0.005072075|MI<0.2	NA	0.04221666|MI<0.2	NA	NA	0.051939832|MI<0.2	NA	NA	NA	NA	0.233517092|MI<0.2	NA	NA	0.06191514|MI<0.2	0.081459324|MI<0.2	NA	NA	NA	NA	0.062705448|MI<0.2	NA	NA	NA	0.096183429|MI<0.2	NA	0.001954975|MI<0.2	0.02075467|MI<0.2	NA	NA	0.455339943|MI<0.2	0.097609138|MI<0.2	NA	0.119662685|MI<0.2	0.058922811|MI<0.2	NA	0.03362097|MI<0.2	NA	NA	NA	NA	NA	NA	NA	NA	NA
	paaA	0.159283072|MI<0.2	0.057713439|MI<0.2	0.055416292|MI<0.2	0.003937464|MI<0.2	NA	NA	NA	0.211957938|MI<0.2	0.245735718|MI<0.2	0.087415299|MI<0.2	0.010826206|MI<0.2	0.079653061|MI<0.2	0.342259994|MI<0.2	0.088923112|MI<0.2	0.14567584|MI<0.2	0.200361872|MI<0.2	0.017456054|MI<0.2	0.02932016|MI<0.2	0.167495398|MI<0.2	0.100946066|MI<0.2	NA	0.07673309|MI<0.2	0.007302276|MI<0.2	NA	0.159143422|MI<0.2	NA	0.033233198|MI<0.2	0.105250875|MI<0.2	0.078363677|MI<0.2	0.072077893|MI<0.2	0.092893511|MI<0.2	NA	0.314209407|MI<0.2	0.328789473|MI<0.2	0.113648112|MI<0.2	0.231634036|MI<0.2	NA	0.008377109|MI<0.2	0.061197559|MI<0.2	0.115737234|MI<0.2	0.101988604|MI<0.2	0.016546094|MI<0.2	NA	0.171149269|MI<0.2	0.216260086|MI<0.2	0.157050491|MI<0.2	NA	0.079032311|MI<0.2
	paaC	0.372051202|MI<0.2	0.275671243|MI<0.2	0.269187298|MI<0.2	NA	NA	0.224266207|MI<0.2	0.149846981|MI<0.2	0.337628108|MI<0.2	0.355617799|MI<0.2	0.332708518|MI<0.2	0.306724374|MI<0.2	0.127598283|MI<0.2	0.423382055|MI<0.2	0.214555014|MI<0.2	0.27799851|MI<0.2	0.339974406|MI<0.2	0.011841496|MI<0.2	0.224258804|MI<0.2	0.231134614|MI<0.2	0.120199981|MI<0.2	NA	0.112090334|MI<0.2	NA	0.04637807|MI<0.2	NA	NA	0.142247023|MI<0.2	0.237276342|MI<0.2	0.160098113|MI<0.2	0.374650841|MI<0.2	0.204105989|MI<0.2	0.303682526|MI<0.2	0.220879491|MI<0.2	0.474528015|MI<0.2	0.219734201|MI<0.2	0.316790475|MI<0.2	0.08968228|MI<0.2	0.171727234|MI<0.2	0.201088553|MI<0.2	0.040890095|MI<0.2	NA	0.093566872|MI<0.2	0.186523281|MI<0.2	0.081677699|MI<0.2	0.178800782|MI<0.2	0.24198545|MI<0.2	0.004330833|MI<0.2	0.109009708|MI<0.2
CPLX|YejA/YejB/YejE/YejF ABC transporter	yejA	0.182606	0.192799	0.187031	0.168634346|MI<0.2	0.030922776|MI<0.2	NA	0.060046019|MI<0.2	0.323019	0.18655346|MI<0.2	0.334436152|MI<0.2	0.292462453|MI<0.2	0.278996788|MI<0.2	0.25953022|MI<0.2	0.151158371|MI<0.2	0.203762075|MI<0.2	0.199703185|MI<0.2	0.146261266|MI<0.2	0.240161267|MI<0.2	0.250328063|MI<0.2	0.118293112|MI<0.2	0.045287587|MI<0.2	0.137250947|MI<0.2	NA	NA	NA	NA	0.011458658|MI<0.2	0.211015238|MI<0.2	0.063802428|MI<0.2	0.146047704|MI<0.2	0.14921315|MI<0.2	0.267036309|MI<0.2	0.120441832|MI<0.2	0.212283722|MI<0.2	0.253379649|MI<0.2	0.20182738|MI<0.2	NA	0.303676	0.064251698|MI<0.2	0.139875	0.047047225|MI<0.2	0.140804319|MI<0.2	0.138910155|MI<0.2	0.123837209|MI<0.2	0.17248444|MI<0.2	0.307176247|MI<0.2	0.100524697|MI<0.2	0.014167047|MI<0.2
	yejF	0.063167195|MI<0.2	0.120059022|MI<0.2	0.097205679|MI<0.2	0.060860413|MI<0.2	NA	0.042927897|MI<0.2	0.049826124|MI<0.2	0.138132512|MI<0.2	NA	0.110044546|MI<0.2	0.072715597|MI<0.2	NA	0.073535131|MI<0.2	NA	0.063920378|MI<0.2	0.144343215|MI<0.2	NA	NA	0.223314304|MI<0.2	NA	NA	NA	0.108979565|MI<0.2	NA	NA	NA	NA	0.028817598|MI<0.2	NA	NA	NA	0.061377118|MI<0.2	0.113457583|MI<0.2	0.174682982|MI<0.2	0.056983792|MI<0.2	0.001039194|MI<0.2	0.0509045	NA	0.080361945|MI<0.2	0.082255378|MI<0.2	0.021638251|MI<0.2	0.160114618|MI<0.2	0.133066477|MI<0.2	0.111949106|MI<0.2	0.189048908|MI<0.2	0.096275601|MI<0.2	0.057420471|MI<0.2	0.132501036|MI<0.2
	yejB	0.125451952|MI<0.2	0.205259879|MI<0.2	0.152330982|MI<0.2	NA	NA	0.100138869|MI<0.2	0.070198921|MI<0.2	0.188127101|MI<0.2	0.026523044|MI<0.2	0.114529294|MI<0.2	0.050159634|MI<0.2	0.07556749|MI<0.2	0.135782758|MI<0.2	NA	0.141376497|MI<0.2	0.182723527|MI<0.2	0.013355619|MI<0.2	0.010206814|MI<0.2	0.208273472|MI<0.2	0.006474398|MI<0.2	NA	0.019348478|MI<0.2	0.112498643|MI<0.2	0.12450013|MI<0.2	NA	NA	NA	0.076124043|MI<0.2	0.050548006|MI<0.2	0.071204966|MI<0.2	NA	NA	0.00096124|MI<0.2	0.142626888|MI<0.2	0.057321881|MI<0.2	0.017507693|MI<0.2	0.144372557|MI<0.2	0.064974222|MI<0.2	0.056527471|MI<0.2	NA	NA	0.093605714|MI<0.2	0.217438705|MI<0.2	0.030845858|MI<0.2	0.144854955|MI<0.2	0.231630605|MI<0.2	0.146764651|MI<0.2	NA
PWY|2'-(5'-phosphoribosyl)-3'-dephospho-CoA biosynthesis I (citrate lyase)	citG	0.119259336|MI<0.2	0.0704058	0.117467327|MI<0.2	0.161381394|MI<0.2	0.136271473|MI<0.2	0.023540693|MI<0.2	0.08259518|MI<0.2	0.206087715|MI<0.2	0.215177308|MI<0.2	0.035457461|MI<0.2	NA	NA	0.167136503|MI<0.2	0.10601973|MI<0.2	0.005005165|MI<0.2	NA	0.078908302|MI<0.2	0.033449235|MI<0.2	0.315901909|MI<0.2	0.084287337|MI<0.2	0.001991415|MI<0.2	0.019790638|MI<0.2	0.037373256|MI<0.2	0.05886206|MI<0.2	0.059748558|MI<0.2	NA	0.134139284|MI<0.2	0.151059615|MI<0.2	0.104072088|MI<0.2	0.135611718|MI<0.2	NA	0.007500279|MI<0.2	0.140444312|MI<0.2	0.293007351|MI<0.2	0.254562029|MI<0.2	0.215097656|MI<0.2	0.119498217|MI<0.2	NA	0.122780836|MI<0.2	0.09236949|MI<0.2	NA	0.006067046|MI<0.2	0.0759709	0.205948804|MI<0.2	0.123460033|MI<0.2	NA	0.027401712|MI<0.2	0.114061994|MI<0.2
	citX	0.242886	0.303593	0.260677	0.108197	0.00348518	0.260239411|MI<0.2	0.234471319|MI<0.2	0.174677	0.214962	0.174094025|MI<0.2	0.176239	NA	0.120859867|MI<0.2	0.153287408|MI<0.2	0.131073646|MI<0.2	0.080008171|MI<0.2	NA	NA	0.0805806	0.097884255|MI<0.2	NA	NA	NA	0.039042317|MI<0.2	NA	NA	0.074729839|MI<0.2	0.036639856|MI<0.2	0.10775055|MI<0.2	0.330628467|MI<0.2	NA	0.057363715|MI<0.2	NA	0.1912476|MI<0.2	0.235298646|MI<0.2	0.13674067|MI<0.2	NA	NA	0.089177335|MI<0.2	0.00869178	NA	NA	0.189057475|MI<0.2	NA	0.111904227|MI<0.2	0.179830582|MI<0.2	0.006015898|MI<0.2	0.033245258|MI<0.2
CPLX|dihydroxyacetone kinase	dhaL	0.292814433|MI<0.2	0.260736573|MI<0.2	0.198291124|MI<0.2	0.086421207|MI<0.2	0.146676961|MI<0.2	0.234640345|MI<0.2	0.259135346|MI<0.2	0.053863214|MI<0.2	0.197890858|MI<0.2	0.083961411|MI<0.2	0.130851437|MI<0.2	NA	0.14442272|MI<0.2	0.254761902|MI<0.2	0.176749929|MI<0.2	NA	NA	NA	0.037426413|MI<0.2	NA	NA	NA	NA	0.014334686|MI<0.2	0.120044087|MI<0.2	NA	0.099005022|MI<0.2	0.21058494|MI<0.2	0.06531941|MI<0.2	0.199704	NA	NA	NA	0.03934678|MI<0.2	0.100314721|MI<0.2	0.178299441|MI<0.2	0.093374348|MI<0.2	NA	NA	NA	NA	NA	NA	NA	NA	0.084645645|MI<0.2	NA	NA
	dhaK	0.294104966|MI<0.2	0.197311268|MI<0.2	0.217734031|MI<0.2	0.13825984|MI<0.2	0.244690224|MI<0.2	0.167895744|MI<0.2	0.149032611|MI<0.2	0.259701063|MI<0.2	0.329711177|MI<0.2	0.231491101|MI<0.2	0.152915062|MI<0.2	0.120186994|MI<0.2	0.360611714|MI<0.2	0.220874822|MI<0.2	0.234838915|MI<0.2	0.186543257|MI<0.2	0.065333447|MI<0.2	0.162385428|MI<0.2	0.230721333|MI<0.2	NA	0.01129871|MI<0.2	0.061297594|MI<0.2	0.046823505|MI<0.2	0.026490689|MI<0.2	0.092125341|MI<0.2	NA	0.103636937|MI<0.2	0.35938677|MI<0.2	0.167379	0.254628405|MI<0.2	NA	0.176320081|MI<0.2	NA	0.145135887|MI<0.2	0.401545477|MI<0.2	0.287129711|MI<0.2	0.030080933|MI<0.2	NA	NA	NA	NA	NA	0.147566927|MI<0.2	0.013435382|MI<0.2	0.049116199|MI<0.2	0.127219408|MI<0.2	NA	NA
	dhaH	0.123681863|MI<0.2	0.074734278|MI<0.2	0.043776237|MI<0.2	0.151667347|MI<0.2	0.132548955|MI<0.2	0.039602703|MI<0.2	0.078272021|MI<0.2	0.021687039|MI<0.2	0.07823193|MI<0.2	NA	NA	0.108871136|MI<0.2	0.036569574|MI<0.2	0.112573476|MI<0.2	NA	NA	0.08992335|MI<0.2	0.138054242|MI<0.2	0.029266534|MI<0.2	0.021215813|MI<0.2	0.15150582|MI<0.2	0.038389589|MI<0.2	NA	NA	0.004521719|MI<0.2	NA	0.147151918|MI<0.2	0.194939836|MI<0.2	0.121250731|MI<0.2	NA	0.04130543|MI<0.2	NA	0.042505264|MI<0.2	0.052633001|MI<0.2	0.17221465|MI<0.2	0.022054924|MI<0.2	0.048129863|MI<0.2	0.061925335|MI<0.2	0.093699031|MI<0.2	NA	NA	0.106233935|MI<0.2	NA	NA	NA	NA	0.015994572|MI<0.2	NA
CPLX|lysine/arginine/ornithine ABC Transporter	hisM	NA	0.0528184	NA	0.126166748|MI<0.2	NA	NA	NA	NA	NA	NA	0.055680316|MI<0.2	0.038673922|MI<0.2	NA	NA	NA	NA	NA	NA	0.257889546|MI<0.2	0.12996	0.072102805|MI<0.2	0.075895966|MI<0.2	NA	NA	NA	NA	NA	NA	NA	NA	0.172783159|MI<0.2	0.045353861|MI<0.2	0.06244758|MI<0.2	NA	NA	NA	0.0211266	0.097107671|MI<0.2	0.083425323|MI<0.2	0.181023	0.059886475|MI<0.2	0.200455024|MI<0.2	0.039809122|MI<0.2	NA	NA	0.281751858|MI<0.2	0.099994193|MI<0.2	0.007838465|MI<0.2
	hisQ	NA	0.0177914	0.0330355	0.0482459	NA	NA	NA	NA	NA	0.01272995|MI<0.2	NA	0.132672847|MI<0.2	NA	NA	NA	0.027167002|MI<0.2	NA	NA	0.065010445|MI<0.2	0.088517713|MI<0.2	0.180625948|MI<0.2	0.166311425|MI<0.2	NA	NA	0.016022913|MI<0.2	NA	NA	NA	NA	NA	NA	0.025641768|MI<0.2	0.117551142|MI<0.2	0.074957138|MI<0.2	NA	NA	0.010391731|MI<0.2	0.188520471|MI<0.2	0.093529151|MI<0.2	0.281957	0.21419101|MI<0.2	0.19648083|MI<0.2	0.079222804|MI<0.2	NA	NA	0.072887128|MI<0.2	0.055009065|MI<0.2	0.007766678|MI<0.2
	argT	NA	NA	NA	0.273461493|MI<0.2	0.12035863|MI<0.2	NA	NA	NA	NA	NA	0.0536548	0.07537768|MI<0.2	NA	NA	NA	NA	NA	0.033106258|MI<0.2	0.121671136|MI<0.2	0.177748	0.09862995|MI<0.2	0.094498163|MI<0.2	NA	NA	NA	NA	0.002601305|MI<0.2	NA	NA	0.059660417|MI<0.2	0.046216208|MI<0.2	NA	0.127574623|MI<0.2	0.017589505|MI<0.2	NA	NA	NA	0.050195271|MI<0.2	0.036981197|MI<0.2	0.0244761	0.063775309|MI<0.2	0.23271967|MI<0.2	0.092890993|MI<0.2	NA	NA	0.200386484|MI<0.2	0.022752344|MI<0.2	0.013911994|MI<0.2
	hisP	0.242691147|MI<0.2	0.184028937|MI<0.2	0.219919572|MI<0.2	0.182745216|MI<0.2	0.146650366|MI<0.2	0.157337008|MI<0.2	0.115954335|MI<0.2	0.216580821|MI<0.2	0.198297527|MI<0.2	0.083696311|MI<0.2	0.101644098|MI<0.2	NA	0.24891479|MI<0.2	0.29691236|MI<0.2	0.028828806|MI<0.2	0.057655136|MI<0.2	0.101364104|MI<0.2	0.366365618|MI<0.2	0.372331614|MI<0.2	0.431835503|MI<0.2	NA	NA	NA	NA	NA	NA	0.382840816|MI<0.2	0.212781476|MI<0.2	0.019645725|MI<0.2	0.104371196|MI<0.2	0.107281806|MI<0.2	0.144921907|MI<0.2	0.048507408|MI<0.2	0.136809117|MI<0.2	0.234977657|MI<0.2	NA	NA	NA	0.279867759|MI<0.2	0.048847899|MI<0.2	0.204682	0.035846544|MI<0.2	0.035504006|MI<0.2	NA	0.157934828|MI<0.2	0.212389819|MI<0.2	0.031150153|MI<0.2	NA
CPLX|PrlF-YhaV antitoxin-toxin complex	sohA	0.258042466|MI<0.2	0.108823738|MI<0.2	0.091662322|MI<0.2	0.164223147|MI<0.2	0.143925139|MI<0.2	0.118798149|MI<0.2	0.058424491|MI<0.2	0.243870762|MI<0.2	0.169334997|MI<0.2	0.309892903|MI<0.2	0.227635532|MI<0.2	0.078156671|MI<0.2	0.078250823|MI<0.2	0.159365066|MI<0.2	0.109066078|MI<0.2	0.06044293|MI<0.2	NA	0.039873241|MI<0.2	0.11439851|MI<0.2	0.021816584|MI<0.2	NA	NA	NA	0.015793029|MI<0.2	NA	0.067212744|MI<0.2	0.155392217|MI<0.2	0.022026603|MI<0.2	0.314808724|MI<0.2	0.267784104|MI<0.2	NA	0.128778301|MI<0.2	0.048406101|MI<0.2	0.155037257|MI<0.2	0.250788214|MI<0.2	0.309295143|MI<0.2	0.047721683|MI<0.2	NA	NA	NA	NA	0.065564003|MI<0.2	0.194382281|MI<0.2	NA	NA	0.180196058|MI<0.2	0.001711876|MI<0.2	NA
	yhaV	0.107684866|MI<0.2	NA	0.055822502|MI<0.2	NA	0.008235258|MI<0.2	0.040995065|MI<0.2	0.032446991|MI<0.2	0.058468453|MI<0.2	0.248090421|MI<0.2	0.175694714|MI<0.2	0.141231826|MI<0.2	0.214129212|MI<0.2	NA	NA	0.065090619|MI<0.2	0.067720518|MI<0.2	0.028590302|MI<0.2	NA	0.121294136|MI<0.2	NA	NA	0.00061693|MI<0.2	NA	NA	0.031421436|MI<0.2	0.047003534|MI<0.2	0.226820213|MI<0.2	NA	0.181148857|MI<0.2	0.266011947|MI<0.2	NA	0.001403198|MI<0.2	0.177679217|MI<0.2	0.005512232|MI<0.2	NA	0.276149259|MI<0.2	NA	0.089922725|MI<0.2	0.011874313|MI<0.2	NA	NA	NA	NA	NA	NA	0.027133551|MI<0.2	NA	NA
CPLX|RnlA-RnlB toxin-antitoxin complex	yfjN	0.111272038|MI<0.2	NA	NA	0.054692002|MI<0.2	NA	NA	0.010157644|MI<0.2	0.11268025|MI<0.2	0.034440583|MI<0.2	0.124755777|MI<0.2	0.143491926|MI<0.2	0.046894954|MI<0.2	0.076728255|MI<0.2	NA	0.017870757|MI<0.2	NA	0.1741008|MI<0.2	0.234327887|MI<0.2	0.150926691|MI<0.2	0.02279534|MI<0.2	0.064801194|MI<0.2	0.187715638|MI<0.2	NA	NA	NA	NA	0.100002928|MI<0.2	0.033569028|MI<0.2	0.016367203|MI<0.2	0.03248195|MI<0.2	0.167716595|MI<0.2	0.113847789|MI<0.2	0.29146876|MI<0.2	0.178138609|MI<0.2	NA	0.142884782|MI<0.2	0.134488301|MI<0.2	0.001375159|MI<0.2	NA	0.109968639|MI<0.2	0.204128808|MI<0.2	0.062921211|MI<0.2	NA	NA	0.040613412|MI<0.2	0.193380633|MI<0.2	0.149080141|MI<0.2	0.115632861|MI<0.2
	yfjO	0.273921483|MI<0.2	0.309522177|MI<0.2	0.218678734|MI<0.2	NA	NA	0.216786365|MI<0.2	0.202694171|MI<0.2	0.23562787|MI<0.2	0.007619534|MI<0.2	0.162753766|MI<0.2	0.175202315|MI<0.2	0.099638121|MI<0.2	0.11632963|MI<0.2	0.147812638|MI<0.2	0.035471925|MI<0.2	0.081749624|MI<0.2	0.076701746|MI<0.2	0.187886866|MI<0.2	0.121779461|MI<0.2	NA	NA	0.03516879|MI<0.2	NA	NA	NA	NA	0.025332018|MI<0.2	0.224129597|MI<0.2	0.15794891|MI<0.2	0.067526866|MI<0.2	0.019844962|MI<0.2	0.070581118|MI<0.2	NA	0.143099063|MI<0.2	0.057249369|MI<0.2	0.144472142|MI<0.2	0.244597992|MI<0.2	0.029500562|MI<0.2	0.033150753|MI<0.2	NA	NA	0.036370545|MI<0.2	0.122456508|MI<0.2	NA	NA	0.130528685|MI<0.2	0.0160191|MI<0.2	NA
CPLX|putrescine/spermidine ABC transporter	potB	0.071670857|MI<0.2	0.124257863|MI<0.2	0.170133699|MI<0.2	0.108015104|MI<0.2	0.123778318|MI<0.2	0.016783275|MI<0.2	0.094385091|MI<0.2	0.277835434|MI<0.2	0.215752643|MI<0.2	0.168155214|MI<0.2	0.178129533|MI<0.2	NA	0.231068329|MI<0.2	0.251670337|MI<0.2	0.057540164|MI<0.2	0.085542285|MI<0.2	0.140547068|MI<0.2	0.222367556|MI<0.2	0.426677449|MI<0.2	0.491662738|MI<0.2	0.016192137|MI<0.2	0.021099202|MI<0.2	NA	NA	NA	NA	0.188883584|MI<0.2	0.172869102|MI<0.2	NA	0.003313596|MI<0.2	0.103352546|MI<0.2	0.110718802|MI<0.2	0.147995708|MI<0.2	0.33152744|MI<0.2	0.106568373|MI<0.2	0.001403828|MI<0.2	NA	NA	0.211947521|MI<0.2	0.179557074|MI<0.2	0.274153061|MI<0.2	NA	NA	0.171853848|MI<0.2	0.272240345|MI<0.2	0.132656932|MI<0.2	0.068248584|MI<0.2	0.049359648|MI<0.2
	potC	0.395387659|MI<0.2	0.411617	0.376968341|MI<0.2	0.012060655|MI<0.2	0.012137624|MI<0.2	0.014385049|MI<0.2	0.120161524|MI<0.2	0.39325422|MI<0.2	0.197660021|MI<0.2	0.248013591|MI<0.2	0.189665409|MI<0.2	0.214484009|MI<0.2	0.429689369|MI<0.2	0.423773453|MI<0.2	0.343943013|MI<0.2	0.329554086|MI<0.2	0.091610745|MI<0.2	0.377075352|MI<0.2	0.269127987|MI<0.2	0.141983822|MI<0.2	0.071096443|MI<0.2	0.146981359|MI<0.2	NA	0.079403845|MI<0.2	NA	NA	0.083957539|MI<0.2	0.359083219|MI<0.2	0.177075987|MI<0.2	0.180697411|MI<0.2	0.263125038|MI<0.2	0.169735421|MI<0.2	0.101023427|MI<0.2	0.261695926|MI<0.2	0.220917051|MI<0.2	0.221518837|MI<0.2	0.203917931|MI<0.2	0.233206178|MI<0.2	0.119050713|MI<0.2	0.080541338|MI<0.2	0.090637662|MI<0.2	0.061015877|MI<0.2	0.041702466|MI<0.2	0.136044916|MI<0.2	0.118914483|MI<0.2	0.330710954|MI<0.2	0.079740358|MI<0.2	NA
	potA	0.011559108|MI<0.2	0.008675345|MI<0.2	NA	0.195171201|MI<0.2	0.017634218|MI<0.2	NA	NA	0.00818617|MI<0.2	0.037704851|MI<0.2	0.102843683|MI<0.2	0.100192603|MI<0.2	0.11516316|MI<0.2	0.11341748|MI<0.2	0.080095244|MI<0.2	NA	NA	0.059581734|MI<0.2	0.124630119|MI<0.2	0.145984394|MI<0.2	0.075471428|MI<0.2	0.200804222|MI<0.2	0.269198454|MI<0.2	NA	NA	NA	NA	NA	0.062011022|MI<0.2	0.130396262|MI<0.2	0.037416202|MI<0.2	0.333480969|MI<0.2	0.148240308|MI<0.2	0.146933492|MI<0.2	0.234979976|MI<0.2	0.081273814|MI<0.2	0.152647925|MI<0.2	0.147148537|MI<0.2	0.155785899|MI<0.2	0.23261822|MI<0.2	0.210482515|MI<0.2	0.241600668|MI<0.2	0.117320989|MI<0.2	NA	0.096547514|MI<0.2	0.00680023|MI<0.2	0.041408554|MI<0.2	0.057253802|MI<0.2	0.030138366|MI<0.2
	potD	0.054713528|MI<0.2	0.01940363|MI<0.2	0.108019239|MI<0.2	0.11825214|MI<0.2	0.113559637|MI<0.2	NA	NA	0.143924512|MI<0.2	0.065378579|MI<0.2	0.200406478|MI<0.2	0.218639677|MI<0.2	0.171498917|MI<0.2	0.293844751|MI<0.2	0.346336808|MI<0.2	0.055314642|MI<0.2	0.075571953|MI<0.2	0.156713448|MI<0.2	0.276678946|MI<0.2	0.09430707|MI<0.2	NA	0.031828491|MI<0.2	0.140863049|MI<0.2	NA	NA	NA	NA	0.18676304|MI<0.2	0.244835764|MI<0.2	0.178723286|MI<0.2	0.125685541|MI<0.2	0.154931722|MI<0.2	0.239778185|MI<0.2	0.063577624|MI<0.2	0.020095971|MI<0.2	0.271075967|MI<0.2	0.114037938|MI<0.2	0.037298097|MI<0.2	0.016575674|MI<0.2	0.184177898|MI<0.2	0.150416544|MI<0.2	0.190216896|MI<0.2	NA	0.09492378|MI<0.2	NA	NA	0.118922085|MI<0.2	0.048536652|MI<0.2	NA
CPLX|NarGH catalytic dimer of nitrate reductase A	narH	0.155811353|MI<0.2	0.247372	0.193611	0.013134142|MI<0.2	0.005900933|MI<0.2	0.057560409|MI<0.2	0.170209803|MI<0.2	0.299835798|MI<0.2	0.251714	0.230702943|MI<0.2	0.185942	0.21032534|MI<0.2	0.213953321|MI<0.2	0.307440219|MI<0.2	0.210034082|MI<0.2	0.34886215|MI<0.2	0.111764418|MI<0.2	0.084235205|MI<0.2	0.156368026|MI<0.2	0.198648328|MI<0.2	0.073499976|MI<0.2	0.107091707|MI<0.2	NA	0.012167793|MI<0.2	NA	NA	0.042170236|MI<0.2	0.065885884|MI<0.2	0.120214182|MI<0.2	0.095406199|MI<0.2	0.14440692|MI<0.2	NA	0.103345839|MI<0.2	0.246766977|MI<0.2	0.083145134|MI<0.2	0.235820665|MI<0.2	0.021971896|MI<0.2	0.15581326|MI<0.2	0.133968426|MI<0.2	0.10578277|MI<0.2	0.010043457|MI<0.2	0.028600562|MI<0.2	0.121454292|MI<0.2	0.173480552|MI<0.2	0.027051201|MI<0.2	0.209961965|MI<0.2	0.095860028|MI<0.2	NA
	narG	0.335414722|MI<0.2	0.442916	0.359684	NA	NA	0.414132699|MI<0.2	0.401321091|MI<0.2	0.37679642|MI<0.2	0.373061791|MI<0.2	0.389153357|MI<0.2	0.342174851|MI<0.2	NA	0.338284281|MI<0.2	0.189917142|MI<0.2	0.398660619|MI<0.2	0.337791199|MI<0.2	NA	0.160442234|MI<0.2	0.19244094|MI<0.2	0.149503992|MI<0.2	NA	NA	NA	0.060659955|MI<0.2	NA	NA	0.13000601|MI<0.2	0.260422302|MI<0.2	NA	0.197398744|MI<0.2	0.107214794|MI<0.2	0.241887328|MI<0.2	NA	0.196072011|MI<0.2	0.108834919|MI<0.2	0.014434286|MI<0.2	0.039216828|MI<0.2	0.123898847|MI<0.2	NA	NA	NA	NA	0.22517963|MI<0.2	0.052610701|MI<0.2	0.363259921|MI<0.2	0.438895756|MI<0.2	0.104518779|MI<0.2	0.122688569|MI<0.2
PWY|biosynthesis of 4-amino-4-deoxy-L-arabinose-modified lipid A	yfbG	0.019386876|MI<0.2	0.0686099	NA	0.088345041|MI<0.2	NA	NA	NA	0.185464	0.044053487|MI<0.2	0.10632918|MI<0.2	0.112877377|MI<0.2	0.062077411|MI<0.2	0.055124499|MI<0.2	0.08022366|MI<0.2	0.0520876	0.096895684|MI<0.2	0.12772898|MI<0.2	0.186086937|MI<0.2	0.402489714|MI<0.2	0.323012318|MI<0.2	0.141093181|MI<0.2	0.209977921|MI<0.2	NA	NA	NA	NA	0.165900986|MI<0.2	NA	0.139498398|MI<0.2	0.021891892|MI<0.2	0.169421929|MI<0.2	NA	0.16079108|MI<0.2	0.261907129|MI<0.2	0.07209935|MI<0.2	NA	NA	0.048276815|MI<0.2	0.187299299|MI<0.2	0.0807733	0.253035524|MI<0.2	0.278665511|MI<0.2	0.20640674|MI<0.2	0.084564471|MI<0.2	0.189572983|MI<0.2	0.08424283|MI<0.2	0.052543459|MI<0.2	NA
	yfbE	NA	0.024678258|MI<0.2	NA	0.066218312|MI<0.2	NA	NA	NA	NA	NA	0.005776971|MI<0.2	0.036989127|MI<0.2	0.185408131|MI<0.2	NA	NA	NA	0.066316606|MI<0.2	0.196895834|MI<0.2	0.187953347|MI<0.2	0.142370316|MI<0.2	0.118388479|MI<0.2	0.04255051|MI<0.2	0.219829074|MI<0.2	NA	NA	NA	NA	NA	NA	0.129238548|MI<0.2	NA	0.166084245|MI<0.2	0.00973558|MI<0.2	NA	NA	NA	NA	0.054569367|MI<0.2	0.108862388|MI<0.2	0.120882982|MI<0.2	0.053691961|MI<0.2	0.157421386|MI<0.2	0.289058918|MI<0.2	0.080529444|MI<0.2	0.050713961|MI<0.2	NA	0.081172742|MI<0.2	0.094300695|MI<0.2	NA
	yfbF	0.228320361|MI<0.2	0.185952893|MI<0.2	0.178133899|MI<0.2	0.11266246|MI<0.2	0.092493353|MI<0.2	0.050612959|MI<0.2	0.007171448|MI<0.2	0.306550539|MI<0.2	0.232106434|MI<0.2	0.214197869|MI<0.2	0.129748904|MI<0.2	0.299604619|MI<0.2	0.428280487|MI<0.2	0.344540298|MI<0.2	0.202508876|MI<0.2	0.254261278|MI<0.2	0.09370818|MI<0.2	0.322371542|MI<0.2	0.34167404|MI<0.2	0.200501121|MI<0.2	0.088756141|MI<0.2	0.134090689|MI<0.2	0.061583762|MI<0.2	0.094793877|MI<0.2	NA	NA	0.03887447|MI<0.2	0.216391793|MI<0.2	0.085012529|MI<0.2	0.226114593|MI<0.2	0.274373905|MI<0.2	0.166807554|MI<0.2	NA	0.170715669|MI<0.2	0.214160255|MI<0.2	0.225835652|MI<0.2	0.145049257|MI<0.2	0.237126896|MI<0.2	0.100993728|MI<0.2	0.021347997|MI<0.2	NA	0.255870151|MI<0.2	0.171068397|MI<0.2	0.200118465|MI<0.2	0.112802875|MI<0.2	0.1959304|MI<0.2	0.087502434|MI<0.2	NA
CPLX|bifunctional CysEK cysteine biosynthesis complex	cysE	0.317380699|MI<0.2	0.184603362|MI<0.2	0.080056525|MI<0.2	0.064763841|MI<0.2	0.128893313|MI<0.2	0.148546016|MI<0.2	0.209874719|MI<0.2	0.080347314|MI<0.2	0.16875166|MI<0.2	0.057803102|MI<0.2	0.089167721|MI<0.2	0.087513876|MI<0.2	NA	0.123110759|MI<0.2	NA	NA	0.104397141|MI<0.2	0.054773812|MI<0.2	0.083036179|MI<0.2	NA	NA	0.006091791|MI<0.2	0.054490678|MI<0.2	NA	0.048558731|MI<0.2	NA	0.035010724|MI<0.2	0.015259254|MI<0.2	0.184607063|MI<0.2	0.125223223|MI<0.2	0.104750803|MI<0.2	0.116918718|MI<0.2	0.208347252|MI<0.2	0.197444131|MI<0.2	0.107789446|MI<0.2	0.205462758|MI<0.2	0.172944635|MI<0.2	NA	NA	NA	0.022934922|MI<0.2	NA	NA	NA	NA	NA	NA	NA
	cysK	0.161788566|MI<0.2	0.169375265|MI<0.2	0.16412383|MI<0.2	NA	0.000377037|MI<0.2	0.213863775|MI<0.2	0.210596798|MI<0.2	0.084893953|MI<0.2	0.149675775|MI<0.2	NA	NA	NA	NA	0.086144998|MI<0.2	0.008848496|MI<0.2	NA	NA	NA	NA	NA	NA	0.074498073|MI<0.2	NA	NA	0.001292086|MI<0.2	NA	0.051449751|MI<0.2	NA	0.032257137|MI<0.2	NA	NA	NA	NA	NA	NA	NA	0.05886418|MI<0.2	0.078988457|MI<0.2	NA	NA	NA	NA	0.088108197|MI<0.2	NA	NA	0.040419093|MI<0.2	0.026074439|MI<0.2	NA
PWY|flavin biosynthesis I (bacteria)	ribE	NA	NA	NA	0.064393056|MI<0.2	0.108135234|MI<0.2	NA	NA	NA	NA	0.061809161|MI<0.2	0.03262301|MI<0.2	0.331690946|MI<0.2	NA	NA	NA	0.135817561|MI<0.2	0.282271444|MI<0.2	0.048350603|MI<0.2	0.062499528|MI<0.2	0.105117573|MI<0.2	0.40087244|MI<0.2	0.405556377|MI<0.2	NA	NA	NA	NA	NA	NA	0.195202306|MI<0.2	0.007660078|MI<0.2	0.169592814|MI<0.2	NA	0.18882134|MI<0.2	0.230125737|MI<0.2	NA	0.036353495|MI<0.2	0.042108304|MI<0.2	0.134738821|MI<0.2	0.141545332|MI<0.2	0.135252213|MI<0.2	0.196779553|MI<0.2	0.116715891|MI<0.2	0.023044763|MI<0.2	0.158565696|MI<0.2	NA	0.011965704|MI<0.2	0.038505476|MI<0.2	NA
	ribB	0.123936829|MI<0.2	0.056116308|MI<0.2	0.009387146|MI<0.2	0.040197195|MI<0.2	0.046469841|MI<0.2	NA	NA	0.14046529|MI<0.2	0.050957281|MI<0.2	0.144109207|MI<0.2	0.169219233|MI<0.2	0.304633252|MI<0.2	0.122766151|MI<0.2	0.189329896|MI<0.2	NA	0.007976069|MI<0.2	0.154763921|MI<0.2	0.052405245|MI<0.2	0.039979968|MI<0.2	NA	0.118156668|MI<0.2	0.18927248|MI<0.2	NA	0.00511965|MI<0.2	NA	NA	0.025400279|MI<0.2	0.118776265|MI<0.2	0.270022568|MI<0.2	0.181208716|MI<0.2	0.203023043|MI<0.2	0.150086032|MI<0.2	0.05202089|MI<0.2	0.173974761|MI<0.2	0.175452655|MI<0.2	0.163010833|MI<0.2	0.121008315|MI<0.2	NA	0.034432054|MI<0.2	NA	0.033386785|MI<0.2	0.049504887|MI<0.2	NA	NA	NA	NA	NA	NA
	ribD	NA	NA	NA	0.188209858|MI<0.2	0.09936694|MI<0.2	NA	NA	0.034926144|MI<0.2	NA	NA	NA	0.146538519|MI<0.2	0.004705988|MI<0.2	0.005411707|MI<0.2	NA	NA	0.171923256|MI<0.2	NA	0.029639384|MI<0.2	0.091688611|MI<0.2	0.231675084|MI<0.2	0.283413522|MI<0.2	NA	NA	NA	NA	NA	NA	0.079028462|MI<0.2	NA	0.164761361|MI<0.2	NA	0.219817193|MI<0.2	0.179111363|MI<0.2	0.03528773|MI<0.2	0.005793112|MI<0.2	0.014182096|MI<0.2	0.066840796|MI<0.2	0.114448135|MI<0.2	0.10131754|MI<0.2	0.176447429|MI<0.2	0.007961812|MI<0.2	NA	0.007496133|MI<0.2	NA	0.049723454|MI<0.2	0.109560553|MI<0.2	0.036524411|MI<0.2
	ribF	0.126472072|MI<0.2	0.157754038|MI<0.2	0.076259382|MI<0.2	NA	NA	0.252271887|MI<0.2	0.282822176|MI<0.2	NA	NA	NA	NA	NA	NA	0.051387751|MI<0.2	0.021274338|MI<0.2	NA	NA	NA	NA	NA	NA	NA	0.170811403|MI<0.2	0.127454148|MI<0.2	0.211684493|MI<0.2	0.149054247|MI<0.2	NA	0.030361348|MI<0.2	NA	NA	NA	NA	NA	NA	0.016464819|MI<0.2	NA	0.101650848|MI<0.2	NA	NA	NA	NA	0.043019581|MI<0.2	NA	NA	0.077512861|MI<0.2	0.083944306|MI<0.2	0.078577366|MI<0.2	0.055447016|MI<0.2
CPLX|iron (III) hydroxamate ABC transporter	fhuD	NA	NA	NA	NA	NA	NA	NA	NA	NA	NA	NA	0.014112119|MI<0.2	NA	NA	NA	0.078111854|MI<0.2	0.21535033|MI<0.2	0.079955604|MI<0.2	NA	0.0414199	0.190246465|MI<0.2	0.280027535|MI<0.2	NA	NA	0.043073222|MI<0.2	NA	NA	NA	NA	NA	NA	0.006865453|MI<0.2	NA	0.030692396|MI<0.2	0.030198949|MI<0.2	NA	NA	0.0116379	NA	0.108907	0.179122576|MI<0.2	0.068730313|MI<0.2	NA	0.042035318|MI<0.2	0.079330006|MI<0.2	NA	0.082569372|MI<0.2	0.078822835|MI<0.2
	fhuC	0.015655772|MI<0.2	0.10756	NA	0.138160255|MI<0.2	NA	0.105036851|MI<0.2	0.166183893|MI<0.2	NA	0.085992732|MI<0.2	0.044698671|MI<0.2	0.068445733|MI<0.2	NA	0.07098264|MI<0.2	NA	NA	NA	NA	0.05630639|MI<0.2	0.0873	0.212996564|MI<0.2	0.047405806|MI<0.2	NA	NA	NA	NA	NA	NA	0.013366737|MI<0.2	NA	NA	0.193927445|MI<0.2	0.137601962|MI<0.2	NA	0.0890629|MI<0.2	0.053562311|MI<0.2	NA	NA	NA	0.146991695|MI<0.2	0.049488	0.155870126|MI<0.2	0.020800722|MI<0.2	NA	0.055685395|MI<0.2	0.14072887|MI<0.2	0.076547007|MI<0.2	0.052679763|MI<0.2	0.145923966|MI<0.2
	fhuB	0.40595019|MI<0.2	0.445455	0.37113486|MI<0.2	NA	NA	0.534877294|MI<0.2	0.480475158|MI<0.2	0.37256786|MI<0.2	0.258242564|MI<0.2	0.299222465|MI<0.2	0.256276469|MI<0.2	NA	0.403746486|MI<0.2	0.20944773|MI<0.2	0.33613266|MI<0.2	0.277280994|MI<0.2	NA	0.11439717|MI<0.2	0.298384	0.186258	NA	NA	0.063538622|MI<0.2	0.040841316|MI<0.2	0.041929114|MI<0.2	NA	0.0604906	0.328793879|MI<0.2	NA	0.196061078|MI<0.2	0.054781584|MI<0.2	0.2398363|MI<0.2	NA	0.185932625|MI<0.2	0.158984395|MI<0.2	0.133065877|MI<0.2	0.003963947|MI<0.2	NA	0.096486105|MI<0.2	NA	NA	0.011855593|MI<0.2	0.196575528|MI<0.2	NA	0.320871765|MI<0.2	0.376583921|MI<0.2	0.061726282|MI<0.2	0.095760656|MI<0.2
CPLX|resolvasome	ruvB	NA	NA	NA	0.190306093|MI<0.2	0.302161959|MI<0.2	NA	NA	NA	NA	NA	NA	0.170894082|MI<0.2	NA	NA	NA	0.013105512|MI<0.2	0.245067619|MI<0.2	0.052338753|MI<0.2	NA	NA	0.229500587|MI<0.2	0.261602665|MI<0.2	0.017767962|MI<0.2	NA	0.169065559|MI<0.2	0.186446007|MI<0.2	NA	NA	0.095324699|MI<0.2	NA	NA	NA	NA	0.005807244|MI<0.2	NA	NA	0.218822117|MI<0.2	0.148242219|MI<0.2	0.031988066|MI<0.2	0.22389562|MI<0.2	0.218415162|MI<0.2	0.200123136|MI<0.2	NA	0.199123574|MI<0.2	NA	NA	0.064058986|MI<0.2	0.060007366|MI<0.2
	ruvC	0.212402408|MI<0.2	0.338424395|MI<0.2	0.366381387|MI<0.2	0.011115077|MI<0.2	NA	0.142994836|MI<0.2	0.137112462|MI<0.2	0.338119491|MI<0.2	0.100250946|MI<0.2	0.310834414|MI<0.2	0.285811157|MI<0.2	0.236306354|MI<0.2	0.279018762|MI<0.2	0.219215297|MI<0.2	0.238872057|MI<0.2	0.440198183|MI<0.2	0.145775319|MI<0.2	0.188545261|MI<0.2	0.295543535|MI<0.2	0.264064197|MI<0.2	0.135730028|MI<0.2	0.307913533|MI<0.2	NA	0.088057244|MI<0.2	NA	NA	0.12382229|MI<0.2	0.268778871|MI<0.2	0.140578564|MI<0.2	0.2286829|MI<0.2	0.141882535|MI<0.2	0.269457015|MI<0.2	NA	0.315662911|MI<0.2	0.158507943|MI<0.2	0.143961947|MI<0.2	0.211973088|MI<0.2	0.395551597|MI<0.2	0.091061973|MI<0.2	NA	NA	0.192412445|MI<0.2	0.245244846|MI<0.2	0.047968825|MI<0.2	0.24265934|MI<0.2	0.517937083|MI<0.2	0.21518023|MI<0.2	0.153902498|MI<0.2
	ruvA	0.073378349|MI<0.2	0.230996539|MI<0.2	0.234665967|MI<0.2	0.091263738|MI<0.2	NA	0.059783067|MI<0.2	0.122209495|MI<0.2	0.210522056|MI<0.2	0.068148591|MI<0.2	0.133133553|MI<0.2	0.16730849|MI<0.2	0.113695574|MI<0.2	0.036757869|MI<0.2	0.082779356|MI<0.2	0.14112547|MI<0.2	0.230482184|MI<0.2	0.084363837|MI<0.2	0.082550147|MI<0.2	0.174619627|MI<0.2	0.257424491|MI<0.2	0.324889173|MI<0.2	0.281439965|MI<0.2	NA	0.036947797|MI<0.2	NA	NA	0.10244398|MI<0.2	0.097668488|MI<0.2	0.097683387|MI<0.2	0.131159176|MI<0.2	0.108833476|MI<0.2	0.204558481|MI<0.2	NA	0.138716229|MI<0.2	0.074179663|MI<0.2	NA	0.079019023|MI<0.2	0.336213096|MI<0.2	0.169652086|MI<0.2	0.034909108|MI<0.2	0.018636301|MI<0.2	0.047881509|MI<0.2	0.074902613|MI<0.2	0.111787482|MI<0.2	0.211479583|MI<0.2	0.287347728|MI<0.2	0.186044732|MI<0.2	0.240577654|MI<0.2
CPLX|galactitol PTS permease	gatB	0.169621837|MI<0.2	0.118791	0.222988	0.15822	0.179286	0.126971037|MI<0.2	0.112447264|MI<0.2	0.108244621|MI<0.2	0.218279	0.129235901|MI<0.2	0.181652	0.179363967|MI<0.2	0.097846406|MI<0.2	0.212411859|MI<0.2	0.21474765|MI<0.2	0.207356157|MI<0.2	NA	0.129769784|MI<0.2	NA	0.045189156|MI<0.2	0.081002222|MI<0.2	0.247818227|MI<0.2	NA	NA	NA	NA	0.082655668|MI<0.2	0.099017654|MI<0.2	0.139112043|MI<0.2	0.213133252|MI<0.2	0.077954531|MI<0.2	0.066519038|MI<0.2	0.067284684|MI<0.2	0.087480302|MI<0.2	0.07867086|MI<0.2	0.120696796|MI<0.2	0.060427433|MI<0.2	0.060524841|MI<0.2	0.0265123	NA	NA	0.1492938|MI<0.2	0.139784	NA	NA	0.24377433|MI<0.2	NA	0.009860976|MI<0.2
	gatC	0.117860939|MI<0.2	0.125337	0.264971	NA	NA	NA	NA	0.116054489|MI<0.2	NA	NA	NA	0.051130056|MI<0.2	0.061348085|MI<0.2	0.137080013|MI<0.2	0.026155026|MI<0.2	0.154898277|MI<0.2	0.171001554|MI<0.2	0.111697767|MI<0.2	0.214732976|MI<0.2	0.264922196|MI<0.2	0.175258221|MI<0.2	0.224791355|MI<0.2	NA	NA	0.052191384|MI<0.2	NA	NA	0.034086278|MI<0.2	NA	NA	0.215170418|MI<0.2	0.003621526|MI<0.2	0.079438614|MI<0.2	0.112007907|MI<0.2	NA	NA	0.171878352|MI<0.2	0.130408613|MI<0.2	0.258424	0.199382	0.181926785|MI<0.2	0.139829405|MI<0.2	0.002444361|MI<0.2	0.057989774|MI<0.2	NA	0.093148575|MI<0.2	0.052437007|MI<0.2	NA
CPLX|YadG/YadH ABC transporter	yadG	0.08139351|MI<0.2	0.196027738|MI<0.2	0.138306455|MI<0.2	0.107921391|MI<0.2	NA	0.182629135|MI<0.2	0.146817454|MI<0.2	0.128107338|MI<0.2	0.122058464|MI<0.2	0.027779058|MI<0.2	0.042462827|MI<0.2	NA	0.209392451|MI<0.2	0.222902296|MI<0.2	0.064748229|MI<0.2	0.01242112|MI<0.2	NA	0.109397867|MI<0.2	0.072398877|MI<0.2	0.098996026|MI<0.2	NA	NA	NA	NA	NA	NA	0.127118689|MI<0.2	0.102732294|MI<0.2	NA	NA	0.059668685|MI<0.2	0.068146753|MI<0.2	NA	0.066072161|MI<0.2	0.087702996|MI<0.2	NA	NA	NA	0.134128886|MI<0.2	0.084247174|MI<0.2	0.131482807|MI<0.2	0.103424265|MI<0.2	0.132173135|MI<0.2	NA	0.232276083|MI<0.2	0.170770841|MI<0.2	0.089446421|MI<0.2	0.080490629|MI<0.2
	yadH	0.004544199|MI<0.2	0.08342282|MI<0.2	0.094324774|MI<0.2	0.164550068|MI<0.2	0.040389455|MI<0.2	NA	0.106894118|MI<0.2	NA	0.014284417|MI<0.2	0.080740109|MI<0.2	0.061432654|MI<0.2	NA	0.02891196|MI<0.2	NA	0.23034143|MI<0.2	0.165390198|MI<0.2	0.034873581|MI<0.2	NA	0.238884329|MI<0.2	0.134566942|MI<0.2	NA	0.107906256|MI<0.2	NA	NA	NA	NA	NA	NA	NA	NA	0.040769184|MI<0.2	NA	0.164593151|MI<0.2	0.12817259|MI<0.2	0.075134893|MI<0.2	0.057208213|MI<0.2	NA	NA	NA	0.24717679|MI<0.2	0.157642595|MI<0.2	NA	0.005342271|MI<0.2	0.168992734|MI<0.2	0.104018112|MI<0.2	0.330137758|MI<0.2	0.06244984|MI<0.2	0.039481739|MI<0.2
CPLX|CRISPR-associated complex for antiviral defense	ygcI	NA	NA	NA	0.032240554|MI<0.2	NA	NA	NA	NA	NA	0.199049379|MI<0.2	0.156980702|MI<0.2	0.283474536|MI<0.2	NA	NA	NA	NA	0.311251454|MI<0.2	0.18979999|MI<0.2	0.03509964|MI<0.2	0.036181501|MI<0.2	0.175900214|MI<0.2	0.144029197|MI<0.2	NA	0.080548931|MI<0.2	NA	0.021109342|MI<0.2	0.209855308|MI<0.2	NA	0.148785387|MI<0.2	0.035979475|MI<0.2	0.18549459|MI<0.2	0.116113909|MI<0.2	0.010617542|MI<0.2	0.025109154|MI<0.2	0.062440816|MI<0.2	0.090542224|MI<0.2	0.064208067|MI<0.2	NA	0.014712918|MI<0.2	0.083005464|MI<0.2	0.167276986|MI<0.2	NA	NA	NA	NA	NA	0.090443823|MI<0.2	0.053706428|MI<0.2
	ygcK	0.02192647|MI<0.2	0.035593621|MI<0.2	0.037659816|MI<0.2	NA	0.005008163|MI<0.2	NA	NA	NA	NA	NA	0.001449724|MI<0.2	0.145096004|MI<0.2	NA	0.112788206|MI<0.2	NA	0.014089958|MI<0.2	0.108745617|MI<0.2	NA	NA	NA	0.064454047|MI<0.2	0.096567722|MI<0.2	NA	NA	0.000723469|MI<0.2	NA	NA	NA	0.11810136|MI<0.2	NA	0.068447786|MI<0.2	NA	0.064517006|MI<0.2	0.031711859|MI<0.2	0.018194899|MI<0.2	0.171819533|MI<0.2	0.371352992|MI<0.2	0.173497274|MI<0.2	0.018570442|MI<0.2	NA	0.065237216|MI<0.2	NA	NA	NA	NA	0.07217716|MI<0.2	0.061244029|MI<0.2	0.019560241|MI<0.2
	ygcL	NA	NA	NA	0.198987445|MI<0.2	0.128340639|MI<0.2	NA	NA	NA	NA	0.026788383|MI<0.2	0.108651946|MI<0.2	0.32112601|MI<0.2	0.018154683|MI<0.2	NA	NA	NA	0.224968899|MI<0.2	0.187315578|MI<0.2	0.062506217|MI<0.2	0.009608066|MI<0.2	0.262163365|MI<0.2	0.342658838|MI<0.2	NA	NA	NA	NA	0.027234177|MI<0.2	NA	0.090793498|MI<0.2	NA	0.076063853|MI<0.2	0.057670053|MI<0.2	0.013933922|MI<0.2	0.005351566|MI<0.2	0.123697838|MI<0.2	0.105119452|MI<0.2	0.098109788|MI<0.2	NA	0.088982876|MI<0.2	0.049852026|MI<0.2	0.220071331|MI<0.2	0.153002011|MI<0.2	NA	0.009230549|MI<0.2	NA	NA	0.020856593|MI<0.2	0.130550789|MI<0.2
	ygcJ	NA	0.004124806|MI<0.2	0.051739567|MI<0.2	0.047196947|MI<0.2	0.192571652|MI<0.2	NA	NA	0.047833696|MI<0.2	NA	0.21541534|MI<0.2	0.197815007|MI<0.2	0.234596905|MI<0.2	0.061211918|MI<0.2	0.015262495|MI<0.2	NA	0.135088912|MI<0.2	0.202960736|MI<0.2	0.161929213|MI<0.2	0.044908643|MI<0.2	0.064988448|MI<0.2	NA	0.192508446|MI<0.2	0.013023038|MI<0.2	NA	NA	0.051338175|MI<0.2	0.058741853|MI<0.2	0.120325385|MI<0.2	0.033190457|MI<0.2	NA	0.003407085|MI<0.2	0.104594195|MI<0.2	0.005379106|MI<0.2	0.137976072|MI<0.2	0.138684263|MI<0.2	0.035553784|MI<0.2	NA	NA	0.026468328|MI<0.2	0.172221995|MI<0.2	0.140248216|MI<0.2	0.026142471|MI<0.2	0.060916294|MI<0.2	0.113528603|MI<0.2	0.078914482|MI<0.2	0.061671967|MI<0.2	0.055684729|MI<0.2	0.012481043|MI<0.2
	ygcH	0.201333919|MI<0.2	0.069202959|MI<0.2	0.079291653|MI<0.2	0.240055857|MI<0.2	0.131021101|MI<0.2	NA	NA	0.157656232|MI<0.2	0.019646349|MI<0.2	0.223597664|MI<0.2	0.235516972|MI<0.2	0.196055017|MI<0.2	0.125694752|MI<0.2	0.138791764|MI<0.2	0.005190231|MI<0.2	NA	0.204819918|MI<0.2	0.373195106|MI<0.2	0.155597177|MI<0.2	0.095575611|MI<0.2	0.01627772|MI<0.2	0.104317713|MI<0.2	NA	NA	NA	NA	0.232017788|MI<0.2	0.108244462|MI<0.2	0.349976737|MI<0.2	0.25745691|MI<0.2	0.15207124|MI<0.2	0.107563885|MI<0.2	0.11610249|MI<0.2	0.109841666|MI<0.2	0.321801783|MI<0.2	0.2249301|MI<0.2	NA	NA	0.114990427|MI<0.2	NA	0.021892753|MI<0.2	0.130865425|MI<0.2	0.047004588|MI<0.2	NA	NA	0.164399367|MI<0.2	0.093202398|MI<0.2	NA
CPLX|glucitol/sorbitol PTS permease	srlB	0.098898215|MI<0.2	NA	NA	NA	0.027234568|MI<0.2	NA	NA	0.134448907|MI<0.2	NA	0.127568302|MI<0.2	0.129813502|MI<0.2	0.158994882|MI<0.2	0.174476656|MI<0.2	0.268485255|MI<0.2	NA	NA	0.471824	0.519782568|MI<0.2	0.171030652|MI<0.2	0.22580475|MI<0.2	0.003171768|MI<0.2	0.072770285|MI<0.2	NA	0.0246187	NA	0.031413466|MI<0.2	0.425590654|MI<0.2	0.381016778|MI<0.2	0.099187062|MI<0.2	0.154894	NA	NA	NA	0.145499299|MI<0.2	0.200357568|MI<0.2	0.208133264|MI<0.2	0.045154232|MI<0.2	NA	0.0498722	0.001719176|MI<0.2	0.144509205|MI<0.2	0.133891243|MI<0.2	0.05111236|MI<0.2	NA	0.058734194|MI<0.2	NA	NA	NA
	srlA	0.253677594|MI<0.2	0.253869	0.153582226|MI<0.2	0.038151178|MI<0.2	NA	0.058897071|MI<0.2	0.064299499|MI<0.2	0.242908345|MI<0.2	0.140009477|MI<0.2	0.21091719|MI<0.2	0.267946	0.320651392|MI<0.2	0.16839499|MI<0.2	0.096689493|MI<0.2	0.084780871|MI<0.2	0.049795924|MI<0.2	0.0984885|MI<0.2	0.249180027|MI<0.2	0.130838693|MI<0.2	0.118820877|MI<0.2	0.019339091|MI<0.2	0.140117736|MI<0.2	NA	NA	NA	NA	0.106924371|MI<0.2	0.139986773|MI<0.2	0.157387572|MI<0.2	0.154291956|MI<0.2	0.125566605|MI<0.2	0.117839999|MI<0.2	0.0365301|MI<0.2	0.168926586|MI<0.2	0.272232524|MI<0.2	0.245828074|MI<0.2	0.008568336|MI<0.2	0.232427596|MI<0.2	0.028299702|MI<0.2	NA	NA	0.102574154|MI<0.2	NA	NA	NA	0.24147514|MI<0.2	0.092149539|MI<0.2	0.104542094|MI<0.2
	srlE	0.277314774|MI<0.2	0.281239	0.304476762|MI<0.2	0.13233496|MI<0.2	0.033435496|MI<0.2	0.146188843|MI<0.2	0.16783067|MI<0.2	0.363756706|MI<0.2	0.311345835|MI<0.2	0.255490602|MI<0.2	0.169793	0.26286641|MI<0.2	0.215314464|MI<0.2	0.073824197|MI<0.2	0.305497234|MI<0.2	0.228297502|MI<0.2	0.066223498|MI<0.2	0.103184713|MI<0.2	0.148460612|MI<0.2	0.0577291|MI<0.2	0.215185979|MI<0.2	0.163774236|MI<0.2	NA	0.007906125|MI<0.2	NA	NA	0.075182474|MI<0.2	0.226882729|MI<0.2	0.253799183|MI<0.2	0.271002135|MI<0.2	0.03258783|MI<0.2	0.153353455|MI<0.2	0.007781101|MI<0.2	0.159726307|MI<0.2	0.361989316|MI<0.2	0.375281788|MI<0.2	NA	0.188836465|MI<0.2	0.081562537|MI<0.2	NA	0.025295229|MI<0.2	NA	NA	0.161355797|MI<0.2	0.058054764|MI<0.2	0.227595577|MI<0.2	0.117341599|MI<0.2	0.172041486|MI<0.2
PWY|cyanate degradation	cynT	0.013038505|MI<0.2	NA	NA	NA	0.127113563|MI<0.2	0.130842748|MI<0.2	0.195549127|MI<0.2	NA	NA	NA	NA	NA	NA	0.122059178|MI<0.2	NA	NA	NA	NA	NA	NA	NA	NA	0.072380387|MI<0.2	0.166910305|MI<0.2	0.136927001|MI<0.2	0.299454104|MI<0.2	0.052239762|MI<0.2	0.120354644|MI<0.2	0.156268675|MI<0.2	0.101349924|MI<0.2	NA	0.067906321|MI<0.2	NA	NA	NA	NA	0.201760363|MI<0.2	NA	NA	NA	NA	0.074331366|MI<0.2	0.095146577|MI<0.2	NA	NA	NA	NA	NA
	cynS	NA	NA	NA	NA	NA	0.044758741|MI<0.2	NA	NA	NA	NA	NA	NA	NA	0.032211462|MI<0.2	NA	NA	NA	0.083325557|MI<0.2	NA	NA	NA	NA	0.05989925|MI<0.2	0.052614033|MI<0.2	0.076973651|MI<0.2	0.094739767|MI<0.2	NA	0.041879927|MI<0.2	0.021385902|MI<0.2	NA	0.047609777|MI<0.2	0.011497532|MI<0.2	NA	NA	NA	NA	0.135517809|MI<0.2	0.033624145|MI<0.2	NA	NA	NA	0.025219819|MI<0.2	0.147559727|MI<0.2	0.05065364|MI<0.2	NA	NA	0.011960484|MI<0.2	NA
	can	0.140211019|MI<0.2	0.201828835|MI<0.2	0.02761799|MI<0.2	0.135554425|MI<0.2	0.139714077|MI<0.2	0.06198686|MI<0.2	0.056274742|MI<0.2	0.089155133|MI<0.2	0.216812923|MI<0.2	0.052621709|MI<0.2	0.019882457|MI<0.2	0.187940561|MI<0.2	0.152418561|MI<0.2	0.109368802|MI<0.2	0.181225988|MI<0.2	0.082638216|MI<0.2	NA	0.119633706|MI<0.2	0.144718619|MI<0.2	0.051410247|MI<0.2	NA	0.013032125|MI<0.2	NA	NA	NA	0.011183573|MI<0.2	0.066519726|MI<0.2	0.149483727|MI<0.2	0.174794875|MI<0.2	0.145123417|MI<0.2	NA	NA	0.116412409|MI<0.2	0.124413871|MI<0.2	0.012583938|MI<0.2	0.126725666|MI<0.2	0.039857797|MI<0.2	0.02985882|MI<0.2	0.112380571|MI<0.2	0.088065941|MI<0.2	0.040260797|MI<0.2	0.078416073|MI<0.2	NA	NA	NA	0.132561095|MI<0.2	0.022768345|MI<0.2	NA
CPLX|ClpXP	clpX	0.19789084|MI<0.2	0.077664254|MI<0.2	0.187224063|MI<0.2	0.001881099|MI<0.2	NA	0.064486913|MI<0.2	0.089494507|MI<0.2	0.187134514|MI<0.2	0.052898052|MI<0.2	0.121122357|MI<0.2	0.11906382|MI<0.2	0.024720181|MI<0.2	0.120097318|MI<0.2	0.18877335|MI<0.2	NA	0.084510878|MI<0.2	NA	0.113860369|MI<0.2	0.236534869|MI<0.2	0.06339684|MI<0.2	NA	NA	NA	NA	NA	NA	0.117450139|MI<0.2	0.167989445|MI<0.2	0.057984918|MI<0.2	0.19142293|MI<0.2	0.125917917|MI<0.2	0.155532166|MI<0.2	NA	0.057215064|MI<0.2	0.098786739|MI<0.2	0.186623958|MI<0.2	0.1087616|MI<0.2	0.058200503|MI<0.2	0.018436661|MI<0.2	0.050990291|MI<0.2	NA	NA	0.032823629|MI<0.2	NA	NA	0.161547788|MI<0.2	0.028920954|MI<0.2	NA
	clpP	NA	NA	NA	0.281845294|MI<0.2	0.194916799|MI<0.2	NA	NA	NA	NA	NA	NA	0.029546761|MI<0.2	NA	NA	NA	NA	0.011898943|MI<0.2	NA	0.155990124|MI<0.2	0.117787307|MI<0.2	0.155484627|MI<0.2	0.181809506|MI<0.2	NA	NA	NA	NA	NA	NA	0.123926642|MI<0.2	0.02167554|MI<0.2	0.019950819|MI<0.2	NA	0.291511318|MI<0.2	0.059907822|MI<0.2	NA	NA	0.002743055|MI<0.2	NA	0.174138354|MI<0.2	0.165078175|MI<0.2	0.268272508|MI<0.2	0.086419574|MI<0.2	NA	NA	NA	NA	0.015352129|MI<0.2	NA
PWY|histidine biosynthesis	hisB	0.092511126|MI<0.2	0.010817356|MI<0.2	NA	0.058558646|MI<0.2	0.054518732|MI<0.2	NA	0.063894434|MI<0.2	NA	NA	NA	0.031636927|MI<0.2	NA	NA	0.060220833|MI<0.2	6.51E-05|MI<0.2	NA	0.45440293|MI<0.2	0.227614087|MI<0.2	0.193253259|MI<0.2	0.1460281|MI<0.2	0.036251242|MI<0.2	NA	NA	NA	NA	NA	0.498994094|MI<0.2	0.222944893|MI<0.2	0.118957747|MI<0.2	0.074077364|MI<0.2	NA	NA	0.10813615|MI<0.2	0.019495568|MI<0.2	0.002491503|MI<0.2	0.169308228|MI<0.2	NA	NA	NA	NA	0.028848102|MI<0.2	NA	NA	NA	NA	0.050668681|MI<0.2	NA	0.017009065|MI<0.2
	hisI	0.018213681|MI<0.2	NA	NA	0.160707572|MI<0.2	0.032190444|MI<0.2	NA	NA	0.084275957|MI<0.2	0.063304137|MI<0.2	0.04364614|MI<0.2	0.075970213|MI<0.2	0.085541122|MI<0.2	NA	NA	0.147902118|MI<0.2	0.046947532|MI<0.2	0.035836809|MI<0.2	0.054801186|MI<0.2	0.18510436|MI<0.2	0.075426497|MI<0.2	0.099310287|MI<0.2	0.167357293|MI<0.2	0.000793302|MI<0.2	NA	NA	NA	0.057303652|MI<0.2	NA	0.015111941|MI<0.2	NA	0.097590412|MI<0.2	NA	0.077890162|MI<0.2	NA	0.068020525|MI<0.2	0.093100204|MI<0.2	0.00293894|MI<0.2	0.156088491|MI<0.2	0.127370703|MI<0.2	0.101855413|MI<0.2	0.026214079|MI<0.2	NA	NA	0.161796057|MI<0.2	0.002761549|MI<0.2	0.087855072|MI<0.2	0.063489026|MI<0.2	0.046898191|MI<0.2
	hisD	0.285796403|MI<0.2	0.300895622|MI<0.2	0.22281103|MI<0.2	0.089995122|MI<0.2	NA	0.152252294|MI<0.2	0.186042665|MI<0.2	0.37135575|MI<0.2	0.371667612|MI<0.2	0.179378761|MI<0.2	0.175346495|MI<0.2	NA	0.267340755|MI<0.2	0.192715129|MI<0.2	0.327504242|MI<0.2	0.278337526|MI<0.2	NA	0.052439649|MI<0.2	0.296831172|MI<0.2	0.281450233|MI<0.2	0.081707327|MI<0.2	0.071260639|MI<0.2	NA	NA	NA	NA	0.137427861|MI<0.2	0.008681314|MI<0.2	0.130495468|MI<0.2	0.197324338|MI<0.2	0.256896342|MI<0.2	0.124973886|MI<0.2	0.145326995|MI<0.2	0.317339775|MI<0.2	0.134241797|MI<0.2	0.181588703|MI<0.2	0.029454924|MI<0.2	0.112245398|MI<0.2	0.105179582|MI<0.2	NA	NA	0.137116888|MI<0.2	0.209719999|MI<0.2	0.125176016|MI<0.2	0.286225276|MI<0.2	0.323927424|MI<0.2	0.084424628|MI<0.2	0.13500684|MI<0.2
	hisA	NA	NA	NA	NA	0.005562687|MI<0.2	NA	NA	0.013078555|MI<0.2	NA	NA	0.006816512|MI<0.2	0.095480726|MI<0.2	NA	0.026007941|MI<0.2	NA	0.040367817|MI<0.2	0.498560328|MI<0.2	0.35726303|MI<0.2	0.104738495|MI<0.2	0.181386472|MI<0.2	0.091452653|MI<0.2	0.208951628|MI<0.2	0.00270347|MI<0.2	NA	0.068955472|MI<0.2	NA	0.315969576|MI<0.2	0.229882852|MI<0.2	0.104381559|MI<0.2	0.069074709|MI<0.2	NA	0.094335952|MI<0.2	0.03118849|MI<0.2	0.155906604|MI<0.2	0.202070522|MI<0.2	NA	0.095338276|MI<0.2	0.124704427|MI<0.2	NA	0.125864794|MI<0.2	0.176804682|MI<0.2	0.066373364|MI<0.2	0.060749788|MI<0.2	0.061229642|MI<0.2	0.156346585|MI<0.2	0.044251747|MI<0.2	0.024894289|MI<0.2	NA
	hisG	0.200529852|MI<0.2	0.223688186|MI<0.2	0.289380307|MI<0.2	0.046463014|MI<0.2	0.019336162|MI<0.2	0.080496524|MI<0.2	0.096753808|MI<0.2	0.335316822|MI<0.2	0.163678208|MI<0.2	0.154019314|MI<0.2	0.173062817|MI<0.2	0.092552985|MI<0.2	0.096619381|MI<0.2	NA	0.113645094|MI<0.2	0.205361314|MI<0.2	0.162586254|MI<0.2	0.079905746|MI<0.2	0.296519744|MI<0.2	0.344058915|MI<0.2	0.060265081|MI<0.2	0.139705869|MI<0.2	NA	NA	NA	NA	0.117536775|MI<0.2	0.136522939|MI<0.2	NA	0.208672662|MI<0.2	0.088830307|MI<0.2	NA	0.260590959|MI<0.2	0.496688923|MI<0.2	0.131111277|MI<0.2	0.222441492|MI<0.2	0.078491117|MI<0.2	0.090827557|MI<0.2	0.196727283|MI<0.2	0.139683727|MI<0.2	NA	0.155438379|MI<0.2	0.056030905|MI<0.2	0.117389599|MI<0.2	0.226526691|MI<0.2	0.248591471|MI<0.2	0.103917882|MI<0.2	0.128369034|MI<0.2
	hisC	0.161100671|MI<0.2	0.136946752|MI<0.2	0.173345265|MI<0.2	0.237225185|MI<0.2	0.083308386|MI<0.2	NA	NA	0.199697957|MI<0.2	0.153211085|MI<0.2	0.030051446|MI<0.2	0.002939916|MI<0.2	0.293065481|MI<0.2	0.276832987|MI<0.2	NA	0.13895235|MI<0.2	0.264619495|MI<0.2	0.155541364|MI<0.2	0.175157294|MI<0.2	0.335749746|MI<0.2	0.366866426|MI<0.2	0.249211188|MI<0.2	0.309521178|MI<0.2	NA	NA	NA	NA	0.071154404|MI<0.2	0.220138277|MI<0.2	0.060942038|MI<0.2	0.180756891|MI<0.2	0.222038539|MI<0.2	0.11104946|MI<0.2	0.221561916|MI<0.2	0.457099109|MI<0.2	0.162567426|MI<0.2	0.259403038|MI<0.2	0.030814147|MI<0.2	0.181559249|MI<0.2	0.205078539|MI<0.2	0.172029075|MI<0.2	0.116503007|MI<0.2	0.293691676|MI<0.2	NA	0.241826691|MI<0.2	0.088919085|MI<0.2	0.252065518|MI<0.2	0.039623664|MI<0.2	0.174383773|MI<0.2
CPLX|sulfite reductase	cysI	0.131147547|MI<0.2	0.157240142|MI<0.2	0.190495681|MI<0.2	0.042906886|MI<0.2	0.00636984|MI<0.2	0.058189774|MI<0.2	0.08962759|MI<0.2	0.067822038|MI<0.2	0.105192132|MI<0.2	0.076282266|MI<0.2	0.094149908|MI<0.2	0.157204199|MI<0.2	0.202427263|MI<0.2	0.364586921|MI<0.2	NA	0.087427733|MI<0.2	0.097452508|MI<0.2	0.220516521|MI<0.2	NA	0.230233316|MI<0.2	0.100288909|MI<0.2	0.16587125|MI<0.2	NA	NA	0.004397135|MI<0.2	NA	0.06847086|MI<0.2	0.019412871|MI<0.2	0.042249315|MI<0.2	0.036868424|MI<0.2	0.303598429|MI<0.2	0.412976	NA	0.112016559|MI<0.2	0.070384924|MI<0.2	NA	0.004041197|MI<0.2	0.045353456|MI<0.2	0.221908494|MI<0.2	0.07651263|MI<0.2	0.222831256|MI<0.2	NA	NA	NA	NA	0.072640869|MI<0.2	0.060880649|MI<0.2	0.055105386|MI<0.2
	cysJ	0.030256015|MI<0.2	NA	0.046946228|MI<0.2	0.11409514|MI<0.2	0.033350489|MI<0.2	NA	NA	NA	0.03423393|MI<0.2	NA	NA	0.031225195|MI<0.2	NA	NA	NA	NA	0.153577076|MI<0.2	0.044001016|MI<0.2	NA	0.053911111|MI<0.2	0.111842215|MI<0.2	0.143531181|MI<0.2	NA	NA	NA	NA	NA	NA	NA	0.004820961|MI<0.2	0.254197268|MI<0.2	NA	0.390464158|MI<0.2	0.21690698|MI<0.2	NA	NA	0.083827012|MI<0.2	NA	0.191176167|MI<0.2	0.190975911|MI<0.2	0.290487813|MI<0.2	NA	NA	0.094970083|MI<0.2	NA	NA	0.047890798|MI<0.2	0.076154875|MI<0.2
PWY|adenosylcobalamin salvage from cobinamide I	btuR	NA	NA	NA	0.162674905|MI<0.2	0.118536555|MI<0.2	NA	0.029432157|MI<0.2	NA	NA	NA	NA	0.063504513|MI<0.2	NA	NA	0.081179304|MI<0.2	0.006591593|MI<0.2	0.0561449	0.0297051	0.134504504|MI<0.2	0.143528106|MI<0.2	0.182604966|MI<0.2	0.122825618|MI<0.2	0.056426351|MI<0.2	NA	0.111406159|MI<0.2	NA	0.073869877|MI<0.2	NA	NA	NA	0.090394409|MI<0.2	NA	0.074373597|MI<0.2	NA	NA	NA	NA	0.075033664|MI<0.2	0.0684122	0.05799914|MI<0.2	0.078638539|MI<0.2	0.133816376|MI<0.2	NA	0.226961363|MI<0.2	0.144393159|MI<0.2	NA	0.013504371|MI<0.2	0.003801381|MI<0.2
	cobT	0.059213214|MI<0.2	0.015956202|MI<0.2	0.078946526|MI<0.2	NA	NA	NA	NA	0.169464486|MI<0.2	0.075981145|MI<0.2	NA	NA	0.030630828|MI<0.2	0.0167786|MI<0.2	NA	NA	0.029865155|MI<0.2	0.056449005|MI<0.2	NA	0.097391419|MI<0.2	0.245398788|MI<0.2	NA	0.102661177|MI<0.2	NA	NA	NA	NA	NA	NA	NA	NA	0.104924449|MI<0.2	NA	0.624354423|MI<0.2	0.418472612|MI<0.2	NA	0.137419611|MI<0.2	0.001437848|MI<0.2	0.094574957|MI<0.2	0.09419284|MI<0.2	0.122467712|MI<0.2	0.085187137|MI<0.2	0.043080408|MI<0.2	NA	NA	NA	0.09042611|MI<0.2	0.059068482|MI<0.2	0.018846177|MI<0.2
	cobU	0.423439187|MI<0.2	0.344820201|MI<0.2	0.31249262|MI<0.2	NA	NA	0.188354184|MI<0.2	0.15717116|MI<0.2	0.470569541|MI<0.2	0.374539536|MI<0.2	0.258514965|MI<0.2	0.19091748|MI<0.2	0.175053205|MI<0.2	0.485634921|MI<0.2	0.351427071|MI<0.2	0.359644414|MI<0.2	0.424244191|MI<0.2	0.05058754|MI<0.2	0.296849233|MI<0.2	0.162055713|MI<0.2	0.160990687|MI<0.2	0.075428203|MI<0.2	0.205057793|MI<0.2	0.014746741|MI<0.2	0.070023064|MI<0.2	NA	NA	0.103307284|MI<0.2	0.481558821|MI<0.2	0.105646678|MI<0.2	0.274531292|MI<0.2	0.168091409|MI<0.2	0.233817339|MI<0.2	0.22560997|MI<0.2	0.424138856|MI<0.2	0.216683535|MI<0.2	0.241844625|MI<0.2	0.152007137|MI<0.2	0.283550824|MI<0.2	NA	NA	NA	0.159325242|MI<0.2	0.231183015|MI<0.2	0.010241072|MI<0.2	0.240394389|MI<0.2	0.469297904|MI<0.2	0.047297796|MI<0.2	0.10884215|MI<0.2
	cobS	0.101084988|MI<0.2	0.0268781	NA	NA	0.0557241	0.005522398|MI<0.2	NA	0.113795476|MI<0.2	0.0827652	NA	0.0251828	0.066186141|MI<0.2	0.041099237|MI<0.2	0.053575149|MI<0.2	0.045362287|MI<0.2	0.108217694|MI<0.2	0.114528	NA	0.035227379|MI<0.2	NA	NA	0.017450173|MI<0.2	0.018292436|MI<0.2	0.042544288|MI<0.2	NA	0.050050046|MI<0.2	NA	0.129469662|MI<0.2	0.195255926|MI<0.2	0.083823886|MI<0.2	NA	NA	0.454240301|MI<0.2	0.129203779|MI<0.2	0.000373659|MI<0.2	0.234795435|MI<0.2	0.132410532|MI<0.2	NA	NA	NA	NA	0.058069972|MI<0.2	NA	NA	NA	0.1168898|MI<0.2	0.022719288|MI<0.2	0.018498942|MI<0.2
PWY|salvage pathways of adenine, hypoxanthine, and their nucleosides	add	NA	NA	NA	NA	NA	NA	NA	NA	NA	NA	NA	0.167727666|MI<0.2	NA	NA	NA	NA	0.110204969|MI<0.2	0.030807761|MI<0.2	0.096948683|MI<0.2	0.196815687|MI<0.2	0.053386435|MI<0.2	0.293936162|MI<0.2	0.037822744|MI<0.2	NA	0.099106235|MI<0.2	NA	0.000159892|MI<0.2	NA	NA	NA	0.002654227|MI<0.2	NA	0.084307125|MI<0.2	0.014985979|MI<0.2	NA	NA	0.122038741|MI<0.2	0.189335746|MI<0.2	0.172077522|MI<0.2	0.193159013|MI<0.2	0.245954151|MI<0.2	NA	NA	0.001043807|MI<0.2	NA	0.031442434|MI<0.2	0.043551438|MI<0.2	NA
	amn	NA	0.0344188	NA	0.263606163|MI<0.2	NA	NA	NA	NA	NA	NA	NA	0.040982151|MI<0.2	NA	NA	NA	NA	NA	0.032599207|MI<0.2	0.058623276|MI<0.2	0.2117	NA	0.101880922|MI<0.2	NA	NA	NA	NA	NA	NA	NA	NA	NA	NA	0.150051244|MI<0.2	NA	NA	NA	NA	0.0012997	0.176639375|MI<0.2	0.241841	0.277704674|MI<0.2	NA	NA	0.087355982|MI<0.2	NA	0.012361683|MI<0.2	0.081576718|MI<0.2	0.058430813|MI<0.2
CPLX|RecBCD	recD	0.179303673|MI<0.2	0.13184958|MI<0.2	0.164637277|MI<0.2	0.03969186|MI<0.2	0.071606104|MI<0.2	NA	NA	0.260968517|MI<0.2	0.212286267|MI<0.2	0.307657479|MI<0.2	0.291385553|MI<0.2	0.381704103|MI<0.2	0.293538064|MI<0.2	0.244858947|MI<0.2	0.174952906|MI<0.2	0.152138967|MI<0.2	0.113422054|MI<0.2	0.166757462|MI<0.2	NA	NA	0.204550509|MI<0.2	0.220793406|MI<0.2	NA	0.054561449|MI<0.2	NA	0.012762625|MI<0.2	0.167680204|MI<0.2	0.177045882|MI<0.2	0.372197297|MI<0.2	0.176498926|MI<0.2	0.052678983|MI<0.2	0.057996407|MI<0.2	0.091266151|MI<0.2	NA	0.158579434|MI<0.2	0.180398876|MI<0.2	NA	0.228891089|MI<0.2	NA	NA	NA	NA	0.061893389|MI<0.2	NA	NA	0.203770657|MI<0.2	0.019164072|MI<0.2	NA
	recC	0.307303394|MI<0.2	0.428338655|MI<0.2	0.291983487|MI<0.2	0.17601034|MI<0.2	0.008363467|MI<0.2	0.158119253|MI<0.2	0.212731429|MI<0.2	0.305696821|MI<0.2	0.274641976|MI<0.2	0.354442384|MI<0.2	0.346853105|MI<0.2	0.206608182|MI<0.2	0.291543495|MI<0.2	0.202072607|MI<0.2	0.077754503|MI<0.2	0.15326677|MI<0.2	0.016847732|MI<0.2	0.200852014|MI<0.2	0.303048206|MI<0.2	0.215578194|MI<0.2	0.125501207|MI<0.2	0.227611648|MI<0.2	NA	NA	NA	NA	0.12570344|MI<0.2	0.235459292|MI<0.2	0.09936225|MI<0.2	0.211253062|MI<0.2	0.254275986|MI<0.2	0.271302687|MI<0.2	0.115286524|MI<0.2	0.439699805|MI<0.2	0.352154827|MI<0.2	0.250770533|MI<0.2	NA	0.15161102|MI<0.2	0.112655457|MI<0.2	0.03721846|MI<0.2	0.038567506|MI<0.2	0.039919522|MI<0.2	0.069386496|MI<0.2	NA	0.151878964|MI<0.2	0.33419361|MI<0.2	0.115242895|MI<0.2	0.137600728|MI<0.2
	recB	0.019311189|MI<0.2	0.100458113|MI<0.2	0.015590145|MI<0.2	0.11634515|MI<0.2	0.129011569|MI<0.2	NA	0.019264763|MI<0.2	0.085470464|MI<0.2	NA	0.11245728|MI<0.2	0.036227545|MI<0.2	0.266779873|MI<0.2	0.030956266|MI<0.2	0.064471688|MI<0.2	NA	0.129548218|MI<0.2	0.192465115|MI<0.2	0.204227335|MI<0.2	0.102112246|MI<0.2	0.042037449|MI<0.2	0.364946493|MI<0.2	0.433925956|MI<0.2	NA	NA	NA	NA	NA	0.169337007|MI<0.2	0.099340314|MI<0.2	NA	0.248358264|MI<0.2	0.258149167|MI<0.2	NA	0.150834833|MI<0.2	NA	0.088212073|MI<0.2	0.008802242|MI<0.2	0.153108494|MI<0.2	0.113599457|MI<0.2	0.129798862|MI<0.2	0.277507332|MI<0.2	0.193433952|MI<0.2	NA	0.125280443|MI<0.2	0.056545177|MI<0.2	0.025202078|MI<0.2	0.11533922|MI<0.2	0.070941609|MI<0.2
CPLX|thiamin ABC transporter	tbpA	NA	0.163786888|MI<0.2	0.088411062|MI<0.2	NA	NA	0.029318214|MI<0.2	0.011967556|MI<0.2	0.050536658|MI<0.2	NA	NA	0.02459831|MI<0.2	NA	0.048682	0.0445936|MI<0.2	NA	NA	0.24144521|MI<0.2	0.109528442|MI<0.2	0.122756	0.240923	0.019177083|MI<0.2	NA	NA	NA	NA	NA	0.115131	0.20686116|MI<0.2	NA	NA	NA	0.025623614|MI<0.2	0.024162928|MI<0.2	0.190329612|MI<0.2	NA	NA	NA	NA	0.057441206|MI<0.2	0.0891953	0.176518	0.136206028|MI<0.2	0.111824089|MI<0.2	NA	0.103752058|MI<0.2	0.078620312|MI<0.2	0.018162113|MI<0.2	NA
	thiQ	NA	NA	NA	0.0927734	NA	NA	NA	NA	NA	NA	NA	NA	NA	NA	NA	NA	0.0474763	0.0164411	0.124862663|MI<0.2	0.066352215|MI<0.2	NA	0.009801689|MI<0.2	NA	NA	NA	NA	0.042678471|MI<0.2	NA	0.099069846|MI<0.2	NA	0.039916662|MI<0.2	NA	0.040722806|MI<0.2	0.077691298|MI<0.2	0.008388568|MI<0.2	NA	NA	NA	0.128114	0.162002	0.180787252|MI<0.2	0.040476681|MI<0.2	0.0719691	0.173365923|MI<0.2	0.094776486|MI<0.2	NA	0.053765821|MI<0.2	0.062282616|MI<0.2
	thiP	NA	NA	NA	NA	NA	NA	NA	NA	0.01588284|MI<0.2	0.00644322|MI<0.2	NA	NA	0.00141627	NA	NA	NA	0.095975343|MI<0.2	0.13906935|MI<0.2	NA	NA	NA	NA	NA	NA	NA	NA	0.163336	0.117726483|MI<0.2	0.102274	NA	NA	NA	0.032266875|MI<0.2	0.033666439|MI<0.2	0.065308337|MI<0.2	NA	NA	NA	0.116662375|MI<0.2	0.0145164	0.149827	0.045071246|MI<0.2	NA	NA	0.069627482|MI<0.2	NA	NA	0.120644598|MI<0.2
CPLX|DinJ-YafQ complex	dinJ	0.04377883|MI<0.2	0.145019927|MI<0.2	0.103939156|MI<0.2	0.134264644|MI<0.2	NA	NA	0.01844049|MI<0.2	0.07381255|MI<0.2	0.16202857|MI<0.2	0.145175859|MI<0.2	0.11152644|MI<0.2	NA	0.064618694|MI<0.2	0.136730972|MI<0.2	0.218891695|MI<0.2	0.143121495|MI<0.2	NA	0.008165498|MI<0.2	0.180292882|MI<0.2	0.165733682|MI<0.2	0.062428508|MI<0.2	NA	NA	0.043044939|MI<0.2	NA	NA	0.053236795|MI<0.2	0.00643585|MI<0.2	0.139366308|MI<0.2	0.110253671|MI<0.2	0.123332241|MI<0.2	0.113149031|MI<0.2	0.111361181|MI<0.2	0.106416098|MI<0.2	0.097797515|MI<0.2	0.007302829|MI<0.2	0.003651112|MI<0.2	0.1406223|MI<0.2	0.101857864|MI<0.2	0.139408392|MI<0.2	0.043405145|MI<0.2	NA	0.107330812|MI<0.2	0.166906254|MI<0.2	0.151236035|MI<0.2	0.118018488|MI<0.2	0.060642675|MI<0.2	0.052136597|MI<0.2
	yafQ	0.295961235|MI<0.2	0.241735728|MI<0.2	0.266873342|MI<0.2	0.183966078|MI<0.2	0.119790591|MI<0.2	0.240457657|MI<0.2	0.29780564|MI<0.2	0.15217632|MI<0.2	0.22876628|MI<0.2	0.146882574|MI<0.2	0.167430519|MI<0.2	NA	0.123455965|MI<0.2	NA	0.139132171|MI<0.2	0.054027122|MI<0.2	NA	NA	0.168163275|MI<0.2	0.131479807|MI<0.2	NA	NA	NA	0.009187245|MI<0.2	NA	NA	0.045366743|MI<0.2	0.213454248|MI<0.2	0.030371069|MI<0.2	0.270134319|MI<0.2	NA	0.029169242|MI<0.2	0.069851766|MI<0.2	0.099001142|MI<0.2	0.199309238|MI<0.2	0.172687746|MI<0.2	0.030038161|MI<0.2	NA	NA	NA	NA	0.049281619|MI<0.2	0.144450545|MI<0.2	NA	0.043570084|MI<0.2	0.23234382|MI<0.2	0.008638904|MI<0.2	0.13358848|MI<0.2
PWY|phenylacetate degradation I (aerobic)	paaJ	0.210379688|MI<0.2	0.132870165|MI<0.2	0.164306319|MI<0.2	0.1028331|MI<0.2	0.020432648|MI<0.2	NA	0.023998967|MI<0.2	0.345714758|MI<0.2	0.360700118|MI<0.2	0.082242954|MI<0.2	0.08177686|MI<0.2	0.107178323|MI<0.2	0.182350461|MI<0.2	0.202752883|MI<0.2	0.039374108|MI<0.2	0.047252817|MI<0.2	0.184757093|MI<0.2	0.150190885|MI<0.2	0.243243695|MI<0.2	0.149200567|MI<0.2	0.03295796|MI<0.2	0.150605222|MI<0.2	NA	NA	NA	NA	0.174488752|MI<0.2	0.094614683|MI<0.2	0.19535921|MI<0.2	0.183505145|MI<0.2	0.061775781|MI<0.2	NA	0.370294928|MI<0.2	0.399570949|MI<0.2	0.180006394|MI<0.2	0.348038496|MI<0.2	NA	0.06214727|MI<0.2	0.053341983|MI<0.2	0.047492977|MI<0.2	0.049854692|MI<0.2	0.036207589|MI<0.2	0.02055052|MI<0.2	NA	NA	0.089745272|MI<0.2	0.063148865|MI<0.2	0.055496798|MI<0.2
	paaK	0.429028626|MI<0.2	0.396342204|MI<0.2	0.265797699|MI<0.2	0.018534012|MI<0.2	NA	0.439582687|MI<0.2	0.441584988|MI<0.2	0.362706397|MI<0.2	0.359111469|MI<0.2	0.285307921|MI<0.2	0.313327444|MI<0.2	NA	0.151680755|MI<0.2	0.114435909|MI<0.2	0.200042788|MI<0.2	0.061622101|MI<0.2	NA	NA	0.307730312|MI<0.2	0.12630492|MI<0.2	NA	NA	NA	NA	NA	NA	0.021627172|MI<0.2	0.041857227|MI<0.2	NA	0.174093524|MI<0.2	0.05867518|MI<0.2	0.119566838|MI<0.2	0.127602199|MI<0.2	0.243317293|MI<0.2	0.045087334|MI<0.2	0.185466607|MI<0.2	0.055897423|MI<0.2	0.01231154|MI<0.2	0.08153831|MI<0.2	NA	NA	NA	0.014058315|MI<0.2	NA	0.182188666|MI<0.2	0.305291031|MI<0.2	0.072473192|MI<0.2	0.102102325|MI<0.2
	paaH	0.380742273|MI<0.2	0.314897577|MI<0.2	0.153634006|MI<0.2	NA	NA	0.243942668|MI<0.2	0.21925038|MI<0.2	0.208796738|MI<0.2	0.211194726|MI<0.2	0.213550201|MI<0.2	0.184836956|MI<0.2	0.163778358|MI<0.2	0.321524722|MI<0.2	0.040140102|MI<0.2	0.266470283|MI<0.2	0.059374093|MI<0.2	NA	0.235142146|MI<0.2	0.137695839|MI<0.2	0.133713496|MI<0.2	NA	0.145993931|MI<0.2	0.166575605|MI<0.2	0.183431706|MI<0.2	0.033936892|MI<0.2	0.082724863|MI<0.2	0.020617545|MI<0.2	0.146218558|MI<0.2	0.065954908|MI<0.2	0.219041912|MI<0.2	0.114239157|MI<0.2	0.159019574|MI<0.2	NA	0.129079506|MI<0.2	0.113407829|MI<0.2	0.105885381|MI<0.2	0.039370069|MI<0.2	0.18363672|MI<0.2	0.090454968|MI<0.2	NA	NA	0.082826328|MI<0.2	0.005381557|MI<0.2	NA	0.186227211|MI<0.2	0.155482787|MI<0.2	0.001987542|MI<0.2	NA
CPLX|aldehyde ferredoxin oxidoreductase	yagR	0.257157091|MI<0.2	0.04658313|MI<0.2	0.021929473|MI<0.2	NA	0.055269749|MI<0.2	0.102636185|MI<0.2	0.068613458|MI<0.2	0.119400848|MI<0.2	0.167241643|MI<0.2	NA	NA	0.023548143|MI<0.2	0.163083988|MI<0.2	0.250752162|MI<0.2	0.114848317|MI<0.2	0.034315478|MI<0.2	0.056241704|MI<0.2	0.033713618|MI<0.2	NA	NA	NA	0.020970826|MI<0.2	0.041337355|MI<0.2	0.005862932|MI<0.2	0.306703684|MI<0.2	0.034643761|MI<0.2	0.059262456|MI<0.2	0.178358724|MI<0.2	0.072163056|MI<0.2	0.139377197|MI<0.2	0.023475434|MI<0.2	0.098825689|MI<0.2	NA	0.025492854|MI<0.2	0.058914487|MI<0.2	0.079769319|MI<0.2	0.221876584|MI<0.2	0.098004078|MI<0.2	NA	NA	NA	NA	NA	NA	0.026285685|MI<0.2	NA	NA	NA
	yagT	0.162583697|MI<0.2	0.110962511|MI<0.2	0.073744952|MI<0.2	NA	0.016459118|MI<0.2	0.283193668|MI<0.2	0.165140293|MI<0.2	0.15452964|MI<0.2	0.227394677|MI<0.2	0.078801412|MI<0.2	0.062234162|MI<0.2	0.043756578|MI<0.2	0.120461119|MI<0.2	0.084655159|MI<0.2	0.187613449|MI<0.2	0.221842521|MI<0.2	NA	0.038009021|MI<0.2	0.03104907|MI<0.2	0.102894836|MI<0.2	NA	NA	0.121558318|MI<0.2	0.016780141|MI<0.2	0.110750888|MI<0.2	0.202377452|MI<0.2	NA	0.190249609|MI<0.2	NA	0.137746223|MI<0.2	NA	NA	NA	0.059444632|MI<0.2	0.110002049|MI<0.2	0.144314031|MI<0.2	0.189031361|MI<0.2	0.094779003|MI<0.2	NA	NA	NA	0.052904923|MI<0.2	0.14739732|MI<0.2	0.081466525|MI<0.2	0.196339668|MI<0.2	0.322556499|MI<0.2	0.061086906|MI<0.2	0.013505922|MI<0.2
	yagS	0.268231021|MI<0.2	0.150765678|MI<0.2	0.16595278|MI<0.2	0.00111637|MI<0.2	0.040274527|MI<0.2	0.139259009|MI<0.2	0.143859954|MI<0.2	0.095835923|MI<0.2	0.089865307|MI<0.2	NA	NA	NA	0.000518392|MI<0.2	0.217306472|MI<0.2	NA	NA	NA	0.041410976|MI<0.2	NA	NA	NA	NA	NA	0.05659022|MI<0.2	0.060271332|MI<0.2	NA	0.118206791|MI<0.2	0.074796505|MI<0.2	0.045127168|MI<0.2	0.18285299|MI<0.2	NA	NA	NA	NA	0.009286456|MI<0.2	0.008306219|MI<0.2	0.048177335|MI<0.2	NA	NA	NA	NA	NA	0.147998956|MI<0.2	NA	NA	0.057948697|MI<0.2	NA	NA
CPLX|imidazole glycerol phosphate synthase	hisH	0.026493807|MI<0.2	NA	NA	0.056600156|MI<0.2	NA	0.000641265|MI<0.2	0.058173872|MI<0.2	NA	0.00767288|MI<0.2	NA	0.017880423|MI<0.2	NA	NA	NA	NA	NA	NA	0.04584048|MI<0.2	0.131962945|MI<0.2	0.196153227|MI<0.2	0.009231851|MI<0.2	0.037431828|MI<0.2	NA	NA	NA	NA	0.10162021|MI<0.2	NA	0.015467616|MI<0.2	NA	0.144133905|MI<0.2	NA	0.07199061|MI<0.2	0.069190974|MI<0.2	NA	NA	NA	NA	0.117342655|MI<0.2	0.016380381|MI<0.2	0.096947706|MI<0.2	NA	NA	0.013570245|MI<0.2	0.093732868|MI<0.2	NA	0.059759295|MI<0.2	0.076361532|MI<0.2
	hisF	NA	NA	0.025157341|MI<0.2	0.178757974|MI<0.2	0.080569656|MI<0.2	NA	NA	0.056157621|MI<0.2	0.16806006|MI<0.2	NA	NA	0.152116739|MI<0.2	0.04238958|MI<0.2	NA	0.15693334|MI<0.2	0.048957799|MI<0.2	0.073550624|MI<0.2	0.052033649|MI<0.2	0.231567305|MI<0.2	0.124013542|MI<0.2	NA	0.025228923|MI<0.2	0.096698278|MI<0.2	NA	0.006288628|MI<0.2	0.052299665|MI<0.2	0.05632772|MI<0.2	NA	0.082155454|MI<0.2	0.082974361|MI<0.2	NA	NA	0.212107856|MI<0.2	0.151128873|MI<0.2	0.033410463|MI<0.2	0.18945739|MI<0.2	NA	0.002538203|MI<0.2	0.100748478|MI<0.2	0.038757153|MI<0.2	NA	0.118610131|MI<0.2	NA	0.083923756|MI<0.2	0.064961753|MI<0.2	0.102613322|MI<0.2	0.00276279|MI<0.2	0.095923926|MI<0.2
CPLX|YcjN/YcjO/YcjP ABC transporter	ycjP	0.24387337|MI<0.2	0.265567	0.23895371|MI<0.2	NA	NA	0.058390172|MI<0.2	0.075688751|MI<0.2	0.239291851|MI<0.2	0.204888117|MI<0.2	0.1417288|MI<0.2	0.098992126|MI<0.2	0.157422695|MI<0.2	0.179211575|MI<0.2	0.295018202|MI<0.2	0.196954283|MI<0.2	0.196078164|MI<0.2	0.075860958|MI<0.2	0.11484358|MI<0.2	0.014872202|MI<0.2	NA	0.059182559|MI<0.2	0.16281952|MI<0.2	NA	0.145005	0.013213379|MI<0.2	NA	0.134236184|MI<0.2	0.193901502|MI<0.2	0.224276898|MI<0.2	0.0479115	0.102113065|MI<0.2	0.140447269|MI<0.2	NA	0.012116964|MI<0.2	0.185781833|MI<0.2	0.23600182|MI<0.2	0.009056477|MI<0.2	0.235655126|MI<0.2	0.0555442	NA	0.049672351|MI<0.2	NA	0.003785731|MI<0.2	0.007552638|MI<0.2	NA	0.050069805|MI<0.2	0.061470237|MI<0.2	NA
	ycjN	0.106406582|MI<0.2	0.071002137|MI<0.2	0.155380628|MI<0.2	0.250469663|MI<0.2	0.212597104|MI<0.2	NA	NA	0.242912408|MI<0.2	0.21188372|MI<0.2	0.15277153|MI<0.2	0.074623837|MI<0.2	0.237147994|MI<0.2	0.250255653|MI<0.2	0.091632803|MI<0.2	0.191779136|MI<0.2	0.251054505|MI<0.2	0.198422123|MI<0.2	0.228521932|MI<0.2	0.203554888|MI<0.2	0.193836904|MI<0.2	0.058893719|MI<0.2	0.212150587|MI<0.2	0.00309187|MI<0.2	NA	NA	NA	NA	0.162135217|MI<0.2	0.052000406|MI<0.2	0.108023623|MI<0.2	0.118613949|MI<0.2	0.012897449|MI<0.2	0.208445082|MI<0.2	0.35213772|MI<0.2	0.275929585|MI<0.2	0.185674765|MI<0.2	0.01184522|MI<0.2	0.171694883|MI<0.2	0.094270253|MI<0.2	0.228811257|MI<0.2	0.118612006|MI<0.2	0.071897267|MI<0.2	0.071091617|MI<0.2	0.315730761|MI<0.2	0.154713965|MI<0.2	0.179962767|MI<0.2	0.093090861|MI<0.2	0.099122669|MI<0.2
	ycjO	0.284024007|MI<0.2	0.361741	0.376961425|MI<0.2	NA	NA	0.1870131|MI<0.2	0.16378173|MI<0.2	0.253090571|MI<0.2	0.313273128|MI<0.2	0.156379153|MI<0.2	0.085722459|MI<0.2	NA	0.327667833|MI<0.2	0.345216835|MI<0.2	0.350338914|MI<0.2	0.275981877|MI<0.2	NA	0.083565154|MI<0.2	0.172389359|MI<0.2	0.012934782|MI<0.2	NA	0.039967689|MI<0.2	0.010176149|MI<0.2	0.14703	0.030987645|MI<0.2	NA	0.103049351|MI<0.2	0.300589992|MI<0.2	0.11748808|MI<0.2	0.0444357	0.079388952|MI<0.2	0.111596412|MI<0.2	0.112704247|MI<0.2	0.034762921|MI<0.2	0.2345731|MI<0.2	0.156580035|MI<0.2	0.068664746|MI<0.2	0.226062783|MI<0.2	0.048279	0.048451022|MI<0.2	NA	NA	0.174835442|MI<0.2	0.127422707|MI<0.2	0.054494495|MI<0.2	0.253207248|MI<0.2	0.014115496|MI<0.2	NA
CPLX|cytochrome <i>bd</i>-I terminal oxidase	cydA	0.07718444|MI<0.2	0.070349357|MI<0.2	NA	0.294005033|MI<0.2	0.155261447|MI<0.2	0.053133095|MI<0.2	0.057659518|MI<0.2	NA	0.176114094|MI<0.2	NA	NA	0.129687975|MI<0.2	NA	0.002857663|MI<0.2	0.058053492|MI<0.2	NA	NA	0.092913295|MI<0.2	0.009331095|MI<0.2	NA	0.015032468|MI<0.2	0.087415868|MI<0.2	NA	NA	NA	NA	0.10341352|MI<0.2	NA	0.200787791|MI<0.2	0.085081984|MI<0.2	0.190463894|MI<0.2	0.037662353|MI<0.2	0.078579082|MI<0.2	0.03907128|MI<0.2	0.03859753|MI<0.2	0.012050361|MI<0.2	NA	NA	0.07770645|MI<0.2	0.06132792|MI<0.2	0.126978482|MI<0.2	NA	NA	0.049278862|MI<0.2	NA	0.007699157|MI<0.2	NA	NA
	cydB	0.122162986|MI<0.2	0.150816707|MI<0.2	0.186582556|MI<0.2	0.087898765|MI<0.2	0.143000267|MI<0.2	0.051563366|MI<0.2	0.123839474|MI<0.2	0.24705792|MI<0.2	0.207636281|MI<0.2	0.112514954|MI<0.2	0.060778656|MI<0.2	0.138309598|MI<0.2	0.182777618|MI<0.2	0.223650828|MI<0.2	0.204375448|MI<0.2	0.309826007|MI<0.2	NA	0.023961424|MI<0.2	0.105975831|MI<0.2	0.04941837|MI<0.2	0.156513495|MI<0.2	0.25394134|MI<0.2	NA	NA	NA	NA	NA	0.153072034|MI<0.2	NA	0.042383168|MI<0.2	NA	NA	0.116299586|MI<0.2	0.250660032|MI<0.2	NA	0.025111252|MI<0.2	NA	0.08690689|MI<0.2	0.065924601|MI<0.2	0.142076609|MI<0.2	0.161252016|MI<0.2	NA	0.067665961|MI<0.2	0.135913	0.034370683|MI<0.2	0.23553204|MI<0.2	NA	NA
CPLX|EIIAsc	ascF	NA	NA	NA	0.028794201|MI<0.2	0.09085639|MI<0.2	NA	NA	0.090337057|MI<0.2	NA	0.042767843|MI<0.2	0.052910088|MI<0.2	0.217673253|MI<0.2	0.022069413|MI<0.2	NA	NA	NA	0.465592057|MI<0.2	0.359706648|MI<0.2	0.26495068|MI<0.2	0.272729762|MI<0.2	0.25727895|MI<0.2	0.175605235|MI<0.2	NA	NA	NA	0.049438581|MI<0.2	0.225570625|MI<0.2	0.19679601|MI<0.2	NA	NA	0.081349206|MI<0.2	0.103802232|MI<0.2	0.088878807|MI<0.2	0.09574447|MI<0.2	0.051826542|MI<0.2	0.092881861|MI<0.2	0.070035055|MI<0.2	0.021375932|MI<0.2	0.055071022|MI<0.2	0.112938643|MI<0.2	0.142131144|MI<0.2	0.172301319|MI<0.2	NA	NA	NA	0.035677031|MI<0.2	0.060893628|MI<0.2	NA
	ptsH	0.321105726|MI<0.2	0.209715958|MI<0.2	0.228110849|MI<0.2	NA	0.008856381|MI<0.2	0.296707783|MI<0.2	0.203934517|MI<0.2	0.209008411|MI<0.2	0.125753377|MI<0.2	0.208839368|MI<0.2	0.217531947|MI<0.2	0.053962555|MI<0.2	0.240099	0.170601306|MI<0.2	0.14856267|MI<0.2	0.174003146|MI<0.2	0.314367081|MI<0.2	0.383742127|MI<0.2	0.195734	0.092431|MI<0.2	NA	0.032700295|MI<0.2	0.112393571|MI<0.2	NA	0.027965649|MI<0.2	NA	0.341233994|MI<0.2	0.402815829|MI<0.2	NA	0.162130032|MI<0.2	NA	0.112137329|MI<0.2	NA	0.188261962|MI<0.2	0.09690898|MI<0.2	0.193076029|MI<0.2	0.055188245|MI<0.2	NA	NA	0.011135731|MI<0.2	NA	NA	0.0828567	NA	0.016236694|MI<0.2	0.214444978|MI<0.2	0.000536837|MI<0.2	0.040809921|MI<0.2
	ptsI	0.093077801|MI<0.2	0.160756824|MI<0.2	0.184788413|MI<0.2	0.160483899|MI<0.2	0.099686258|MI<0.2	0.111685778|MI<0.2	0.207483287|MI<0.2	0.04531436|MI<0.2	NA	0.019488399|MI<0.2	NA	NA	NA	0.135194666|MI<0.2	NA	0.029380495|MI<0.2	0.09628087|MI<0.2	0.140282981|MI<0.2	0.105304757|MI<0.2	0.121373026|MI<0.2	0.140452816|MI<0.2	0.120245322|MI<0.2	NA	0.034300759|MI<0.2	0.075819958|MI<0.2	0.095987235|MI<0.2	0.14617013|MI<0.2	0.153113875|MI<0.2	NA	0.069678397|MI<0.2	NA	0.025284741|MI<0.2	NA	NA	NA	NA	0.152015797|MI<0.2	0.064648128|MI<0.2	0.054672888|MI<0.2	NA	NA	0.025274934|MI<0.2	0.003133818|MI<0.2	NA	NA	0.161662245|MI<0.2	NA	0.049524234|MI<0.2
CPLX|glycolate oxidase	glcE	0.251076991|MI<0.2	0.203674551|MI<0.2	0.209294121|MI<0.2	0.079131366|MI<0.2	0.178382336|MI<0.2	0.034425842|MI<0.2	NA	0.165934327|MI<0.2	0.20665067|MI<0.2	0.16960402|MI<0.2	0.148785264|MI<0.2	0.445314399|MI<0.2	0.275569892|MI<0.2	0.304860086|MI<0.2	0.073978086|MI<0.2	0.044860599|MI<0.2	0.187159784|MI<0.2	0.235100075|MI<0.2	0.011728177|MI<0.2	NA	0.099754792|MI<0.2	0.20037857|MI<0.2	NA	0.079409667|MI<0.2	0.080837974|MI<0.2	0.016968096|MI<0.2	0.135288849|MI<0.2	0.30473503|MI<0.2	0.294592694|MI<0.2	0.241820594|MI<0.2	0.112121062|MI<0.2	0.178329405|MI<0.2	NA	0.044298917|MI<0.2	0.381927136|MI<0.2	0.255657354|MI<0.2	NA	0.249215639|MI<0.2	0.045932092|MI<0.2	NA	NA	0.091850736|MI<0.2	0.017236161|MI<0.2	NA	NA	0.061819357|MI<0.2	NA	NA
	glcD	0.058938632|MI<0.2	0.007892952|MI<0.2	0.149880344|MI<0.2	0.270608167|MI<0.2	0.22482075|MI<0.2	NA	NA	NA	NA	NA	NA	0.30413571|MI<0.2	0.085459259|MI<0.2	0.094241075|MI<0.2	NA	NA	0.145640251|MI<0.2	0.070010647|MI<0.2	NA	0.058404806|MI<0.2	0.037067651|MI<0.2	0.110928845|MI<0.2	NA	NA	0.042319719|MI<0.2	NA	0.086345966|MI<0.2	0.061537419|MI<0.2	0.090040866|MI<0.2	0.058903432|MI<0.2	0.092728951|MI<0.2	0.232734608|MI<0.2	NA	NA	0.215951447|MI<0.2	NA	NA	0.113688902|MI<0.2	0.078825694|MI<0.2	0.148692613|MI<0.2	0.068722177|MI<0.2	0.039212513|MI<0.2	NA	NA	NA	0.006882999|MI<0.2	NA	NA
	glcF	0.461261116|MI<0.2	0.265272449|MI<0.2	0.319165173|MI<0.2	NA	0.065284228|MI<0.2	0.277829126|MI<0.2	0.096917844|MI<0.2	0.297784059|MI<0.2	0.240909355|MI<0.2	0.264435569|MI<0.2	0.17327366|MI<0.2	0.238695838|MI<0.2	0.334132498|MI<0.2	0.219897142|MI<0.2	0.158506527|MI<0.2	0.187437086|MI<0.2	0.121012653|MI<0.2	0.354874844|MI<0.2	0.092544525|MI<0.2	NA	NA	0.098715144|MI<0.2	0.050560211|MI<0.2	0.112592579|MI<0.2	0.103528295|MI<0.2	0.02037421|MI<0.2	0.225242421|MI<0.2	0.442188364|MI<0.2	0.181841479|MI<0.2	0.269636395|MI<0.2	0.113985352|MI<0.2	0.394582764|MI<0.2	NA	0.02604747|MI<0.2	0.391521947|MI<0.2	0.340582666|MI<0.2	0.115467112|MI<0.2	0.253154947|MI<0.2	0.035567693|MI<0.2	NA	NA	NA	0.056548749|MI<0.2	NA	NA	0.216978933|MI<0.2	NA	NA
CPLX|MutHLS complex, methyl-directed mismatch repair	mutS	0.258028515|MI<0.2	0.258740897|MI<0.2	0.183164828|MI<0.2	0.136507222|MI<0.2	0.143573237|MI<0.2	0.114194244|MI<0.2	0.227229716|MI<0.2	0.175557855|MI<0.2	0.002606476|MI<0.2	0.084851447|MI<0.2	0.101940401|MI<0.2	0.118847053|MI<0.2	0.003775889|MI<0.2	0.126644042|MI<0.2	0.170180762|MI<0.2	0.181559288|MI<0.2	0.025387737|MI<0.2	0.048640889|MI<0.2	0.250424231|MI<0.2	0.10110874|MI<0.2	0.125012349|MI<0.2	0.196471006|MI<0.2	NA	NA	NA	NA	NA	0.115016956|MI<0.2	0.143460745|MI<0.2	0.110414426|MI<0.2	0.171223674|MI<0.2	0.209127429|MI<0.2	NA	0.039915866|MI<0.2	0.084890796|MI<0.2	0.212690673|MI<0.2	0.503205195|MI<0.2	0.286700979|MI<0.2	NA	0.020776424|MI<0.2	NA	0.145781496|MI<0.2	0.142059632|MI<0.2	0.033691899|MI<0.2	0.052389245|MI<0.2	0.300459493|MI<0.2	0.103769901|MI<0.2	0.005815593|MI<0.2
	mutH	0.103354447|MI<0.2	0.081348981|MI<0.2	0.075876349|MI<0.2	0.123595631|MI<0.2	0.191147255|MI<0.2	NA	0.046063827|MI<0.2	NA	NA	NA	NA	0.179965287|MI<0.2	NA	0.053094745|MI<0.2	NA	NA	0.097675721|MI<0.2	NA	NA	NA	0.212308079|MI<0.2	0.210675491|MI<0.2	NA	0.02626242|MI<0.2	NA	NA	NA	0.003906383|MI<0.2	0.0285578	NA	0.098999806|MI<0.2	0.086888152|MI<0.2	0.077503175|MI<0.2	0.005694672|MI<0.2	0.047781243|MI<0.2	0.015079742|MI<0.2	0.226419275|MI<0.2	0.014983971|MI<0.2	0.059647972|MI<0.2	0.065197889|MI<0.2	0.096372142|MI<0.2	NA	NA	NA	NA	0.014273506|MI<0.2	0.061069928|MI<0.2	NA
	mutL	0.28898306|MI<0.2	0.269678533|MI<0.2	0.221533428|MI<0.2	NA	NA	0.314778109|MI<0.2	0.244948522|MI<0.2	0.272487721|MI<0.2	0.181928497|MI<0.2	0.185737852|MI<0.2	0.160003274|MI<0.2	NA	0.242985511|MI<0.2	0.169106835|MI<0.2	0.301129725|MI<0.2	0.306182477|MI<0.2	NA	0.157696147|MI<0.2	0.112427954|MI<0.2	0.137468095|MI<0.2	NA	NA	0.046244198|MI<0.2	0.054431541|MI<0.2	0.003586816|MI<0.2	NA	NA	0.245090385|MI<0.2	NA	0.271854146|MI<0.2	0.113431763|MI<0.2	0.258074876|MI<0.2	NA	0.157507079|MI<0.2	0.062892993|MI<0.2	0.028964119|MI<0.2	0.032727904|MI<0.2	0.050215796|MI<0.2	NA	NA	NA	0.114064088|MI<0.2	0.320147466|MI<0.2	0.00068398|MI<0.2	0.242603716|MI<0.2	0.288529563|MI<0.2	0.055311394|MI<0.2	NA
PWY|isoleucine biosynthesis I (from threonine)	ilvA	0.485694514|MI<0.2	0.285966719|MI<0.2	0.294518391|MI<0.2	NA	0.044348325|MI<0.2	0.261619503|MI<0.2	0.173349942|MI<0.2	0.519063123|MI<0.2	0.539206618|MI<0.2	0.188505044|MI<0.2	0.080860621|MI<0.2	0.237831434|MI<0.2	0.620465239|MI<0.2	0.388737029|MI<0.2	0.174624625|MI<0.2	0.301703901|MI<0.2	0.099088459|MI<0.2	0.283545831|MI<0.2	0.197631198|MI<0.2	0.187560528|MI<0.2	0.089925123|MI<0.2	0.123252657|MI<0.2	0.088995525|MI<0.2	0.00471264|MI<0.2	0.093599321|MI<0.2	0.048884306|MI<0.2	0.144151894|MI<0.2	0.455338122|MI<0.2	0.094649477|MI<0.2	0.256859868|MI<0.2	0.138098375|MI<0.2	0.310311161|MI<0.2	0.190359905|MI<0.2	0.516051819|MI<0.2	0.302216029|MI<0.2	0.38282612|MI<0.2	0.167233568|MI<0.2	0.222362667|MI<0.2	0.037624858|MI<0.2	NA	NA	0.122530463|MI<0.2	0.118727231|MI<0.2	NA	0.137328832|MI<0.2	0.286303144|MI<0.2	NA	0.046937527|MI<0.2
	tdcB	0.142875217|MI<0.2	0.134704827|MI<0.2	0.078806869|MI<0.2	NA	0.068391577|MI<0.2	0.130428816|MI<0.2	0.163696428|MI<0.2	0.061435228|MI<0.2	0.059840642|MI<0.2	0.217924801|MI<0.2	0.059393898|MI<0.2	0.253301508|MI<0.2	0.153247581|MI<0.2	NA	0.17413593|MI<0.2	0.175730652|MI<0.2	NA	0.010596664|MI<0.2	0.015535715|MI<0.2	NA	0.185913164|MI<0.2	0.275199022|MI<0.2	0.060545882|MI<0.2	0.056260004|MI<0.2	0.260806498|MI<0.2	0.198500909|MI<0.2	NA	0.198985741|MI<0.2	NA	0.048711837|MI<0.2	0.02403033|MI<0.2	0.092057916|MI<0.2	NA	0.083737595|MI<0.2	NA	0.074593631|MI<0.2	0.056701494|MI<0.2	0.047976599|MI<0.2	NA	NA	0.056506148|MI<0.2	0.162904811|MI<0.2	NA	0.048902647|MI<0.2	0.060093311|MI<0.2	0.131235356|MI<0.2	NA	0.048070939|MI<0.2
CPLX|predicted ATP-driven transporter complex of multidrug	mdlB	0.364637827|MI<0.2	0.41913405|MI<0.2	0.281893933|MI<0.2	0.079192748|MI<0.2	0.100731684|MI<0.2	0.190211306|MI<0.2	0.311159851|MI<0.2	0.343491415|MI<0.2	0.426064695|MI<0.2	0.461032974|MI<0.2	0.43894703|MI<0.2	0.165586517|MI<0.2	0.282265184|MI<0.2	0.183271454|MI<0.2	0.435707277|MI<0.2	0.362727244|MI<0.2	NA	0.098940121|MI<0.2	0.315839163|MI<0.2	0.147735908|MI<0.2	0.128826287|MI<0.2	0.095690138|MI<0.2	NA	NA	NA	NA	0.093216361|MI<0.2	0.136582643|MI<0.2	0.160450037|MI<0.2	0.301087259|MI<0.2	0.116167612|MI<0.2	0.203460682|MI<0.2	0.062555725|MI<0.2	0.256256018|MI<0.2	0.166384063|MI<0.2	0.209309299|MI<0.2	NA	0.088793689|MI<0.2	0.077544279|MI<0.2	NA	NA	0.014678503|MI<0.2	0.079756992|MI<0.2	0.085732216|MI<0.2	0.205399689|MI<0.2	0.322427883|MI<0.2	0.240917975|MI<0.2	0.246444521|MI<0.2
	mdlA	0.231907871|MI<0.2	0.308713769|MI<0.2	0.269827429|MI<0.2	NA	NA	0.236765857|MI<0.2	0.259961692|MI<0.2	0.127699105|MI<0.2	0.163330896|MI<0.2	0.09576702|MI<0.2	0.092394944|MI<0.2	NA	0.045148685|MI<0.2	0.055096758|MI<0.2	0.07723592|MI<0.2	0.067293144|MI<0.2	NA	NA	0.108382872|MI<0.2	0.011021475|MI<0.2	0.176504877|MI<0.2	0.028094312|MI<0.2	0.100839634|MI<0.2	NA	0.009424087|MI<0.2	NA	NA	NA	0.085114139|MI<0.2	0.272014204|MI<0.2	0.149554818|MI<0.2	0.217404071|MI<0.2	NA	0.13190412|MI<0.2	NA	NA	0.011100725|MI<0.2	0.09827352|MI<0.2	0.086706644|MI<0.2	0.023933367|MI<0.2	NA	0.02016224|MI<0.2	NA	NA	NA	0.161535742|MI<0.2	0.020020473|MI<0.2	NA
CPLX|arginine ABC transporter	artQ	0.423644214|MI<0.2	0.314923992|MI<0.2	0.368001966|MI<0.2	NA	NA	0.306837375|MI<0.2	0.228347406|MI<0.2	0.485341149|MI<0.2	0.373270048|MI<0.2	0.286978072|MI<0.2	0.239858958|MI<0.2	0.169050432|MI<0.2	0.424770656|MI<0.2	0.374362832|MI<0.2	0.213062855|MI<0.2	0.334962569|MI<0.2	NA	0.128769507|MI<0.2	0.183455	0.031632706|MI<0.2	NA	0.083514755|MI<0.2	0.146192829|MI<0.2	0.064574789|MI<0.2	0.187716541|MI<0.2	0.002274274|MI<0.2	0.031702171|MI<0.2	0.321766078|MI<0.2	NA	0.295209406|MI<0.2	0.109042457|MI<0.2	0.397375072|MI<0.2	NA	0.315435561|MI<0.2	0.207526093|MI<0.2	0.208388613|MI<0.2	0.301919916|MI<0.2	0.29818729|MI<0.2	0.124494115|MI<0.2	0.082051	NA	0.021486602|MI<0.2	0.213379215|MI<0.2	0.065115929|MI<0.2	0.106842439|MI<0.2	0.204267126|MI<0.2	0.001972204|MI<0.2	NA
	artM	0.189710298|MI<0.2	0.226953227|MI<0.2	0.18182	NA	NA	0.249179489|MI<0.2	0.225622412|MI<0.2	0.2809287|MI<0.2	0.224833	0.153562143|MI<0.2	0.096153481|MI<0.2	NA	0.213985779|MI<0.2	0.15527566|MI<0.2	0.165182993|MI<0.2	0.206298102|MI<0.2	NA	0.084778223|MI<0.2	0.247142	0.255982	NA	0.071077533|MI<0.2	NA	NA	NA	NA	0.0181288	NA	NA	NA	0.161508015|MI<0.2	0.056248734|MI<0.2	0.191432422|MI<0.2	0.283739544|MI<0.2	0.000930911|MI<0.2	0.031557675|MI<0.2	0.018141	0.0805881	0.331947147|MI<0.2	0.283143	0.297112566|MI<0.2	0.001899527|MI<0.2	0.097681314|MI<0.2	0.146775891|MI<0.2	0.26682411|MI<0.2	0.185950937|MI<0.2	0.101445883|MI<0.2	0.067416382|MI<0.2
	artP	0.103950768|MI<0.2	0.14716314|MI<0.2	0.124827	0.05695531|MI<0.2	NA	0.204114674|MI<0.2	0.103890151|MI<0.2	0.141146058|MI<0.2	0.160749475|MI<0.2	0.241188827|MI<0.2	0.152651169|MI<0.2	0.018531878|MI<0.2	0.116167	0.120961918|MI<0.2	0.29052163|MI<0.2	0.239316997|MI<0.2	NA	NA	0.0664111	0.0485929	NA	NA	0.194301527|MI<0.2	0.145461488|MI<0.2	0.179349334|MI<0.2	0.181196384|MI<0.2	0.0862555	0.012032771|MI<0.2	0.235192	0.124013439|MI<0.2	NA	0.005797893|MI<0.2	NA	NA	0.216307438|MI<0.2	0.110461767|MI<0.2	NA	NA	0.319421343|MI<0.2	0.0679991	0.0282777	0.109450306|MI<0.2	0.250037	0.200711407|MI<0.2	0.214851188|MI<0.2	0.141281791|MI<0.2	NA	0.010606346|MI<0.2
	artJ	NA	0.028306043|MI<0.2	0.116234514|MI<0.2	0.199438395|MI<0.2	0.050808435|MI<0.2	NA	NA	0.153181211|MI<0.2	0.03499542|MI<0.2	0.020053361|MI<0.2	0.017265706|MI<0.2	NA	0.070015519|MI<0.2	0.157397921|MI<0.2	NA	NA	0.227904732|MI<0.2	0.292828455|MI<0.2	0.367743524|MI<0.2	0.540682362|MI<0.2	0.029579602|MI<0.2	0.042110108|MI<0.2	NA	NA	NA	NA	0.293273537|MI<0.2	0.074869937|MI<0.2	NA	NA	0.193855963|MI<0.2	0.031279923|MI<0.2	0.123508808|MI<0.2	0.217036757|MI<0.2	0.146499405|MI<0.2	NA	NA	NA	0.299114929|MI<0.2	0.384681964|MI<0.2	0.463907885|MI<0.2	0.077024267|MI<0.2	NA	0.169484414|MI<0.2	0.117886298|MI<0.2	0.081704316|MI<0.2	0.088667453|MI<0.2	0.011357663|MI<0.2
CPLX|MdtABC-TolC multidrug efflux transport system	mdtB	0.102090422|MI<0.2	0.142724667|MI<0.2	0.073143617|MI<0.2	0.237743961|MI<0.2	NA	NA	0.128247542|MI<0.2	0.01581618|MI<0.2	0.048585327|MI<0.2	0.038577961|MI<0.2	0.05525177|MI<0.2	NA	NA	NA	NA	NA	NA	0.041259076|MI<0.2	0.357206212|MI<0.2	0.444690348|MI<0.2	NA	0.138273041|MI<0.2	NA	NA	NA	NA	NA	NA	NA	NA	0.247550917|MI<0.2	0.012247353|MI<0.2	0.110697425|MI<0.2	0.107686593|MI<0.2	NA	NA	NA	NA	0.132581619|MI<0.2	0.137333285|MI<0.2	0.1121973|MI<0.2	0.148290933|MI<0.2	0.047252215|MI<0.2	0.1214928|MI<0.2	0.164804587|MI<0.2	0.33714862|MI<0.2	0.130541207|MI<0.2	0.042691733|MI<0.2
	mdtC	0.137285396|MI<0.2	0.097064156|MI<0.2	0.095671822|MI<0.2	0.163284178|MI<0.2	0.143303322|MI<0.2	NA	0.001673851|MI<0.2	0.086384365|MI<0.2	NA	0.026092689|MI<0.2	NA	0.185249045|MI<0.2	0.136020417|MI<0.2	0.097073566|MI<0.2	0.05820125|MI<0.2	0.131369735|MI<0.2	0.047698988|MI<0.2	0.105767418|MI<0.2	0.222604212|MI<0.2	0.179344944|MI<0.2	0.14706402|MI<0.2	0.186080408|MI<0.2	0.037405544|MI<0.2	0.108623112|MI<0.2	0.107554655|MI<0.2	0.063653349|MI<0.2	NA	0.158202452|MI<0.2	0.049700158|MI<0.2	0.163988111|MI<0.2	0.162262574|MI<0.2	0.182320794|MI<0.2	NA	0.069379778|MI<0.2	0.131731492|MI<0.2	0.105176155|MI<0.2	0.247134815|MI<0.2	0.28077639|MI<0.2	NA	0.047071341|MI<0.2	NA	0.274105674|MI<0.2	0.09317471|MI<0.2	0.128018194|MI<0.2	0.062561235|MI<0.2	0.165228556|MI<0.2	0.052462599|MI<0.2	0.022278951|MI<0.2
	mdtA	0.027663202|MI<0.2	0.151877661|MI<0.2	0.06413747|MI<0.2	0.193840273|MI<0.2	0.0315936|MI<0.2	0.026785133|MI<0.2	0.122864692|MI<0.2	NA	NA	NA	NA	NA	NA	0.049817852|MI<0.2	NA	NA	NA	0.025515885|MI<0.2	0.058569131|MI<0.2	0.167018477|MI<0.2	NA	NA	NA	NA	NA	NA	NA	NA	NA	NA	0.057441112|MI<0.2	NA	0.126184666|MI<0.2	NA	NA	NA	NA	NA	0.176858933|MI<0.2	0.031693057|MI<0.2	0.142109981|MI<0.2	0.192692978|MI<0.2	NA	NA	NA	0.110848849|MI<0.2	0.145816662|MI<0.2	0.095087743|MI<0.2
CPLX|p-aminobenzoyl-glutamate hydrolase	abgB	0.310530209|MI<0.2	0.306818267|MI<0.2	0.191672682|MI<0.2	0.017932572|MI<0.2	NA	0.200496258|MI<0.2	0.163758454|MI<0.2	0.439020325|MI<0.2	0.318261334|MI<0.2	0.297827825|MI<0.2	0.296799525|MI<0.2	0.211021472|MI<0.2	0.425771973|MI<0.2	0.095121193|MI<0.2	0.318591119|MI<0.2	0.354986237|MI<0.2	NA	0.174417269|MI<0.2	0.268550344|MI<0.2	0.202987526|MI<0.2	0.089214442|MI<0.2	0.192190094|MI<0.2	NA	NA	NA	NA	0.138768478|MI<0.2	0.301741161|MI<0.2	0.110415302|MI<0.2	0.246251759|MI<0.2	0.283828402|MI<0.2	0.288544137|MI<0.2	0.263988204|MI<0.2	0.567931973|MI<0.2	0.092675846|MI<0.2	0.181787926|MI<0.2	0.142242843|MI<0.2	0.121894583|MI<0.2	0.247768479|MI<0.2	0.0792641|MI<0.2	NA	0.266513764|MI<0.2	0.149570041|MI<0.2	0.15266398|MI<0.2	0.271273962|MI<0.2	0.28903026|MI<0.2	0.072978369|MI<0.2	0.126038689|MI<0.2
	abgA	0.065421155|MI<0.2	0.023686892|MI<0.2	NA	0.155900128|MI<0.2	0.074557131|MI<0.2	NA	NA	0.012571655|MI<0.2	0.032140328|MI<0.2	0.050589639|MI<0.2	0.123753654|MI<0.2	0.238291584|MI<0.2	NA	0.012600996|MI<0.2	NA	NA	0.106905484|MI<0.2	0.221147708|MI<0.2	0.226241449|MI<0.2	0.10282409|MI<0.2	0.046896864|MI<0.2	0.0350798|MI<0.2	NA	NA	NA	NA	0.02303131|MI<0.2	0.129152231|MI<0.2	0.061041201|MI<0.2	0.093361887|MI<0.2	NA	NA	0.279303823|MI<0.2	0.17893965|MI<0.2	0.144324487|MI<0.2	0.05807217|MI<0.2	NA	0.068521843|MI<0.2	0.005314503|MI<0.2	0.044213205|MI<0.2	0.130262143|MI<0.2	NA	NA	NA	NA	0.042431198|MI<0.2	NA	NA
PWY|serine biosynthesis	serB	0.114723246|MI<0.2	0.039725239|MI<0.2	NA	0.087775126|MI<0.2	0.069466289|MI<0.2	0.10134191|MI<0.2	0.132551634|MI<0.2	0.113135971|MI<0.2	0.001489748|MI<0.2	NA	NA	NA	NA	0.100871788|MI<0.2	NA	NA	0.017830357|MI<0.2	0.011583088|MI<0.2	0.015771597|MI<0.2	NA	NA	NA	0.007596678|MI<0.2	NA	NA	NA	NA	0.107810824|MI<0.2	0.069382142|MI<0.2	NA	NA	NA	0.22946264|MI<0.2	0.08342553|MI<0.2	NA	0.123842067|MI<0.2	0.299833	0.065104683|MI<0.2	0.020154663|MI<0.2	NA	NA	0.033414173|MI<0.2	NA	NA	NA	0.038396024|MI<0.2	NA	NA
	serA	0.165026355|MI<0.2	NA	0.011022244|MI<0.2	0.229644543|MI<0.2	0.236422801|MI<0.2	NA	NA	0.055802685|MI<0.2	0.139768385|MI<0.2	NA	NA	0.256757517|MI<0.2	0.123464903|MI<0.2	0.038948409|MI<0.2	NA	NA	0.352063041|MI<0.2	0.115462206|MI<0.2	0.185608729|MI<0.2	0.092804973|MI<0.2	0.023707247|MI<0.2	0.116536072|MI<0.2	NA	NA	0.122215163|MI<0.2	0.016361228|MI<0.2	0.139370147|MI<0.2	0.203024914|MI<0.2	0.09315887|MI<0.2	0.114918232|MI<0.2	NA	NA	0.271776748|MI<0.2	0.200823883|MI<0.2	0.259254471|MI<0.2	0.294753533|MI<0.2	0.014057045|MI<0.2	0.115197573|MI<0.2	NA	0.116016327|MI<0.2	0.051158772|MI<0.2	NA	NA	0.062511949|MI<0.2	NA	0.038740302|MI<0.2	NA	NA
CPLX|MdtJI spermidine SMR transporter	mdtI	0.235951935|MI<0.2	0.320961	0.321193035|MI<0.2	NA	NA	0.310414037|MI<0.2	0.309541002|MI<0.2	0.341957	0.262668664|MI<0.2	0.265677961|MI<0.2	0.173896174|MI<0.2	NA	0.183565515|MI<0.2	0.186744364|MI<0.2	0.195727	0.198452832|MI<0.2	NA	NA	NA	NA	0.111181873|MI<0.2	0.028883157|MI<0.2	NA	0.17724682|MI<0.2	NA	0.001463033|MI<0.2	0.0258903	0.170161701|MI<0.2	NA	0.157632931|MI<0.2	0.087339251|MI<0.2	0.190863319|MI<0.2	NA	0.074399383|MI<0.2	0.090499334|MI<0.2	NA	0.020267447|MI<0.2	0.054211753|MI<0.2	NA	NA	NA	NA	0.150781249|MI<0.2	0.058317578|MI<0.2	0.088603142|MI<0.2	0.162211075|MI<0.2	0.0532569|MI<0.2	0.063900737|MI<0.2
	mdtJ	0.120181294|MI<0.2	0.0528431	0.108732483|MI<0.2	0.254754189|MI<0.2	0.251810063|MI<0.2	0.096397279|MI<0.2	0.09744983|MI<0.2	0.024383284|MI<0.2	0.229179492|MI<0.2	0.031446487|MI<0.2	NA	NA	0.08081871|MI<0.2	0.015953583|MI<0.2	0.144097607|MI<0.2	0.057029921|MI<0.2	NA	NA	0.311268753|MI<0.2	0.046210601|MI<0.2	NA	NA	0.143906589|MI<0.2	0.121269	0.134370035|MI<0.2	0.077563951|MI<0.2	NA	0.074654959|MI<0.2	0.02584687|MI<0.2	0.190860686|MI<0.2	NA	0.015206503|MI<0.2	0.212485673|MI<0.2	0.090172029|MI<0.2	0.094109166|MI<0.2	0.193691036|MI<0.2	NA	NA	NA	NA	NA	NA	0.003128379|MI<0.2	0.125972834|MI<0.2	0.065399517|MI<0.2	0.188451624|MI<0.2	0.00353891|MI<0.2	0.108915035|MI<0.2
CPLX|hydrogenase 4	hyfA	0.139227033|MI<0.2	0.078165601|MI<0.2	0.133189112|MI<0.2	NA	NA	0.095721494|MI<0.2	0.056448722|MI<0.2	0.176508831|MI<0.2	0.05173428|MI<0.2	0.091132536|MI<0.2	0.105816758|MI<0.2	0.106667163|MI<0.2	0.121697602|MI<0.2	0.190099451|MI<0.2	NA	0.033370689|MI<0.2	0.407914738|MI<0.2	0.322974451|MI<0.2	0.296435578|MI<0.2	0.228151059|MI<0.2	0.149832083|MI<0.2	0.155020755|MI<0.2	0.056029933|MI<0.2	0.02431737|MI<0.2	NA	0.02574125|MI<0.2	0.303530458|MI<0.2	0.245427697|MI<0.2	NA	0.027956131|MI<0.2	0.009346085|MI<0.2	0.051546154|MI<0.2	NA	0.115227664|MI<0.2	0.149423454|MI<0.2	0.144822585|MI<0.2	0.123368453|MI<0.2	NA	0.018050128|MI<0.2	NA	NA	0.127984956|MI<0.2	0.057373736|MI<0.2	NA	NA	0.157219045|MI<0.2	0.102571125|MI<0.2	0.109004958|MI<0.2
	hyfH	0.060961965|MI<0.2	0.102607249|MI<0.2	0.025023977|MI<0.2	0.213471001|MI<0.2	0.188991109|MI<0.2	NA	NA	0.128549369|MI<0.2	0.014379515|MI<0.2	0.086464396|MI<0.2	0.110191365|MI<0.2	0.35417845|MI<0.2	0.110559872|MI<0.2	0.004979572|MI<0.2	NA	0.073535356|MI<0.2	0.189296097|MI<0.2	0.297574191|MI<0.2	0.4545664|MI<0.2	0.382066762|MI<0.2	0.137477094|MI<0.2	0.178109967|MI<0.2	NA	NA	NA	NA	0.119265041|MI<0.2	0.192708273|MI<0.2	0.128506648|MI<0.2	0.0682446	0.071019497|MI<0.2	0.086438749|MI<0.2	0.11780468|MI<0.2	0.276175275|MI<0.2	0.039025018|MI<0.2	0.159778476|MI<0.2	0.055864418|MI<0.2	0.049879676|MI<0.2	0.144332	0.136293291|MI<0.2	0.14601111|MI<0.2	0.31123892|MI<0.2	NA	0.016551791|MI<0.2	0.022491631|MI<0.2	0.279239374|MI<0.2	0.134480673|MI<0.2	0.069821677|MI<0.2
	hyfC	0.0678167	0.101611	NA	0.183153	0.042954	NA	0.137010351|MI<0.2	0.0204022	0.0602991	0.026699927|MI<0.2	0.0632799	0.083792215|MI<0.2	0.050879476|MI<0.2	NA	0.077799938|MI<0.2	0.017482373|MI<0.2	NA	NA	0.159001	0.104665396|MI<0.2	0.141015901|MI<0.2	0.166153901|MI<0.2	NA	NA	NA	NA	NA	NA	NA	NA	NA	NA	0.165458538|MI<0.2	0.162301955|MI<0.2	NA	NA	NA	NA	0.172854	0.0435837	0.169780162|MI<0.2	0.096781334|MI<0.2	NA	0.016104255|MI<0.2	NA	0.054306505|MI<0.2	0.059827324|MI<0.2	0.173507513|MI<0.2
	hyfG	NA	NA	NA	0.022744256|MI<0.2	0.076328624|MI<0.2	NA	NA	NA	NA	NA	NA	0.17686715|MI<0.2	NA	0.054855763|MI<0.2	NA	NA	0.338440979|MI<0.2	0.238129832|MI<0.2	NA	NA	0.241485306|MI<0.2	0.278252943|MI<0.2	0.022566539|MI<0.2	0.103848806|MI<0.2	0.053251762|MI<0.2	0.088910318|MI<0.2	0.141868417|MI<0.2	0.11475136|MI<0.2	0.12375263|MI<0.2	NA	0.04694713|MI<0.2	0.017462265|MI<0.2	NA	NA	NA	NA	0.074233481|MI<0.2	0.060763824|MI<0.2	NA	0.0026134	0.189890579|MI<0.2	0.183692567|MI<0.2	NA	0.004342815|MI<0.2	NA	NA	0.011611471|MI<0.2	0.022852535|MI<0.2
	hyfE	NA	NA	NA	NA	0.029299221|MI<0.2	NA	NA	NA	NA	0.018890079|MI<0.2	0.023617153|MI<0.2	0.228205915|MI<0.2	NA	NA	NA	NA	0.524678285|MI<0.2	0.400126328|MI<0.2	0.089484655|MI<0.2	0.255242622|MI<0.2	0.091175558|MI<0.2	0.266367143|MI<0.2	NA	NA	NA	NA	0.246183737|MI<0.2	0.142478604|MI<0.2	NA	NA	0.060305241|MI<0.2	NA	NA	0.014681892|MI<0.2	0.022909602|MI<0.2	NA	NA	0.020365117|MI<0.2	0.12871	0.185586032|MI<0.2	0.283437674|MI<0.2	0.160194548|MI<0.2	0.048592911|MI<0.2	0.111788443|MI<0.2	0.093309205|MI<0.2	NA	0.043868572|MI<0.2	0.016395597|MI<0.2
	hyfB	0.262946	0.161187	0.204013	NA	NA	0.213562524|MI<0.2	0.189526341|MI<0.2	0.182362	0.0894432	0.112382755|MI<0.2	0.152331	0.051057235|MI<0.2	0.204332463|MI<0.2	0.145729425|MI<0.2	0.095620231|MI<0.2	0.162072184|MI<0.2	0.159114754|MI<0.2	0.271683185|MI<0.2	0.28003128|MI<0.2	0.374042721|MI<0.2	0.027640273|MI<0.2	0.136992991|MI<0.2	0.164587661|MI<0.2	0.099630184|MI<0.2	0.177241054|MI<0.2	0.098484589|MI<0.2	0.203978003|MI<0.2	0.280998678|MI<0.2	NA	NA	NA	0.033973053|MI<0.2	NA	0.106344948|MI<0.2	0.126838806|MI<0.2	0.00278734|MI<0.2	0.098193917|MI<0.2	0.133467706|MI<0.2	0.027499507|MI<0.2	NA	NA	NA	0.053911996|MI<0.2	0.05639185|MI<0.2	0.267640602|MI<0.2	0.270624|MI<0.2	NA	0.009485708|MI<0.2
	hyfF	NA	NA	0.036776263|MI<0.2	0.018471889|MI<0.2	0.079952715|MI<0.2	NA	NA	NA	NA	0.075076257|MI<0.2	0.053099714|MI<0.2	0.065908506|MI<0.2	0.052714395|MI<0.2	NA	NA	NA	0.343906362|MI<0.2	0.270423|MI<0.2	0.159524386|MI<0.2	0.270248785|MI<0.2	0.067277785|MI<0.2	0.11094538|MI<0.2	NA	NA	NA	0.017857293|MI<0.2	0.347021276|MI<0.2	0.196867214|MI<0.2	0.089338201|MI<0.2	0.024145634|MI<0.2	NA	0.161292103|MI<0.2	NA	0.007257866|MI<0.2	0.20714628|MI<0.2	NA	NA	NA	0.061818261|MI<0.2	0.247539594|MI<0.2	0.292431556|MI<0.2	0.198276646|MI<0.2	0.107141547|MI<0.2	NA	0.086210755|MI<0.2	0.095048785|MI<0.2	0.039716457|MI<0.2	0.052804998|MI<0.2
	hyfD	0.237537076|MI<0.2	0.244565838|MI<0.2	0.278206646|MI<0.2	0.058697543|MI<0.2	0.047105674|MI<0.2	0.141515557|MI<0.2	0.133976506|MI<0.2	0.381547739|MI<0.2	0.245539081|MI<0.2	0.268989396|MI<0.2	0.258988038|MI<0.2	0.131543153|MI<0.2	0.283566432|MI<0.2	0.228559096|MI<0.2	0.136161508|MI<0.2	0.079903119|MI<0.2	0.211911566|MI<0.2	0.340881374|MI<0.2	0.470863634|MI<0.2	0.383491318|MI<0.2	0.012365024|MI<0.2	0.078078131|MI<0.2	NA	NA	NA	NA	0.285268144|MI<0.2	0.279734547|MI<0.2	NA	0.184646421|MI<0.2	0.171021971|MI<0.2	0.163283424|MI<0.2	0.106165109|MI<0.2	0.294608904|MI<0.2	0.033664671|MI<0.2	0.132585298|MI<0.2	NA	NA	0.170489621|MI<0.2	0.010951903|MI<0.2	NA	0.260257016|MI<0.2	0.168833882|MI<0.2	NA	0.054605989|MI<0.2	0.294034879|MI<0.2	0.104729479|MI<0.2	0.034671975|MI<0.2
CPLX|ribosome	rpmJ	0.386047759|MI<0.2	0.488320193|MI<0.2	0.350555721|MI<0.2	0.091284461|MI<0.2	NA	0.395620965|MI<0.2	0.461729074|MI<0.2	0.367920712|MI<0.2	0.2942124|MI<0.2	0.367441072|MI<0.2	0.25887149|MI<0.2	0.224689413|MI<0.2	0.196871557|MI<0.2	0.075884504|MI<0.2	0.290367876|MI<0.2	0.251043968|MI<0.2	NA	NA	0.205765418|MI<0.2	0.052983836|MI<0.2	0.094932332|MI<0.2	0.130598536|MI<0.2	0.047864751|MI<0.2	0.067807916|MI<0.2	0.045326247|MI<0.2	0.027534852|MI<0.2	NA	0.120833581|MI<0.2	0.049330522|MI<0.2	0.261064459|MI<0.2	0.035892997|MI<0.2	0.125893712|MI<0.2	0.105674036|MI<0.2	0.289316912|MI<0.2	0.147998832|MI<0.2	0.192757505|MI<0.2	0.211756297|MI<0.2	0.177112986|MI<0.2	0.050646441|MI<0.2	NA	NA	0.021575516|MI<0.2	0.075536072|MI<0.2	NA	0.034871916|MI<0.2	0.343021906|MI<0.2	0.125179316|MI<0.2	0.132198245|MI<0.2
	rplI	0.261201238|MI<0.2	0.19262273|MI<0.2	0.137842455|MI<0.2	NA	0.071781197|MI<0.2	0.311764808|MI<0.2	0.30412264|MI<0.2	0.232891323|MI<0.2	0.256717533|MI<0.2	0.283981999|MI<0.2	0.269855389|MI<0.2	0.028932406|MI<0.2	0.289682183|MI<0.2	0.184867333|MI<0.2	0.342309122|MI<0.2	0.313755121|MI<0.2	NA	NA	0.173192	NA	NA	NA	0.197775055|MI<0.2	0.081012324|MI<0.2	0.138428983|MI<0.2	0.163564148|MI<0.2	NA	0.204161919|MI<0.2	0.027738	0.158861188|MI<0.2	0.072102451|MI<0.2	0.085190773|MI<0.2	NA	0.053292655|MI<0.2	NA	0.220102276|MI<0.2	0.179866	0.042320196|MI<0.2	NA	NA	NA	0.049078915|MI<0.2	0.162607425|MI<0.2	NA	0.112162413|MI<0.2	0.323271662|MI<0.2	0.010850192|MI<0.2	0.029939835|MI<0.2
	rpmF	0.317764892|MI<0.2	0.349009669|MI<0.2	0.288724167|MI<0.2	0.103448502|MI<0.2	0.056841159|MI<0.2	0.368570195|MI<0.2	0.387144077|MI<0.2	0.339442123|MI<0.2	0.236031675|MI<0.2	0.312244025|MI<0.2	0.284191078|MI<0.2	0.105778455|MI<0.2	0.214707893|MI<0.2	0.231278353|MI<0.2	0.145379938|MI<0.2	0.267878692|MI<0.2	0.035438206|MI<0.2	0.179885352|MI<0.2	0.236386065|MI<0.2	0.289464004|MI<0.2	0.09953549|MI<0.2	0.164853343|MI<0.2	NA	NA	0.03387801|MI<0.2	0.051384804|MI<0.2	0.104693139|MI<0.2	0.187277855|MI<0.2	NA	0.064851339|MI<0.2	0.090094091|MI<0.2	0.09297219|MI<0.2	NA	0.244717476|MI<0.2	0.034780884|MI<0.2	0.041077453|MI<0.2	NA	0.046379874|MI<0.2	0.270790351|MI<0.2	0.003419681|MI<0.2	NA	0.071981292|MI<0.2	0.143817031|MI<0.2	NA	0.086395595|MI<0.2	0.28431198|MI<0.2	0.034517192|MI<0.2	0.060119277|MI<0.2
	rplW	NA	0.015975426|MI<0.2	NA	0.08954708|MI<0.2	0.094172303|MI<0.2	NA	NA	NA	0.06567672|MI<0.2	0.144761055|MI<0.2	0.079708693|MI<0.2	0.186926537|MI<0.2	NA	0.047813945|MI<0.2	NA	0.05180271|MI<0.2	0.10894672|MI<0.2	0.076972007|MI<0.2	NA	0.069491342|MI<0.2	0.097153967|MI<0.2	0.02536681|MI<0.2	NA	NA	NA	0.074703579|MI<0.2	0.144139465|MI<0.2	0.049433238|MI<0.2	0.12295334|MI<0.2	0.123695928|MI<0.2	0.242821141|MI<0.2	NA	0.029417596|MI<0.2	0.055605734|MI<0.2	0.005084014|MI<0.2	0.121297591|MI<0.2	NA	NA	0.028983775|MI<0.2	NA	NA	0.047628513|MI<0.2	0.02945577|MI<0.2	NA	NA	NA	NA	NA
	rpsE	NA	0.031201758|MI<0.2	0.018684629|MI<0.2	NA	0.127702371|MI<0.2	NA	NA	0.015222903|MI<0.2	0.019540979|MI<0.2	0.10877547|MI<0.2	0.020602705|MI<0.2	0.340764428|MI<0.2	0.031227849|MI<0.2	0.062682663|MI<0.2	NA	0.19443694|MI<0.2	0.208057408|MI<0.2	0.069205288|MI<0.2	NA	NA	0.320913108|MI<0.2	0.345236754|MI<0.2	NA	0.131912653|MI<0.2	0.026966177|MI<0.2	0.052582092|MI<0.2	NA	0.157144609|MI<0.2	0.184084845|MI<0.2	0.103468545|MI<0.2	0.192890886|MI<0.2	0.047897685|MI<0.2	NA	0.098183147|MI<0.2	0.095060739|MI<0.2	0.168721646|MI<0.2	0.094900689|MI<0.2	0.182435471|MI<0.2	0.084259947|MI<0.2	0.015991448|MI<0.2	0.04909059|MI<0.2	0.066133234|MI<0.2	0.075956592|MI<0.2	0.078302104|MI<0.2	0.009315426|MI<0.2	0.015009457|MI<0.2	NA	NA
	rplA	0.24301713|MI<0.2	0.429442439|MI<0.2	0.387009038|MI<0.2	NA	NA	0.347031259|MI<0.2	0.335379431|MI<0.2	0.270323439|MI<0.2	0.119168109|MI<0.2	0.272268045|MI<0.2	0.253679515|MI<0.2	0.063216908|MI<0.2	0.182833301|MI<0.2	0.045693237|MI<0.2	0.230263426|MI<0.2	0.290853808|MI<0.2	NA	NA	0.104656069|MI<0.2	0.027944452|MI<0.2	0.065568399|MI<0.2	0.18567063|MI<0.2	NA	0.032545941|MI<0.2	NA	NA	NA	0.088738453|MI<0.2	NA	0.061640848|MI<0.2	0.148499155|MI<0.2	0.230836997|MI<0.2	NA	0.194450217|MI<0.2	0.021656817|MI<0.2	0.104802007|MI<0.2	0.196027895|MI<0.2	0.147532829|MI<0.2	0.007439051|MI<0.2	0.056564593|MI<0.2	NA	0.008632017|MI<0.2	0.157442054|MI<0.2	NA	0.190020353|MI<0.2	0.292822134|MI<0.2	0.1454367|MI<0.2	0.237306469|MI<0.2
	rpmE	0.326144141|MI<0.2	0.398864453|MI<0.2	0.248362589|MI<0.2	0.081349992|MI<0.2	NA	0.380017144|MI<0.2	0.40171502|MI<0.2	0.333959107|MI<0.2	0.404521117|MI<0.2	0.374394422|MI<0.2	0.328012976|MI<0.2	0.027928438|MI<0.2	0.294650228|MI<0.2	0.012663859|MI<0.2	0.344004107|MI<0.2	0.283074077|MI<0.2	NA	0.029496324|MI<0.2	0.208626269|MI<0.2	0.159937128|MI<0.2	NA	NA	NA	NA	NA	NA	NA	0.05290426|MI<0.2	NA	0.180224721|MI<0.2	0.202821597|MI<0.2	0.188172193|MI<0.2	0.046561941|MI<0.2	0.195927734|MI<0.2	0.017767628|MI<0.2	0.082774789|MI<0.2	0.073682269|MI<0.2	0.019092546|MI<0.2	0.171112096|MI<0.2	NA	NA	0.0721522|MI<0.2	0.111428078|MI<0.2	0.13833365|MI<0.2	0.299763596|MI<0.2	0.345891333|MI<0.2	0.068951771|MI<0.2	0.211293261|MI<0.2
	rpmG	0.313176171|MI<0.2	0.360879499|MI<0.2	0.298985853|MI<0.2	NA	NA	0.385932077|MI<0.2	0.341861079|MI<0.2	0.323041934|MI<0.2	0.200981622|MI<0.2	0.395359984|MI<0.2	0.353839889|MI<0.2	0.137512352|MI<0.2	0.405415926|MI<0.2	0.156955877|MI<0.2	0.362784645|MI<0.2	0.370426895|MI<0.2	NA	0.007499673|MI<0.2	0.133283553|MI<0.2	NA	NA	0.01280646|MI<0.2	0.251083055|MI<0.2	0.222563138|MI<0.2	0.094883794|MI<0.2	0.042711676|MI<0.2	NA	0.296853259|MI<0.2	NA	0.166866553|MI<0.2	0.039118169|MI<0.2	0.195554262|MI<0.2	NA	0.097889582|MI<0.2	NA	0.245493708|MI<0.2	0.166209288|MI<0.2	0.009986787|MI<0.2	NA	NA	NA	0.050942458|MI<0.2	0.18050184|MI<0.2	NA	0.159903844|MI<0.2	0.305922371|MI<0.2	0.046826677|MI<0.2	0.111666064|MI<0.2
	rpsT	0.342546954|MI<0.2	0.441768317|MI<0.2	0.387874845|MI<0.2	0.095213543|MI<0.2	0.080306751|MI<0.2	0.398697217|MI<0.2	0.399752178|MI<0.2	0.24961525|MI<0.2	0.245525254|MI<0.2	0.295820715|MI<0.2	0.230545919|MI<0.2	0.157569879|MI<0.2	0.262784616|MI<0.2	0.21043355|MI<0.2	0.31345705|MI<0.2	0.343375396|MI<0.2	NA	0.039845593|MI<0.2	0.129273088|MI<0.2	0.053106797|MI<0.2	0.048639363|MI<0.2	0.238934438|MI<0.2	0.048287625|MI<0.2	0.069475675|MI<0.2	0.112173404|MI<0.2	0.10955941|MI<0.2	0.087013872|MI<0.2	0.275581255|MI<0.2	0.036213403|MI<0.2	0.192438489|MI<0.2	0.007987423|MI<0.2	0.176730407|MI<0.2	NA	0.10255577|MI<0.2	0.142104233|MI<0.2	0.186586766|MI<0.2	0.26128523|MI<0.2	0.252311871|MI<0.2	0.027054538|MI<0.2	NA	NA	0.027562651|MI<0.2	0.228068528|MI<0.2	NA	0.157846646|MI<0.2	0.512018478|MI<0.2	0.250250711|MI<0.2	0.27777893|MI<0.2
	rplD	NA	NA	NA	0.008430987|MI<0.2	0.142291811|MI<0.2	NA	NA	NA	NA	0.137008144|MI<0.2	0.074256627|MI<0.2	0.535903225|MI<0.2	0.00921938|MI<0.2	0.031939425|MI<0.2	NA	0.056867732|MI<0.2	0.280622003|MI<0.2	0.168947716|MI<0.2	NA	NA	0.2098002|MI<0.2	0.326610593|MI<0.2	NA	0.025373245|MI<0.2	0.113130684|MI<0.2	0.150955258|MI<0.2	0.07367201|MI<0.2	0.182894897|MI<0.2	0.238757179|MI<0.2	0.120195584|MI<0.2	0.044510364|MI<0.2	0.07253544|MI<0.2	NA	0.052600631|MI<0.2	0.048054699|MI<0.2	0.151281426|MI<0.2	0.067779734|MI<0.2	0.111506749|MI<0.2	NA	NA	0.036627612|MI<0.2	0.120260716|MI<0.2	NA	NA	NA	NA	NA	NA
	rpsF	0.438642409|MI<0.2	0.487001176|MI<0.2	0.420014037|MI<0.2	0.069197259|MI<0.2	0.056363938|MI<0.2	0.461715741|MI<0.2	0.430407603|MI<0.2	0.356754907|MI<0.2	0.423515978|MI<0.2	0.449005671|MI<0.2	0.366410598|MI<0.2	0.192048322|MI<0.2	0.383757	0.262188149|MI<0.2	0.503474404|MI<0.2	0.368150746|MI<0.2	NA	0.117977727|MI<0.2	0.18016364|MI<0.2	NA	0.086638371|MI<0.2	0.125406672|MI<0.2	0.074840178|MI<0.2	0.111185248|MI<0.2	0.09655197|MI<0.2	0.007000684|MI<0.2	0.063427217|MI<0.2	0.307076831|MI<0.2	0.106541996|MI<0.2	0.295829145|MI<0.2	0.062522461|MI<0.2	0.121919689|MI<0.2	0.038840828|MI<0.2	0.208687001|MI<0.2	0.243616556|MI<0.2	0.246270095|MI<0.2	0.082177716|MI<0.2	0.088684657|MI<0.2	0.096265358|MI<0.2	NA	NA	NA	0.077776867|MI<0.2	0.045642447|MI<0.2	0.02943023|MI<0.2	0.328203578|MI<0.2	0.028572879|MI<0.2	0.095792325|MI<0.2
CPLX|3-phenylpropionate dioxygenase system	hcaF	0.159726141|MI<0.2	0.18018451|MI<0.2	0.122748784|MI<0.2	0.192943602|MI<0.2	0.219969888|MI<0.2	NA	0.018110532|MI<0.2	0.179835693|MI<0.2	0.1179259|MI<0.2	0.243250763|MI<0.2	0.206847291|MI<0.2	0.261957293|MI<0.2	0.098592164|MI<0.2	0.070992786|MI<0.2	0.068170763|MI<0.2	0.122817646|MI<0.2	NA	0.119255823|MI<0.2	0.170499205|MI<0.2	0.21221947|MI<0.2	0.041970185|MI<0.2	0.187852422|MI<0.2	NA	NA	0.00038224|MI<0.2	0.003540748|MI<0.2	0.038512175|MI<0.2	0.062399447|MI<0.2	0.28579252|MI<0.2	0.328822114|MI<0.2	0.125643231|MI<0.2	0.292062964|MI<0.2	0.024135911|MI<0.2	0.279792819|MI<0.2	0.123993298|MI<0.2	0.140161452|MI<0.2	0.051689067|MI<0.2	0.000782985|MI<0.2	0.0500839	NA	NA	0.208847421|MI<0.2	0.142805544|MI<0.2	0.023902618|MI<0.2	0.118356803|MI<0.2	0.26129253|MI<0.2	0.151300709|MI<0.2	0.048634038|MI<0.2
	hcaE	0.096687727|MI<0.2	0.079973656|MI<0.2	0.01546467|MI<0.2	NA	NA	NA	0.038221595|MI<0.2	0.142441655|MI<0.2	NA	0.067592787|MI<0.2	0.09071214|MI<0.2	0.040138743|MI<0.2	0.04510426|MI<0.2	0.020807613|MI<0.2	NA	NA	0.215466257|MI<0.2	0.274261738|MI<0.2	0.112699197|MI<0.2	0.081903441|MI<0.2	0.144352445|MI<0.2	0.147295114|MI<0.2	NA	NA	NA	NA	0.181357629|MI<0.2	0.089103196|MI<0.2	0.12042554|MI<0.2	NA	0.159422771|MI<0.2	0.092056501|MI<0.2	0.121572688|MI<0.2	0.151026676|MI<0.2	0.014875228|MI<0.2	0.015940911|MI<0.2	0.160173663|MI<0.2	0.130679577|MI<0.2	0.123944575|MI<0.2	0.19889098|MI<0.2	0.315473313|MI<0.2	0.105874974|MI<0.2	NA	NA	NA	0.087122128|MI<0.2	0.404129223|MI<0.2	0.273330146|MI<0.2
CPLX|YehW/YehX/YehY/YehZ ABC transporter	yehY	0.025885472|MI<0.2	0.090682	0.0200633	0.096940317|MI<0.2	NA	NA	0.036097369|MI<0.2	NA	NA	0.015052436|MI<0.2	0.032128	NA	NA	NA	0.013190796|MI<0.2	NA	NA	0.03819912|MI<0.2	0.110119	0.18149654|MI<0.2	0.015722021|MI<0.2	NA	NA	NA	NA	NA	NA	NA	NA	NA	0.318824199|MI<0.2	0.179512659|MI<0.2	NA	0.046607691|MI<0.2	NA	NA	NA	0.012504346|MI<0.2	0.122392154|MI<0.2	0.108082	0.163276141|MI<0.2	0.195915486|MI<0.2	0.025040775|MI<0.2	0.066235308|MI<0.2	0.065079314|MI<0.2	0.013921594|MI<0.2	0.035600486|MI<0.2	0.103352793|MI<0.2
	yehZ	0.00465796	0.0362184	NA	0.020423	0.075479	NA	NA	NA	NA	NA	NA	0.095228997|MI<0.2	0.062526005|MI<0.2	0.174847822|MI<0.2	NA	0.005759185|MI<0.2	0.0732524	0.086262422|MI<0.2	NA	NA	0.204526723|MI<0.2	0.126067574|MI<0.2	NA	NA	NA	NA	NA	0.088385225|MI<0.2	0.088829468|MI<0.2	NA	0.080363522|MI<0.2	0.097796488|MI<0.2	NA	0.06025534|MI<0.2	NA	0.064684467|MI<0.2	0.341936462|MI<0.2	0.356661475|MI<0.2	0.0324865	0.0255101	NA	0.393647275|MI<0.2	0.109258096|MI<0.2	NA	NA	0.075463041|MI<0.2	0.103339027|MI<0.2	0.005399948|MI<0.2
	yehX	0.01585539|MI<0.2	0.135577735|MI<0.2	0.055327675|MI<0.2	0.193583782|MI<0.2	0.065806585|MI<0.2	NA	NA	NA	NA	0.006617151|MI<0.2	0.021684916|MI<0.2	0.063035466|MI<0.2	NA	NA	0.040061348|MI<0.2	0.012881661|MI<0.2	0.03112238|MI<0.2	0.114262981|MI<0.2	0.10108116|MI<0.2	0.180914527|MI<0.2	0.085767671|MI<0.2	0.117527799|MI<0.2	NA	NA	NA	NA	0.048964507|MI<0.2	NA	0.176671615|MI<0.2	NA	0.233440044|MI<0.2	0.051492212|MI<0.2	0.132225593|MI<0.2	0.060509004|MI<0.2	NA	NA	NA	0.005924836|MI<0.2	0.247782011|MI<0.2	0.202728765|MI<0.2	0.221936297|MI<0.2	0.303567051|MI<0.2	NA	0.04812699|MI<0.2	NA	0.154983864|MI<0.2	0.081705643|MI<0.2	0.073997984|MI<0.2
CPLX|hydrogenase 1	hyaA	0.385435814|MI<0.2	0.465952157|MI<0.2	0.365853586|MI<0.2	NA	NA	0.416351542|MI<0.2	0.363947334|MI<0.2	0.338791464|MI<0.2	0.296561886|MI<0.2	0.3406268|MI<0.2	0.273050179|MI<0.2	NA	0.371035442|MI<0.2	0.250543353|MI<0.2	0.374065396|MI<0.2	0.319648479|MI<0.2	NA	0.051938715|MI<0.2	0.234492379|MI<0.2	0.114847662|MI<0.2	NA	NA	0.070298557|MI<0.2	0.082153336|MI<0.2	0.075448173|MI<0.2	0.067714863|MI<0.2	0.044298043|MI<0.2	0.27224772|MI<0.2	NA	0.141022677|MI<0.2	0.112811409|MI<0.2	0.131842113|MI<0.2	0.044880412|MI<0.2	0.121760013|MI<0.2	0.110035497|MI<0.2	0.215741714|MI<0.2	0.052879351|MI<0.2	0.006368883|MI<0.2	0.178817356|MI<0.2	NA	NA	NA	0.110267	NA	0.186037165|MI<0.2	0.300250544|MI<0.2	0.052971885|MI<0.2	NA
	hyaB	NA	NA	NA	0.253455922|MI<0.2	0.001255474|MI<0.2	NA	NA	NA	NA	NA	NA	0.049246494|MI<0.2	0.041254923|MI<0.2	0.081107187|MI<0.2	0.000711067|MI<0.2	NA	NA	0.036498115|MI<0.2	NA	0.176501578|MI<0.2	0.123703742|MI<0.2	0.206044437|MI<0.2	NA	NA	NA	NA	NA	NA	NA	NA	0.071819234|MI<0.2	NA	0.005786708|MI<0.2	0.09409328|MI<0.2	0.017938378|MI<0.2	NA	NA	NA	0.405168617|MI<0.2	0.396512251|MI<0.2	0.446154641|MI<0.2	0.0700466	NA	0.179783947|MI<0.2	0.158192672|MI<0.2	0.004396286|MI<0.2	0.095608996|MI<0.2	0.05209947|MI<0.2
	hyaC	0.244137309|MI<0.2	0.256148841|MI<0.2	0.193863484|MI<0.2	0.246227658|MI<0.2	0.150248	0.040353618|MI<0.2	0.104379331|MI<0.2	0.166404339|MI<0.2	0.201093434|MI<0.2	0.147388632|MI<0.2	0.140425	0.066709907|MI<0.2	0.168213863|MI<0.2	0.260716367|MI<0.2	0.219811404|MI<0.2	0.118862212|MI<0.2	NA	0.090868557|MI<0.2	0.065568893|MI<0.2	0.109257093|MI<0.2	NA	NA	NA	NA	NA	NA	0.13059127|MI<0.2	0.053093849|MI<0.2	0.378019399|MI<0.2	0.188078489|MI<0.2	0.062387911|MI<0.2	0.056960134|MI<0.2	0.082125757|MI<0.2	0.116995192|MI<0.2	0.24283479|MI<0.2	0.058565765|MI<0.2	NA	NA	0.173765687|MI<0.2	0.034631432|MI<0.2	0.112463555|MI<0.2	0.0800506	0.0666012	NA	0.031375854|MI<0.2	0.25488578|MI<0.2	0.029105813|MI<0.2	NA
CPLX|trimer complex of formate dehydrogenase-N &alpha, &beta and gamma subunits	fdnH	0.358357066|MI<0.2	0.32356	0.204271012|MI<0.2	NA	0.095426565|MI<0.2	0.421625402|MI<0.2	0.409052981|MI<0.2	0.20486527|MI<0.2	0.283406586|MI<0.2	0.090842956|MI<0.2	0.130483578|MI<0.2	0.043572644|MI<0.2	0.076910283|MI<0.2	0.206057012|MI<0.2	0.126918118|MI<0.2	0.091441565|MI<0.2	NA	NA	0.162631081|MI<0.2	0.034934903|MI<0.2	NA	NA	0.147993186|MI<0.2	0.131811678|MI<0.2	0.007519945|MI<0.2	0.083001787|MI<0.2	NA	0.240871784|MI<0.2	0.00194084|MI<0.2	0.081381914|MI<0.2	NA	NA	0.01001853|MI<0.2	0.089101536|MI<0.2	0.072585191|MI<0.2	0.239525385|MI<0.2	0.158246978|MI<0.2	0.002593896|MI<0.2	0.019137522|MI<0.2	NA	NA	NA	0.020894573|MI<0.2	NA	NA	0.139860374|MI<0.2	NA	NA
	fdnI	NA	0.0175401	NA	0.0488964	NA	NA	NA	NA	NA	NA	NA	NA	NA	NA	0.100337424|MI<0.2	NA	NA	NA	NA	NA	NA	0.013647791|MI<0.2	NA	NA	NA	NA	NA	NA	0.107823293|MI<0.2	NA	NA	NA	NA	NA	NA	NA	NA	NA	NA	0.0446986	0.105992956|MI<0.2	0.081245219|MI<0.2	NA	0.052968849|MI<0.2	0.054848674|MI<0.2	NA	0.055503526|MI<0.2	0.006414433|MI<0.2
	fdnG	NA	0.009538678|MI<0.2	NA	0.041194155|MI<0.2	NA	NA	0.017811999|MI<0.2	NA	NA	NA	NA	NA	NA	NA	0.05626833|MI<0.2	NA	NA	NA	NA	NA	0.017053968|MI<0.2	NA	NA	NA	NA	NA	NA	NA	0.020145347|MI<0.2	NA	0.084625162|MI<0.2	NA	NA	0.011791811|MI<0.2	NA	NA	NA	NA	NA	0.071116047|MI<0.2	0.104869608|MI<0.2	0.006356572|MI<0.2	NA	0.019708067|MI<0.2	NA	NA	0.062569245|MI<0.2	0.087104256|MI<0.2
CPLX|phospholipid ABC transporter	yrbC	NA	0.0721085	0.074021175|MI<0.2	0.032897425|MI<0.2	NA	NA	NA	NA	0.049540426|MI<0.2	0.277443535|MI<0.2	0.286529995|MI<0.2	0.224587984|MI<0.2	NA	NA	NA	0.029588857|MI<0.2	0.038892423|MI<0.2	NA	0.124177172|MI<0.2	0.0609645|MI<0.2	0.04165293|MI<0.2	0.010059768|MI<0.2	0.27386466|MI<0.2	0.034068568|MI<0.2	NA	0.001287067|MI<0.2	0.11474453|MI<0.2	NA	0.053987502|MI<0.2	0.076641515|MI<0.2	NA	NA	0.083459088|MI<0.2	0.027832799|MI<0.2	0.079398758|MI<0.2	0.174248711|MI<0.2	NA	NA	0.049121676|MI<0.2	0.152065	0.186796942|MI<0.2	NA	NA	NA	NA	NA	NA	NA
	yrbE	0.103282677|MI<0.2	0.029022963|MI<0.2	NA	0.054157431|MI<0.2	NA	NA	NA	0.128148329|MI<0.2	0.074901646|MI<0.2	0.248369022|MI<0.2	0.234815444|MI<0.2	0.230372491|MI<0.2	0.136444059|MI<0.2	0.018791334|MI<0.2	NA	0.058679428|MI<0.2	NA	0.002793345|MI<0.2	0.202928285|MI<0.2	0.041502476|MI<0.2	NA	NA	0.028129462|MI<0.2	NA	NA	NA	0.037482293|MI<0.2	NA	0.184227219|MI<0.2	0.087326661|MI<0.2	NA	NA	0.27160222|MI<0.2	0.150727966|MI<0.2	0.102896806|MI<0.2	0.318149005|MI<0.2	0.132282327|MI<0.2	NA	0.148610736|MI<0.2	NA	NA	0.073514527|MI<0.2	0.097706878|MI<0.2	NA	NA	0.082247106|MI<0.2	NA	NA
	yrbD	0.186777849|MI<0.2	0.038695017|MI<0.2	0.043075828|MI<0.2	NA	NA	0.11968985|MI<0.2	0.113896006|MI<0.2	0.152255333|MI<0.2	0.095400335|MI<0.2	NA	0.011270457|MI<0.2	0.047821821|MI<0.2	0.0187286	0.023942728|MI<0.2	NA	NA	NA	NA	0.23389488|MI<0.2	0.110633083|MI<0.2	NA	NA	0.092573571|MI<0.2	NA	NA	NA	NA	NA	0.084846048|MI<0.2	0.129531934|MI<0.2	NA	NA	0.277860095|MI<0.2	0.159831706|MI<0.2	NA	0.191440162|MI<0.2	0.114612311|MI<0.2	NA	0.061036203|MI<0.2	NA	NA	0.125349	0.0435946	NA	NA	0.116496567|MI<0.2	NA	NA
	yrbF	0.177951739|MI<0.2	0.204282581|MI<0.2	0.048962078|MI<0.2	NA	0.014168811|MI<0.2	0.176741071|MI<0.2	0.135699314|MI<0.2	0.183870521|MI<0.2	0.201239414|MI<0.2	0.158552166|MI<0.2	0.192911542|MI<0.2	0.118292651|MI<0.2	0.148313013|MI<0.2	0.269784|MI<0.2	NA	NA	0.131514691|MI<0.2	0.235086854|MI<0.2	0.17300627|MI<0.2	0.077635024|MI<0.2	NA	0.003274995|MI<0.2	NA	NA	0.030739041|MI<0.2	NA	0.365167555|MI<0.2	0.278622662|MI<0.2	0.154297519|MI<0.2	0.275224104|MI<0.2	NA	0.005084738|MI<0.2	NA	0.071916631|MI<0.2	0.089732297|MI<0.2	0.089916581|MI<0.2	0.121750685|MI<0.2	0.028670499|MI<0.2	NA	NA	NA	0.047049993|MI<0.2	0.067964055|MI<0.2	NA	0.078805939|MI<0.2	0.190330827|MI<0.2	NA	NA
CPLX|para-aminobenzoate synthase multi-enzyme complex	pabB	0.221242971|MI<0.2	0.152543096|MI<0.2	0.180794671|MI<0.2	NA	0.019269075|MI<0.2	0.070101529|MI<0.2	0.028877156|MI<0.2	0.160333817|MI<0.2	0.188915428|MI<0.2	NA	NA	0.129595516|MI<0.2	0.08017452|MI<0.2	0.213224369|MI<0.2	0.065376207|MI<0.2	0.179595114|MI<0.2	0.104071151|MI<0.2	0.184990289|MI<0.2	0.049008186|MI<0.2	0.132135007|MI<0.2	NA	0.088158007|MI<0.2	NA	NA	NA	0.098135928|MI<0.2	0.091653766|MI<0.2	0.080320127|MI<0.2	0.002290216|MI<0.2	0.071339432|MI<0.2	NA	NA	0.230873	0.157188294|MI<0.2	NA	0.094262743|MI<0.2	0.003339323|MI<0.2	0.158999605|MI<0.2	0.045443781|MI<0.2	NA	NA	0.009131293|MI<0.2	NA	NA	NA	0.23635825|MI<0.2	0.02327479|MI<0.2	NA
	pabC	0.217512804|MI<0.2	0.24639853|MI<0.2	0.252811666|MI<0.2	0.245877687|MI<0.2	0.177050562|MI<0.2	0.203136452|MI<0.2	0.23287723|MI<0.2	0.269154816|MI<0.2	0.258461439|MI<0.2	0.137026081|MI<0.2	0.115606232|MI<0.2	0.144213121|MI<0.2	0.15873203|MI<0.2	0.172622995|MI<0.2	0.286588859|MI<0.2	0.249432002|MI<0.2	NA	0.034094071|MI<0.2	0.164961287|MI<0.2	0.101241634|MI<0.2	NA	0.027190328|MI<0.2	0.045337169|MI<0.2	NA	NA	0.000270265|MI<0.2	NA	0.098571809|MI<0.2	0.051774016|MI<0.2	0.037301008|MI<0.2	0.067354693|MI<0.2	0.05060149|MI<0.2	0.255509007|MI<0.2	0.236037587|MI<0.2	0.128548035|MI<0.2	0.088257865|MI<0.2	NA	NA	0.084682994|MI<0.2	NA	NA	NA	0.074749164|MI<0.2	0.102024789|MI<0.2	0.108317888|MI<0.2	0.386391019|MI<0.2	0.044263718|MI<0.2	0.003789147|MI<0.2
CPLX|HipB-HipA antitoxin/toxin complex and DNA-binding transcriptional repressor	hipA	0.212800137|MI<0.2	0.088842777|MI<0.2	0.066476125|MI<0.2	NA	NA	0.366057862|MI<0.2	0.348713844|MI<0.2	NA	0.059167873|MI<0.2	NA	NA	NA	0.041907469|MI<0.2	0.15096785|MI<0.2	0.066240381|MI<0.2	NA	NA	NA	0.015075402|MI<0.2	NA	NA	NA	0.155558018|MI<0.2	0.119561135|MI<0.2	0.244492626|MI<0.2	0.098813705|MI<0.2	0.067055371|MI<0.2	0.077455085|MI<0.2	0.017117737|MI<0.2	0.06753791|MI<0.2	0.063110662|MI<0.2	0.073459237|MI<0.2	NA	NA	0.013356083|MI<0.2	NA	0.142748963|MI<0.2	NA	NA	NA	NA	NA	0.15074447|MI<0.2	NA	0.013443976|MI<0.2	0.05326191|MI<0.2	0.013926823|MI<0.2	NA
	hipB	0.030411533|MI<0.2	0.019805485|MI<0.2	NA	0.202312451|MI<0.2	0.163567233|MI<0.2	0.080267819|MI<0.2	0.111730252|MI<0.2	NA	0.004859563|MI<0.2	NA	NA	NA	NA	0.125311511|MI<0.2	NA	0.004954981|MI<0.2	NA	NA	NA	0.002622855|MI<0.2	0.060905293|MI<0.2	0.11884444|MI<0.2	0.026572151|MI<0.2	0.070759729|MI<0.2	0.181179659|MI<0.2	0.160564977|MI<0.2	NA	0.010858647|MI<0.2	0.001241943|MI<0.2	NA	NA	NA	0.050676167|MI<0.2	NA	NA	NA	0.069639993|MI<0.2	NA	0.045666724|MI<0.2	NA	NA	0.04494414|MI<0.2	NA	NA	NA	0.028570672|MI<0.2	0.06096195|MI<0.2	0.047137197|MI<0.2
CPLX|pyridine nucleotide transhydrogenase	pntB	0.084841209|MI<0.2	0.142756787|MI<0.2	0.209215999|MI<0.2	0.168296864|MI<0.2	0.102588262|MI<0.2	NA	NA	0.239438585|MI<0.2	NA	NA	0.032999252|MI<0.2	NA	0.140131978|MI<0.2	0.108357909|MI<0.2	NA	0.106205559|MI<0.2	NA	0.043999954|MI<0.2	0.236725606|MI<0.2	0.268863834|MI<0.2	NA	0.003684326|MI<0.2	NA	NA	NA	NA	NA	0.108225512|MI<0.2	0.016742681|MI<0.2	0.01494967|MI<0.2	0.111404589|MI<0.2	0.120415622|MI<0.2	0.314619317|MI<0.2	0.365760264|MI<0.2	0.074602203|MI<0.2	0.035822774|MI<0.2	NA	NA	0.264871979|MI<0.2	0.136984315|MI<0.2	0.137568887|MI<0.2	0.289671917|MI<0.2	0.126147865|MI<0.2	NA	NA	0.237191719|MI<0.2	0.093338894|MI<0.2	0.041429696|MI<0.2
	pntA	0.021635669|MI<0.2	0.028231826|MI<0.2	NA	0.086690105|MI<0.2	NA	0.016814606|MI<0.2	NA	0.026959719|MI<0.2	NA	NA	NA	NA	0.05045001|MI<0.2	NA	0.097159364|MI<0.2	0.070982335|MI<0.2	NA	NA	0.224133047|MI<0.2	NA	NA	0.008074082|MI<0.2	0.053661364|MI<0.2	NA	0.039723609|MI<0.2	0.003999931|MI<0.2	NA	NA	0.011649472|MI<0.2	NA	NA	NA	0.227594447|MI<0.2	NA	NA	0.02901629|MI<0.2	NA	0.131858242|MI<0.2	0.045080839|MI<0.2	0.067567233|MI<0.2	0.064379111|MI<0.2	0.166907709|MI<0.2	0.102043631|MI<0.2	NA	NA	0.105093802|MI<0.2	NA	NA
CPLX|mannose PTS permease	manY	0.11031	0.265909	0.273359	0.181217	NA	0.060309357|MI<0.2	0.110539537|MI<0.2	0.261553	0.125677	0.198136476|MI<0.2	0.17626	0.047346967|MI<0.2	0.29480857|MI<0.2	0.239783853|MI<0.2	0.266172513|MI<0.2	0.28915928|MI<0.2	0.0209267	0.205766093|MI<0.2	0.254189753|MI<0.2	0.260255426|MI<0.2	0.226035266|MI<0.2	0.186707665|MI<0.2	NA	NA	NA	NA	0.0602014	0.258198998|MI<0.2	0.087470577|MI<0.2	0.170291931|MI<0.2	0.069835339|MI<0.2	0.248534918|MI<0.2	0.043694035|MI<0.2	0.190214211|MI<0.2	0.271591125|MI<0.2	0.088295179|MI<0.2	0.09986641|MI<0.2	0.246764083|MI<0.2	0.0976407	0.0673618	0.089290288|MI<0.2	0.136317223|MI<0.2	0.190462048|MI<0.2	0.053295578|MI<0.2	0.119329498|MI<0.2	0.409277299|MI<0.2	0.137837004|MI<0.2	0.149880322|MI<0.2
	manZ	0.284768315|MI<0.2	0.333897	0.281651035|MI<0.2	NA	NA	0.255101916|MI<0.2	0.206913428|MI<0.2	0.420686379|MI<0.2	0.330517542|MI<0.2	0.329947039|MI<0.2	0.262882559|MI<0.2	0.045260053|MI<0.2	0.382424354|MI<0.2	0.259715442|MI<0.2	0.524694604|MI<0.2	0.445051172|MI<0.2	NA	0.20275587|MI<0.2	0.226308	0.13484499|MI<0.2	NA	0.010479557|MI<0.2	NA	0.014118168|MI<0.2	NA	NA	0.129101	0.33357256|MI<0.2	NA	0.128227554|MI<0.2	0.059565375|MI<0.2	0.204321174|MI<0.2	0.072084869|MI<0.2	0.122100751|MI<0.2	0.170083438|MI<0.2	0.124300355|MI<0.2	0.177325647|MI<0.2	0.358210801|MI<0.2	NA	NA	NA	0.032404601|MI<0.2	0.326336765|MI<0.2	0.006000204|MI<0.2	0.231853863|MI<0.2	0.497189304|MI<0.2	0.097511016|MI<0.2	0.105584324|MI<0.2
	manX	NA	0.0860042	NA	0.155781755|MI<0.2	NA	NA	0.001211479|MI<0.2	NA	NA	NA	NA	0.145747605|MI<0.2	NA	NA	NA	NA	NA	NA	0.159816	0.178083038|MI<0.2	0.130476605|MI<0.2	0.204681961|MI<0.2	NA	0.006112718|MI<0.2	NA	0.002304684|MI<0.2	NA	NA	NA	NA	0.008235858|MI<0.2	0.0751496|MI<0.2	0.153720022|MI<0.2	0.102129998|MI<0.2	NA	NA	0.118896414|MI<0.2	0.278978606|MI<0.2	0.068184741|MI<0.2	0.229582	0.168003907|MI<0.2	0.162773793|MI<0.2	NA	0.027696209|MI<0.2	0.005815923|MI<0.2	0.13833402|MI<0.2	0.103972595|MI<0.2	0.094229254|MI<0.2
CPLX|molybdate ABC transporter	modB	0.295548346|MI<0.2	0.256427	0.252917	NA	0.00350774	0.249941704|MI<0.2	0.088677631|MI<0.2	0.272184928|MI<0.2	0.278826	0.273887992|MI<0.2	0.236167	0.175369161|MI<0.2	0.161928569|MI<0.2	0.195243282|MI<0.2	0.000834057|MI<0.2	0.011555293|MI<0.2	0.11387	0.220624486|MI<0.2	0.293709	0.058159693|MI<0.2	NA	NA	0.086601677|MI<0.2	NA	0.08545159|MI<0.2	0.029401077|MI<0.2	0.216832366|MI<0.2	0.276441946|MI<0.2	NA	0.187705277|MI<0.2	NA	0.085182506|MI<0.2	0.013201287|MI<0.2	0.147488724|MI<0.2	0.115358393|MI<0.2	0.183328024|MI<0.2	0.158949263|MI<0.2	0.005752527|MI<0.2	0.119436	0.160843	NA	NA	0.0297367	NA	0.080370484|MI<0.2	0.169208238|MI<0.2	NA	NA
	modC	NA	NA	0.015524738|MI<0.2	NA	0.108078005|MI<0.2	NA	NA	0.141108798|MI<0.2	NA	0.03675304|MI<0.2	0.03106846|MI<0.2	0.250934407|MI<0.2	NA	0.077185954|MI<0.2	NA	NA	0.271418968|MI<0.2	0.006783547|MI<0.2	0.01692063|MI<0.2	0.0332826	0.042455972|MI<0.2	0.262361811|MI<0.2	0.040804916|MI<0.2	NA	0.01630554|MI<0.2	0.087019701|MI<0.2	NA	0.038733719|MI<0.2	0.015656288|MI<0.2	NA	NA	NA	0.123710632|MI<0.2	0.124659366|MI<0.2	0.011051688|MI<0.2	0.023636475|MI<0.2	0.219083028|MI<0.2	0.014604514|MI<0.2	0.142446973|MI<0.2	0.19990682|MI<0.2	0.118974401|MI<0.2	NA	NA	NA	NA	NA	NA	NA
	modA	0.205589699|MI<0.2	0.349673203|MI<0.2	0.383776973|MI<0.2	NA	NA	0.176022497|MI<0.2	0.224991208|MI<0.2	0.377661691|MI<0.2	0.243329696|MI<0.2	0.27874094|MI<0.2	0.251761088|MI<0.2	0.033192895|MI<0.2	0.272910044|MI<0.2	0.348841226|MI<0.2	0.334788383|MI<0.2	0.38550361|MI<0.2	NA	0.041014791|MI<0.2	0.163911016|MI<0.2	0.235441696|MI<0.2	0.118868546|MI<0.2	0.15775895|MI<0.2	0.090256117|MI<0.2	0.0789191	0.062065074|MI<0.2	NA	0.036476066|MI<0.2	0.165030451|MI<0.2	NA	0.130501402|MI<0.2	0.186707422|MI<0.2	0.230680737|MI<0.2	NA	0.200566322|MI<0.2	NA	NA	0.03863783|MI<0.2	0.081288491|MI<0.2	0.0806054	0.095550201|MI<0.2	NA	NA	0.183479307|MI<0.2	0.135001496|MI<0.2	0.313035129|MI<0.2	0.34329678|MI<0.2	0.142040308|MI<0.2	0.060314458|MI<0.2
CPLX|capsular polysaccharide export apparatus	wzc	0.240684	0.376805013|MI<0.2	0.177065	NA	NA	0.235869388|MI<0.2	0.236428474|MI<0.2	0.237879796|MI<0.2	0.145631	0.092544963|MI<0.2	0.143749403|MI<0.2	NA	0.186957311|MI<0.2	0.050575955|MI<0.2	NA	0.089071354|MI<0.2	NA	NA	0.206170986|MI<0.2	0.00784232|MI<0.2	NA	NA	NA	NA	NA	NA	NA	0.095399295|MI<0.2	0.180239036|MI<0.2	0.095766585|MI<0.2	0.168385652|MI<0.2	0.043316576|MI<0.2	0.069220089|MI<0.2	0.227760424|MI<0.2	0.066495047|MI<0.2	NA	0.164969932|MI<0.2	NA	0.11712784|MI<0.2	NA	NA	0.169460744|MI<0.2	0.179200832|MI<0.2	NA	0.014155378|MI<0.2	0.211028632|MI<0.2	0.107690106|MI<0.2	0.045951912|MI<0.2
	wza	0.190926	0.201784	0.082543395|MI<0.2	0.005023259|MI<0.2	NA	0.153098856|MI<0.2	0.232127657|MI<0.2	0.186606012|MI<0.2	0.146926351|MI<0.2	0.081882104|MI<0.2	0.123704018|MI<0.2	0.182458333|MI<0.2	NA	NA	0.010272924|MI<0.2	NA	NA	NA	0.11943903|MI<0.2	0.026364424|MI<0.2	0.146985761|MI<0.2	0.028289189|MI<0.2	NA	NA	NA	NA	0.058586808|MI<0.2	NA	0.11591059|MI<0.2	0.06250763|MI<0.2	NA	NA	0.208465551|MI<0.2	0.197281021|MI<0.2	NA	0.098774885|MI<0.2	0.103411458|MI<0.2	0.07123595|MI<0.2	NA	NA	NA	0.105207082|MI<0.2	0.073643488|MI<0.2	NA	NA	0.242397865|MI<0.2	0.103320737|MI<0.2	0.010349218|MI<0.2
CPLX|proline ABC transporter	proV	0.224038972|MI<0.2	0.074421865|MI<0.2	0.030925193|MI<0.2	NA	NA	0.0974837|MI<0.2	0.030419412|MI<0.2	0.162898277|MI<0.2	0.265944393|MI<0.2	0.045569889|MI<0.2	0.096461759|MI<0.2	0.03363773|MI<0.2	0.213810417|MI<0.2	0.399559487|MI<0.2	NA	NA	0.322780058|MI<0.2	0.365161271|MI<0.2	0.215608917|MI<0.2	0.249855674|MI<0.2	NA	NA	NA	NA	0.044304281|MI<0.2	0.029750045|MI<0.2	0.414083938|MI<0.2	0.357889295|MI<0.2	0.110671045|MI<0.2	0.100471538|MI<0.2	0.025860055|MI<0.2	NA	0.017953237|MI<0.2	0.108385254|MI<0.2	0.124837751|MI<0.2	0.191638886|MI<0.2	0.078259859|MI<0.2	0.008740029|MI<0.2	0.041497188|MI<0.2	NA	NA	NA	0.056763491|MI<0.2	NA	0.037881425|MI<0.2	0.078840639|MI<0.2	0.013827206|MI<0.2	NA
	proX	0.128944625|MI<0.2	0.173126	0.0933069	0.273811253|MI<0.2	0.101974383|MI<0.2	0.040135448|MI<0.2	0.177125304|MI<0.2	0.084446559|MI<0.2	0.058361906|MI<0.2	0.17120745|MI<0.2	0.237705879|MI<0.2	0.117052288|MI<0.2	NA	NA	0.039666249|MI<0.2	NA	0.066734439|MI<0.2	0.114419286|MI<0.2	0.248193	0.043923257|MI<0.2	0.141435864|MI<0.2	0.138137918|MI<0.2	NA	NA	NA	NA	0.163698026|MI<0.2	NA	0.130242818|MI<0.2	0.100673793|MI<0.2	0.201883706|MI<0.2	0.157277256|MI<0.2	0.018594553|MI<0.2	0.16258224|MI<0.2	0.10881777|MI<0.2	NA	NA	NA	0.069712762|MI<0.2	0.0850151	0.117697196|MI<0.2	0.097399382|MI<0.2	NA	0.029712562|MI<0.2	0.059404386|MI<0.2	0.100213049|MI<0.2	0.035414357|MI<0.2	0.111385228|MI<0.2
	proW	0.159922	NA	0.0550426	NA	NA	NA	NA	0.105213509|MI<0.2	NA	0.048447679|MI<0.2	0.036792935|MI<0.2	0.072059367|MI<0.2	0.121131204|MI<0.2	0.26668127|MI<0.2	NA	0.002248001|MI<0.2	0.299911997|MI<0.2	0.301493041|MI<0.2	0.193224476|MI<0.2	0.110651008|MI<0.2	NA	0.039700568|MI<0.2	NA	NA	NA	NA	0.243596399|MI<0.2	0.265280736|MI<0.2	0.182884004|MI<0.2	0.083148985|MI<0.2	0.006375061|MI<0.2	0.099795717|MI<0.2	NA	0.091330074|MI<0.2	0.314534757|MI<0.2	0.156321149|MI<0.2	0.035673738|MI<0.2	0.06532406|MI<0.2	NA	NA	0.029279963|MI<0.2	0.013784128|MI<0.2	NA	NA	NA	0.131919455|MI<0.2	0.016368541|MI<0.2	NA
CPLX|AcrAD-TolC multidrug efflux transport system	acrD	0.053611256|MI<0.2	0.115589704|MI<0.2	0.080652385|MI<0.2	0.093228588|MI<0.2	NA	NA	NA	0.005979553|MI<0.2	NA	0.041696229|MI<0.2	0.05744027|MI<0.2	0.0531441|MI<0.2	NA	NA	0.004615648|MI<0.2	NA	0.149249408|MI<0.2	0.295574578|MI<0.2	0.345471924|MI<0.2	0.480318691|MI<0.2	NA	0.137245153|MI<0.2	NA	NA	NA	NA	0.190845238|MI<0.2	NA	NA	NA	0.077195161|MI<0.2	0.007035658|MI<0.2	0.105956463|MI<0.2	0.149306496|MI<0.2	NA	NA	NA	0.02664826|MI<0.2	0.089093519|MI<0.2	0.088891414|MI<0.2	0.265823671|MI<0.2	0.14286066|MI<0.2	NA	0.073631577|MI<0.2	0.146751124|MI<0.2	0.195537482|MI<0.2	0.120175863|MI<0.2	0.038836284|MI<0.2
	acrA	0.021729564|MI<0.2	0.107435423|MI<0.2	0.178867913|MI<0.2	0.010083379|MI<0.2	0.049436813|MI<0.2	NA	NA	0.211341927|MI<0.2	0.055535848|MI<0.2	0.260737429|MI<0.2	0.197969242|MI<0.2	0.44930442|MI<0.2	0.32422837|MI<0.2	0.203340103|MI<0.2	0.193784413|MI<0.2	0.379482002|MI<0.2	0.294552888|MI<0.2	0.423009273|MI<0.2	0.099842735|MI<0.2	0.124942596|MI<0.2	0.172826761|MI<0.2	0.327625042|MI<0.2	NA	NA	NA	NA	0.18498902|MI<0.2	0.236247816|MI<0.2	0.149026487|MI<0.2	0.143263092|MI<0.2	0.115906238|MI<0.2	0.197687	0.01465347|MI<0.2	0.26150221|MI<0.2	0.219906264|MI<0.2	0.135037573|MI<0.2	0.110008421|MI<0.2	0.313741505|MI<0.2	0.162696378|MI<0.2	0.156571664|MI<0.2	0.159856206|MI<0.2	0.117020213|MI<0.2	0.019187377|MI<0.2	0.08543886|MI<0.2	0.144714493|MI<0.2	0.269602763|MI<0.2	0.166023193|MI<0.2	0.124089421|MI<0.2
CPLX|Flagellum	flgI	0.174149238|MI<0.2	0.162460485|MI<0.2	0.215403926|MI<0.2	0.108491181|MI<0.2	0.009629338|MI<0.2	NA	NA	0.161996584|MI<0.2	0.221103885|MI<0.2	0.162406041|MI<0.2	0.183125216|MI<0.2	0.213597935|MI<0.2	0.18427336|MI<0.2	0.221116306|MI<0.2	0.13766544|MI<0.2	0.140605597|MI<0.2	0.079901528|MI<0.2	0.222399505|MI<0.2	0.327019052|MI<0.2	0.224424438|MI<0.2	0.013746235|MI<0.2	0.182190341|MI<0.2	NA	NA	NA	NA	0.158686836|MI<0.2	0.058170002|MI<0.2	0.145197583|MI<0.2	NA	0.082129481|MI<0.2	NA	0.149064712|MI<0.2	0.15239791|MI<0.2	0.157426632|MI<0.2	0.139141003|MI<0.2	NA	0.062925545|MI<0.2	0.11233275|MI<0.2	0.096787137|MI<0.2	0.208555262|MI<0.2	NA	NA	0.012815179|MI<0.2	0.039553726|MI<0.2	0.212048187|MI<0.2	NA	NA
	flgL	0.148231545|MI<0.2	0.204625	0.0409465	0.164414	0.0448524	0.121327745|MI<0.2	0.167909692|MI<0.2	0.149177705|MI<0.2	0.311435	0.266732998|MI<0.2	0.23427	NA	0.145180619|MI<0.2	0.116284239|MI<0.2	0.057663546|MI<0.2	0.025383504|MI<0.2	NA	0.134538	0.105302532|MI<0.2	NA	NA	NA	0.04913503|MI<0.2	NA	NA	NA	0.217546243|MI<0.2	0.071012154|MI<0.2	0.109200021|MI<0.2	0.137059327|MI<0.2	0.017652939|MI<0.2	0.002186544|MI<0.2	0.041968703|MI<0.2	0.117397911|MI<0.2	0.003946205|MI<0.2	0.116846102|MI<0.2	NA	NA	NA	0.00270561	NA	NA	NA	0.0456099|MI<0.2	0.166730538|MI<0.2	0.19874058|MI<0.2	0.105943926|MI<0.2	NA
	flgF	0.371106395|MI<0.2	0.122234112|MI<0.2	0.181413	0.241690346|MI<0.2	0.220816484|MI<0.2	0.043993838|MI<0.2	0.087913759|MI<0.2	0.357099255|MI<0.2	0.387791527|MI<0.2	0.206267446|MI<0.2	0.141963	0.29986	0.461255315|MI<0.2	0.238275137|MI<0.2	0.15119776|MI<0.2	0.21653458|MI<0.2	0.110202281|MI<0.2	0.273416826|MI<0.2	0.335154527|MI<0.2	0.303188334|MI<0.2	0.20417729|MI<0.2	0.294954131|MI<0.2	NA	NA	0.066659883|MI<0.2	NA	0.121183047|MI<0.2	0.359238148|MI<0.2	0.161224003|MI<0.2	0.307080531|MI<0.2	0.184247154|MI<0.2	0.273540838|MI<0.2	0.167033364|MI<0.2	0.473791492|MI<0.2	0.254944571|MI<0.2	0.342888619|MI<0.2	0.126507629|MI<0.2	0.194582168|MI<0.2	0.189701145|MI<0.2	0.109025409|MI<0.2	0.110232394|MI<0.2	0.23110471|MI<0.2	NA	0.073704919|MI<0.2	0.094713571|MI<0.2	0.224602851|MI<0.2	NA	0.11693401|MI<0.2
	flgB	0.28773142|MI<0.2	0.158273	0.103674486|MI<0.2	0.066659481|MI<0.2	0.027786358|MI<0.2	0.009453198|MI<0.2	0.019256103|MI<0.2	0.251763	0.226788117|MI<0.2	0.035590532|MI<0.2	0.012554366|MI<0.2	0.167937304|MI<0.2	0.382178702|MI<0.2	0.383386531|MI<0.2	0.181693149|MI<0.2	0.171352438|MI<0.2	0.162417685|MI<0.2	0.352723016|MI<0.2	0.122771	0.050900688|MI<0.2	0.005227551|MI<0.2	0.107041572|MI<0.2	0.006752501|MI<0.2	NA	0.022036198|MI<0.2	NA	0.0961876	0.161553397|MI<0.2	0.251101668|MI<0.2	0.079614034|MI<0.2	0.190620553|MI<0.2	NA	0.233772901|MI<0.2	0.106099703|MI<0.2	0.212868656|MI<0.2	0.168471076|MI<0.2	0.02682988|MI<0.2	0.066814113|MI<0.2	0.001735846|MI<0.2	NA	NA	0.028419341|MI<0.2	0.07159071|MI<0.2	NA	NA	0.231000486|MI<0.2	0.00110768|MI<0.2	NA
	flgH	0.26864503|MI<0.2	0.26265	0.301331	0.237432	0.195387	0.151359716|MI<0.2	0.224171752|MI<0.2	0.423307646|MI<0.2	0.346711	0.27854261|MI<0.2	0.261671	0.093056808|MI<0.2	0.261186216|MI<0.2	0.27958405|MI<0.2	0.339118128|MI<0.2	0.185654954|MI<0.2	NA	0.202729891|MI<0.2	0.302768425|MI<0.2	0.094126962|MI<0.2	0.034341312|MI<0.2	0.145647383|MI<0.2	NA	NA	NA	NA	0.138428305|MI<0.2	0.278096302|MI<0.2	0.188152773|MI<0.2	0.299713796|MI<0.2	0.156906629|MI<0.2	0.122787406|MI<0.2	0.188276158|MI<0.2	0.23218573|MI<0.2	0.211238955|MI<0.2	0.210343705|MI<0.2	0.080426932|MI<0.2	0.210529099|MI<0.2	0.0425927	0.0202074	NA	0.032619876|MI<0.2	0.22632865|MI<0.2	0.186777358|MI<0.2	0.1006081|MI<0.2	0.36915921|MI<0.2	0.073521419|MI<0.2	0.027953937|MI<0.2
	motB	NA	NA	NA	0.164146	0.00572852	NA	NA	NA	NA	NA	NA	NA	NA	NA	NA	NA	NA	NA	0.055801349|MI<0.2	0.234008651|MI<0.2	0.182828254|MI<0.2	0.108989121|MI<0.2	NA	NA	NA	NA	NA	NA	NA	NA	0.243206141|MI<0.2	0.071904125|MI<0.2	NA	NA	NA	NA	NA	0.045898697|MI<0.2	0.259751541|MI<0.2	0.17593	0.270465793|MI<0.2	0.155819951|MI<0.2	NA	0.15876663|MI<0.2	NA	NA	0.033423671|MI<0.2	0.090090769|MI<0.2
	fliC	0.020060262|MI<0.2	0.044966878|MI<0.2	0.007786404|MI<0.2	0.156296953|MI<0.2	0.108300445|MI<0.2	NA	NA	NA	NA	0.070869822|MI<0.2	NA	0.135014891|MI<0.2	NA	NA	NA	0.095178526|MI<0.2	0.070951988|MI<0.2	0.054587369|MI<0.2	0.005735455|MI<0.2	0.132675515|MI<0.2	NA	NA	0.018132132|MI<0.2	0.045093476|MI<0.2	0.04235476|MI<0.2	0.122090074|MI<0.2	0.098050465|MI<0.2	NA	0.280180484|MI<0.2	0.085627782|MI<0.2	0.015596064|MI<0.2	0.079541702|MI<0.2	NA	NA	0.125378498|MI<0.2	0.052408565|MI<0.2	0.112465328|MI<0.2	0.000701717|MI<0.2	0.06277786|MI<0.2	0.023309142|MI<0.2	0.008390699|MI<0.2	0.238802682|MI<0.2	0.17529862|MI<0.2	NA	NA	0.118153254|MI<0.2	NA	NA
	motA	0.073235833|MI<0.2	NA	0.078639303|MI<0.2	0.12855643|MI<0.2	0.229993237|MI<0.2	NA	NA	0.031705228|MI<0.2	0.002751291|MI<0.2	NA	NA	0.078220945|MI<0.2	0.113968776|MI<0.2	0.189547462|MI<0.2	NA	0.023696937|MI<0.2	0.044792074|MI<0.2	0.120651314|MI<0.2	NA	0.060694274|MI<0.2	NA	0.129197288|MI<0.2	NA	NA	NA	NA	0.006730696|MI<0.2	0.140061783|MI<0.2	0.192118753|MI<0.2	0.065806528|MI<0.2	0.159308684|MI<0.2	0.00374713|MI<0.2	0.270594115|MI<0.2	0.067002288|MI<0.2	0.058764208|MI<0.2	0.050479355|MI<0.2	0.02371183|MI<0.2	NA	0.186897066|MI<0.2	0.020801288|MI<0.2	0.106919941|MI<0.2	0.091138267|MI<0.2	NA	NA	NA	0.081707863|MI<0.2	0.023173483|MI<0.2	NA
	flgE	0.161504442|MI<0.2	0.107139854|MI<0.2	0.126094161|MI<0.2	0.07916831|MI<0.2	NA	NA	0.028545418|MI<0.2	0.242986353|MI<0.2	0.207049002|MI<0.2	0.173742447|MI<0.2	0.188762549|MI<0.2	0.164363776|MI<0.2	0.252344308|MI<0.2	0.067051957|MI<0.2	0.052301767|MI<0.2	0.075543499|MI<0.2	0.021265087|MI<0.2	0.035848856|MI<0.2	0.233433758|MI<0.2	0.182008557|MI<0.2	NA	0.105933447|MI<0.2	NA	NA	NA	NA	0.183328524|MI<0.2	0.000554361|MI<0.2	0.117909208|MI<0.2	0.104442357|MI<0.2	0.113379081|MI<0.2	0.041106795|MI<0.2	0.260976416|MI<0.2	0.233023662|MI<0.2	0.09600921|MI<0.2	0.126240799|MI<0.2	NA	NA	0.145371037|MI<0.2	0.048563612|MI<0.2	0.018729076|MI<0.2	NA	0.032360323|MI<0.2	0.092474084|MI<0.2	0.054364239|MI<0.2	0.152675545|MI<0.2	NA	NA
	fliD	NA	NA	NA	0.226929802|MI<0.2	0.122859123|MI<0.2	NA	NA	NA	NA	NA	NA	NA	NA	0.060802984|MI<0.2	NA	NA	NA	NA	NA	NA	NA	NA	NA	0.036731883|MI<0.2	0.04633009|MI<0.2	0.058076124|MI<0.2	0.024933054|MI<0.2	NA	0.199603558|MI<0.2	NA	0.025986106|MI<0.2	NA	NA	NA	0.000959691|MI<0.2	NA	0.029220048|MI<0.2	NA	NA	0.046883883|MI<0.2	0.041888602|MI<0.2	0.20869806|MI<0.2	0.166103893|MI<0.2	0.029261031|MI<0.2	0.032641313|MI<0.2	0.031789442|MI<0.2	0.000490875|MI<0.2	NA
	flgK	0.104188478|MI<0.2	0.078612704|MI<0.2	0.09431193|MI<0.2	0.175406168|MI<0.2	0.074516841|MI<0.2	NA	0.032748875|MI<0.2	0.269041705|MI<0.2	0.328240913|MI<0.2	0.026340405|MI<0.2	0.048954722|MI<0.2	NA	0.185878039|MI<0.2	0.130673504|MI<0.2	0.149673667|MI<0.2	0.130636499|MI<0.2	NA	0.001640315|MI<0.2	0.211074955|MI<0.2	0.19745207|MI<0.2	0.028011423|MI<0.2	0.061188496|MI<0.2	NA	NA	NA	NA	0.059198059|MI<0.2	NA	NA	NA	0.086823415|MI<0.2	NA	0.381735881|MI<0.2	0.425430388|MI<0.2	0.033337393|MI<0.2	0.114039555|MI<0.2	NA	NA	0.199869909|MI<0.2	0.187135557|MI<0.2	0.249600987|MI<0.2	NA	NA	0.080804906|MI<0.2	0.182803104|MI<0.2	0.110177277|MI<0.2	NA	0.068870627|MI<0.2
	fliF	NA	NA	NA	0.110262856|MI<0.2	NA	NA	NA	NA	NA	NA	NA	NA	NA	NA	NA	NA	0.022208595|MI<0.2	NA	0.050146678|MI<0.2	0.098018506|MI<0.2	0.001682955|MI<0.2	0.056595402|MI<0.2	NA	NA	NA	NA	NA	NA	0.057382997|MI<0.2	NA	0.191896597|MI<0.2	NA	0.315016643|MI<0.2	0.030792207|MI<0.2	NA	NA	0.064740416|MI<0.2	0.132720753|MI<0.2	0.077075164|MI<0.2	0.036144784|MI<0.2	0.137796336|MI<0.2	0.021083354|MI<0.2	NA	NA	NA	NA	0.080737272|MI<0.2	0.046157285|MI<0.2
	flgC	0.176920784|MI<0.2	NA	NA	0.038202836|MI<0.2	NA	0.076034803|MI<0.2	NA	0.114356	0.275260866|MI<0.2	NA	NA	0.073471881|MI<0.2	0.265523598|MI<0.2	0.138199308|MI<0.2	0.094131669|MI<0.2	0.046158825|MI<0.2	0.077050713|MI<0.2	0.211370187|MI<0.2	0.0442357	0.055164255|MI<0.2	NA	0.07446188|MI<0.2	0.016117357|MI<0.2	NA	0.127258481|MI<0.2	NA	0.102215	0.049006257|MI<0.2	NA	0.016795308|MI<0.2	0.038392186|MI<0.2	NA	0.228591459|MI<0.2	0.180928501|MI<0.2	NA	0.059077902|MI<0.2	NA	NA	0.097945076|MI<0.2	NA	0.007337824|MI<0.2	NA	0.006529557|MI<0.2	NA	0.003390864|MI<0.2	0.137320658|MI<0.2	NA	NA
	flgG	NA	NA	NA	0.217688148|MI<0.2	0.090725918|MI<0.2	NA	NA	NA	0.127103979|MI<0.2	NA	NA	NA	NA	NA	0.067390059|MI<0.2	NA	NA	NA	0.063298728|MI<0.2	0.091449482|MI<0.2	0.044758762|MI<0.2	0.139964156|MI<0.2	NA	NA	0.059474151|MI<0.2	NA	NA	NA	NA	NA	0.005994002|MI<0.2	NA	0.220382636|MI<0.2	0.016189986|MI<0.2	NA	0.03505381|MI<0.2	NA	NA	0.034002283|MI<0.2	0.141998053|MI<0.2	0.225808201|MI<0.2	0.006446852|MI<0.2	NA	0.129986105|MI<0.2	NA	NA	NA	NA
CPLX|RNA polymerase, core enzyme	rpoA	NA	NA	NA	0.086776881|MI<0.2	0.145272699|MI<0.2	NA	NA	NA	NA	NA	0.006640649|MI<0.2	0.316494906|MI<0.2	NA	NA	NA	0.028071771|MI<0.2	0.193991762|MI<0.2	0.0527117|MI<0.2	NA	NA	0.140030005|MI<0.2	0.209698091|MI<0.2	NA	NA	NA	NA	0.004655604|MI<0.2	0.036537652|MI<0.2	0.138824848|MI<0.2	NA	0.051076168|MI<0.2	0.012183059|MI<0.2	0.13051232|MI<0.2	0.120975057|MI<0.2	NA	0.074716698|MI<0.2	0.017264414|MI<0.2	NA	0.051576245|MI<0.2	0.154793248|MI<0.2	0.204551376|MI<0.2	0.052641014|MI<0.2	NA	0.009263529|MI<0.2	NA	NA	NA	NA
	rpoC	0.068328881|MI<0.2	0.141561816|MI<0.2	0.038958857|MI<0.2	0.099666578|MI<0.2	0.108540096|MI<0.2	NA	0.022695609|MI<0.2	0.154859481|MI<0.2	0.078868816|MI<0.2	0.181937055|MI<0.2	0.202899456|MI<0.2	0.242567509|MI<0.2	0.075748057|MI<0.2	0.185536662|MI<0.2	NA	NA	0.093185003|MI<0.2	0.009406637|MI<0.2	0.058835475|MI<0.2	NA	0.226026441|MI<0.2	0.157529753|MI<0.2	NA	NA	NA	NA	0.072916489|MI<0.2	0.097830768|MI<0.2	0.258631243|MI<0.2	0.167514306|MI<0.2	0.134822674|MI<0.2	0.099180504|MI<0.2	NA	0.08317264|MI<0.2	0.002852247|MI<0.2	0.12742637|MI<0.2	0.136836014|MI<0.2	NA	0.0605487|MI<0.2	NA	NA	0.137403431|MI<0.2	NA	NA	NA	0.024299024|MI<0.2	0.051263039|MI<0.2	0.070675759|MI<0.2
	rpoB	0.096723136|MI<0.2	0.167751914|MI<0.2	0.083637919|MI<0.2	0.002156093|MI<0.2	NA	0.13497119|MI<0.2	0.12267727|MI<0.2	0.019066878|MI<0.2	NA	NA	NA	NA	NA	0.048492566|MI<0.2	NA	0.114043302|MI<0.2	NA	NA	NA	0.115417633|MI<0.2	0.003774314|MI<0.2	NA	0.009726344|MI<0.2	NA	0.026222533|MI<0.2	0.070077842|MI<0.2	NA	NA	0.066238922|MI<0.2	NA	0.1759155|MI<0.2	0.15112087|MI<0.2	NA	NA	0.003911584|MI<0.2	NA	0.316592063|MI<0.2	0.214289039|MI<0.2	0.02764888|MI<0.2	NA	NA	0.132326026|MI<0.2	0.05520177|MI<0.2	NA	0.009146628|MI<0.2	0.154249663|MI<0.2	0.069659639|MI<0.2	0.061596874|MI<0.2
CPLX|YddO/YddP/YddQ/YddR/YddS ABC transporter	ddpD	0.283570522|MI<0.2	0.118645798|MI<0.2	0.159720019|MI<0.2	NA	NA	0.182120757|MI<0.2	0.082308873|MI<0.2	0.232203222|MI<0.2	0.124627034|MI<0.2	0.240366125|MI<0.2	0.176826416|MI<0.2	0.196447357|MI<0.2	0.148908112|MI<0.2	0.18604004|MI<0.2	NA	0.016736798|MI<0.2	0.101256677|MI<0.2	0.212677325|MI<0.2	0.248572549|MI<0.2	0.1467259|MI<0.2	NA	0.041342841|MI<0.2	0.132843245|MI<0.2	0.125179	0.13974606|MI<0.2	0.047051145|MI<0.2	0.235118484|MI<0.2	0.194479668|MI<0.2	NA	0.0711673	0.091337525|MI<0.2	0.089770398|MI<0.2	NA	0.037878708|MI<0.2	0.125671447|MI<0.2	0.228487387|MI<0.2	0.279765968|MI<0.2	0.253487997|MI<0.2	NA	NA	NA	NA	0.052428321|MI<0.2	NA	NA	0.221295644|MI<0.2	0.00909648|MI<0.2	NA
	ddpB	NA	0.095085898|MI<0.2	0.167518906|MI<0.2	0.048420815|MI<0.2	NA	NA	NA	0.079942483|MI<0.2	NA	0.054493534|MI<0.2	NA	0.111542243|MI<0.2	0.074256711|MI<0.2	0.061040762|MI<0.2	0.172715137|MI<0.2	0.126902928|MI<0.2	0.135451934|MI<0.2	0.26943297|MI<0.2	0.154463907|MI<0.2	0.172133123|MI<0.2	NA	0.18052581|MI<0.2	NA	NA	NA	NA	0.094922736|MI<0.2	0.108495159|MI<0.2	0.01721011|MI<0.2	NA	NA	NA	0.149080517|MI<0.2	0.125235486|MI<0.2	0.040923964|MI<0.2	NA	NA	0.098726646|MI<0.2	0.020428807|MI<0.2	0.230620619|MI<0.2	0.269674	NA	NA	0.023366455|MI<0.2	0.001138344|MI<0.2	0.188684157|MI<0.2	0.063448645|MI<0.2	0.004538304|MI<0.2
	ddpA	NA	NA	0.050771996|MI<0.2	0.252194695|MI<0.2	0.222883941|MI<0.2	NA	NA	NA	0.036285159|MI<0.2	0.011970422|MI<0.2	0.057683152|MI<0.2	0.08463527|MI<0.2	NA	0.080838508|MI<0.2	0.013680248|MI<0.2	0.012050945|MI<0.2	0.034112128|MI<0.2	0.025475259|MI<0.2	0.064286177|MI<0.2	0.096259755|MI<0.2	0.046234272|MI<0.2	0.091673218|MI<0.2	NA	NA	NA	NA	0.096072212|MI<0.2	NA	0.084097132|MI<0.2	NA	0.05056466|MI<0.2	0.006755712|MI<0.2	0.117056927|MI<0.2	NA	NA	NA	NA	NA	0.151219415|MI<0.2	0.146916608|MI<0.2	0.287895763|MI<0.2	NA	NA	0.145269224|MI<0.2	0.016936939|MI<0.2	NA	NA	0.039973957|MI<0.2
	ddpC	0.22318074|MI<0.2	0.264796987|MI<0.2	0.227615304|MI<0.2	0.008084943|MI<0.2	0.018433662|MI<0.2	0.034606729|MI<0.2	0.049968047|MI<0.2	0.282469471|MI<0.2	0.2743103|MI<0.2	0.349673063|MI<0.2	0.300849394|MI<0.2	0.354082348|MI<0.2	0.300606046|MI<0.2	0.404070458|MI<0.2	0.123777714|MI<0.2	0.309677363|MI<0.2	0.06650421|MI<0.2	0.210220303|MI<0.2	0.156503722|MI<0.2	0.077436777|MI<0.2	0.073021078|MI<0.2	0.188111915|MI<0.2	NA	0.0886303	0.012359285|MI<0.2	NA	0.126868214|MI<0.2	0.33382468|MI<0.2	0.160721484|MI<0.2	0.127756	0.008333488|MI<0.2	0.091918955|MI<0.2	0.008696646|MI<0.2	0.071932341|MI<0.2	0.218320104|MI<0.2	0.240812062|MI<0.2	0.118280869|MI<0.2	0.300817866|MI<0.2	NA	NA	NA	NA	0.060668065|MI<0.2	0.012893986|MI<0.2	0.027031153|MI<0.2	0.301264684|MI<0.2	0.026988042|MI<0.2	0.041233233|MI<0.2
	ddpF	NA	NA	NA	0.258869679|MI<0.2	0.104383687|MI<0.2	NA	NA	NA	NA	NA	NA	NA	NA	NA	NA	NA	0.003615775|MI<0.2	NA	0.233555331|MI<0.2	0.237398551|MI<0.2	0.093406535|MI<0.2	0.046619559|MI<0.2	NA	NA	NA	NA	NA	NA	NA	NA	0.096005612|MI<0.2	NA	0.296723806|MI<0.2	NA	NA	NA	NA	NA	0.100014	0.31694581|MI<0.2	0.336528234|MI<0.2	NA	NA	0.097264514|MI<0.2	NA	NA	0.037230042|MI<0.2	NA
CPLX|ethanolamine ammonia-lyase	eutB	NA	NA	NA	0.190127143|MI<0.2	0.031928901|MI<0.2	NA	NA	NA	NA	NA	NA	NA	NA	NA	NA	NA	0.38803193|MI<0.2	0.358625074|MI<0.2	0.17291957|MI<0.2	0.369769087|MI<0.2	0.22054596|MI<0.2	0.118226719|MI<0.2	NA	NA	NA	NA	0.285999367|MI<0.2	NA	NA	NA	0.114730853|MI<0.2	0.033292221|MI<0.2	0.066290126|MI<0.2	0.134466948|MI<0.2	NA	NA	NA	0.000265237|MI<0.2	0.168522906|MI<0.2	0.187330946|MI<0.2	0.415021308|MI<0.2	0.201730809|MI<0.2	NA	NA	0.036216764|MI<0.2	NA	0.074628731|MI<0.2	0.073673457|MI<0.2
	eutC	NA	NA	NA	0.209239	0.0209545	NA	NA	NA	NA	NA	NA	0.085469265|MI<0.2	NA	NA	NA	NA	0.0664472	0.00186969	0.045568886|MI<0.2	NA	0.167776764|MI<0.2	0.074644179|MI<0.2	NA	NA	NA	NA	0.008415227|MI<0.2	NA	0.20011827|MI<0.2	0.034522847|MI<0.2	0.040203096|MI<0.2	NA	NA	NA	NA	NA	NA	NA	0.019059405|MI<0.2	0.033304	NA	0.314959029|MI<0.2	NA	NA	NA	0.017518308|MI<0.2	0.053195475|MI<0.2	0.119025678|MI<0.2
CPLX|DNA polymerase III, holoenzyme	dnaX	0.209263765|MI<0.2	0.114145777|MI<0.2	0.070244226|MI<0.2	0.108138986|MI<0.2	0.059628561|MI<0.2	0.274285996|MI<0.2	0.298947408|MI<0.2	0.030885092|MI<0.2	0.104853424|MI<0.2	NA	NA	NA	NA	0.091945573|MI<0.2	0.022204306|MI<0.2	NA	NA	NA	0.023557269|MI<0.2	0.009023873|MI<0.2	NA	NA	NA	0.013254501|MI<0.2	NA	0.018551314|MI<0.2	NA	NA	0.110564672|MI<0.2	0.02016651|MI<0.2	0.166617546|MI<0.2	0.052833553|MI<0.2	NA	0.023363699|MI<0.2	NA	NA	0.026371644|MI<0.2	NA	0.00925753|MI<0.2	NA	NA	0.059045307|MI<0.2	0.056150981|MI<0.2	NA	NA	0.116754179|MI<0.2	0.101757778|MI<0.2	0.069167636|MI<0.2
	dnaN	NA	0.009141932|MI<0.2	NA	0.146311714|MI<0.2	0.200679098|MI<0.2	NA	NA	0.018453298|MI<0.2	0.032825989|MI<0.2	0.104478215|MI<0.2	0.121540681|MI<0.2	0.25366813|MI<0.2	NA	0.051830335|MI<0.2	NA	0.058795535|MI<0.2	0.196276758|MI<0.2	0.06401757|MI<0.2	0.033496297|MI<0.2	0.048703258|MI<0.2	0.243790617|MI<0.2	0.185010199|MI<0.2	NA	NA	NA	NA	0.101249945|MI<0.2	0.05483195|MI<0.2	0.135284333|MI<0.2	0.069460633|MI<0.2	0.146124514|MI<0.2	0.002626828|MI<0.2	0.038603376|MI<0.2	0.069087208|MI<0.2	NA	0.121753807|MI<0.2	0.001392277|MI<0.2	NA	0.00246285|MI<0.2	NA	0.008695417|MI<0.2	0.123239181|MI<0.2	0.016729532|MI<0.2	0.03378353|MI<0.2	NA	NA	NA	NA
	holC	0.224627709|MI<0.2	0.248922137|MI<0.2	0.182511582|MI<0.2	NA	0.001442933|MI<0.2	0.101774856|MI<0.2	0.115468865|MI<0.2	0.307639082|MI<0.2	0.042427379|MI<0.2	0.178572	0.175768398|MI<0.2	0.106174474|MI<0.2	0.383859479|MI<0.2	0.188924678|MI<0.2	0.272942822|MI<0.2	0.359529618|MI<0.2	0.115745807|MI<0.2	0.171786785|MI<0.2	0.024455173|MI<0.2	NA	0.206835383|MI<0.2	0.208314118|MI<0.2	NA	NA	0.043194067|MI<0.2	NA	NA	0.375596239|MI<0.2	0.091978688|MI<0.2	0.257049664|MI<0.2	0.183181263|MI<0.2	0.330793363|MI<0.2	NA	0.134219836|MI<0.2	0.171169813|MI<0.2	0.111124094|MI<0.2	0.201011958|MI<0.2	0.192112656|MI<0.2	0.029728194|MI<0.2	NA	NA	0.208842422|MI<0.2	0.148965632|MI<0.2	0.051542176|MI<0.2	0.167638674|MI<0.2	0.187060602|MI<0.2	NA	0.100100498|MI<0.2
	dnaQ	0.407574948|MI<0.2	0.266829141|MI<0.2	0.267335875|MI<0.2	0.05914301|MI<0.2	0.014630821|MI<0.2	0.280896606|MI<0.2	0.146133004|MI<0.2	0.424676577|MI<0.2	0.278489154|MI<0.2	0.150911065|MI<0.2	0.167230304|MI<0.2	0.136114278|MI<0.2	0.42138877|MI<0.2	0.35635818|MI<0.2	0.101587941|MI<0.2	0.109571484|MI<0.2	0.028080886|MI<0.2	0.161543068|MI<0.2	0.190584678|MI<0.2	0.190311367|MI<0.2	NA	0.097908172|MI<0.2	NA	NA	NA	NA	0.05344028|MI<0.2	0.285521945|MI<0.2	NA	0.107022876|MI<0.2	0.052760128|MI<0.2	0.196238825|MI<0.2	0.055163624|MI<0.2	0.262294759|MI<0.2	0.323071836|MI<0.2	0.335201168|MI<0.2	0.247860952|MI<0.2	0.207230565|MI<0.2	0.268560952|MI<0.2	0.023393729|MI<0.2	NA	0.064520072|MI<0.2	0.076856454|MI<0.2	NA	0.002075831|MI<0.2	0.177800862|MI<0.2	NA	NA
	holA	0.018672175|MI<0.2	NA	NA	0.016308085|MI<0.2	NA	NA	0.024762843|MI<0.2	0.049001895|MI<0.2	NA	0.005875517|MI<0.2	0.02351049|MI<0.2	0.036276115|MI<0.2	NA	0.007800724|MI<0.2	0.001482376|MI<0.2	0.056580399|MI<0.2	0.154947726|MI<0.2	0.114788202|MI<0.2	0.110141	NA	0.017882869|MI<0.2	0.073751102|MI<0.2	0.015588469|MI<0.2	NA	NA	NA	0.00411153	NA	0.000783105|MI<0.2	0.0105424|MI<0.2	0.002658818|MI<0.2	NA	0.119086194|MI<0.2	0.057735881|MI<0.2	NA	0.03376094|MI<0.2	0.068856792|MI<0.2	NA	0.020486509|MI<0.2	0.20041	0.174005602|MI<0.2	0.25979327|MI<0.2	NA	0.053557644|MI<0.2	NA	0.0564794|MI<0.2	0.043793438|MI<0.2	0.004639577|MI<0.2
	dnaE	0.050947193|MI<0.2	0.056818862|MI<0.2	0.011131134|MI<0.2	0.10516101|MI<0.2	0.094311694|MI<0.2	NA	0.043177934|MI<0.2	0.021307175|MI<0.2	NA	NA	NA	0.18947495|MI<0.2	NA	0.047620379|MI<0.2	NA	0.051700719|MI<0.2	0.221263606|MI<0.2	0.034633262|MI<0.2	0.033638781|MI<0.2	0.11650391|MI<0.2	0.116063305|MI<0.2	0.175450559|MI<0.2	NA	NA	0.017900788|MI<0.2	0.037158123|MI<0.2	0.027906171|MI<0.2	0.048372871|MI<0.2	0.074710792|MI<0.2	NA	0.193825481|MI<0.2	0.003410747|MI<0.2	0.040048467|MI<0.2	0.126705535|MI<0.2	NA	NA	0.108021192|MI<0.2	0.118952934|MI<0.2	NA	NA	0.033101026|MI<0.2	0.127815376|MI<0.2	0.017452552|MI<0.2	0.009023158|MI<0.2	NA	0.160633329|MI<0.2	0.076765155|MI<0.2	NA
	holB	0.164316667|MI<0.2	0.16788121|MI<0.2	0.04300963|MI<0.2	0.187668205|MI<0.2	0.049220458|MI<0.2	0.025111468|MI<0.2	0.15405378|MI<0.2	0.043342985|MI<0.2	0.06541828|MI<0.2	NA	NA	0.006624129|MI<0.2	NA	NA	0.017921657|MI<0.2	0.063034628|MI<0.2	NA	0.058644972|MI<0.2	0.024482195|MI<0.2	0.010877975|MI<0.2	0.116214389|MI<0.2	0.11529811|MI<0.2	NA	NA	NA	NA	0.001161079|MI<0.2	NA	0.008684628|MI<0.2	NA	0.173458298|MI<0.2	0.02399094|MI<0.2	0.126500829|MI<0.2	0.206164973|MI<0.2	NA	NA	0.077271171|MI<0.2	0.074703226|MI<0.2	NA	0.096162989|MI<0.2	0.16483418|MI<0.2	0.110057444|MI<0.2	NA	0.089566736|MI<0.2	NA	0.006213098|MI<0.2	0.080474709|MI<0.2	NA
PWY|asparagine degradation I	ansB	0.284651336|MI<0.2	0.08805912|MI<0.2	0.191723273|MI<0.2	NA	NA	0.25093772|MI<0.2	0.082722872|MI<0.2	0.274998122|MI<0.2	0.169039181|MI<0.2	0.059638148|MI<0.2	0.052427748|MI<0.2	NA	0.199239318|MI<0.2	0.091017069|MI<0.2	NA	0.080002099|MI<0.2	NA	0.035475745|MI<0.2	NA	NA	NA	NA	0.038485789|MI<0.2	NA	NA	NA	NA	0.286126614|MI<0.2	0.018396882|MI<0.2	0.19463356|MI<0.2	NA	NA	0.369362385|MI<0.2	0.338394047|MI<0.2	0.083013856|MI<0.2	0.20877846|MI<0.2	0.215045232|MI<0.2	0.065530649|MI<0.2	0.009649769|MI<0.2	NA	NA	NA	0.095496598|MI<0.2	NA	NA	0.138524906|MI<0.2	0.039834063|MI<0.2	NA
	ansA	0.299574492|MI<0.2	0.292639774|MI<0.2	0.303144994|MI<0.2	NA	0.027172268|MI<0.2	0.081206511|MI<0.2	0.137381855|MI<0.2	0.134650971|MI<0.2	0.077158013|MI<0.2	0.152083586|MI<0.2	0.054967504|MI<0.2	0.14350754|MI<0.2	0.271170892|MI<0.2	0.008947665|MI<0.2	0.105119336|MI<0.2	0.180591573|MI<0.2	NA	NA	NA	NA	0.07062624|MI<0.2	0.2419797|MI<0.2	NA	0.05875781|MI<0.2	NA	NA	NA	0.083859514|MI<0.2	0.035503847|MI<0.2	0.186939908|MI<0.2	0.367626807|MI<0.2	0.397811769|MI<0.2	NA	0.138850953|MI<0.2	0.027433741|MI<0.2	0.0108522	0.055415805|MI<0.2	0.184147657|MI<0.2	0.098536166|MI<0.2	0.005856981|MI<0.2	NA	0.139892287|MI<0.2	0.089868509|MI<0.2	NA	NA	0.228549783|MI<0.2	0.060201542|MI<0.2	0.013150175|MI<0.2
CPLX|glycine cleavage system	gcvP	0.023067365|MI<0.2	0.038305852|MI<0.2	0.012548314|MI<0.2	0.259611019|MI<0.2	0.272564945|MI<0.2	NA	0.081465689|MI<0.2	NA	NA	NA	NA	NA	NA	NA	0.049573737|MI<0.2	NA	NA	NA	0.074507298|MI<0.2	NA	NA	0.08741908|MI<0.2	NA	NA	NA	NA	NA	NA	0.048221248|MI<0.2	NA	0.078960828|MI<0.2	NA	0.078425765|MI<0.2	NA	NA	NA	0.086721288|MI<0.2	NA	0.09144258|MI<0.2	NA	NA	0.005764407|MI<0.2	NA	0.111653738|MI<0.2	NA	0.036271301|MI<0.2	NA	0.053289606|MI<0.2
	gcvH	0.091363264|MI<0.2	0.037762725|MI<0.2	0.014083579|MI<0.2	0.057438679|MI<0.2	0.021935667|MI<0.2	0.106370325|MI<0.2	0.028549454|MI<0.2	0.02155278|MI<0.2	0.07514091|MI<0.2	0.188554082|MI<0.2	0.127932073|MI<0.2	0.179088004|MI<0.2	0.235371439|MI<0.2	NA	0.043990054|MI<0.2	0.150897845|MI<0.2	NA	0.06695721|MI<0.2	NA	NA	0.142309091|MI<0.2	0.203056321|MI<0.2	0.001768416|MI<0.2	0.02125229|MI<0.2	0.094275022|MI<0.2	0.003659272|MI<0.2	NA	0.091700818|MI<0.2	0.030205042|MI<0.2	0.116854505|MI<0.2	0.355039281|MI<0.2	0.525122538|MI<0.2	NA	0.076674028|MI<0.2	0.001552317|MI<0.2	NA	0.08952129|MI<0.2	0.21662731|MI<0.2	0.060366008|MI<0.2	0.061525141|MI<0.2	NA	0.049120232|MI<0.2	0.099903004|MI<0.2	0.126587823|MI<0.2	0.136535506|MI<0.2	0.164034668|MI<0.2	NA	0.140394699|MI<0.2
	gcvT	0.045061922|MI<0.2	0.145250313|MI<0.2	0.261705048|MI<0.2	NA	0.037900881|MI<0.2	NA	NA	0.09688696|MI<0.2	NA	0.206695426|MI<0.2	0.155715274|MI<0.2	0.14752995|MI<0.2	0.172276582|MI<0.2	0.210119679|MI<0.2	0.072377539|MI<0.2	0.20989966|MI<0.2	0.089914246|MI<0.2	0.086863472|MI<0.2	NA	NA	0.19129595|MI<0.2	0.176599447|MI<0.2	NA	0.073974407|MI<0.2	NA	NA	0.086397061|MI<0.2	0.2264109|MI<0.2	0.189885062|MI<0.2	0.047806121|MI<0.2	0.215756118|MI<0.2	0.452221716|MI<0.2	NA	0.027460903|MI<0.2	0.279070652|MI<0.2	NA	0.018207991|MI<0.2	0.117974788|MI<0.2	0.056011216|MI<0.2	0.105563333|MI<0.2	0.160551601|MI<0.2	NA	0.063184534|MI<0.2	NA	NA	0.007207771|MI<0.2	NA	0.003047241|MI<0.2
PWY|arginine degradation III (arginine decarboxylase/agmatinase pathway)	speB	0.307488101|MI<0.2	0.2781	0.235970232|MI<0.2	NA	0.130166	0.285562528|MI<0.2	0.165552933|MI<0.2	0.292512663|MI<0.2	0.293823523|MI<0.2	0.394454153|MI<0.2	0.301420574|MI<0.2	0.298663014|MI<0.2	0.249148281|MI<0.2	0.169011901|MI<0.2	0.16013372|MI<0.2	0.208249956|MI<0.2	0.141950134|MI<0.2	0.159385655|MI<0.2	0.053581409|MI<0.2	NA	0.142061436|MI<0.2	0.180084259|MI<0.2	0.014359214|MI<0.2	0.089593074|MI<0.2	0.042210582|MI<0.2	0.138607203|MI<0.2	0.173926719|MI<0.2	0.470881853|MI<0.2	0.231203671|MI<0.2	0.336860628|MI<0.2	0.026560396|MI<0.2	0.13143525|MI<0.2	NA	0.083331477|MI<0.2	0.303749163|MI<0.2	0.360674437|MI<0.2	0.025248942|MI<0.2	0.055741435|MI<0.2	NA	NA	NA	NA	0.025060456|MI<0.2	NA	0.028217965|MI<0.2	0.245437683|MI<0.2	NA	0.042092016|MI<0.2
	speA	0.436126236|MI<0.2	0.263126359|MI<0.2	0.307039716|MI<0.2	0.106025781|MI<0.2	0.134109278|MI<0.2	0.362140559|MI<0.2	0.226693153|MI<0.2	0.231674008|MI<0.2	0.250128852|MI<0.2	0.227871155|MI<0.2	0.143081403|MI<0.2	0.096470125|MI<0.2	0.317878282|MI<0.2	0.319943716|MI<0.2	0.191386387|MI<0.2	0.086412183|MI<0.2	0.002351699|MI<0.2	0.231313989|MI<0.2	0.16835458|MI<0.2	NA	NA	NA	0.142848963|MI<0.2	0.179206788|MI<0.2	0.107108712|MI<0.2	0.01558429|MI<0.2	0.256294848|MI<0.2	0.500340361|MI<0.2	0.287271622|MI<0.2	0.393997431|MI<0.2	NA	0.168579386|MI<0.2	NA	0.009904436|MI<0.2	0.420517521|MI<0.2	0.346227888|MI<0.2	0.178170358|MI<0.2	0.044180688|MI<0.2	NA	NA	NA	NA	0.098090509|MI<0.2	NA	NA	0.257808196|MI<0.2	NA	0.032395251|MI<0.2
	adiA	NA	NA	NA	NA	NA	NA	NA	NA	NA	0.03047445|MI<0.2	NA	0.188156975|MI<0.2	NA	NA	NA	0.050754008|MI<0.2	0.236457737|MI<0.2	0.287264746|MI<0.2	NA	NA	NA	0.11973652|MI<0.2	0.000491828|MI<0.2	0.025013347|MI<0.2	0.105512056|MI<0.2	0.101879894|MI<0.2	0.097571171|MI<0.2	NA	0.005372363|MI<0.2	NA	0.006596318|MI<0.2	0.070150741|MI<0.2	NA	NA	0.074566272|MI<0.2	NA	NA	NA	NA	0.078115565|MI<0.2	0.176882833|MI<0.2	0.130456515|MI<0.2	0.01592294|MI<0.2	0.099764852|MI<0.2	0.030602049|MI<0.2	NA	NA	0.066620001|MI<0.2
PWY|galactose degradation I (Leloir pathway)	galM	0.043915626|MI<0.2	0.074717244|MI<0.2	0.062995453|MI<0.2	0.067576333|MI<0.2	NA	NA	NA	0.199848723|MI<0.2	0.011805979|MI<0.2	0.131025789|MI<0.2	0.156543919|MI<0.2	0.189395374|MI<0.2	0.095891003|MI<0.2	0.070191882|MI<0.2	NA	0.059980845|MI<0.2	0.130297057|MI<0.2	0.144959518|MI<0.2	0.260828135|MI<0.2	0.238587108|MI<0.2	NA	0.094239512|MI<0.2	NA	NA	NA	NA	0.157999547|MI<0.2	NA	0.154300296|MI<0.2	0.132828657|MI<0.2	0.095885059|MI<0.2	0.072980014|MI<0.2	0.157169977|MI<0.2	0.29167117|MI<0.2	0.051653771|MI<0.2	0.053161463|MI<0.2	0.052458972|MI<0.2	0.023060041|MI<0.2	0.110359191|MI<0.2	0.080195888|MI<0.2	0.074448834|MI<0.2	0.079733814|MI<0.2	0.089107938|MI<0.2	0.043272641|MI<0.2	0.070372162|MI<0.2	0.12157984|MI<0.2	0.029361888|MI<0.2	NA
	galK	0.021890636|MI<0.2	0.176553828|MI<0.2	0.178151113|MI<0.2	0.165079151|MI<0.2	0.17379942|MI<0.2	NA	NA	0.022420906|MI<0.2	0.021551418|MI<0.2	0.139485301|MI<0.2	0.097276614|MI<0.2	0.095597518|MI<0.2	0.0820406	0.255781168|MI<0.2	0.124779815|MI<0.2	0.175423849|MI<0.2	NA	0.029901116|MI<0.2	NA	NA	0.025942001|MI<0.2	0.107430279|MI<0.2	NA	NA	NA	NA	0.009209777|MI<0.2	0.127617422|MI<0.2	0.482537593|MI<0.2	0.295993277|MI<0.2	0.065283329|MI<0.2	0.155836428|MI<0.2	NA	0.052038415|MI<0.2	0.271751503|MI<0.2	0.117409426|MI<0.2	NA	0.102169005|MI<0.2	NA	NA	0.08375106|MI<0.2	0.021548392|MI<0.2	0.090854761|MI<0.2	NA	0.052377964|MI<0.2	0.166398068|MI<0.2	0.037455723|MI<0.2	NA
	ycjU	0.125675341|MI<0.2	0.217811	0.118005096|MI<0.2	0.038595957|MI<0.2	NA	0.182244356|MI<0.2	0.269799505|MI<0.2	0.140999648|MI<0.2	0.147531949|MI<0.2	0.238832064|MI<0.2	0.140581	NA	0.183930914|MI<0.2	NA	0.295990953|MI<0.2	0.287207398|MI<0.2	NA	NA	0.191839258|MI<0.2	0.096285484|MI<0.2	0.161135888|MI<0.2	0.094099932|MI<0.2	NA	0.10048	NA	NA	NA	0.099308516|MI<0.2	0.203312023|MI<0.2	0.271358	0.084995702|MI<0.2	0.35128694|MI<0.2	NA	0.157190266|MI<0.2	0.133192795|MI<0.2	0.059590319|MI<0.2	0.085464545|MI<0.2	0.063827564|MI<0.2	0.0535427	NA	NA	0.208922711|MI<0.2	0.200813122|MI<0.2	0.145151077|MI<0.2	0.263109016|MI<0.2	0.218920984|MI<0.2	0.073934287|MI<0.2	0.201475644|MI<0.2
	galE	0.445848171|MI<0.2	0.432294924|MI<0.2	0.492938905|MI<0.2	0.06590146|MI<0.2	0.101022419|MI<0.2	0.373071048|MI<0.2	0.279326037|MI<0.2	0.493966723|MI<0.2	0.448808937|MI<0.2	0.357055422|MI<0.2	0.263324031|MI<0.2	0.11420809|MI<0.2	0.505434841|MI<0.2	0.369900755|MI<0.2	0.474639871|MI<0.2	0.369776222|MI<0.2	NA	0.162125794|MI<0.2	0.314780605|MI<0.2	0.008224121|MI<0.2	NA	NA	0.081921548|MI<0.2	0.185884844|MI<0.2	0.048174057|MI<0.2	NA	0.176406486|MI<0.2	0.532802897|MI<0.2	0.211736854|MI<0.2	0.473806907|MI<0.2	NA	0.195815057|MI<0.2	0.016295352|MI<0.2	0.224398604|MI<0.2	0.417949757|MI<0.2	0.409206163|MI<0.2	0.014981868|MI<0.2	0.06470436|MI<0.2	NA	NA	NA	NA	0.257589681|MI<0.2	0.032744158|MI<0.2	0.21091741|MI<0.2	0.377302534|MI<0.2	0.014865949|MI<0.2	0.034879775|MI<0.2
	galT	NA	NA	NA	0.176114132|MI<0.2	0.23194776|MI<0.2	NA	NA	NA	NA	NA	NA	0.029137457|MI<0.2	NA	0.037884741|MI<0.2	NA	NA	0.114937368|MI<0.2	0.037610065|MI<0.2	0.0517453	NA	0.050360452|MI<0.2	0.028068971|MI<0.2	NA	NA	NA	NA	0.020072823|MI<0.2	0.050290759|MI<0.2	0.339449	0.123163894|MI<0.2	0.010369871|MI<0.2	NA	0.14800147|MI<0.2	0.09593869|MI<0.2	0.052947016|MI<0.2	0.176852369|MI<0.2	NA	NA	0.067305261|MI<0.2	0.113775751|MI<0.2	0.164835068|MI<0.2	0.04338663|MI<0.2	NA	0.088636068|MI<0.2	NA	NA	NA	NA
CPLX|gsiABCD glutathione ABC transporter	yliD	0.18605291|MI<0.2	0.288001161|MI<0.2	0.251964266|MI<0.2	0.205230482|MI<0.2	0.107816525|MI<0.2	0.171712598|MI<0.2	0.178145743|MI<0.2	0.03059345|MI<0.2	0.087239539|MI<0.2	0.160590708|MI<0.2	0.124006897|MI<0.2	0.091798541|MI<0.2	0.209205121|MI<0.2	0.274534347|MI<0.2	0.118028284|MI<0.2	0.10541231|MI<0.2	NA	0.035502262|MI<0.2	0.104046848|MI<0.2	0.05476362|MI<0.2	NA	NA	0.041805328|MI<0.2	0.064620458|MI<0.2	0.180660061|MI<0.2	NA	0.042887758|MI<0.2	0.233077725|MI<0.2	0.046674843|MI<0.2	0.042195682|MI<0.2	NA	0.017756595|MI<0.2	NA	0.061076006|MI<0.2	0.209307498|MI<0.2	0.190232139|MI<0.2	0.208097941|MI<0.2	0.286981492|MI<0.2	0.061825729|MI<0.2	0.061522552|MI<0.2	0.003379145|MI<0.2	NA	0.091716734|MI<0.2	NA	NA	0.260745216|MI<0.2	NA	NA
	yliB	0.340261586|MI<0.2	0.406125991|MI<0.2	0.492463773|MI<0.2	NA	0.02421614|MI<0.2	0.27622986|MI<0.2	0.199282946|MI<0.2	0.457878548|MI<0.2	0.317683079|MI<0.2	0.511186364|MI<0.2	0.412997738|MI<0.2	0.291429242|MI<0.2	0.442426	0.315911566|MI<0.2	0.467777844|MI<0.2	0.516516712|MI<0.2	0.065685014|MI<0.2	0.166026834|MI<0.2	0.129955438|MI<0.2	0.053816622|MI<0.2	0.009512562|MI<0.2	0.284347841|MI<0.2	NA	0.099774774|MI<0.2	NA	NA	0.114053951|MI<0.2	0.384794401|MI<0.2	0.1578962|MI<0.2	0.339578783|MI<0.2	0.058591656|MI<0.2	0.305462726|MI<0.2	NA	0.20684663|MI<0.2	0.260225872|MI<0.2	0.239091253|MI<0.2	NA	0.18787146|MI<0.2	0.077337221|MI<0.2	0.063906816|MI<0.2	NA	NA	0.230995608|MI<0.2	0.070249985|MI<0.2	0.11013677|MI<0.2	0.466604266|MI<0.2	0.01520197|MI<0.2	NA
	yliC	0.044835013|MI<0.2	0.048257596|MI<0.2	0.211015228|MI<0.2	0.070357594|MI<0.2	0.114791129|MI<0.2	NA	NA	NA	NA	NA	NA	0.123116903|MI<0.2	0.089129589|MI<0.2	0.231991194|MI<0.2	NA	0.05191847|MI<0.2	0.151805849|MI<0.2	0.214243037|MI<0.2	NA	0.085719383|MI<0.2	0.004402099|MI<0.2	0.08974507|MI<0.2	NA	NA	NA	NA	0.083802673|MI<0.2	0.029230765|MI<0.2	0.146067745|MI<0.2	NA	0.056157591|MI<0.2	0.046746103|MI<0.2	0.03796861|MI<0.2	NA	0.098793901|MI<0.2	NA	NA	0.027824576|MI<0.2	0.079029638|MI<0.2	0.090242747|MI<0.2	0.198823	NA	NA	NA	NA	0.040865172|MI<0.2	NA	NA
CPLX|NAD-dependent dihydropyrimidine dehydrogenase	yeiT	0.075640826|MI<0.2	0.097881894|MI<0.2	0.050014703|MI<0.2	NA	NA	0.006871592|MI<0.2	0.030469015|MI<0.2	0.243652697|MI<0.2	0.038129802|MI<0.2	0.198050956|MI<0.2	0.241031646|MI<0.2	0.05358661|MI<0.2	0.218953257|MI<0.2	0.017594446|MI<0.2	0.105293087|MI<0.2	0.181798452|MI<0.2	0.185746982|MI<0.2	0.312759447|MI<0.2	0.144119903|MI<0.2	0.156172258|MI<0.2	0.133581383|MI<0.2	0.181540724|MI<0.2	NA	NA	NA	NA	0.253974458|MI<0.2	0.252230366|MI<0.2	0.028734839|MI<0.2	NA	0.164206706|MI<0.2	0.152249	0.003642615|MI<0.2	0.05649651|MI<0.2	0.002795413|MI<0.2	NA	0.155916102|MI<0.2	0.048508417|MI<0.2	0.10873334|MI<0.2	NA	0.024934549|MI<0.2	0.092421299|MI<0.2	0.103539543|MI<0.2	0.130375173|MI<0.2	0.186859416|MI<0.2	0.144375938|MI<0.2	0.088439872|MI<0.2	0.142022725|MI<0.2
	yeiA	0.297198151|MI<0.2	0.275016	0.260766126|MI<0.2	NA	0.103174	0.204822013|MI<0.2	0.180303377|MI<0.2	0.326413376|MI<0.2	0.260227925|MI<0.2	0.26248733|MI<0.2	0.202059681|MI<0.2	0.155087893|MI<0.2	0.252017975|MI<0.2	0.1359463|MI<0.2	0.267356314|MI<0.2	0.210239867|MI<0.2	0.200925321|MI<0.2	0.221765825|MI<0.2	0.194794762|MI<0.2	NA	0.005006445|MI<0.2	NA	0.068070613|MI<0.2	0.147078378|MI<0.2	NA	0.117346353|MI<0.2	0.149008948|MI<0.2	0.280739793|MI<0.2	0.133409502|MI<0.2	0.196301015|MI<0.2	0.126454603|MI<0.2	0.006506729|MI<0.2	0.1310449|MI<0.2	0.125669359|MI<0.2	0.076134511|MI<0.2	0.285068296|MI<0.2	0.091107997|MI<0.2	0.004797183|MI<0.2	NA	NA	NA	NA	0.119499191|MI<0.2	NA	NA	0.277029704|MI<0.2	0.076287551|MI<0.2	NA
PWY|pyrimidine deoxyribonucleotides <i>de novo</i> biosynthesis	tmk	NA	NA	NA	0.226823273|MI<0.2	0.145305467|MI<0.2	NA	NA	0.003624734|MI<0.2	NA	NA	NA	0.157016122|MI<0.2	0.040781131|MI<0.2	0.046040206|MI<0.2	NA	0.111454436|MI<0.2	0.186394108|MI<0.2	0.088702515|MI<0.2	0.01998709|MI<0.2	0.03418023|MI<0.2	0.357535542|MI<0.2	0.276610425|MI<0.2	NA	NA	NA	NA	NA	NA	0.238849272|MI<0.2	NA	0.25051594|MI<0.2	0.143356028|MI<0.2	0.265811301|MI<0.2	0.280243905|MI<0.2	0.006370127|MI<0.2	0.004641029|MI<0.2	0.144752258|MI<0.2	0.127327283|MI<0.2	0.115567625|MI<0.2	0.174464045|MI<0.2	0.263322051|MI<0.2	0.111776673|MI<0.2	NA	0.201488072|MI<0.2	NA	NA	0.003652966|MI<0.2	NA
	dut	0.0581489	0.072142694|MI<0.2	NA	0.034885707|MI<0.2	0.031379189|MI<0.2	0.043924867|MI<0.2	0.073313459|MI<0.2	0.180483858|MI<0.2	0.0948135	0.154726	0.171657748|MI<0.2	0.210755448|MI<0.2	0.07885726|MI<0.2	0.145895056|MI<0.2	NA	0.100144448|MI<0.2	0.057670146|MI<0.2	0.001623449|MI<0.2	NA	0.01622226|MI<0.2	0.092520704|MI<0.2	0.127204229|MI<0.2	NA	NA	NA	NA	0.10867438|MI<0.2	0.120579303|MI<0.2	0.120864953|MI<0.2	0.144391166|MI<0.2	0.162984991|MI<0.2	0.072370237|MI<0.2	0.005107696|MI<0.2	0.157173943|MI<0.2	0.022569819|MI<0.2	0.228760813|MI<0.2	0.133833253|MI<0.2	0.096903571|MI<0.2	0.035257	NA	NA	0.090156906|MI<0.2	0.029971984|MI<0.2	NA	NA	0.033693786|MI<0.2	0.00665089|MI<0.2	NA
	yfaO	NA	0.022209232|MI<0.2	NA	0.143451198|MI<0.2	0.052333283|MI<0.2	NA	NA	NA	NA	NA	NA	0.166959071|MI<0.2	NA	NA	NA	0.004461222|MI<0.2	0.006105658|MI<0.2	0.029271192|MI<0.2	0.132221263|MI<0.2	0.236718926|MI<0.2	0.038377205|MI<0.2	0.278861666|MI<0.2	NA	NA	NA	NA	NA	NA	NA	NA	0.092390062|MI<0.2	NA	0.023825516|MI<0.2	0.10087773|MI<0.2	NA	NA	0.236698588|MI<0.2	0.257635519|MI<0.2	0.103424485|MI<0.2	0.16080483|MI<0.2	0.123661535|MI<0.2	0.346340414|MI<0.2	0.204562939|MI<0.2	0.206954174|MI<0.2	0.072106322|MI<0.2	0.121957208|MI<0.2	0.130566668|MI<0.2	0.067972747|MI<0.2
PWY|tRNA charging pathway	tyrS	0.083976742|MI<0.2	0.110998722|MI<0.2	0.03617875|MI<0.2	0.038211085|MI<0.2	NA	0.128490025|MI<0.2	0.115953467|MI<0.2	NA	NA	NA	0.005722355|MI<0.2	0.041297968|MI<0.2	NA	NA	NA	0.16177761|MI<0.2	NA	NA	0.097126572|MI<0.2	0.154177122|MI<0.2	0.02019187|MI<0.2	0.169315671|MI<0.2	NA	NA	NA	0.058007093|MI<0.2	NA	NA	NA	NA	0.198377443|MI<0.2	0.048251271|MI<0.2	NA	NA	NA	NA	0.106468291|MI<0.2	0.130781568|MI<0.2	0.018103732|MI<0.2	0.029254963|MI<0.2	NA	0.113056118|MI<0.2	0.000315133|MI<0.2	NA	NA	0.358510378|MI<0.2	0.091301355|MI<0.2	0.002286056|MI<0.2
	lysS	NA	NA	NA	0.144408583|MI<0.2	NA	NA	NA	NA	NA	NA	NA	0.057460179|MI<0.2	NA	NA	NA	NA	0.124213685|MI<0.2	0.019303744|MI<0.2	NA	0.025399375|MI<0.2	0.050392749|MI<0.2	0.083476683|MI<0.2	0.049729754|MI<0.2	NA	0.040790874|MI<0.2	NA	NA	NA	NA	NA	NA	NA	NA	NA	0.037701401|MI<0.2	NA	NA	NA	0.118174763|MI<0.2	0.149416922|MI<0.2	0.262296686|MI<0.2	NA	NA	0.100064717|MI<0.2	NA	NA	0.147154694|MI<0.2	0.157595867|MI<0.2
	proS	NA	0.005235124|MI<0.2	NA	0.256312259|MI<0.2	0.140374438|MI<0.2	NA	NA	NA	NA	NA	NA	0.099663727|MI<0.2	NA	NA	0.03418858|MI<0.2	NA	0.00865553|MI<0.2	NA	NA	0.056235032|MI<0.2	0.121487838|MI<0.2	0.147735765|MI<0.2	NA	NA	NA	NA	NA	NA	0.033653091|MI<0.2	NA	0.152983464|MI<0.2	0.024769926|MI<0.2	0.03925926|MI<0.2	0.097173904|MI<0.2	NA	0.000556358|MI<0.2	NA	0.046145719|MI<0.2	0.0158911|MI<0.2	0.156647564|MI<0.2	0.100956517|MI<0.2	0.107652476|MI<0.2	NA	NA	NA	0.031724862|MI<0.2	0.06222332|MI<0.2	0.028837375|MI<0.2
	hisS	NA	NA	NA	0.062083173|MI<0.2	0.068330128|MI<0.2	NA	NA	NA	NA	NA	NA	0.163056055|MI<0.2	NA	NA	NA	NA	0.127360647|MI<0.2	NA	0.051371921|MI<0.2	0.073125531|MI<0.2	0.264370559|MI<0.2	0.211096875|MI<0.2	NA	NA	NA	NA	NA	NA	0.079639192|MI<0.2	NA	0.12330712|MI<0.2	NA	0.257081766|MI<0.2	0.191686349|MI<0.2	NA	NA	0.074574614|MI<0.2	NA	0.048387813|MI<0.2	0.109875249|MI<0.2	0.190293667|MI<0.2	0.207912196|MI<0.2	NA	NA	NA	0.031392363|MI<0.2	0.265277739|MI<0.2	0.189720473|MI<0.2
	glnS	NA	NA	NA	0.140658345|MI<0.2	NA	NA	NA	NA	NA	NA	NA	0.093546683|MI<0.2	0.039069886|MI<0.2	0.051485812|MI<0.2	NA	NA	0.132125084|MI<0.2	0.169188507|MI<0.2	0.023636472|MI<0.2	NA	0.045766436|MI<0.2	0.060577563|MI<0.2	NA	NA	NA	NA	0.054021992|MI<0.2	NA	0.017343043|MI<0.2	NA	0.098857674|MI<0.2	NA	0.182451049|MI<0.2	0.049078126|MI<0.2	0.004531761|MI<0.2	NA	0.019354527|MI<0.2	NA	0.00926061|MI<0.2	0.086619574|MI<0.2	0.132744025|MI<0.2	0.182205602|MI<0.2	NA	0.015229772|MI<0.2	NA	NA	NA	NA
	aspS	NA	0.04854915|MI<0.2	NA	0.012321345|MI<0.2	0.044756966|MI<0.2	0.019618742|MI<0.2	NA	NA	NA	NA	NA	0.099032724|MI<0.2	NA	NA	NA	0.085776538|MI<0.2	0.144140326|MI<0.2	NA	NA	0.031837263|MI<0.2	0.148389843|MI<0.2	0.204232527|MI<0.2	NA	NA	NA	NA	0.005529979|MI<0.2	NA	0.091073796|MI<0.2	NA	0.046858104|MI<0.2	NA	0.027440143|MI<0.2	0.085300499|MI<0.2	NA	NA	0.040672339|MI<0.2	0.024724921|MI<0.2	0.0638756|MI<0.2	0.000816617|MI<0.2	0.063775047|MI<0.2	0.0051807|MI<0.2	NA	NA	NA	0.063778638|MI<0.2	0.080872733|MI<0.2	NA
	thrS	0.063414282|MI<0.2	0.065872853|MI<0.2	NA	NA	NA	0.167636095|MI<0.2	0.130084472|MI<0.2	NA	NA	NA	NA	NA	NA	NA	NA	0.067460543|MI<0.2	NA	NA	NA	0.03755465|MI<0.2	NA	0.089912228|MI<0.2	0.125335051|MI<0.2	NA	NA	0.075664421|MI<0.2	NA	NA	NA	NA	0.0222892|MI<0.2	0.065542489|MI<0.2	NA	NA	NA	NA	0.235846677|MI<0.2	0.163695233|MI<0.2	NA	NA	NA	0.1174049|MI<0.2	0.048329895|MI<0.2	NA	0.056307212|MI<0.2	0.110764734|MI<0.2	0.000220267|MI<0.2	NA
	lysU	0.262900852|MI<0.2	0.251565386|MI<0.2	0.230811693|MI<0.2	0.036808034|MI<0.2	0.025685134|MI<0.2	0.326336492|MI<0.2	0.184936848|MI<0.2	0.117575361|MI<0.2	0.217174705|MI<0.2	0.249672474|MI<0.2	0.173031967|MI<0.2	0.078690076|MI<0.2	0.256632036|MI<0.2	0.065923694|MI<0.2	0.180761873|MI<0.2	0.031613597|MI<0.2	NA	0.195625232|MI<0.2	0.035425276|MI<0.2	NA	NA	NA	0.144355699|MI<0.2	0.014676171|MI<0.2	0.064724178|MI<0.2	0.120395528|MI<0.2	0.209686405|MI<0.2	0.279398803|MI<0.2	NA	0.168181295|MI<0.2	0.00616646|MI<0.2	0.077544105|MI<0.2	0.080697219|MI<0.2	0.114737424|MI<0.2	0.065982918|MI<0.2	0.109233821|MI<0.2	NA	NA	0.020644015|MI<0.2	NA	NA	NA	NA	NA	0.029116989|MI<0.2	0.161115755|MI<0.2	NA	0.102090142|MI<0.2
	cysS	NA	NA	NA	0.19171283|MI<0.2	0.112711685|MI<0.2	NA	NA	0.07249423|MI<0.2	0.134815224|MI<0.2	NA	0.070246054|MI<0.2	0.120770194|MI<0.2	0.072062279|MI<0.2	0.084105433|MI<0.2	NA	NA	0.085266208|MI<0.2	0.007035844|MI<0.2	0.023646996|MI<0.2	0.085430252|MI<0.2	0.134232529|MI<0.2	0.099043931|MI<0.2	NA	NA	NA	NA	0.072027184|MI<0.2	NA	0.068615754|MI<0.2	NA	0.290390187|MI<0.2	0.063022105|MI<0.2	0.296243953|MI<0.2	0.178445216|MI<0.2	0.053251508|MI<0.2	0.02859432|MI<0.2	NA	NA	0.14931186|MI<0.2	0.023386633|MI<0.2	0.117996357|MI<0.2	NA	NA	0.016527698|MI<0.2	NA	NA	NA	NA
	valS	0.217731852|MI<0.2	0.137259112|MI<0.2	0.006781944|MI<0.2	0.045591764|MI<0.2	0.035608091|MI<0.2	0.221774125|MI<0.2	0.133392302|MI<0.2	0.016010982|MI<0.2	0.132680911|MI<0.2	0.052055118|MI<0.2	0.037698628|MI<0.2	NA	0.052442503|MI<0.2	0.121497841|MI<0.2	0.165514858|MI<0.2	NA	NA	0.106529357|MI<0.2	0.01950707|MI<0.2	0.052387192|MI<0.2	NA	NA	0.052930114|MI<0.2	NA	0.029926877|MI<0.2	0.081869905|MI<0.2	0.156120575|MI<0.2	0.084871237|MI<0.2	0.107075461|MI<0.2	0.119735419|MI<0.2	NA	0.021680591|MI<0.2	NA	NA	0.026752247|MI<0.2	0.024124904|MI<0.2	0.039402944|MI<0.2	NA	NA	NA	NA	0.067688822|MI<0.2	0.029971869|MI<0.2	NA	NA	0.105417602|MI<0.2	0.026139814|MI<0.2	NA
	trpS	0.042398345|MI<0.2	NA	NA	0.173246879|MI<0.2	0.106379175|MI<0.2	NA	NA	0.064204267|MI<0.2	NA	0.143503739|MI<0.2	0.185432001|MI<0.2	0.214279399|MI<0.2	0.003942056|MI<0.2	0.160406928|MI<0.2	NA	0.072842692|MI<0.2	0.187836803|MI<0.2	0.069996938|MI<0.2	NA	NA	0.215106778|MI<0.2	0.086581571|MI<0.2	NA	0.031714523|MI<0.2	0.099875909|MI<0.2	NA	0.092253776|MI<0.2	0.083200521|MI<0.2	0.289103369|MI<0.2	0.183685774|MI<0.2	0.146658356|MI<0.2	0.072458898|MI<0.2	NA	NA	0.182272567|MI<0.2	0.098310774|MI<0.2	0.124975757|MI<0.2	0.044265269|MI<0.2	0.094569151|MI<0.2	NA	0.00584361|MI<0.2	NA	NA	0.036900938|MI<0.2	NA	NA	0.083717376|MI<0.2	0.157113307|MI<0.2
	leuS	0.069662323|MI<0.2	0.098439736|MI<0.2	0.022628126|MI<0.2	0.293199216|MI<0.2	0.170357274|MI<0.2	NA	0.156659361|MI<0.2	0.040145509|MI<0.2	0.181209312|MI<0.2	NA	NA	0.133279251|MI<0.2	NA	NA	0.007988427|MI<0.2	NA	NA	NA	0.096497066|MI<0.2	0.183413824|MI<0.2	0.030473626|MI<0.2	0.183982247|MI<0.2	NA	NA	NA	NA	NA	NA	0.027448593|MI<0.2	NA	0.231247675|MI<0.2	NA	0.225146896|MI<0.2	0.195772596|MI<0.2	NA	NA	NA	0.069807301|MI<0.2	0.088665033|MI<0.2	0.119138881|MI<0.2	0.180216299|MI<0.2	NA	NA	0.105707047|MI<0.2	NA	0.045017386|MI<0.2	0.004554691|MI<0.2	NA
CPLX|dimethyl sulfoxide reductase	dmsB	0.033039482|MI<0.2	NA	NA	0.106593601|MI<0.2	0.144731702|MI<0.2	NA	0.00866807|MI<0.2	0.052990496|MI<0.2	0.220690822|MI<0.2	0.007905064|MI<0.2	0.04970559|MI<0.2	NA	0.0313069	0.038830602|MI<0.2	0.054975493|MI<0.2	NA	NA	0.032381987|MI<0.2	0.180547	0.068470753|MI<0.2	NA	NA	0.006992225|MI<0.2	NA	NA	NA	0.242552	0.005571936|MI<0.2	0.108065017|MI<0.2	0.085598729|MI<0.2	NA	NA	0.148170493|MI<0.2	NA	0.109606774|MI<0.2	0.10132159|MI<0.2	NA	NA	NA	NA	NA	NA	0.038631502|MI<0.2	0.135860119|MI<0.2	0.02701723|MI<0.2	NA	NA	NA
	dmsC	0.236649145|MI<0.2	0.350503	0.398846359|MI<0.2	0.279200492|MI<0.2	0.143104537|MI<0.2	0.066912617|MI<0.2	0.165854833|MI<0.2	0.229860545|MI<0.2	0.15232741|MI<0.2	0.225400616|MI<0.2	0.199769426|MI<0.2	0.043485441|MI<0.2	0.238700112|MI<0.2	0.413961439|MI<0.2	0.187014055|MI<0.2	0.158828258|MI<0.2	NA	0.090763452|MI<0.2	0.155128	0.183034081|MI<0.2	NA	0.041914488|MI<0.2	NA	NA	NA	NA	0.166223498|MI<0.2	0.097962428|MI<0.2	0.125276954|MI<0.2	0.125747349|MI<0.2	0.101215003|MI<0.2	0.155781155|MI<0.2	NA	0.151768049|MI<0.2	0.297366708|MI<0.2	0.131835638|MI<0.2	NA	NA	0.245705692|MI<0.2	0.190219	0.217997986|MI<0.2	NA	0.018319196|MI<0.2	NA	NA	0.225024697|MI<0.2	0.038828318|MI<0.2	NA
CPLX|EIIChb	chbB	0.013626301|MI<0.2	0.111957	0.060274418|MI<0.2	0.18913541|MI<0.2	0.00980588	NA	0.031500777|MI<0.2	NA	NA	NA	NA	0.03981929|MI<0.2	NA	NA	NA	0.091232996|MI<0.2	NA	NA	0.0823787	0.225372508|MI<0.2	0.171590878|MI<0.2	0.083030633|MI<0.2	NA	NA	NA	0.037959129|MI<0.2	NA	NA	NA	NA	0.169096472|MI<0.2	0.02991031|MI<0.2	0.110685533|MI<0.2	0.026534306|MI<0.2	NA	NA	NA	0.16465323|MI<0.2	0.149424149|MI<0.2	0.156477	0.164042443|MI<0.2	0.196478509|MI<0.2	NA	0.030606961|MI<0.2	0.019739155|MI<0.2	0.219423243|MI<0.2	0.160433142|MI<0.2	0.0805036
	chbA	0.212836498|MI<0.2	0.267571	0.353257	NA	NA	0.136356617|MI<0.2	0.12784234|MI<0.2	0.134987774|MI<0.2	0.100244	0.114535754|MI<0.2	0.151808	0.035501828|MI<0.2	0.08721745|MI<0.2	0.321512566|MI<0.2	0.193569018|MI<0.2	0.247646635|MI<0.2	0.00746524	0.18415123|MI<0.2	0.069092982|MI<0.2	0.141686505|MI<0.2	NA	NA	NA	0.0347022	NA	NA	0.12575	0.127374875|MI<0.2	0.117619333|MI<0.2	0.024343548|MI<0.2	0.060489722|MI<0.2	0.068554251|MI<0.2	NA	NA	NA	NA	0.034685354|MI<0.2	0.088592752|MI<0.2	0.060475335|MI<0.2	NA	NA	0.020113124|MI<0.2	0.127693511|MI<0.2	NA	NA	0.286855842|MI<0.2	0.079532288|MI<0.2	NA
	chbC	NA	NA	NA	NA	NA	NA	NA	NA	NA	NA	NA	NA	NA	NA	NA	0.038684367|MI<0.2	NA	NA	NA	NA	0.287595935|MI<0.2	0.173449475|MI<0.2	NA	NA	0.029052956|MI<0.2	NA	NA	NA	NA	NA	0.126275013|MI<0.2	0.019863334|MI<0.2	NA	NA	NA	NA	NA	0.044061607|MI<0.2	NA	0.161167	0.262223319|MI<0.2	NA	NA	0.192156709|MI<0.2	NA	NA	0.048795654|MI<0.2	0.124057544|MI<0.2
CPLX|potassium ion P-type ATPase transporter	kdpA	0.436887993|MI<0.2	0.437076783|MI<0.2	0.513195371|MI<0.2	0.005191801|MI<0.2	0.110278277|MI<0.2	0.281804806|MI<0.2	0.162258883|MI<0.2	0.417549574|MI<0.2	0.248001374|MI<0.2	0.27771641|MI<0.2	0.210199803|MI<0.2	0.2732105|MI<0.2	0.438215832|MI<0.2	0.277225184|MI<0.2	0.287715273|MI<0.2	0.372888365|MI<0.2	0.152357195|MI<0.2	0.275801943|MI<0.2	0.21297871|MI<0.2	0.0814886|MI<0.2	NA	0.093239005|MI<0.2	0.09646873|MI<0.2	0.058653801|MI<0.2	0.124484575|MI<0.2	0.063275066|MI<0.2	0.150747583|MI<0.2	0.519601062|MI<0.2	0.127557148|MI<0.2	0.254652641|MI<0.2	0.015997856|MI<0.2	0.24622396|MI<0.2	0.020192004|MI<0.2	0.333422157|MI<0.2	0.325459243|MI<0.2	0.314500625|MI<0.2	0.061479386|MI<0.2	0.240470233|MI<0.2	0.05545409|MI<0.2	0.0126008	NA	0.063824793|MI<0.2	0.251979131|MI<0.2	NA	0.084115142|MI<0.2	0.425995094|MI<0.2	0.015681419|MI<0.2	NA
	kdpB	0.070642572|MI<0.2	0.176313572|MI<0.2	0.16401565|MI<0.2	0.160060259|MI<0.2	0.098597034|MI<0.2	NA	NA	0.086885548|MI<0.2	0.048533653|MI<0.2	0.156433226|MI<0.2	0.16823919|MI<0.2	0.377552748|MI<0.2	0.184011737|MI<0.2	0.317253307|MI<0.2	NA	0.010073201|MI<0.2	0.117587783|MI<0.2	0.240809053|MI<0.2	NA	NA	0.102253735|MI<0.2	0.26197639|MI<0.2	NA	NA	0.0358702	NA	0.101412446|MI<0.2	0.182454179|MI<0.2	0.128985438|MI<0.2	0.074398154|MI<0.2	0.003432689|MI<0.2	0.135198925|MI<0.2	NA	0.094431222|MI<0.2	0.236094949|MI<0.2	0.069675683|MI<0.2	NA	0.270274331|MI<0.2	0.158527949|MI<0.2	0.114719665|MI<0.2	0.127726625|MI<0.2	NA	NA	NA	NA	0.059972183|MI<0.2	NA	NA
	kdpC	NA	NA	NA	0.0755949	0.159393	NA	NA	NA	NA	NA	NA	0.033674013|MI<0.2	NA	NA	0.113976302|MI<0.2	NA	0.019381835|MI<0.2	0.070204331|MI<0.2	0.016542208|MI<0.2	0.027542308|MI<0.2	NA	0.149216362|MI<0.2	NA	NA	NA	NA	NA	NA	0.082731575|MI<0.2	NA	0.151812372|MI<0.2	0.060737223|MI<0.2	0.128777933|MI<0.2	0.020823871|MI<0.2	NA	NA	0.071408683|MI<0.2	0.021336104|MI<0.2	0.0400261	0.10456	0.192235405|MI<0.2	0.0185119	NA	0.017558113|MI<0.2	NA	NA	NA	NA
CPLX|copper/silver transporting efflux system	cusA	0.177825765|MI<0.2	0.070694294|MI<0.2	0.087097576|MI<0.2	0.10522389|MI<0.2	0.156751846|MI<0.2	0.150733748|MI<0.2	0.200607699|MI<0.2	0.186418493|MI<0.2	0.183731823|MI<0.2	NA	NA	NA	NA	0.125548213|MI<0.2	0.012099967|MI<0.2	NA	NA	NA	0.214152451|MI<0.2	NA	NA	NA	0.246984677|MI<0.2	NA	NA	NA	NA	0.031155382|MI<0.2	0.025000542|MI<0.2	0.190948269|MI<0.2	0.006051157|MI<0.2	NA	0.186302399|MI<0.2	0.157828129|MI<0.2	0.04988905|MI<0.2	0.173651392|MI<0.2	0.191292672|MI<0.2	NA	0.032641282|MI<0.2	0.049756944|MI<0.2	NA	NA	0.076309818|MI<0.2	NA	NA	NA	NA	NA
	cusB	0.021012932|MI<0.2	0.0135746	NA	NA	0.058542535|MI<0.2	0.136149493|MI<0.2	0.071668573|MI<0.2	0.065372122|MI<0.2	0.117742141|MI<0.2	NA	NA	0.030239315|MI<0.2	0.124053034|MI<0.2	0.159474813|MI<0.2	0.217284205|MI<0.2	0.217205818|MI<0.2	NA	NA	NA	0.046668309|MI<0.2	NA	0.009310652|MI<0.2	0.331967428|MI<0.2	0.265079	0.41304239|MI<0.2	0.260535358|MI<0.2	NA	NA	NA	0.0217453	NA	0.024942718|MI<0.2	NA	0.000785866|MI<0.2	0.071856261|MI<0.2	NA	0.016077687|MI<0.2	0.100026873|MI<0.2	0.0775337	0.106309227|MI<0.2	NA	0.033459777|MI<0.2	0.072529615|MI<0.2	0.23284226|MI<0.2	0.199828365|MI<0.2	0.000996995|MI<0.2	0.016300246|MI<0.2	0.011280784|MI<0.2
	cusC	0.11052925|MI<0.2	0.083131836|MI<0.2	0.116864616|MI<0.2	0.157072825|MI<0.2	0.099104042|MI<0.2	0.053800302|MI<0.2	0.090324744|MI<0.2	0.103487127|MI<0.2	0.071729981|MI<0.2	NA	NA	NA	0.089024409|MI<0.2	0.150026677|MI<0.2	NA	NA	NA	NA	0.119169275|MI<0.2	0.01341966|MI<0.2	NA	NA	NA	NA	NA	NA	0.172787313|MI<0.2	0.162741887|MI<0.2	0.054933056|MI<0.2	0.154030767|MI<0.2	NA	NA	0.227415945|MI<0.2	0.210726103|MI<0.2	0.16197605|MI<0.2	0.153745645|MI<0.2	0.073068462|MI<0.2	NA	0.148795438|MI<0.2	0.01031132|MI<0.2	NA	NA	0.171239171|MI<0.2	NA	NA	0.028668367|MI<0.2	NA	0.006301189|MI<0.2
PWY|trans,trans-farnesyl diphosphate biosynthesis	idi	0.28414709|MI<0.2	0.210731	0.177358144|MI<0.2	NA	NA	0.034426963|MI<0.2	0.000220532|MI<0.2	0.449182532|MI<0.2	0.261077591|MI<0.2	0.211924	0.208038	0.205427871|MI<0.2	0.433946367|MI<0.2	0.151862926|MI<0.2	0.085404541|MI<0.2	0.17458801|MI<0.2	0.0524605	0.193198	0.21280691|MI<0.2	0.180865628|MI<0.2	0.019633384|MI<0.2	0.178010126|MI<0.2	NA	NA	NA	NA	0.036577681|MI<0.2	0.32467058|MI<0.2	0.140733673|MI<0.2	0.261567	0.272395387|MI<0.2	0.108217904|MI<0.2	0.432628114|MI<0.2	0.54821858|MI<0.2	0.192115656|MI<0.2	0.339037237|MI<0.2	0.171929738|MI<0.2	0.133101549|MI<0.2	0.170273	0.060395939|MI<0.2	0.061021022|MI<0.2	0.192351635|MI<0.2	0.055980567|MI<0.2	NA	0.075156343|MI<0.2	0.226361395|MI<0.2	0.052016493|MI<0.2	0.113442222|MI<0.2
	ispA	NA	NA	NA	0.193865194|MI<0.2	0.037913293|MI<0.2	NA	NA	5.13E-05|MI<0.2	NA	0.071113809|MI<0.2	0.011000109|MI<0.2	0.21199899|MI<0.2	NA	0.061055557|MI<0.2	NA	0.023588818|MI<0.2	0.223314961|MI<0.2	0.085980624|MI<0.2	0.018973552|MI<0.2	0.160488376|MI<0.2	0.310254708|MI<0.2	0.266828033|MI<0.2	NA	NA	NA	NA	0.064470381|MI<0.2	NA	0.122323099|MI<0.2	0.043843076|MI<0.2	0.160294848|MI<0.2	0.059186751|MI<0.2	0.068591605|MI<0.2	0.110617732|MI<0.2	0.045036588|MI<0.2	0.044276321|MI<0.2	0.101680508|MI<0.2	0.194334775|MI<0.2	0.032524187|MI<0.2	0.133514151|MI<0.2	0.168484233|MI<0.2	0.041565754|MI<0.2	0.006459252|MI<0.2	0.05597272|MI<0.2	NA	0.042511326|MI<0.2	0.050944271|MI<0.2	0.019073313|MI<0.2
PWY|CMP-KDO biosynthesis II (from D-arabinose 5-phosphate)	kdsC	0.440133652|MI<0.2	0.410500951|MI<0.2	0.363781843|MI<0.2	NA	NA	0.431595192|MI<0.2	0.34800485|MI<0.2	0.298512269|MI<0.2	0.334277561|MI<0.2	0.398445981|MI<0.2	0.305572682|MI<0.2	0.079938195|MI<0.2	0.258325003|MI<0.2	0.191085399|MI<0.2	0.191487689|MI<0.2	0.191060174|MI<0.2	NA	0.004186626|MI<0.2	0.284908455|MI<0.2	0.004110728|MI<0.2	NA	NA	0.132675084|MI<0.2	0.149353265|MI<0.2	NA	NA	0.123965513|MI<0.2	0.225012728|MI<0.2	0.075406905|MI<0.2	0.255009264|MI<0.2	0.05133747|MI<0.2	0.103273455|MI<0.2	NA	0.139934523|MI<0.2	0.21105964|MI<0.2	0.367214619|MI<0.2	0.24233189|MI<0.2	0.011083446|MI<0.2	NA	NA	NA	NA	0.131735738|MI<0.2	NA	0.083164438|MI<0.2	0.269018814|MI<0.2	NA	NA
	kdsB	0.322552021|MI<0.2	0.225875268|MI<0.2	0.088722193|MI<0.2	0.070991408|MI<0.2	0.010184421|MI<0.2	0.291954402|MI<0.2	0.304952459|MI<0.2	0.098026701|MI<0.2	0.159765502|MI<0.2	NA	NA	NA	0.065994324|MI<0.2	0.040292288|MI<0.2	0.191462914|MI<0.2	0.098045748|MI<0.2	NA	NA	0.028049945|MI<0.2	NA	NA	NA	0.073422668|MI<0.2	0.04543263|MI<0.2	0.091713402|MI<0.2	NA	NA	NA	NA	0.066591798|MI<0.2	0.135928265|MI<0.2	NA	NA	0.171166791|MI<0.2	0.015107833|MI<0.2	0.015889274|MI<0.2	0.035710025|MI<0.2	NA	NA	NA	NA	0.013133675|MI<0.2	0.017614156|MI<0.2	NA	0.012567745|MI<0.2	0.106032012|MI<0.2	NA	NA
	kdsA	NA	NA	NA	0.135531177|MI<0.2	0.018187109|MI<0.2	NA	NA	NA	NA	NA	NA	NA	NA	NA	0.019271795|MI<0.2	0.032602547|MI<0.2	0.1276368|MI<0.2	0.039683645|MI<0.2	0.133647995|MI<0.2	0.116423975|MI<0.2	0.185615877|MI<0.2	0.230656741|MI<0.2	NA	NA	NA	NA	0.02259951|MI<0.2	NA	0.171588559|MI<0.2	NA	0.252583558|MI<0.2	0.054188638|MI<0.2	0.189299868|MI<0.2	0.197726623|MI<0.2	NA	NA	NA	NA	0.028861496|MI<0.2	0.083000107|MI<0.2	0.212482905|MI<0.2	0.060015744|MI<0.2	NA	0.195204632|MI<0.2	NA	NA	NA	NA
PWY|pyridoxal 5'-phosphate biosynthesis I	serC	0.282114575|MI<0.2	0.071216349|MI<0.2	0.143009047|MI<0.2	NA	0.037068282|MI<0.2	0.136408994|MI<0.2	0.075031147|MI<0.2	0.360026855|MI<0.2	0.408405488|MI<0.2	0.088218498|MI<0.2	0.063442325|MI<0.2	0.017507081|MI<0.2	0.349198713|MI<0.2	0.300006326|MI<0.2	0.085829819|MI<0.2	0.086466306|MI<0.2	0.032676946|MI<0.2	0.033888531|MI<0.2	0.175032778|MI<0.2	0.047633386|MI<0.2	NA	NA	NA	NA	0.019526511|MI<0.2	NA	0.092033096|MI<0.2	0.254689916|MI<0.2	0.056186147|MI<0.2	0.212316168|MI<0.2	0.07952191|MI<0.2	NA	0.588840044|MI<0.2	0.421710006|MI<0.2	0.18343088|MI<0.2	0.427605663|MI<0.2	0.036046147|MI<0.2	NA	0.093380863|MI<0.2	NA	NA	NA	0.073950591|MI<0.2	NA	NA	0.152381234|MI<0.2	NA	NA
	epd	0.096232598|MI<0.2	NA	0.014285094|MI<0.2	0.051055501|MI<0.2	0.110378362|MI<0.2	NA	NA	0.078903529|MI<0.2	0.010043375|MI<0.2	NA	NA	0.370697313|MI<0.2	0.169694606|MI<0.2	0.087760584|MI<0.2	NA	0.017244019|MI<0.2	0.335790316|MI<0.2	0.195710171|MI<0.2	NA	NA	0.186131561|MI<0.2	0.20507741|MI<0.2	NA	0.007046881|MI<0.2	0.130747242|MI<0.2	0.008671425|MI<0.2	0.105353015|MI<0.2	0.218159461|MI<0.2	0.108718739|MI<0.2	0.064557083|MI<0.2	0.083863175|MI<0.2	0.183255903|MI<0.2	0.021873879|MI<0.2	0.171598146|MI<0.2	0.061315126|MI<0.2	0.138524126|MI<0.2	0.184716772|MI<0.2	0.316497945|MI<0.2	0.031396396|MI<0.2	0.123106824|MI<0.2	0.116828387|MI<0.2	0.014424632|MI<0.2	NA	NA	NA	NA	NA	0.065406474|MI<0.2
	pdxA	0.096381923|MI<0.2	0.10749884|MI<0.2	NA	0.074070565|MI<0.2	0.042345761|MI<0.2	0.031068934|MI<0.2	0.087629204|MI<0.2	NA	0.037592679|MI<0.2	NA	NA	NA	NA	NA	NA	NA	NA	NA	NA	NA	NA	NA	NA	NA	0.004327113|MI<0.2	NA	NA	NA	NA	NA	NA	NA	0.131878079|MI<0.2	0.142179543|MI<0.2	NA	0.061715524|MI<0.2	NA	NA	NA	0.020598414|MI<0.2	0.015067451|MI<0.2	0.062352431|MI<0.2	NA	NA	NA	0.002197645|MI<0.2	NA	0.001136608|MI<0.2
	pdxB	0.438955754|MI<0.2	0.376884916|MI<0.2	0.391345567|MI<0.2	0.051837161|MI<0.2	0.082286579|MI<0.2	0.301474646|MI<0.2	0.217316454|MI<0.2	0.601592097|MI<0.2	0.431763548|MI<0.2	0.362826212|MI<0.2	0.255874739|MI<0.2	0.200213142|MI<0.2	0.580311103|MI<0.2	0.329148125|MI<0.2	0.478568306|MI<0.2	0.446895083|MI<0.2	NA	0.173958058|MI<0.2	0.292504181|MI<0.2	0.08662468|MI<0.2	NA	0.105544897|MI<0.2	0.135541793|MI<0.2	0.084307658|MI<0.2	0.070410873|MI<0.2	NA	0.192313683|MI<0.2	0.471424332|MI<0.2	0.072291066|MI<0.2	0.274389538|MI<0.2	0.13214252|MI<0.2	0.295203904|MI<0.2	0.277964658|MI<0.2	0.448651954|MI<0.2	0.358286314|MI<0.2	0.346084245|MI<0.2	0.07939937|MI<0.2	0.164405911|MI<0.2	0.032618321|MI<0.2	0.017031871|MI<0.2	NA	0.104101943|MI<0.2	0.275059765|MI<0.2	0.083152602|MI<0.2	0.206435078|MI<0.2	0.390490181|MI<0.2	0.063669156|MI<0.2	0.130037254|MI<0.2
	pdxJ	0.470292734|MI<0.2	0.37351357|MI<0.2	0.312360854|MI<0.2	NA	0.023779596|MI<0.2	0.288360233|MI<0.2	0.245706348|MI<0.2	0.444904929|MI<0.2	0.369759501|MI<0.2	0.397097514|MI<0.2	0.429121625|MI<0.2	0.251546627|MI<0.2	0.439618414|MI<0.2	0.201420829|MI<0.2	0.286477292|MI<0.2	0.270103072|MI<0.2	0.03934351|MI<0.2	0.217457839|MI<0.2	0.206427151|MI<0.2	0.106823289|MI<0.2	NA	0.11810667|MI<0.2	0.023736737|MI<0.2	NA	NA	NA	0.10892043|MI<0.2	0.330531134|MI<0.2	NA	0.174887213|MI<0.2	0.203232108|MI<0.2	0.262090199|MI<0.2	0.051715075|MI<0.2	0.305662688|MI<0.2	0.245713369|MI<0.2	0.368560092|MI<0.2	0.105058685|MI<0.2	0.073011519|MI<0.2	NA	0.060873134|MI<0.2	0.006323583|MI<0.2	0.065399625|MI<0.2	0.12480718|MI<0.2	NA	0.055142281|MI<0.2	0.363637797|MI<0.2	0.058913675|MI<0.2	0.050459894|MI<0.2
	dxs	NA	NA	NA	0.222386426|MI<0.2	0.141585989|MI<0.2	NA	NA	0.043278368|MI<0.2	0.065080569|MI<0.2	NA	0.026831348|MI<0.2	0.218554192|MI<0.2	0.043914958|MI<0.2	0.087593216|MI<0.2	NA	NA	0.184956847|MI<0.2	0.134576008|MI<0.2	0.048759269|MI<0.2	0.120525901|MI<0.2	0.158968751|MI<0.2	0.225940131|MI<0.2	NA	NA	NA	NA	0.086062446|MI<0.2	NA	0.148186358|MI<0.2	NA	0.26079379|MI<0.2	NA	0.324503597|MI<0.2	0.275003841|MI<0.2	0.040899888|MI<0.2	0.025796681|MI<0.2	NA	NA	0.168012442|MI<0.2	0.103855181|MI<0.2	0.240638811|MI<0.2	0.081041497|MI<0.2	NA	0.060294794|MI<0.2	NA	NA	NA	NA
PWY|threonine biosynthesis from homoserine	thrB	0.128983615|MI<0.2	NA	0.008731011|MI<0.2	NA	NA	0.089281318|MI<0.2	0.034152644|MI<0.2	0.046598311|MI<0.2	0.130429234|MI<0.2	NA	NA	NA	0.116240092|MI<0.2	NA	NA	NA	NA	NA	0.0552158	NA	NA	NA	0.066648229|MI<0.2	NA	0.007906047|MI<0.2	NA	NA	NA	NA	NA	0.002657228|MI<0.2	NA	0.304190618|MI<0.2	0.114763841|MI<0.2	NA	0.083326247|MI<0.2	NA	NA	NA	NA	NA	NA	NA	NA	NA	0.024646709|MI<0.2	NA	0.082276388|MI<0.2
	thrC	0.435658519|MI<0.2	0.298998294|MI<0.2	0.200260418|MI<0.2	NA	NA	0.316336694|MI<0.2	0.326957487|MI<0.2	0.321897519|MI<0.2	0.302846384|MI<0.2	0.209306374|MI<0.2	0.162044294|MI<0.2	0.109869915|MI<0.2	0.378623017|MI<0.2	0.061222241|MI<0.2	0.327196111|MI<0.2	0.084870586|MI<0.2	NA	0.143562389|MI<0.2	0.216817113|MI<0.2	0.112535954|MI<0.2	NA	0.086588649|MI<0.2	0.127242481|MI<0.2	0.112010222|MI<0.2	0.034886214|MI<0.2	0.027384859|MI<0.2	0.027299682|MI<0.2	0.226449299|MI<0.2	0.077219489|MI<0.2	0.254672664|MI<0.2	0.06754645|MI<0.2	0.121375352|MI<0.2	0.015537239|MI<0.2	0.233091292|MI<0.2	0.174516858|MI<0.2	0.178154466|MI<0.2	0.045740891|MI<0.2	0.146204911|MI<0.2	0.172659326|MI<0.2	NA	NA	0.101519214|MI<0.2	0.046940718|MI<0.2	NA	0.132078003|MI<0.2	0.159028556|MI<0.2	NA	0.052326318|MI<0.2
CPLX|GspC-O secreton complex	gspF	0.13640031|MI<0.2	0.013308606|MI<0.2	0.023832202|MI<0.2	0.094511954|MI<0.2	0.195474878|MI<0.2	0.008779318|MI<0.2	0.087363132|MI<0.2	0.129276522|MI<0.2	0.132863618|MI<0.2	0.2039016|MI<0.2	0.268375979|MI<0.2	0.256991224|MI<0.2	0.043324071|MI<0.2	NA	0.080991134|MI<0.2	0.106752997|MI<0.2	0.230913765|MI<0.2	0.137921449|MI<0.2	0.237190553|MI<0.2	0.059184439|MI<0.2	0.094147392|MI<0.2	0.162409227|MI<0.2	NA	NA	NA	NA	0.175036145|MI<0.2	0.124088916|MI<0.2	0.199543798|MI<0.2	0.185480203|MI<0.2	0.041400614|MI<0.2	0.046201334|MI<0.2	0.070152699|MI<0.2	0.225644393|MI<0.2	0.130305612|MI<0.2	0.136768666|MI<0.2	NA	0.025351633|MI<0.2	NA	0.004482193|MI<0.2	NA	0.04900198|MI<0.2	0.036386314|MI<0.2	0.001526209|MI<0.2	NA	0.106944534|MI<0.2	NA	NA
	gspJ	0.116438981|MI<0.2	0.120413551|MI<0.2	0.169640694|MI<0.2	0.073976877|MI<0.2	0.134014539|MI<0.2	0.010535262|MI<0.2	0.04286051|MI<0.2	0.160710463|MI<0.2	0.080188641|MI<0.2	0.144598697|MI<0.2	0.071413354|MI<0.2	0.076776451|MI<0.2	0.213112076|MI<0.2	0.315539605|MI<0.2	0.106560165|MI<0.2	0.119905748|MI<0.2	NA	0.030632995|MI<0.2	0.069434909|MI<0.2	NA	0.054217118|MI<0.2	0.003784646|MI<0.2	NA	0.022564276|MI<0.2	NA	NA	0.079652563|MI<0.2	0.188682537|MI<0.2	0.381070909|MI<0.2	0.220347403|MI<0.2	0.139642451|MI<0.2	0.234546934|MI<0.2	NA	NA	0.209344074|MI<0.2	0.090171796|MI<0.2	0.085337572|MI<0.2	0.023746986|MI<0.2	0.072822008|MI<0.2	NA	NA	0.031040196|MI<0.2	0.162574943|MI<0.2	NA	NA	0.083495959|MI<0.2	NA	NA
	gspE	0.119529944|MI<0.2	0.102203885|MI<0.2	0.108635563|MI<0.2	NA	0.020732851|MI<0.2	0.133289924|MI<0.2	0.093250185|MI<0.2	0.014234857|MI<0.2	0.012022263|MI<0.2	0.085927439|MI<0.2	0.038366332|MI<0.2	0.019340969|MI<0.2	0.031301535|MI<0.2	0.130692767|MI<0.2	NA	0.078225849|MI<0.2	NA	NA	0.01851966|MI<0.2	NA	0.007783251|MI<0.2	0.003751048|MI<0.2	0.023716364|MI<0.2	0.108360343|MI<0.2	0.135785771|MI<0.2	0.157130627|MI<0.2	0.059648313|MI<0.2	0.141861754|MI<0.2	0.141837039|MI<0.2	0.259603966|MI<0.2	0.11200688|MI<0.2	0.301599427|MI<0.2	NA	0.034385799|MI<0.2	NA	0.066820577|MI<0.2	0.163070046|MI<0.2	0.094152396|MI<0.2	NA	NA	NA	0.031342728|MI<0.2	0.206582585|MI<0.2	NA	NA	0.025545398|MI<0.2	NA	NA
	gspI	NA	NA	NA	0.143174265|MI<0.2	0.160183863|MI<0.2	NA	NA	NA	NA	NA	NA	0.16711149|MI<0.2	NA	NA	NA	NA	0.286558185|MI<0.2	0.074170401|MI<0.2	NA	NA	0.232314433|MI<0.2	0.161182411|MI<0.2	NA	NA	NA	NA	NA	0.088895906|MI<0.2	0.123183474|MI<0.2	NA	NA	0.03483662|MI<0.2	NA	0.030107045|MI<0.2	0.156711694|MI<0.2	NA	0.008343757|MI<0.2	NA	NA	0.165541298|MI<0.2	0.219144427|MI<0.2	0.147967003|MI<0.2	NA	0.148588284|MI<0.2	NA	NA	0.04240778|MI<0.2	0.188333843|MI<0.2
	gspD	0.011336007|MI<0.2	0.056269841|MI<0.2	0.13610161|MI<0.2	NA	0.139486725|MI<0.2	NA	0.016526927|MI<0.2	0.090466707|MI<0.2	0.096376306|MI<0.2	0.11709366|MI<0.2	0.0765679|MI<0.2	0.130155461|MI<0.2	0.143036459|MI<0.2	0.368718654|MI<0.2	0.073186496|MI<0.2	0.116121841|MI<0.2	0.168880483|MI<0.2	NA	NA	NA	0.123954693|MI<0.2	0.080416763|MI<0.2	0.056695807|MI<0.2	0.112230883|MI<0.2	0.162175681|MI<0.2	0.049991277|MI<0.2	0.173213417|MI<0.2	0.24243341|MI<0.2	0.101167551|MI<0.2	0.042484966|MI<0.2	0.035101476|MI<0.2	0.047512252|MI<0.2	NA	NA	0.050956673|MI<0.2	0.177843026|MI<0.2	0.093274864|MI<0.2	0.055448164|MI<0.2	NA	NA	NA	NA	0.075006111|MI<0.2	0.005863198|MI<0.2	NA	0.108558287|MI<0.2	0.089086862|MI<0.2	0.078487682|MI<0.2
	gspO	0.104911573|MI<0.2	0.062529319|MI<0.2	0.200897576|MI<0.2	0.167281541|MI<0.2	0.144636993|MI<0.2	NA	NA	0.129226989|MI<0.2	0.112365161|MI<0.2	0.10400136|MI<0.2	0.100365668|MI<0.2	0.101296083|MI<0.2	0.066666179|MI<0.2	0.238255147|MI<0.2	0.051041162|MI<0.2	0.103623166|MI<0.2	0.178358767|MI<0.2	0.134051337|MI<0.2	0.10888018|MI<0.2	0.092945097|MI<0.2	0.079546443|MI<0.2	0.0878339|MI<0.2	NA	NA	NA	NA	0.141190035|MI<0.2	0.100356522|MI<0.2	0.211736619|MI<0.2	0.090940355|MI<0.2	0.084274346|MI<0.2	0.004159238|MI<0.2	0.14671237|MI<0.2	0.125764573|MI<0.2	0.167812986|MI<0.2	0.241358137|MI<0.2	NA	0.067669302|MI<0.2	0.062737333|MI<0.2	0.113489563|MI<0.2	0.093164576|MI<0.2	0.058994784|MI<0.2	0.07805467|MI<0.2	0.08042667|MI<0.2	NA	0.120279237|MI<0.2	0.048493636|MI<0.2	NA
CPLX|sulfate ABC transporter	cysW	0.013082533|MI<0.2	0.032125621|MI<0.2	NA	0.107594906|MI<0.2	NA	NA	0.035883548|MI<0.2	0.033597309|MI<0.2	0.103145272|MI<0.2	0.045265884|MI<0.2	0.06260181|MI<0.2	NA	0.031766745|MI<0.2	0.083789343|MI<0.2	NA	NA	0.269087532|MI<0.2	0.304385856|MI<0.2	0.233098624|MI<0.2	0.251744642|MI<0.2	0.020888121|MI<0.2	NA	NA	NA	NA	NA	0.528340877|MI<0.2	0.221331386|MI<0.2	0.163862371|MI<0.2	0.06063779|MI<0.2	0.011376183|MI<0.2	NA	0.018432349|MI<0.2	NA	0.049290669|MI<0.2	0.0771251|MI<0.2	NA	NA	0.029308837|MI<0.2	NA	0.056211531|MI<0.2	0.004854854|MI<0.2	0.044301238|MI<0.2	NA	0.109512971|MI<0.2	0.034781123|MI<0.2	0.032769289|MI<0.2	0.021695915|MI<0.2
	cysU	NA	0.041792577|MI<0.2	NA	0.045847685|MI<0.2	0.011031289|MI<0.2	NA	0.061506388|MI<0.2	NA	NA	0.025412381|MI<0.2	0.023970904|MI<0.2	NA	NA	NA	NA	NA	0.173413741|MI<0.2	0.117418441|MI<0.2	0.149447302|MI<0.2	0.196249811|MI<0.2	NA	0.053769948|MI<0.2	NA	NA	NA	NA	0.17802963|MI<0.2	NA	0.02056278|MI<0.2	NA	NA	NA	NA	0.022455493|MI<0.2	NA	NA	NA	NA	NA	0.142839825|MI<0.2	0.318362015|MI<0.2	0.087653181|MI<0.2	NA	NA	0.12339056|MI<0.2	NA	NA	0.012596907|MI<0.2
	cysA	0.165267587|MI<0.2	0.10486156|MI<0.2	0.086709651|MI<0.2	NA	NA	0.133215503|MI<0.2	0.122237313|MI<0.2	0.173500801|MI<0.2	0.199781409|MI<0.2	NA	0.031671484|MI<0.2	NA	NA	0.08516784|MI<0.2	0.158876572|MI<0.2	NA	0.009118225|MI<0.2	0.063346183|MI<0.2	0.157503308|MI<0.2	0.142552889|MI<0.2	NA	NA	NA	NA	NA	NA	0.144078318|MI<0.2	0.06841493|MI<0.2	0.051322048|MI<0.2	0.20862672|MI<0.2	NA	NA	0.394828928|MI<0.2	0.282977305|MI<0.2	NA	0.151560536|MI<0.2	0.033203938|MI<0.2	NA	0.055588837|MI<0.2	NA	0.051029538|MI<0.2	NA	NA	NA	NA	0.011907777|MI<0.2	NA	NA
	sbp	0.076869318|MI<0.2	0.217740493|MI<0.2	0.213989647|MI<0.2	NA	NA	0.271269746|MI<0.2	0.217954877|MI<0.2	0.122243	0.182628519|MI<0.2	0.147419799|MI<0.2	0.140074607|MI<0.2	NA	0.058130693|MI<0.2	NA	0.228668	0.142587022|MI<0.2	NA	NA	NA	NA	NA	NA	0.028236705|MI<0.2	0.127338075|MI<0.2	NA	NA	0.088720368|MI<0.2	0.072051209|MI<0.2	0.011547525|MI<0.2	0.135019267|MI<0.2	NA	NA	NA	NA	0.115192401|MI<0.2	0.052683499|MI<0.2	NA	NA	NA	NA	NA	NA	0.241003865|MI<0.2	0.027291453|MI<0.2	0.081552517|MI<0.2	0.135234258|MI<0.2	0.138318747|MI<0.2	0.164383893|MI<0.2
PWY|pentose phosphate pathway (oxidative branch)	zwf	NA	0.082752678|MI<0.2	0.020211195|MI<0.2	NA	NA	0.02389324|MI<0.2	0.042583902|MI<0.2	NA	NA	0.023775657|MI<0.2	0.028650923|MI<0.2	0.206166707|MI<0.2	NA	NA	0.059197012|MI<0.2	0.244256081|MI<0.2	0.100437575|MI<0.2	0.006480135|MI<0.2	NA	0.114405626|MI<0.2	0.212033462|MI<0.2	0.277835843|MI<0.2	0.030679967|MI<0.2	0.079675673|MI<0.2	0.0266063|MI<0.2	0.167580815|MI<0.2	NA	NA	NA	NA	0.088409353|MI<0.2	0.138715895|MI<0.2	NA	NA	NA	NA	0.113239251|MI<0.2	0.210955161|MI<0.2	0.094312333|MI<0.2	NA	NA	0.141357855|MI<0.2	NA	0.025215672|MI<0.2	0.137773571|MI<0.2	0.178097498|MI<0.2	0.098549431|MI<0.2	0.09777934|MI<0.2
	gnd	NA	0.186537035|MI<0.2	0.070212621|MI<0.2	NA	NA	0.128737966|MI<0.2	0.06767785|MI<0.2	NA	NA	0.083393736|MI<0.2	0.000269601|MI<0.2	0.248456755|MI<0.2	0.019951609|MI<0.2	NA	0.222156331|MI<0.2	0.363646346|MI<0.2	0.042938977|MI<0.2	NA	0.022863388|MI<0.2	0.041213031|MI<0.2	0.095910784|MI<0.2	0.172270034|MI<0.2	0.207112183|MI<0.2	0.300026687|MI<0.2	0.294036465|MI<0.2	0.264959945|MI<0.2	NA	0.079737217|MI<0.2	NA	0.04456986|MI<0.2	NA	0.155426523|MI<0.2	NA	NA	0.069206321|MI<0.2	NA	0.037083538|MI<0.2	0.222910641|MI<0.2	0.023886894|MI<0.2	0.065786024|MI<0.2	NA	0.21794225|MI<0.2	0.141045993|MI<0.2	0.233075629|MI<0.2	0.204136562|MI<0.2	0.17646844|MI<0.2	0.011008098|MI<0.2	0.093893108|MI<0.2
	ybhE	0.244234384|MI<0.2	0.180841	0.129884708|MI<0.2	0.024765176|MI<0.2	0.049069262|MI<0.2	0.297159337|MI<0.2	0.27265093|MI<0.2	0.053009352|MI<0.2	0.212560499|MI<0.2	0.085733904|MI<0.2	0.106778484|MI<0.2	NA	0.141814839|MI<0.2	0.052022745|MI<0.2	0.16040143|MI<0.2	0.066407126|MI<0.2	NA	NA	0.082292806|MI<0.2	NA	NA	0.001967397|MI<0.2	0.044596313|MI<0.2	0.015137393|MI<0.2	NA	NA	NA	0.000135729|MI<0.2	NA	0.030385624|MI<0.2	0.051792664|MI<0.2	0.003415602|MI<0.2	0.057267003|MI<0.2	0.06969021|MI<0.2	0.001287115|MI<0.2	0.025439138|MI<0.2	0.069117058|MI<0.2	NA	NA	NA	NA	NA	0.071287405|MI<0.2	NA	NA	0.0561388|MI<0.2	NA	NA
PWY|2-oxopentenoate degradation	mhpE	NA	NA	NA	0.326640701|MI<0.2	0.219872244|MI<0.2	NA	NA	NA	NA	0.13116848|MI<0.2	0.167325223|MI<0.2	0.104518195|MI<0.2	NA	NA	NA	NA	0.04787197|MI<0.2	0.078022461|MI<0.2	0.059145782|MI<0.2	0.102320374|MI<0.2	0.148536119|MI<0.2	0.140727637|MI<0.2	NA	NA	NA	NA	0.165655747|MI<0.2	NA	0.370643606|MI<0.2	0.190846145|MI<0.2	0.160379449|MI<0.2	0.083676477|MI<0.2	NA	0.00985578|MI<0.2	0.102727039|MI<0.2	NA	NA	NA	0.050963038|MI<0.2	NA	0.126687523|MI<0.2	0.126402838|MI<0.2	NA	NA	NA	0.012802783|MI<0.2	0.050492624|MI<0.2	NA
	mhpD	0.200096278|MI<0.2	0.165175483|MI<0.2	0.192997229|MI<0.2	0.120759296|MI<0.2	0.040887744|MI<0.2	0.000592686|MI<0.2	NA	0.027471112|MI<0.2	0.041279591|MI<0.2	0.081704625|MI<0.2	0.069739809|MI<0.2	0.042577697|MI<0.2	0.115804169|MI<0.2	0.230593269|MI<0.2	NA	0.019744556|MI<0.2	0.083506279|MI<0.2	0.269392433|MI<0.2	0.03858269|MI<0.2	0.085008963|MI<0.2	NA	NA	NA	NA	NA	NA	0.115510241|MI<0.2	0.06619317|MI<0.2	0.004306933|MI<0.2	NA	0.049894066|MI<0.2	0.07717184|MI<0.2	NA	NA	0.201096364|MI<0.2	NA	NA	0.166892288|MI<0.2	0.11033139|MI<0.2	0.138496011|MI<0.2	0.199906322|MI<0.2	0.016149748|MI<0.2	0.050686247|MI<0.2	NA	NA	0.160565469|MI<0.2	NA	NA
PWY|fatty acid elongation -- saturated	fabF	0.199727388|MI<0.2	0.247025069|MI<0.2	0.307128475|MI<0.2	0.102041725|MI<0.2	0.157623985|MI<0.2	0.009242543|MI<0.2	NA	0.215558252|MI<0.2	0.119898903|MI<0.2	0.137849785|MI<0.2	0.159751649|MI<0.2	0.170371967|MI<0.2	0.160080403|MI<0.2	0.329940959|MI<0.2	0.220153958|MI<0.2	0.134883319|MI<0.2	0.042757742|MI<0.2	0.110587931|MI<0.2	NA	NA	0.077565756|MI<0.2	0.131769234|MI<0.2	NA	0.014540181|MI<0.2	NA	NA	0.009273129|MI<0.2	0.112544689|MI<0.2	0.270461471|MI<0.2	0.155978328|MI<0.2	0.121306244|MI<0.2	0.220786385|MI<0.2	NA	0.00729801|MI<0.2	0.167317425|MI<0.2	0.006840935|MI<0.2	NA	0.037792909|MI<0.2	0.064383082|MI<0.2	NA	NA	0.038699875|MI<0.2	0.003735501|MI<0.2	NA	NA	0.197468448|MI<0.2	0.049642287|MI<0.2	NA
	fabI	NA	0.05736843|MI<0.2	NA	0.201832907|MI<0.2	0.107624319|MI<0.2	NA	NA	NA	0.01176995|MI<0.2	NA	0.069665533|MI<0.2	0.220038924|MI<0.2	NA	NA	NA	0.012380381|MI<0.2	0.041483772|MI<0.2	NA	0.040192709|MI<0.2	0.071018831|MI<0.2	0.209290096|MI<0.2	0.236587591|MI<0.2	NA	NA	NA	NA	NA	NA	0.11175842|MI<0.2	NA	0.256091861|MI<0.2	0.010246743|MI<0.2	0.207132426|MI<0.2	0.236113762|MI<0.2	NA	0.025572755|MI<0.2	0.036565261|MI<0.2	0.002018346|MI<0.2	0.149344498|MI<0.2	0.020431345|MI<0.2	0.126412396|MI<0.2	0.126379007|MI<0.2	NA	0.069334418|MI<0.2	0.001525784|MI<0.2	0.010466797|MI<0.2	NA	NA
	fabB	NA	NA	NA	0.096610446|MI<0.2	0.005700244|MI<0.2	0.050952061|MI<0.2	0.068112767|MI<0.2	NA	NA	NA	NA	NA	NA	NA	NA	NA	NA	NA	NA	0.104304513|MI<0.2	NA	NA	NA	NA	NA	0.000876977|MI<0.2	NA	NA	0.021928528|MI<0.2	NA	0.024893727|MI<0.2	NA	NA	NA	NA	NA	0.018707018|MI<0.2	0.018541104|MI<0.2	NA	0.06731348|MI<0.2	0.005255565|MI<0.2	0.231291903|MI<0.2	0.027032027|MI<0.2	0.00340077|MI<0.2	NA	0.089034789|MI<0.2	0.082060305|MI<0.2	0.02032067|MI<0.2
	fabZ	NA	NA	NA	0.209392731|MI<0.2	0.113772225|MI<0.2	NA	NA	0.022794654|MI<0.2	NA	NA	0.004542976|MI<0.2	0.22199593|MI<0.2	NA	0.014081776|MI<0.2	NA	0.004638738|MI<0.2	0.218600166|MI<0.2	0.042525691|MI<0.2	0.09065469|MI<0.2	0.139927296|MI<0.2	0.247087581|MI<0.2	0.321175061|MI<0.2	NA	NA	NA	NA	NA	NA	0.149049042|MI<0.2	NA	0.259521778|MI<0.2	0.029253845|MI<0.2	0.293725286|MI<0.2	0.288803229|MI<0.2	0.017722999|MI<0.2	0.046866585|MI<0.2	NA	0.099586045|MI<0.2	0.116878719|MI<0.2	0.141587857|MI<0.2	0.238489555|MI<0.2	0.042248071|MI<0.2	NA	0.127753073|MI<0.2	NA	NA	0.006938557|MI<0.2	NA
	fabA	0.471903785|MI<0.2	0.33263816|MI<0.2	0.209810905|MI<0.2	0.040334961|MI<0.2	NA	0.476037636|MI<0.2	0.479803648|MI<0.2	0.16881027|MI<0.2	0.202268488|MI<0.2	0.014634802|MI<0.2	0.029753909|MI<0.2	NA	0.087117215|MI<0.2	0.108433089|MI<0.2	0.205681224|MI<0.2	NA	NA	NA	0.137959834|MI<0.2	NA	NA	NA	0.1302077|MI<0.2	0.028769586|MI<0.2	0.078042979|MI<0.2	0.012333676|MI<0.2	NA	0.069605764|MI<0.2	0.059796956|MI<0.2	0.220392423|MI<0.2	NA	NA	0.01258745|MI<0.2	0.061118705|MI<0.2	0.03679019|MI<0.2	0.076006458|MI<0.2	0.141794045|MI<0.2	0.005314294|MI<0.2	NA	NA	NA	NA	0.10330167|MI<0.2	NA	NA	0.191794972|MI<0.2	NA	NA
PWY|glycolysis I	pfkB	NA	0.130447	0.0241582	0.0404817	0.0181501	0.03938582|MI<0.2	0.083364139|MI<0.2	NA	NA	0.027437694|MI<0.2	NA	0.123624912|MI<0.2	NA	NA	NA	0.113000306|MI<0.2	0.0438773	0.042357036|MI<0.2	NA	NA	0.231519081|MI<0.2	0.273575999|MI<0.2	NA	NA	NA	NA	NA	NA	NA	NA	NA	0.021159086|MI<0.2	NA	NA	NA	NA	0.049856278|MI<0.2	0.028703549|MI<0.2	NA	NA	0.088796875|MI<0.2	0.064620684|MI<0.2	0.053803643|MI<0.2	NA	NA	0.180325963|MI<0.2	0.144610532|MI<0.2	0.044516401|MI<0.2
	pfkA	0.335188777|MI<0.2	0.326741955|MI<0.2	0.369230111|MI<0.2	0.026189872|MI<0.2	0.10243475|MI<0.2	0.473056443|MI<0.2	0.310319305|MI<0.2	0.31507535|MI<0.2	0.314905438|MI<0.2	0.342294039|MI<0.2	0.25120052|MI<0.2	0.136563548|MI<0.2	0.317615903|MI<0.2	0.270847293|MI<0.2	0.328631388|MI<0.2	0.359376079|MI<0.2	NA	0.080136118|MI<0.2	0.057914	NA	NA	NA	0.221070889|MI<0.2	0.29489356|MI<0.2	0.330803302|MI<0.2	0.242778237|MI<0.2	0.142966123|MI<0.2	0.299177583|MI<0.2	NA	0.3613418|MI<0.2	NA	0.195231646|MI<0.2	NA	0.080932618|MI<0.2	0.31285368|MI<0.2	0.177547121|MI<0.2	0.094701541|MI<0.2	0.179533574|MI<0.2	0.00239042|MI<0.2	NA	NA	NA	0.226651395|MI<0.2	0.127531376|MI<0.2	0.334690058|MI<0.2	0.349568654|MI<0.2	0.081718343|MI<0.2	0.111410346|MI<0.2
	pykA	NA	0.036354141|MI<0.2	0.048284172|MI<0.2	NA	0.064747255|MI<0.2	NA	NA	NA	NA	0.113620903|MI<0.2	0.145400584|MI<0.2	0.198186145|MI<0.2	0.011655513|MI<0.2	NA	0.269535356|MI<0.2	0.295083966|MI<0.2	0.036350235|MI<0.2	0.115649922|MI<0.2	0.045293118|MI<0.2	0.147095561|MI<0.2	0.140743025|MI<0.2	0.167204523|MI<0.2	0.172290851|MI<0.2	0.162921883|MI<0.2	0.015512006|MI<0.2	0.098190979|MI<0.2	0.064586004|MI<0.2	NA	0.054141031|MI<0.2	NA	0.048597133|MI<0.2	0.151609147|MI<0.2	NA	NA	NA	NA	0.181642945|MI<0.2	0.217910743|MI<0.2	NA	NA	NA	0.056080277|MI<0.2	0.132386802|MI<0.2	0.168406383|MI<0.2	0.253817971|MI<0.2	0.26656377|MI<0.2	0.119265663|MI<0.2	0.001481593|MI<0.2
	pykF	NA	0.103393715|MI<0.2	NA	NA	0.058778635|MI<0.2	NA	0.077808044|MI<0.2	NA	0.01832301|MI<0.2	0.079118862|MI<0.2	0.069203513|MI<0.2	0.131459436|MI<0.2	NA	NA	0.09621336|MI<0.2	0.211358644|MI<0.2	NA	NA	0.024176688|MI<0.2	0.073798595|MI<0.2	NA	NA	0.151376894|MI<0.2	0.183369464|MI<0.2	0.181441554|MI<0.2	0.204061179|MI<0.2	NA	0.025244218|MI<0.2	NA	NA	NA	NA	NA	0.065735309|MI<0.2	NA	NA	0.045379518|MI<0.2	0.143131161|MI<0.2	0.020489067|MI<0.2	0.06765647|MI<0.2	0.000389183|MI<0.2	0.004382482|MI<0.2	NA	0.353639929|MI<0.2	0.37676589|MI<0.2	0.107221348|MI<0.2	0.267572873|MI<0.2	0.281856354|MI<0.2
PWY|chorismate biosynthesis I	aroB	0.228025825|MI<0.2	0.290953811|MI<0.2	0.21296592|MI<0.2	0.096416962|MI<0.2	0.143280692|MI<0.2	0.103130625|MI<0.2	0.087562865|MI<0.2	0.15428029|MI<0.2	0.196887213|MI<0.2	0.245281092|MI<0.2	0.218075234|MI<0.2	0.026661087|MI<0.2	0.233328325|MI<0.2	0.283833221|MI<0.2	0.231037569|MI<0.2	0.216336744|MI<0.2	NA	0.089991147|MI<0.2	NA	NA	NA	NA	NA	0.067053326|MI<0.2	NA	NA	0.06134862|MI<0.2	0.247652838|MI<0.2	0.379547669|MI<0.2	0.332200143|MI<0.2	0.188353674|MI<0.2	0.316568107|MI<0.2	NA	0.154077745|MI<0.2	0.297420603|MI<0.2	0.236721139|MI<0.2	NA	0.019834145|MI<0.2	0.021229066|MI<0.2	NA	NA	0.121587799|MI<0.2	0.194723772|MI<0.2	NA	0.083362735|MI<0.2	0.16546729|MI<0.2	0.039446015|MI<0.2	0.074533376|MI<0.2
	aroE	0.122877719|MI<0.2	0.058891829|MI<0.2	0.137704714|MI<0.2	NA	NA	NA	NA	0.197167146|MI<0.2	0.114593242|MI<0.2	0.099488889|MI<0.2	0.041482914|MI<0.2	0.107990151|MI<0.2	0.225215073|MI<0.2	0.097515224|MI<0.2	0.030234451|MI<0.2	0.18961189|MI<0.2	0.292178176|MI<0.2	0.155968844|MI<0.2	0.04501045|MI<0.2	0.079187688|MI<0.2	0.105256673|MI<0.2	0.165406851|MI<0.2	NA	NA	NA	NA	0.042008731|MI<0.2	0.164946641|MI<0.2	NA	0.012281181|MI<0.2	0.224153527|MI<0.2	0.085509138|MI<0.2	0.032195853|MI<0.2	0.222496589|MI<0.2	0.13496146|MI<0.2	0.234012761|MI<0.2	NA	0.06471626|MI<0.2	NA	0.114751301|MI<0.2	0.127396112|MI<0.2	0.085684331|MI<0.2	0.049472505|MI<0.2	0.017326706|MI<0.2	0.050487182|MI<0.2	0.150666379|MI<0.2	0.020787148|MI<0.2	0.137633074|MI<0.2
	aroA	0.471917355|MI<0.2	0.418447502|MI<0.2	0.482616681|MI<0.2	0.056581102|MI<0.2	NA	0.213960392|MI<0.2	0.303155787|MI<0.2	0.454968292|MI<0.2	0.377055184|MI<0.2	0.375922437|MI<0.2	0.320853214|MI<0.2	0.080242714|MI<0.2	0.378515263|MI<0.2	0.305647197|MI<0.2	0.124910148|MI<0.2	0.281865446|MI<0.2	0.04794737|MI<0.2	0.095359447|MI<0.2	0.317205748|MI<0.2	0.330856471|MI<0.2	NA	0.100280723|MI<0.2	NA	NA	0.005133953|MI<0.2	NA	0.083068295|MI<0.2	0.200522834|MI<0.2	NA	0.118088613|MI<0.2	0.196472834|MI<0.2	0.268661843|MI<0.2	0.176934632|MI<0.2	0.50961454|MI<0.2	0.237764994|MI<0.2	0.329511547|MI<0.2	NA	0.128311011|MI<0.2	0.067747028|MI<0.2	0.177145177|MI<0.2	0.087348223|MI<0.2	NA	0.099348296|MI<0.2	NA	0.186509808|MI<0.2	0.342899081|MI<0.2	0.025871904|MI<0.2	0.15144648|MI<0.2
	ydiB	0.090885191|MI<0.2	0.06453117|MI<0.2	NA	0.20359745|MI<0.2	0.039819401|MI<0.2	NA	0.025709419|MI<0.2	NA	0.037846438|MI<0.2	NA	NA	0.118624746|MI<0.2	NA	NA	NA	0.136814932|MI<0.2	NA	0.069402106|MI<0.2	0.142900197|MI<0.2	0.175345261|MI<0.2	0.140449155|MI<0.2	0.075195354|MI<0.2	NA	NA	NA	NA	NA	NA	0.109027404|MI<0.2	0.055230784|MI<0.2	0.08855066|MI<0.2	0.040039631|MI<0.2	0.095370055|MI<0.2	0.101662721|MI<0.2	NA	NA	0.040502648|MI<0.2	0.214015365|MI<0.2	0.083803216|MI<0.2	NA	0.024988592|MI<0.2	0.058223192|MI<0.2	NA	0.052795702|MI<0.2	0.015570286|MI<0.2	0.12607761|MI<0.2	0.133522707|MI<0.2	0.056918706|MI<0.2
	aroG	0.331481087|MI<0.2	0.231304343|MI<0.2	0.092134972|MI<0.2	NA	NA	0.232084658|MI<0.2	0.282001378|MI<0.2	0.333952979|MI<0.2	0.270775889|MI<0.2	0.239647187|MI<0.2	0.15176816|MI<0.2	NA	0.291623218|MI<0.2	0.244686873|MI<0.2	0.205329832|MI<0.2	0.172501434|MI<0.2	NA	0.102037222|MI<0.2	0.286286577|MI<0.2	0.225687184|MI<0.2	NA	NA	0.068985801|MI<0.2	0.026953735|MI<0.2	0.078837159|MI<0.2	NA	0.135363326|MI<0.2	0.159254557|MI<0.2	NA	0.213604623|MI<0.2	NA	0.043868938|MI<0.2	0.027355991|MI<0.2	0.212924795|MI<0.2	0.172612652|MI<0.2	0.159520251|MI<0.2	0.119096328|MI<0.2	0.13334447|MI<0.2	0.121217454|MI<0.2	NA	NA	0.00234278|MI<0.2	0.069947014|MI<0.2	0.083319024|MI<0.2	0.236998737|MI<0.2	0.176704694|MI<0.2	NA	0.01067809|MI<0.2
	aroC	0.34997914|MI<0.2	0.284426021|MI<0.2	0.346424771|MI<0.2	NA	NA	0.112124368|MI<0.2	0.10194421|MI<0.2	0.360367332|MI<0.2	0.243260378|MI<0.2	0.202831828|MI<0.2	0.206815609|MI<0.2	0.234923694|MI<0.2	0.249520362|MI<0.2	0.043576628|MI<0.2	0.066186899|MI<0.2	0.214157034|MI<0.2	0.083906268|MI<0.2	0.073584033|MI<0.2	0.153915814|MI<0.2	0.211984834|MI<0.2	0.064941461|MI<0.2	0.17574301|MI<0.2	NA	NA	NA	NA	NA	0.111760366|MI<0.2	0.038032613|MI<0.2	0.22206835|MI<0.2	0.193969076|MI<0.2	0.120884792|MI<0.2	0.301824235|MI<0.2	0.47994099|MI<0.2	0.05400461|MI<0.2	0.178842693|MI<0.2	0.099752146|MI<0.2	0.079881125|MI<0.2	0.100256923|MI<0.2	0.073654626|MI<0.2	0.014085351|MI<0.2	0.235947664|MI<0.2	0.074227378|MI<0.2	NA	0.014479994|MI<0.2	0.221421169|MI<0.2	0.061436882|MI<0.2	0.133165619|MI<0.2
	aroF	0.340555964|MI<0.2	0.294592687|MI<0.2	0.230110441|MI<0.2	NA	0.027422143|MI<0.2	0.236309616|MI<0.2	0.206306357|MI<0.2	0.324198806|MI<0.2	0.316373032|MI<0.2	0.098340182|MI<0.2	0.045863038|MI<0.2	0.127927988|MI<0.2	0.399304198|MI<0.2	0.242824392|MI<0.2	0.286826352|MI<0.2	0.337029221|MI<0.2	NA	0.057818382|MI<0.2	0.233974201|MI<0.2	0.088712666|MI<0.2	0.130560802|MI<0.2	0.094826494|MI<0.2	0.086538575|MI<0.2	0.099220235|MI<0.2	0.1401138|MI<0.2	NA	0.063895588|MI<0.2	0.259340787|MI<0.2	0.227324683|MI<0.2	0.191187064|MI<0.2	0.12420623|MI<0.2	0.125156244|MI<0.2	0.165299869|MI<0.2	0.253249115|MI<0.2	0.139268153|MI<0.2	0.346723739|MI<0.2	0.35577023|MI<0.2	0.229601357|MI<0.2	0.091711951|MI<0.2	NA	NA	0.036451327|MI<0.2	0.071866382|MI<0.2	0.09114742|MI<0.2	0.074739675|MI<0.2	0.280740562|MI<0.2	0.068564029|MI<0.2	0.063616612|MI<0.2
	aroK	0.313987372|MI<0.2	0.447501857|MI<0.2	0.431362846|MI<0.2	NA	0.037485736|MI<0.2	0.346614705|MI<0.2	0.267047227|MI<0.2	0.38135452|MI<0.2	0.290651124|MI<0.2	0.554912943|MI<0.2	0.493569724|MI<0.2	0.143502226|MI<0.2	0.307807429|MI<0.2	0.320733204|MI<0.2	0.323857559|MI<0.2	0.381628543|MI<0.2	0.002869595|MI<0.2	0.128045679|MI<0.2	0.053256183|MI<0.2	NA	0.06174249|MI<0.2	0.086220372|MI<0.2	NA	0.051820564|MI<0.2	NA	NA	0.18850358|MI<0.2	0.288420137|MI<0.2	0.170453593|MI<0.2	0.373414705|MI<0.2	0.084802789|MI<0.2	0.358908713|MI<0.2	NA	0.206398856|MI<0.2	0.428158458|MI<0.2	0.216020892|MI<0.2	NA	0.017701743|MI<0.2	NA	NA	NA	NA	0.342246499|MI<0.2	NA	0.218156155|MI<0.2	0.37287008|MI<0.2	0.077944019|MI<0.2	0.117595338|MI<0.2
	aroH	0.269582047|MI<0.2	0.252537675|MI<0.2	0.202357578|MI<0.2	NA	NA	0.072796738|MI<0.2	0.090474764|MI<0.2	0.278160315|MI<0.2	0.22154061|MI<0.2	0.068804446|MI<0.2	0.071849368|MI<0.2	0.113981732|MI<0.2	0.209613	0.114028151|MI<0.2	0.04617469|MI<0.2	0.241508404|MI<0.2	NA	0.0253194|MI<0.2	0.1729	0.191226699|MI<0.2	0.012828125|MI<0.2	0.116366162|MI<0.2	NA	NA	NA	0.014557728|MI<0.2	NA	0.132146161|MI<0.2	0.010281822|MI<0.2	0.12434396|MI<0.2	0.215640344|MI<0.2	0.125089167|MI<0.2	0.291386543|MI<0.2	0.409639329|MI<0.2	0.113795647|MI<0.2	0.219346605|MI<0.2	0.15698038|MI<0.2	0.255742554|MI<0.2	NA	NA	NA	0.063130353|MI<0.2	0.063274947|MI<0.2	NA	0.063823182|MI<0.2	0.310799362|MI<0.2	0.100292169|MI<0.2	0.091361227|MI<0.2
	aroL	0.067589461|MI<0.2	0.081308371|MI<0.2	NA	0.15704619|MI<0.2	0.045762226|MI<0.2	NA	NA	0.006252166|MI<0.2	0.173562181|MI<0.2	NA	NA	0.143941129|MI<0.2	0.074479363|MI<0.2	NA	0.004610432|MI<0.2	0.113325692|MI<0.2	0.105406647|MI<0.2	0.05496017|MI<0.2	0.081852834|MI<0.2	0.069607717|MI<0.2	0.132663457|MI<0.2	0.080488945|MI<0.2	NA	NA	NA	NA	0.033100782|MI<0.2	NA	0.217615442|MI<0.2	0.012952073|MI<0.2	0.055774317|MI<0.2	0.089077429|MI<0.2	0.119191267|MI<0.2	0.171525257|MI<0.2	0.038431737|MI<0.2	NA	NA	0.121141736|MI<0.2	0.038337233|MI<0.2	0.110426083|MI<0.2	0.043537927|MI<0.2	0.150376271|MI<0.2	0.057442407|MI<0.2	0.056787648|MI<0.2	NA	0.072218731|MI<0.2	NA	NA
PWY|leucine biosynthesis	leuB	0.245986598|MI<0.2	0.22434029|MI<0.2	0.094055972|MI<0.2	0.129575598|MI<0.2	0.081195927|MI<0.2	0.161565173|MI<0.2	0.228848762|MI<0.2	0.231130058|MI<0.2	0.273623133|MI<0.2	0.191130555|MI<0.2	0.202149669|MI<0.2	0.166560755|MI<0.2	0.174345112|MI<0.2	0.048890471|MI<0.2	0.139857625|MI<0.2	0.08535023|MI<0.2	NA	0.043087128|MI<0.2	0.36325845|MI<0.2	0.12191223|MI<0.2	0.011635878|MI<0.2	0.155192456|MI<0.2	0.112915824|MI<0.2	NA	0.002816545|MI<0.2	NA	NA	0.151831215|MI<0.2	NA	0.214922457|MI<0.2	NA	0.114093569|MI<0.2	0.148791476|MI<0.2	0.360516002|MI<0.2	0.056654778|MI<0.2	0.177124347|MI<0.2	0.121732385|MI<0.2	0.146916561|MI<0.2	0.175442018|MI<0.2	0.122410003|MI<0.2	NA	0.134448182|MI<0.2	NA	NA	0.00820483|MI<0.2	0.157045824|MI<0.2	NA	0.173033422|MI<0.2
	leuA	0.219652569|MI<0.2	0.090884318|MI<0.2	0.016552524|MI<0.2	NA	0.029595135|MI<0.2	0.180168741|MI<0.2	0.040817557|MI<0.2	0.109273317|MI<0.2	0.356747972|MI<0.2	0.071879848|MI<0.2	NA	0.082090191|MI<0.2	0.349382902|MI<0.2	0.054575771|MI<0.2	0.157937612|MI<0.2	0.074642997|MI<0.2	NA	0.02822833|MI<0.2	0.053413506|MI<0.2	NA	NA	NA	0.058516779|MI<0.2	NA	0.133645711|MI<0.2	0.115489328|MI<0.2	0.071700902|MI<0.2	0.182495592|MI<0.2	0.096882861|MI<0.2	0.023531155|MI<0.2	0.079946536|MI<0.2	0.045781292|MI<0.2	0.135210029|MI<0.2	0.177726108|MI<0.2	0.125596488|MI<0.2	0.169165931|MI<0.2	0.048783471|MI<0.2	0.089282373|MI<0.2	NA	NA	NA	0.014008955|MI<0.2	NA	0.003877439|MI<0.2	0.08958624|MI<0.2	0.058406044|MI<0.2	NA	0.039941299|MI<0.2
	tyrB	0.057807239|MI<0.2	0.062860575|MI<0.2	0.060425528|MI<0.2	NA	NA	0.0503841|MI<0.2	NA	0.062080894|MI<0.2	0.051933495|MI<0.2	NA	NA	NA	0.13191126|MI<0.2	0.131941063|MI<0.2	0.066031644|MI<0.2	0.121464323|MI<0.2	NA	NA	0.075872819|MI<0.2	0.103839344|MI<0.2	NA	0.022057384|MI<0.2	NA	NA	0.122077502|MI<0.2	NA	NA	NA	NA	NA	0.145928333|MI<0.2	0.132481805|MI<0.2	NA	0.174194161|MI<0.2	NA	0.040983954|MI<0.2	0.06943426|MI<0.2	0.01953606|MI<0.2	0.099409525|MI<0.2	0.076068081|MI<0.2	NA	NA	0.052679445|MI<0.2	0.13731807|MI<0.2	0.104581535|MI<0.2	0.081711492|MI<0.2	NA	NA
	ilvE	0.22450855|MI<0.2	0.022163667|MI<0.2	NA	NA	NA	0.022660182|MI<0.2	NA	0.202041	0.310603	0.096693772|MI<0.2	0.063533057|MI<0.2	0.082721632|MI<0.2	0.309943238|MI<0.2	0.047199183|MI<0.2	0.062856685|MI<0.2	0.030114111|MI<0.2	NA	0.126332969|MI<0.2	0.121253477|MI<0.2	0.03713194|MI<0.2	NA	NA	0.117213924|MI<0.2	0.019642151|MI<0.2	0.083108293|MI<0.2	NA	0.000568333|MI<0.2	NA	NA	0.000438341|MI<0.2	0.106781054|MI<0.2	NA	0.236744741|MI<0.2	0.23557139|MI<0.2	0.051771519|MI<0.2	0.294743615|MI<0.2	NA	NA	NA	0.005865808|MI<0.2	0.008821394|MI<0.2	NA	0.051532976|MI<0.2	0.119584271|MI<0.2	0.163457054|MI<0.2	0.10939296|MI<0.2	NA	NA
CPLX|tryptophan synthase	trpB	NA	NA	NA	0.13356253|MI<0.2	0.116809571|MI<0.2	NA	NA	0.017791171|MI<0.2	0.126817253|MI<0.2	NA	NA	NA	NA	NA	NA	NA	NA	NA	0.05734693|MI<0.2	0.016211021|MI<0.2	NA	NA	NA	NA	NA	NA	NA	NA	NA	NA	0.084570136|MI<0.2	NA	0.507381871|MI<0.2	0.194627225|MI<0.2	NA	NA	NA	NA	0.070015722|MI<0.2	0.17833592|MI<0.2	0.212051909|MI<0.2	NA	NA	NA	NA	NA	NA	NA
	trpA	0.255279794|MI<0.2	0.070309367|MI<0.2	0.019146765|MI<0.2	NA	0.031341352|MI<0.2	0.246432074|MI<0.2	0.210905923|MI<0.2	0.070013623|MI<0.2	0.293526267|MI<0.2	0.014920473|MI<0.2	NA	NA	0.164533835|MI<0.2	0.201193977|MI<0.2	0.103827682|MI<0.2	0.003701086|MI<0.2	NA	0.06516456|MI<0.2	0.050215557|MI<0.2	NA	NA	NA	0.137666377|MI<0.2	0.138172064|MI<0.2	0.064707324|MI<0.2	0.036061836|MI<0.2	0.098156739|MI<0.2	0.213292771|MI<0.2	0.041956664|MI<0.2	0.15944374|MI<0.2	0.03770877|MI<0.2	NA	0.333653278|MI<0.2	0.134569184|MI<0.2	0.062223202|MI<0.2	0.214783179|MI<0.2	0.065924464|MI<0.2	NA	NA	NA	NA	NA	NA	NA	NA	NA	NA	NA
CPLX|acetohydroxybutanoate synthase / acetolactate synthase	ilvH	0.044472668|MI<0.2	0.056909|MI<0.2	0.004661993|MI<0.2	0.04993353|MI<0.2	NA	0.010051076|MI<0.2	0.022693088|MI<0.2	NA	NA	NA	NA	0.00144265|MI<0.2	NA	NA	NA	NA	0.067120131|MI<0.2	0.10118146|MI<0.2	NA	0.089269994|MI<0.2	NA	NA	NA	NA	NA	NA	0.085735114|MI<0.2	NA	0.038884409|MI<0.2	NA	NA	NA	0.23134235|MI<0.2	0.168208025|MI<0.2	NA	NA	NA	NA	NA	0.003452551|MI<0.2	0.133328169|MI<0.2	NA	NA	NA	NA	0.063053198|MI<0.2	0.019164341|MI<0.2	NA
	ilvI	0.06668733|MI<0.2	NA	NA	0.053361782|MI<0.2	0.116793505|MI<0.2	NA	NA	0.020809658|MI<0.2	0.030847131|MI<0.2	0.060446476|MI<0.2	0.028919598|MI<0.2	0.218589628|MI<0.2	0.062764626|MI<0.2	0.040778725|MI<0.2	NA	NA	0.400166626|MI<0.2	0.39174625|MI<0.2	0.150625303|MI<0.2	0.315366284|MI<0.2	NA	0.116496542|MI<0.2	NA	NA	NA	0.01211981|MI<0.2	0.295180362|MI<0.2	0.081040044|MI<0.2	0.00800615|MI<0.2	NA	NA	NA	0.001188324|MI<0.2	0.068410341|MI<0.2	0.050362326|MI<0.2	NA	NA	0.093054819|MI<0.2	0.028681275|MI<0.2	0.099715288|MI<0.2	0.115198629|MI<0.2	0.066797385|MI<0.2	NA	NA	0.070743894|MI<0.2	0.106395167|MI<0.2	NA	NA
CPLX|aliphatic sulfonate ABC transporter	ssuB	0.308933058|MI<0.2	0.326016883|MI<0.2	0.446181734|MI<0.2	0.024704879|MI<0.2	0.006718227|MI<0.2	0.17061463|MI<0.2	0.158100753|MI<0.2	0.382562358|MI<0.2	0.250473482|MI<0.2	0.254860904|MI<0.2	0.243749255|MI<0.2	0.061941892|MI<0.2	0.326112013|MI<0.2	0.386188737|MI<0.2	0.193465414|MI<0.2	0.126587724|MI<0.2	0.056673753|MI<0.2	0.099030174|MI<0.2	0.236513977|MI<0.2	0.0883344	0.005407427|MI<0.2	NA	NA	0.039534608|MI<0.2	NA	NA	0.182635632|MI<0.2	0.256633512|MI<0.2	0.099012097|MI<0.2	0.092949898|MI<0.2	0.148982398|MI<0.2	0.141631107|MI<0.2	0.184656166|MI<0.2	0.176370358|MI<0.2	0.232640012|MI<0.2	0.241331818|MI<0.2	0.096382725|MI<0.2	0.139097988|MI<0.2	0.217545862|MI<0.2	0.094030302|MI<0.2	0.044780015|MI<0.2	NA	0.076267397|MI<0.2	0.062879699|MI<0.2	0.052123885|MI<0.2	0.170534935|MI<0.2	0.046594496|MI<0.2	NA
	ssuC	0.135690152|MI<0.2	0.249344929|MI<0.2	0.143421803|MI<0.2	0.145880869|MI<0.2	NA	0.05896174|MI<0.2	0.183978072|MI<0.2	0.093011706|MI<0.2	0.140605421|MI<0.2	0.20810587|MI<0.2	0.169632301|MI<0.2	0.123912905|MI<0.2	0.094371986|MI<0.2	0.102194304|MI<0.2	0.126021573|MI<0.2	0.0336343|MI<0.2	NA	NA	0.189682784|MI<0.2	0.096635454|MI<0.2	NA	0.022054879|MI<0.2	NA	NA	NA	NA	NA	NA	NA	NA	NA	NA	0.15697648|MI<0.2	0.062316605|MI<0.2	0.09901394|MI<0.2	0.079044262|MI<0.2	NA	NA	0.148477323|MI<0.2	0.161012663|MI<0.2	0.252662971|MI<0.2	NA	NA	NA	NA	0.13058648|MI<0.2	NA	0.013823891|MI<0.2
	ssuA	0.062295588|MI<0.2	0.017441789|MI<0.2	NA	0.073094959|MI<0.2	0.016288805|MI<0.2	NA	0.122337092|MI<0.2	0.001657156|MI<0.2	0.230090205|MI<0.2	NA	NA	NA	0.037965022|MI<0.2	0.102811923|MI<0.2	0.158653961|MI<0.2	NA	NA	0.038755677|MI<0.2	0.324006634|MI<0.2	0.0929275	NA	NA	NA	NA	NA	NA	0.144827685|MI<0.2	0.019548266|MI<0.2	0.050322454|MI<0.2	0.1282025|MI<0.2	NA	NA	0.192325614|MI<0.2	0.139918268|MI<0.2	0.027563629|MI<0.2	0.111154324|MI<0.2	0.036254366|MI<0.2	0.015261344|MI<0.2	0.024059816|MI<0.2	0.180308669|MI<0.2	0.157620985|MI<0.2	NA	0.051843697|MI<0.2	NA	NA	NA	NA	NA
CPLX|UvrABC Nucleotide Excision Repair Complex	uvrC	NA	NA	NA	0.025704951|MI<0.2	NA	NA	NA	0.140814236|MI<0.2	NA	NA	0.001982989|MI<0.2	0.022023796|MI<0.2	0.104382132|MI<0.2	0.113699956|MI<0.2	NA	0.090188163|MI<0.2	0.382859124|MI<0.2	0.264342627|MI<0.2	0.215520453|MI<0.2	0.284698092|MI<0.2	0.124902315|MI<0.2	0.21638775|MI<0.2	0.006352014|MI<0.2	NA	0.041036207|MI<0.2	NA	0.15418721|MI<0.2	0.171310991|MI<0.2	NA	NA	0.08797324|MI<0.2	0.00674798|MI<0.2	0.143926532|MI<0.2	0.18538617|MI<0.2	0.045284252|MI<0.2	0.111888934|MI<0.2	0.246403246|MI<0.2	0.170858779|MI<0.2	0.05223326|MI<0.2	0.147956713|MI<0.2	0.215319986|MI<0.2	0.096201146|MI<0.2	0.076961743|MI<0.2	0.163341337|MI<0.2	0.229859317|MI<0.2	0.06060795|MI<0.2	0.06376984|MI<0.2	0.026895397|MI<0.2
	uvrD	0.309641021|MI<0.2	0.314694178|MI<0.2	0.223702848|MI<0.2	0.258792637|MI<0.2	0.248070094|MI<0.2	0.269293989|MI<0.2	0.23881463|MI<0.2	0.333773479|MI<0.2	0.314144098|MI<0.2	0.25012187|MI<0.2	0.199573411|MI<0.2	0.027382345|MI<0.2	0.312614038|MI<0.2	0.369194887|MI<0.2	0.283105843|MI<0.2	0.253808522|MI<0.2	NA	0.176076762|MI<0.2	0.203645402|MI<0.2	0.282955454|MI<0.2	NA	NA	NA	NA	0.034832622|MI<0.2	0.089794579|MI<0.2	0.121447645|MI<0.2	0.181659714|MI<0.2	0.058961071|MI<0.2	0.13320382|MI<0.2	0.112728409|MI<0.2	0.233763111|MI<0.2	0.001740951|MI<0.2	0.256545375|MI<0.2	0.156692596|MI<0.2	0.235258097|MI<0.2	0.183378403|MI<0.2	0.21480006|MI<0.2	0.219534169|MI<0.2	0.074447577|MI<0.2	NA	0.133089215|MI<0.2	0.17696317|MI<0.2	0.140717863|MI<0.2	0.232088955|MI<0.2	0.381856717|MI<0.2	0.118625884|MI<0.2	0.017247936|MI<0.2
	uvrA	0.245396351|MI<0.2	0.170398027|MI<0.2	0.148115661|MI<0.2	NA	NA	0.085698742|MI<0.2	0.060886144|MI<0.2	0.140200819|MI<0.2	0.1468693|MI<0.2	0.061289261|MI<0.2	0.080179522|MI<0.2	NA	0.116494601|MI<0.2	0.155429758|MI<0.2	0.064261641|MI<0.2	0.059610431|MI<0.2	0.066608318|MI<0.2	0.212914614|MI<0.2	0.050361248|MI<0.2	0.06684431|MI<0.2	NA	NA	NA	NA	NA	NA	0.170809498|MI<0.2	0.258365748|MI<0.2	0.024257202|MI<0.2	0.198768788|MI<0.2	0.208433327|MI<0.2	0.170619072|MI<0.2	0.087592775|MI<0.2	0.205340044|MI<0.2	0.115759896|MI<0.2	0.207033469|MI<0.2	NA	NA	NA	0.073061713|MI<0.2	0.049881643|MI<0.2	0.057092886|MI<0.2	0.056892573|MI<0.2	NA	NA	0.089519208|MI<0.2	0.026066297|MI<0.2	NA
	uvrB	0.193978229|MI<0.2	0.199937242|MI<0.2	0.194750026|MI<0.2	0.076934264|MI<0.2	0.232322978|MI<0.2	0.029489374|MI<0.2	0.06659956|MI<0.2	0.233138357|MI<0.2	0.229412562|MI<0.2	0.310594179|MI<0.2	0.26109999|MI<0.2	0.218382336|MI<0.2	0.351977538|MI<0.2	0.510928526|MI<0.2	0.156978358|MI<0.2	0.22876895|MI<0.2	0.182259743|MI<0.2	0.283438762|MI<0.2	0.045263664|MI<0.2	NA	0.015206164|MI<0.2	0.092938598|MI<0.2	0.042812352|MI<0.2	0.075929497|MI<0.2	0.033901301|MI<0.2	0.071356578|MI<0.2	0.204921122|MI<0.2	0.405572482|MI<0.2	0.399020798|MI<0.2	0.276027695|MI<0.2	NA	0.11463157|MI<0.2	NA	0.05456186|MI<0.2	0.251209971|MI<0.2	0.308593853|MI<0.2	NA	NA	0.027468932|MI<0.2	NA	NA	NA	0.098790924|MI<0.2	NA	NA	0.179289919|MI<0.2	NA	NA
CPLX|formate hydrogenlyase complex	hycD	0.0663307	0.0648501	0.0494683	NA	NA	0.039296335|MI<0.2	0.169127813|MI<0.2	0.0231631	NA	0.000711741|MI<0.2	NA	NA	NA	0.01472423|MI<0.2	NA	0.034836477|MI<0.2	0.179354	0.050788446|MI<0.2	NA	NA	0.157040828|MI<0.2	0.030382832|MI<0.2	NA	0.147774497|MI<0.2	NA	NA	0.004561711|MI<0.2	NA	NA	NA	0.045556968|MI<0.2	0.046975957|MI<0.2	NA	NA	0.013815693|MI<0.2	0.038317149|MI<0.2	0.133492532|MI<0.2	0.099576345|MI<0.2	NA	NA	0.034757793|MI<0.2	0.032896906|MI<0.2	0.079573554|MI<0.2	NA	NA	NA	0.028367968|MI<0.2	NA
	fdhF	0.098577431|MI<0.2	0.00113066|MI<0.2	NA	0.090606446|MI<0.2	0.198645188|MI<0.2	0.05878348|MI<0.2	0.126856658|MI<0.2	NA	NA	NA	NA	0.010029316|MI<0.2	0.041404894|MI<0.2	0.058893914|MI<0.2	NA	NA	0.063281838|MI<0.2	0.088778838|MI<0.2	NA	NA	0.092323495|MI<0.2	0.053167827|MI<0.2	0.125453647|MI<0.2	0.098514367|MI<0.2	0.085984051|MI<0.2	0.274618154|MI<0.2	0.006191496|MI<0.2	0.2124989|MI<0.2	0.133395856|MI<0.2	NA	NA	0.096103157|MI<0.2	NA	NA	NA	NA	0.112054189|MI<0.2	NA	0.019007502|MI<0.2	NA	NA	0.216010797|MI<0.2	0.047452447|MI<0.2	NA	NA	0.020343515|MI<0.2	NA	NA
	hycB	0.348598	0.340072	0.263441	NA	0.00534254	0.308262539|MI<0.2	0.406346013|MI<0.2	0.113421	0.0752072	0.178010854|MI<0.2	0.161801	0.062443809|MI<0.2	0.073559212|MI<0.2	0.271159037|MI<0.2	0.050015218|MI<0.2	0.101139595|MI<0.2	NA	0.013331961|MI<0.2	NA	NA	NA	NA	NA	0.0834348	0.039399073|MI<0.2	0.032330234|MI<0.2	0.0861309	0.198045194|MI<0.2	0.025503244|MI<0.2	0.084968008|MI<0.2	0.21256112|MI<0.2	0.184483347|MI<0.2	NA	NA	0.162806769|MI<0.2	0.124853956|MI<0.2	0.102347468|MI<0.2	0.085845038|MI<0.2	NA	NA	NA	NA	NA	NA	NA	0.149085706|MI<0.2	0.004901478|MI<0.2	NA
	hycC	0.0415666	0.0857218	0.00656224	NA	0.0191322	0.084155533|MI<0.2	0.05664683|MI<0.2	NA	NA	0.033253582|MI<0.2	0.0390206	0.12270435|MI<0.2	0.10186908|MI<0.2	0.10032527|MI<0.2	NA	NA	0.203837694|MI<0.2	0.117131088|MI<0.2	NA	NA	0.22745725|MI<0.2	0.183685581|MI<0.2	0.072430027|MI<0.2	0.126187521|MI<0.2	0.185962474|MI<0.2	0.201100805|MI<0.2	0.097251926|MI<0.2	0.223284861|MI<0.2	0.085756859|MI<0.2	2.95E-05|MI<0.2	NA	0.034912877|MI<0.2	NA	NA	0.137496551|MI<0.2	0.192615327|MI<0.2	0.161675791|MI<0.2	0.204822974|MI<0.2	NA	NA	NA	0.04586945|MI<0.2	NA	NA	0.017389019|MI<0.2	0.02859792|MI<0.2	NA	NA
	hycE	0.261615669|MI<0.2	0.0226454	0.0685476	0.136347349|MI<0.2	0.178060188|MI<0.2	0.07836402|MI<0.2	0.015865272|MI<0.2	0.195877827|MI<0.2	0.142356	0.160833707|MI<0.2	0.120865905|MI<0.2	0.113389087|MI<0.2	0.29775905|MI<0.2	0.075246408|MI<0.2	0.091154404|MI<0.2	0.141055569|MI<0.2	0.175709663|MI<0.2	0.203017199|MI<0.2	0.080259826|MI<0.2	NA	0.058649139|MI<0.2	0.061462423|MI<0.2	NA	0.009065203|MI<0.2	NA	NA	0.091661998|MI<0.2	0.319998539|MI<0.2	0.242659678|MI<0.2	0.385284065|MI<0.2	0.121196864|MI<0.2	0.34409946|MI<0.2	NA	0.263884739|MI<0.2	0.373882908|MI<0.2	0.44534457|MI<0.2	0.079543651|MI<0.2	NA	0.004961405|MI<0.2	NA	0.006177337|MI<0.2	0.078901003|MI<0.2	NA	0.0429064|MI<0.2	0.074155426|MI<0.2	NA	NA	0.160820301|MI<0.2
	hycG	0.114828	0.214095	0.14673	0.0360265	0.0790181	NA	0.06735893|MI<0.2	0.199056816|MI<0.2	NA	0.358467283|MI<0.2	0.339807	0.28615429|MI<0.2	0.093308453|MI<0.2	0.113437498|MI<0.2	NA	0.116916115|MI<0.2	0.0873897	0.034849897|MI<0.2	NA	NA	0.153259584|MI<0.2	0.234176004|MI<0.2	NA	NA	NA	NA	NA	0.116253645|MI<0.2	0.319345506|MI<0.2	0.266217678|MI<0.2	0.20325608|MI<0.2	0.361204261|MI<0.2	NA	0.182911796|MI<0.2	0.066897667|MI<0.2	0.186787389|MI<0.2	0.050029405|MI<0.2	0.08651517|MI<0.2	NA	NA	NA	0.074124674|MI<0.2	0.044210113|MI<0.2	NA	NA	0.186685865|MI<0.2	0.06068506|MI<0.2	0.087773875|MI<0.2
CPLX|Outer Membrane Protein Assembly Complex	smpA	0.084757712|MI<0.2	NA	0.001048247|MI<0.2	0.06276	0.128315	0.159376397|MI<0.2	0.223546864|MI<0.2	NA	0.049075978|MI<0.2	0.071143612|MI<0.2	0.113461417|MI<0.2	0.06690257|MI<0.2	0.069028851|MI<0.2	0.036717574|MI<0.2	0.059340729|MI<0.2	0.078418453|MI<0.2	NA	NA	NA	NA	0.072638912|MI<0.2	0.097034635|MI<0.2	0.205268826|MI<0.2	0.127932892|MI<0.2	0.071085391|MI<0.2	0.115440257|MI<0.2	NA	0.01283663|MI<0.2	NA	0.054717156|MI<0.2	NA	0.168197565|MI<0.2	NA	NA	NA	0.139411136|MI<0.2	0.116823331|MI<0.2	0.0542816|MI<0.2	NA	NA	NA	NA	0.032778463|MI<0.2	NA	NA	NA	NA	0.136033187|MI<0.2
	yaeT	0.094485675|MI<0.2	0.163272724|MI<0.2	0.080768055|MI<0.2	NA	0.05569108|MI<0.2	0.094063717|MI<0.2	0.077450158|MI<0.2	0.068619565|MI<0.2	0.116397237|MI<0.2	0.121544556|MI<0.2	0.130889953|MI<0.2	0.21010668|MI<0.2	0.015748977|MI<0.2	0.108699638|MI<0.2	0.016517582|MI<0.2	0.162330377|MI<0.2	0.117374527|MI<0.2	NA	NA	NA	0.185491245|MI<0.2	0.168549873|MI<0.2	NA	0.087273695|MI<0.2	0.132601424|MI<0.2	0.094656234|MI<0.2	0.003322127|MI<0.2	0.174634497|MI<0.2	0.230158009|MI<0.2	0.161836863|MI<0.2	0.113368195|MI<0.2	0.025264386|MI<0.2	0.015020394|MI<0.2	0.084939637|MI<0.2	NA	0.156412905|MI<0.2	0.169671362|MI<0.2	0.116793604|MI<0.2	0.109970199|MI<0.2	NA	NA	NA	0.025501656|MI<0.2	0.018893687|MI<0.2	NA	0.036284291|MI<0.2	0.049246473|MI<0.2	0.077211153|MI<0.2
	yfgL	0.320306684|MI<0.2	0.275847165|MI<0.2	0.122358082|MI<0.2	0.2196852|MI<0.2	0.192561532|MI<0.2	0.169167919|MI<0.2	0.291638012|MI<0.2	0.209749597|MI<0.2	0.144215006|MI<0.2	0.076925391|MI<0.2	0.113300901|MI<0.2	0.152645605|MI<0.2	0.220673022|MI<0.2	0.198137746|MI<0.2	0.224738854|MI<0.2	0.197803604|MI<0.2	NA	0.222010409|MI<0.2	0.270556763|MI<0.2	0.164244087|MI<0.2	0.08346815|MI<0.2	0.144221214|MI<0.2	0.070993206|MI<0.2	0.102114182|MI<0.2	0.023662814|MI<0.2	0.038980987|MI<0.2	0.027279309|MI<0.2	0.339895224|MI<0.2	0.077514379|MI<0.2	0.176323276|MI<0.2	0.003571536|MI<0.2	0.144207856|MI<0.2	NA	0.075508186|MI<0.2	0.156016069|MI<0.2	0.097871043|MI<0.2	0.245737347|MI<0.2	0.133710322|MI<0.2	0.018807572|MI<0.2	NA	NA	0.205437534|MI<0.2	0.208020798|MI<0.2	0.067256279|MI<0.2	0.160710022|MI<0.2	0.258762193|MI<0.2	0.034694219|MI<0.2	0.015984754|MI<0.2
PWY|N-acetylneuraminate and N-acetylmannosamine degradation	nanE	0.341147388|MI<0.2	0.150665	0.168895829|MI<0.2	0.015206086|MI<0.2	NA	0.149097476|MI<0.2	0.026485897|MI<0.2	0.133616165|MI<0.2	0.118579181|MI<0.2	0.06769695|MI<0.2	0.021256795|MI<0.2	0.011682742|MI<0.2	0.237537926|MI<0.2	NA	0.070419629|MI<0.2	NA	NA	0.042731607|MI<0.2	0.112191	0.065103593|MI<0.2	NA	NA	0.039489321|MI<0.2	0.031232985|MI<0.2	NA	NA	NA	0.147665289|MI<0.2	0.044756895|MI<0.2	0.183589561|MI<0.2	0.253697906|MI<0.2	0.076483991|MI<0.2	0.320104337|MI<0.2	0.216533407|MI<0.2	0.050935373|MI<0.2	0.198771488|MI<0.2	0.105539887|MI<0.2	NA	0.018732513|MI<0.2	NA	NA	0.0390829	NA	NA	NA	0.188021787|MI<0.2	0.011851224|MI<0.2	0.01163785|MI<0.2
	nanA	0.385361257|MI<0.2	0.108598	0.131801392|MI<0.2	0.086696653|MI<0.2	0.255978	0.158967666|MI<0.2	0.09587526|MI<0.2	0.281549311|MI<0.2	0.421908058|MI<0.2	0.203504191|MI<0.2	0.135459	0.293761206|MI<0.2	0.323848986|MI<0.2	0.157991648|MI<0.2	0.182839199|MI<0.2	0.23271549|MI<0.2	0.231963892|MI<0.2	0.210439083|MI<0.2	0.177472569|MI<0.2	0.043912905|MI<0.2	NA	0.055097455|MI<0.2	0.087498313|MI<0.2	0.085890689|MI<0.2	0.214981256|MI<0.2	0.178825096|MI<0.2	0.24608297|MI<0.2	0.454868425|MI<0.2	0.234197271|MI<0.2	0.361147029|MI<0.2	0.072664884|MI<0.2	0.103954455|MI<0.2	0.19204696|MI<0.2	0.337752243|MI<0.2	0.310252513|MI<0.2	0.549670814|MI<0.2	0.121014487|MI<0.2	0.131142548|MI<0.2	NA	NA	NA	0.0353779	0.0800618	0.107844499|MI<0.2	0.108499849|MI<0.2	0.146345551|MI<0.2	NA	0.060685484|MI<0.2
	nanK	NA	NA	NA	0.028390409|MI<0.2	0.03530404|MI<0.2	NA	NA	NA	NA	NA	NA	0.166270526|MI<0.2	NA	NA	NA	NA	0.297382446|MI<0.2	0.224289027|MI<0.2	0.0536474	0.062911095|MI<0.2	0.042327151|MI<0.2	0.132741958|MI<0.2	NA	NA	NA	0.038834303|MI<0.2	0.0619509	0.027353331|MI<0.2	0.095897675|MI<0.2	NA	0.038528732|MI<0.2	NA	NA	0.044732329|MI<0.2	0.033693117|MI<0.2	NA	0.059960701|MI<0.2	NA	0.051332705|MI<0.2	0.119353	0.150327902|MI<0.2	0.282344556|MI<0.2	0.021849145|MI<0.2	0.011167521|MI<0.2	NA	NA	NA	0.031543719|MI<0.2
PWY|ubiquinone-8 biosynthesis (prokaryotic)	ubiF	0.007276075|MI<0.2	0.174508105|MI<0.2	0.124167827|MI<0.2	0.114067867|MI<0.2	0.090576928|MI<0.2	NA	0.035508425|MI<0.2	0.036248515|MI<0.2	0.045386379|MI<0.2	0.19396443|MI<0.2	0.133953647|MI<0.2	0.224277538|MI<0.2	0.034105297|MI<0.2	NA	0.162295363|MI<0.2	0.272068994|MI<0.2	0.09231398|MI<0.2	0.097598507|MI<0.2	0.202729424|MI<0.2	0.192140878|MI<0.2	0.331150631|MI<0.2	0.378466154|MI<0.2	NA	NA	NA	NA	0.083922452|MI<0.2	NA	0.152314079|MI<0.2	0.011940111|MI<0.2	0.218884752|MI<0.2	0.268484553|MI<0.2	NA	0.101542971|MI<0.2	0.072763378|MI<0.2	NA	0.022236142|MI<0.2	0.236129077|MI<0.2	0.071782146|MI<0.2	0.18214934|MI<0.2	0.212633562|MI<0.2	0.180103044|MI<0.2	0.078997445|MI<0.2	0.229560044|MI<0.2	0.213913683|MI<0.2	0.153978253|MI<0.2	0.085101571|MI<0.2	0.164817413|MI<0.2
	ubiH	0.117421719|MI<0.2	0.143328752|MI<0.2	0.088211844|MI<0.2	NA	NA	0.246882506|MI<0.2	0.301239259|MI<0.2	0.03986337|MI<0.2	0.008918916|MI<0.2	NA	NA	0.051739912|MI<0.2	0.000409783|MI<0.2	0.076955403|MI<0.2	0.053455817|MI<0.2	0.09265175|MI<0.2	NA	NA	NA	NA	0.15716938|MI<0.2	0.119867738|MI<0.2	0.114095717|MI<0.2	0.051572106|MI<0.2	0.194853626|MI<0.2	0.134009071|MI<0.2	NA	0.052608506|MI<0.2	NA	NA	NA	0.039749592|MI<0.2	NA	NA	NA	NA	0.190302524|MI<0.2	NA	0.070928208|MI<0.2	NA	NA	0.021524519|MI<0.2	NA	NA	NA	0.024623405|MI<0.2	NA	NA
	ubiG	NA	NA	NA	0.05085914|MI<0.2	0.116091574|MI<0.2	NA	NA	NA	NA	NA	NA	0.353711465|MI<0.2	0.080411751|MI<0.2	0.119382104|MI<0.2	NA	0.110836397|MI<0.2	0.199187602|MI<0.2	0.114948103|MI<0.2	NA	NA	0.285730167|MI<0.2	0.513480265|MI<0.2	0.029408743|MI<0.2	0.089851005|MI<0.2	0.140258199|MI<0.2	0.127146328|MI<0.2	NA	0.16910821|MI<0.2	0.071651925|MI<0.2	NA	NA	0.119005377|MI<0.2	NA	0.03470292|MI<0.2	0.032617814|MI<0.2	0.054517951|MI<0.2	0.352365665|MI<0.2	0.348292624|MI<0.2	NA	0.105471629|MI<0.2	0.163452327|MI<0.2	0.134292423|MI<0.2	NA	NA	NA	0.096508218|MI<0.2	0.082729565|MI<0.2	0.074616524|MI<0.2
	ubiE	0.07238607|MI<0.2	0.109313403|MI<0.2	0.058823016|MI<0.2	0.099234451|MI<0.2	0.177800415|MI<0.2	NA	0.018774501|MI<0.2	0.134243563|MI<0.2	0.193679135|MI<0.2	0.043437168|MI<0.2	NA	0.266606468|MI<0.2	0.129260403|MI<0.2	0.080681594|MI<0.2	0.090969219|MI<0.2	0.213082122|MI<0.2	0.05641406|MI<0.2	NA	0.180374324|MI<0.2	0.082898677|MI<0.2	0.421169739|MI<0.2	0.39255123|MI<0.2	NA	NA	0.079731164|MI<0.2	0.027040233|MI<0.2	NA	NA	0.070772879|MI<0.2	0.010141462|MI<0.2	0.206220992|MI<0.2	0.172213896|MI<0.2	0.247555628|MI<0.2	0.285563575|MI<0.2	NA	0.124620809|MI<0.2	0.145940552|MI<0.2	0.192546934|MI<0.2	0.109524593|MI<0.2	0.154218388|MI<0.2	0.164064695|MI<0.2	0.190597284|MI<0.2	NA	0.175509053|MI<0.2	NA	0.055382779|MI<0.2	0.078538719|MI<0.2	0.071051843|MI<0.2
	ubiB	0.058101271|MI<0.2	0.04143956|MI<0.2	0.002065124|MI<0.2	0.04552573|MI<0.2	0.188017481|MI<0.2	0.00287097|MI<0.2	NA	0.05387554|MI<0.2	0.06508948|MI<0.2	0.158757619|MI<0.2	0.033669558|MI<0.2	0.252130114|MI<0.2	0.101849307|MI<0.2	0.137746229|MI<0.2	0.079464282|MI<0.2	0.151538006|MI<0.2	0.094035852|MI<0.2	0.063992245|MI<0.2	NA	NA	0.145479572|MI<0.2	0.057308587|MI<0.2	NA	0.062688813|MI<0.2	NA	0.193560023|MI<0.2	0.002733019|MI<0.2	0.179660538|MI<0.2	0.2282343|MI<0.2	0.132419516|MI<0.2	0.074654426|MI<0.2	0.090275366|MI<0.2	NA	0.068289861|MI<0.2	0.124722609|MI<0.2	0.206086365|MI<0.2	0.012703658|MI<0.2	0.046290217|MI<0.2	NA	NA	NA	0.110344047|MI<0.2	0.009474062|MI<0.2	NA	NA	0.053540919|MI<0.2	0.031248576|MI<0.2	0.046527044|MI<0.2
CPLX|dTDP-L-rhamnose synthetase	rfbC	0.286367294|MI<0.2	0.136365495|MI<0.2	0.068273205|MI<0.2	NA	NA	0.321486994|MI<0.2	0.304786355|MI<0.2	0.141771912|MI<0.2	0.153477872|MI<0.2	0.258269926|MI<0.2	0.220224938|MI<0.2	0.084285651|MI<0.2	0.196486569|MI<0.2	0.037253881|MI<0.2	0.150321542|MI<0.2	0.194717962|MI<0.2	NA	NA	NA	0.037303592|MI<0.2	0.061940893|MI<0.2	NA	NA	0.084676972|MI<0.2	0.039325179|MI<0.2	0.162053548|MI<0.2	0.034702433|MI<0.2	0.137840332|MI<0.2	NA	0.142398805|MI<0.2	0.200714133|MI<0.2	0.38304672|MI<0.2	NA	0.00158098|MI<0.2	NA	0.090714332|MI<0.2	0.218730069|MI<0.2	0.238957641|MI<0.2	0.023352106|MI<0.2	NA	NA	NA	0.100798245|MI<0.2	NA	0.139540557|MI<0.2	0.25831975|MI<0.2	0.067457652|MI<0.2	0.074939104|MI<0.2
	rfbD	0.123697283|MI<0.2	0.204674245|MI<0.2	0.171558211|MI<0.2	0.002621479|MI<0.2	0.101694324|MI<0.2	0.249898114|MI<0.2	0.240946665|MI<0.2	0.213065771|MI<0.2	0.162212875|MI<0.2	0.129608783|MI<0.2	0.147429288|MI<0.2	0.151757645|MI<0.2	0.130527185|MI<0.2	0.114755129|MI<0.2	0.144011722|MI<0.2	0.176205496|MI<0.2	0.029557236|MI<0.2	NA	0.124967152|MI<0.2	0.053613517|MI<0.2	0.187050577|MI<0.2	0.031243626|MI<0.2	NA	NA	NA	0.125847645|MI<0.2	0.014176904|MI<0.2	0.112596592|MI<0.2	0.048105905|MI<0.2	0.104759997|MI<0.2	0.048909228|MI<0.2	0.174811893|MI<0.2	0.015663929|MI<0.2	0.095581441|MI<0.2	0.028990461|MI<0.2	0.142153048|MI<0.2	0.155255799|MI<0.2	0.031715482|MI<0.2	0.052949043|MI<0.2	NA	NA	0.146674392|MI<0.2	0.059977341|MI<0.2	NA	NA	0.191328727|MI<0.2	0.057179226|MI<0.2	0.044080219|MI<0.2
CPLX|EIIAga	agaB	0.218167117|MI<0.2	0.183953173|MI<0.2	0.268668355|MI<0.2	0.110816	0.0172169	0.062487525|MI<0.2	NA	0.28648289|MI<0.2	0.135618291|MI<0.2	0.142104948|MI<0.2	0.152908215|MI<0.2	0.089197579|MI<0.2	0.227304034|MI<0.2	0.224409783|MI<0.2	0.110040948|MI<0.2	0.039405474|MI<0.2	0.363403	0.471516	0.420497314|MI<0.2	0.29967192|MI<0.2	NA	0.019286704|MI<0.2	NA	NA	NA	NA	0.430343178|MI<0.2	0.449727701|MI<0.2	0.049897174|MI<0.2	0.104791	0.054046371|MI<0.2	0.02508918|MI<0.2	0.159606436|MI<0.2	0.226997768|MI<0.2	0.254755211|MI<0.2	0.245664981|MI<0.2	NA	0.013552159|MI<0.2	0.049374	NA	0.059029898|MI<0.2	NA	NA	NA	0.059073108|MI<0.2	0.245614454|MI<0.2	0.026469517|MI<0.2	0.030714443|MI<0.2
	agaD	0.322026666|MI<0.2	0.382213	0.184703492|MI<0.2	NA	NA	0.308567934|MI<0.2	0.246039999|MI<0.2	0.276436608|MI<0.2	0.186571303|MI<0.2	0.353293976|MI<0.2	0.351756682|MI<0.2	0.207096449|MI<0.2	0.418780192|MI<0.2	0.194008074|MI<0.2	0.341253021|MI<0.2	0.386210957|MI<0.2	NA	0.00448553	0.1739082|MI<0.2	NA	NA	NA	0.124628528|MI<0.2	0.198778	0.142381998|MI<0.2	0.126758404|MI<0.2	NA	0.175437124|MI<0.2	0.036294551|MI<0.2	0.211611	0.057263079|MI<0.2	0.269448537|MI<0.2	NA	0.103537919|MI<0.2	0.009296936|MI<0.2	0.210804782|MI<0.2	0.253530002|MI<0.2	0.146040428|MI<0.2	0.0515123	NA	NA	0.08581688|MI<0.2	0.101070772|MI<0.2	0.014480802|MI<0.2	0.177898615|MI<0.2	0.255691124|MI<0.2	NA	NA
	agaC	0.310207633|MI<0.2	0.238837705|MI<0.2	0.311461808|MI<0.2	NA	0.134820727|MI<0.2	0.182011806|MI<0.2	0.109364627|MI<0.2	0.265380969|MI<0.2	0.22475609|MI<0.2	0.140720842|MI<0.2	0.146332476|MI<0.2	0.104538777|MI<0.2	0.318202055|MI<0.2	0.372341476|MI<0.2	0.253821546|MI<0.2	0.141505155|MI<0.2	0.195232559|MI<0.2	0.218284743|MI<0.2	0.054494566|MI<0.2	NA	NA	0.0528365|MI<0.2	0.083195801|MI<0.2	0.126049	0.030261926|MI<0.2	NA	0.208829321|MI<0.2	0.50517511|MI<0.2	0.191611152|MI<0.2	0.177622	NA	0.049762514|MI<0.2	NA	0.131901981|MI<0.2	0.371566572|MI<0.2	0.282108201|MI<0.2	0.088856618|MI<0.2	NA	NA	NA	NA	NA	0.08374981|MI<0.2	NA	NA	0.090778765|MI<0.2	NA	NA
CPLX|vitamin B12 ABC transporter	btuC	0.119675379|MI<0.2	0.251984726|MI<0.2	0.0672561|MI<0.2	0.062490763|MI<0.2	NA	0.032152015|MI<0.2	0.113001269|MI<0.2	0.226908262|MI<0.2	0.062923505|MI<0.2	0.133927632|MI<0.2	0.120367083|MI<0.2	0.235466553|MI<0.2	0.035454677|MI<0.2	0.058426243|MI<0.2	0.106098347|MI<0.2	0.250485408|MI<0.2	NA	0.000444268|MI<0.2	0.141252607|MI<0.2	0.177761556|MI<0.2	0.151684755|MI<0.2	0.300142702|MI<0.2	NA	NA	NA	NA	NA	NA	NA	NA	0.135194898|MI<0.2	0.188245291|MI<0.2	NA	0.157789746|MI<0.2	NA	NA	0.22392247|MI<0.2	0.435386818|MI<0.2	0.027068268|MI<0.2	0.152486263|MI<0.2	NA	0.306818218|MI<0.2	0.141831191|MI<0.2	0.044578481|MI<0.2	0.137469719|MI<0.2	0.381836225|MI<0.2	0.166686144|MI<0.2	0.08149064|MI<0.2
	btuD	0.190844	0.284698	0.214683	0.103630317|MI<0.2	NA	0.125412019|MI<0.2	0.163947564|MI<0.2	0.186184	0.198721	0.196324814|MI<0.2	0.085950206|MI<0.2	0.093423926|MI<0.2	0.111420207|MI<0.2	NA	0.101816438|MI<0.2	0.204576479|MI<0.2	NA	NA	0.379417	0.25154	0.13388443|MI<0.2	0.144554073|MI<0.2	NA	0.005733967|MI<0.2	NA	0.027641953|MI<0.2	NA	NA	NA	0.038642391|MI<0.2	0.190932705|MI<0.2	0.119857878|MI<0.2	0.099314379|MI<0.2	0.186772072|MI<0.2	0.009579622|MI<0.2	0.065896573|MI<0.2	0.0824731	0.330711289|MI<0.2	0.144936281|MI<0.2	0.110592	NA	0.058156775|MI<0.2	0.000130921|MI<0.2	0.080621323|MI<0.2	0.143800753|MI<0.2	0.384886635|MI<0.2	0.12611106|MI<0.2	0.136932076|MI<0.2
	btuF	0.230741759|MI<0.2	0.0728924	0.090461704|MI<0.2	0.018680956|MI<0.2	0.08157216|MI<0.2	0.28509051|MI<0.2	0.293863352|MI<0.2	0.076183911|MI<0.2	0.191490213|MI<0.2	0.044284165|MI<0.2	0.004433843|MI<0.2	NA	0.099031958|MI<0.2	0.135744445|MI<0.2	0.146331806|MI<0.2	0.063539694|MI<0.2	NA	NA	0.032800041|MI<0.2	NA	NA	NA	0.193120036|MI<0.2	0.13668489|MI<0.2	0.119508619|MI<0.2	0.025851749|MI<0.2	NA	0.08976727|MI<0.2	NA	0.147702781|MI<0.2	NA	NA	NA	NA	0.037818389|MI<0.2	0.131489661|MI<0.2	0.061744999|MI<0.2	NA	NA	NA	NA	NA	0.102899353|MI<0.2	0.007140071|MI<0.2	0.030238736|MI<0.2	0.048369976|MI<0.2	NA	0.0503035|MI<0.2
CPLX|murein tripeptide ABC transporter	oppB	NA	NA	NA	0.088797249|MI<0.2	0.022781141|MI<0.2	NA	0.024309565|MI<0.2	NA	NA	NA	NA	NA	NA	NA	0.064504544|MI<0.2	NA	NA	NA	0.067420432|MI<0.2	NA	0.006694201|MI<0.2	NA	0.064847435|MI<0.2	0.055646329|MI<0.2	0.096801068|MI<0.2	NA	0.015751775|MI<0.2	NA	0.09760642|MI<0.2	0.018238452|MI<0.2	NA	0.024567355|MI<0.2	NA	NA	NA	NA	NA	NA	NA	NA	0.0329934	NA	NA	0.042208397|MI<0.2	NA	NA	NA	NA
	oppD	0.1373227|MI<0.2	0.124999967|MI<0.2	0.171030912|MI<0.2	0.06831645|MI<0.2	0.025278679|MI<0.2	0.026244292|MI<0.2	0.128588309|MI<0.2	0.107300256|MI<0.2	NA	0.206117092|MI<0.2	0.139121117|MI<0.2	0.208537506|MI<0.2	0.006099282|MI<0.2	0.036564244|MI<0.2	0.029183479|MI<0.2	0.094910784|MI<0.2	NA	NA	0.082630604|MI<0.2	0.065011633|MI<0.2	0.124884725|MI<0.2	0.336042988|MI<0.2	NA	NA	NA	NA	NA	NA	NA	NA	0.269329911|MI<0.2	0.326918932|MI<0.2	NA	0.097398214|MI<0.2	NA	NA	0.0559628	0.165268	0.275753216|MI<0.2	0.313195642|MI<0.2	0.262267532|MI<0.2	NA	NA	0.129421537|MI<0.2	NA	0.018406176|MI<0.2	0.080679149|MI<0.2	0.059687839|MI<0.2
	mppA	0.210375196|MI<0.2	0.157896197|MI<0.2	0.131171648|MI<0.2	0.053174037|MI<0.2	0.059002735|MI<0.2	0.174103383|MI<0.2	0.135863349|MI<0.2	0.142060421|MI<0.2	0.324231051|MI<0.2	0.051704832|MI<0.2	0.105567774|MI<0.2	NA	0.0121933	0.166391111|MI<0.2	NA	NA	NA	0.048045525|MI<0.2	0.162353441|MI<0.2	0.137275339|MI<0.2	NA	NA	NA	NA	NA	NA	0.218840501|MI<0.2	0.153587118|MI<0.2	0.102893906|MI<0.2	0.241437596|MI<0.2	NA	NA	0.391382225|MI<0.2	0.250498357|MI<0.2	0.002512446|MI<0.2	0.131864741|MI<0.2	0.020977671|MI<0.2	NA	0.069824364|MI<0.2	NA	NA	NA	NA	NA	NA	0.057221985|MI<0.2	0.026804827|MI<0.2	NA
	oppF	NA	NA	0.032217674|MI<0.2	NA	NA	NA	NA	NA	NA	NA	NA	0.04329299|MI<0.2	NA	NA	0.024876249|MI<0.2	0.087930573|MI<0.2	NA	NA	0.019396455|MI<0.2	0.047647131|MI<0.2	0.259832736|MI<0.2	0.239297824|MI<0.2	NA	0.023353632|MI<0.2	NA	NA	NA	NA	0.068083603|MI<0.2	NA	0.271016554|MI<0.2	0.26987821|MI<0.2	NA	0.022361326|MI<0.2	NA	NA	NA	0.171121	0.072735689|MI<0.2	0.226189466|MI<0.2	0.203141223|MI<0.2	0.069006648|MI<0.2	0.055174201|MI<0.2	0.229719218|MI<0.2	0.036442809|MI<0.2	NA	0.042716055|MI<0.2	0.057521678|MI<0.2
	oppC	0.207232971|MI<0.2	0.228448448|MI<0.2	0.074848025|MI<0.2	0.076473783|MI<0.2	0.104130131|MI<0.2	0.232423581|MI<0.2	0.298930409|MI<0.2	NA	0.157179869|MI<0.2	0.123863459|MI<0.2	NA	0.009910858|MI<0.2	0.021626327|MI<0.2	0.008086801|MI<0.2	0.192219221|MI<0.2	0.073089921|MI<0.2	NA	0.016735832|MI<0.2	0.136463444|MI<0.2	NA	0.056503721|MI<0.2	0.133778294|MI<0.2	0.04767005|MI<0.2	0.028643644|MI<0.2	0.055961383|MI<0.2	0.038190511|MI<0.2	0.006448569|MI<0.2	0.047609574|MI<0.2	0.014573677|MI<0.2	0.116025962|MI<0.2	0.056925637|MI<0.2	NA	0.000259291|MI<0.2	0.074967267|MI<0.2	NA	0.068567883|MI<0.2	0.118160208|MI<0.2	NA	0.039475591|MI<0.2	NA	0.004180621|MI<0.2	NA	NA	0.009645091|MI<0.2	0.076773756|MI<0.2	0.071149398|MI<0.2	0.024883413|MI<0.2	0.010529037|MI<0.2
CPLX|SbcCD ATP-dependent dsDNA exonuclease	sbcD	0.329029946|MI<0.2	0.340937889|MI<0.2	0.312914	0.037637621|MI<0.2	0.090381359|MI<0.2	0.183123155|MI<0.2	0.137372248|MI<0.2	0.334867734|MI<0.2	0.332443083|MI<0.2	0.297820847|MI<0.2	0.329074967|MI<0.2	0.155367483|MI<0.2	0.361197682|MI<0.2	0.423777206|MI<0.2	0.344162576|MI<0.2	0.22475664|MI<0.2	NA	0.049271777|MI<0.2	0.014291983|MI<0.2	NA	NA	NA	NA	0.133553076|MI<0.2	NA	NA	0.19090977|MI<0.2	0.325667118|MI<0.2	0.408079949|MI<0.2	0.415392584|MI<0.2	NA	0.11541877|MI<0.2	NA	0.046892255|MI<0.2	0.344576729|MI<0.2	0.302249785|MI<0.2	NA	0.107888456|MI<0.2	NA	NA	NA	NA	0.318622508|MI<0.2	NA	0.005318804|MI<0.2	0.289043316|MI<0.2	NA	NA
	sbcC	NA	0.095223337|MI<0.2	0.099596351|MI<0.2	0.147577778|MI<0.2	0.150785305|MI<0.2	0.036082309|MI<0.2	0.061909765|MI<0.2	0.046070654|MI<0.2	0.051675767|MI<0.2	0.00727773|MI<0.2	NA	NA	0.004324923|MI<0.2	0.154281886|MI<0.2	0.075328988|MI<0.2	NA	0.054227434|MI<0.2	0.084266412|MI<0.2	0.023804357|MI<0.2	0.069499226|MI<0.2	0.05084512|MI<0.2	0.10777571|MI<0.2	NA	NA	NA	NA	0.053142687|MI<0.2	0.093655567|MI<0.2	NA	0.089806824|MI<0.2	0.09657738|MI<0.2	0.058435403|MI<0.2	NA	0.050579342|MI<0.2	0.034382615|MI<0.2	NA	NA	NA	0.116101679|MI<0.2	0.10531389|MI<0.2	0.042032185|MI<0.2	0.011497596|MI<0.2	0.088660056|MI<0.2	0.067222038|MI<0.2	0.05606531|MI<0.2	0.029925033|MI<0.2	0.020547955|MI<0.2	NA
CPLX|RelB-RelE antitoxin/toxin complex and DNA-binding transcriptional repressor	relB	0.132466874|MI<0.2	0.19894076|MI<0.2	0.205073704|MI<0.2	0.12647816|MI<0.2	0.013170824|MI<0.2	0.181255985|MI<0.2	0.17282541|MI<0.2	NA	0.12247782|MI<0.2	NA	0.043750754|MI<0.2	NA	0.029421169|MI<0.2	0.063034656|MI<0.2	0.146523224|MI<0.2	0.029364345|MI<0.2	NA	NA	0.15078537|MI<0.2	0.121263704|MI<0.2	NA	NA	NA	NA	0.118288748|MI<0.2	NA	NA	NA	NA	NA	NA	NA	0.076387295|MI<0.2	NA	NA	0.01137055|MI<0.2	0.100585805|MI<0.2	NA	0.191535347|MI<0.2	0.045122914|MI<0.2	NA	NA	NA	0.087088596|MI<0.2	0.014970036|MI<0.2	0.164715561|MI<0.2	0.074925171|MI<0.2	0.040455788|MI<0.2
	relE	NA	0.062125029|MI<0.2	0.047926581|MI<0.2	0.181965979|MI<0.2	0.079206574|MI<0.2	NA	0.085470841|MI<0.2	NA	NA	0.063025555|MI<0.2	0.205613686|MI<0.2	0.005974907|MI<0.2	NA	NA	NA	NA	NA	NA	0.060519406|MI<0.2	0.117618971|MI<0.2	0.096339561|MI<0.2	0.094048071|MI<0.2	NA	NA	NA	NA	NA	NA	NA	NA	0.073030313|MI<0.2	0.100795462|MI<0.2	0.014522362|MI<0.2	0.126603272|MI<0.2	NA	NA	NA	NA	NA	0.074809767|MI<0.2	0.082276573|MI<0.2	0.05270103|MI<0.2	NA	NA	NA	0.168020827|MI<0.2	0.047277548|MI<0.2	0.131657693|MI<0.2
CPLX|anaerobic fatty acid oxidation complex	yfcY	0.235191747|MI<0.2	0.282949875|MI<0.2	0.252055171|MI<0.2	NA	0.046839546|MI<0.2	0.089088782|MI<0.2	0.051831316|MI<0.2	0.271960251|MI<0.2	0.044804785|MI<0.2	0.200883272|MI<0.2	0.148035119|MI<0.2	0.224236634|MI<0.2	0.34336766|MI<0.2	0.108314477|MI<0.2	0.150894558|MI<0.2	0.307103568|MI<0.2	0.105816617|MI<0.2	0.172656322|MI<0.2	0.175193615|MI<0.2	NA	0.047654233|MI<0.2	0.134304865|MI<0.2	0.106243956|MI<0.2	0.048304|MI<0.2	NA	NA	0.043773581|MI<0.2	0.327273694|MI<0.2	0.215416339|MI<0.2	0.24713023|MI<0.2	0.105864869|MI<0.2	0.23072401|MI<0.2	0.016158598|MI<0.2	0.160991497|MI<0.2	0.139235276|MI<0.2	0.183657784|MI<0.2	0.287826282|MI<0.2	0.077783317|MI<0.2	NA	NA	NA	0.217352911|MI<0.2	0.160040588|MI<0.2	0.058872306|MI<0.2	0.057740991|MI<0.2	0.156891208|MI<0.2	0.022875769|MI<0.2	0.03474398|MI<0.2
	yfcX	NA	NA	NA	0.128962405|MI<0.2	0.052904008|MI<0.2	NA	NA	0.007025832|MI<0.2	NA	NA	NA	0.225073263|MI<0.2	NA	NA	NA	0.097705986|MI<0.2	0.245608882|MI<0.2	0.112729356|MI<0.2	0.095559163|MI<0.2	NA	0.252034536|MI<0.2	0.232109967|MI<0.2	NA	NA	NA	NA	NA	NA	0.087060761|MI<0.2	NA	0.070168983|MI<0.2	0.070249481|MI<0.2	0.105114784|MI<0.2	0.078199012|MI<0.2	NA	NA	NA	0.128074109|MI<0.2	0.008993274|MI<0.2	0.137329326|MI<0.2	0.040343673|MI<0.2	0.284561878|MI<0.2	NA	NA	NA	0.107090362|MI<0.2	0.057842234|MI<0.2	0.055201031|MI<0.2
PWY|methionine biosynthesis I	metB	0.457000621|MI<0.2	0.38291151|MI<0.2	0.284591081|MI<0.2	NA	NA	0.196435055|MI<0.2	0.165801199|MI<0.2	0.307839815|MI<0.2	0.367126226|MI<0.2	0.26514561|MI<0.2	0.303960309|MI<0.2	0.132924592|MI<0.2	0.342003228|MI<0.2	0.375742433|MI<0.2	0.275690612|MI<0.2	0.220365801|MI<0.2	0.014037108|MI<0.2	0.211776041|MI<0.2	0.173354146|MI<0.2	0.095872485|MI<0.2	NA	0.018935238|MI<0.2	NA	NA	NA	NA	0.130604191|MI<0.2	0.156270281|MI<0.2	0.11967205|MI<0.2	0.289486772|MI<0.2	0.100620359|MI<0.2	0.171809279|MI<0.2	0.076848543|MI<0.2	0.186377878|MI<0.2	0.110298924|MI<0.2	0.169801575|MI<0.2	0.030529613|MI<0.2	0.066394978|MI<0.2	0.012557082|MI<0.2	NA	NA	0.015434284|MI<0.2	0.129022525|MI<0.2	NA	0.023870549|MI<0.2	0.317352352|MI<0.2	NA	NA
	metE	0.472937236|MI<0.2	0.19804153|MI<0.2	0.184232194|MI<0.2	0.022939455|MI<0.2	0.013501316|MI<0.2	0.271300134|MI<0.2	0.100742841|MI<0.2	0.501224265|MI<0.2	0.512933189|MI<0.2	0.155900111|MI<0.2	0.113566026|MI<0.2	0.110635044|MI<0.2	0.594990152|MI<0.2	0.30571166|MI<0.2	0.338828079|MI<0.2	0.202050759|MI<0.2	NA	0.184709285|MI<0.2	0.208783362|MI<0.2	0.084962286|MI<0.2	NA	NA	0.096750515|MI<0.2	0.052478215|MI<0.2	0.042875837|MI<0.2	NA	0.005629246|MI<0.2	0.273881785|MI<0.2	0.045885781|MI<0.2	0.248417073|MI<0.2	0.136212715|MI<0.2	0.121646599|MI<0.2	0.208831559|MI<0.2	0.257816383|MI<0.2	0.29809635|MI<0.2	0.332354219|MI<0.2	0.132642941|MI<0.2	0.122530333|MI<0.2	0.007899461|MI<0.2	NA	NA	NA	0.017837746|MI<0.2	0.002327254|MI<0.2	0.144072671|MI<0.2	0.276705381|MI<0.2	NA	NA
	metC	0.526015459|MI<0.2	0.299828466|MI<0.2	0.39021008|MI<0.2	0.083602097|MI<0.2	0.158160362|MI<0.2	0.24194197|MI<0.2	0.168229576|MI<0.2	0.508673004|MI<0.2	0.378668183|MI<0.2	0.307015967|MI<0.2	0.238468537|MI<0.2	0.320710928|MI<0.2	0.482013343|MI<0.2	0.310076256|MI<0.2	0.251531415|MI<0.2	0.290354666|MI<0.2	0.162447225|MI<0.2	0.264370389|MI<0.2	0.21952	0.111802593|MI<0.2	NA	0.124695791|MI<0.2	0.009038035|MI<0.2	NA	0.016763197|MI<0.2	NA	0.187397142|MI<0.2	0.49424831|MI<0.2	0.230899454|MI<0.2	0.333150471|MI<0.2	0.052523608|MI<0.2	0.169038469|MI<0.2	0.33551106|MI<0.2	0.377077479|MI<0.2	0.43782969|MI<0.2	0.552588586|MI<0.2	0.15693368|MI<0.2	0.23296585|MI<0.2	0.000485153|MI<0.2	NA	NA	0.01775497|MI<0.2	0.103905635|MI<0.2	0.027093681|MI<0.2	NA	0.341745328|MI<0.2	0.038945977|MI<0.2	NA
	metA	0.105655627|MI<0.2	0.066139782|MI<0.2	NA	0.127318117|MI<0.2	0.021309154|MI<0.2	NA	0.006322507|MI<0.2	0.062848562|MI<0.2	0.045747642|MI<0.2	NA	NA	0.049513532|MI<0.2	0.075360972|MI<0.2	NA	NA	NA	0.065661517|MI<0.2	NA	0.138552573|MI<0.2	0.026933177|MI<0.2	NA	0.113754354|MI<0.2	NA	NA	NA	NA	NA	NA	0.011244084|MI<0.2	NA	0.100211942|MI<0.2	0.00151675|MI<0.2	0.251281443|MI<0.2	0.335270254|MI<0.2	NA	0.071560027|MI<0.2	NA	NA	NA	0.054907404|MI<0.2	0.128221571|MI<0.2	0.136525023|MI<0.2	NA	NA	NA	0.035673796|MI<0.2	NA	0.060607727|MI<0.2
	malY	0.162979228|MI<0.2	0.175843264|MI<0.2	0.076035484|MI<0.2	0.061889277|MI<0.2	0.069332009|MI<0.2	0.272552897|MI<0.2	0.243927544|MI<0.2	0.045802147|MI<0.2	0.127792996|MI<0.2	NA	NA	NA	NA	0.092197363|MI<0.2	0.11348456|MI<0.2	0.046020398|MI<0.2	NA	NA	0.003889315|MI<0.2	NA	NA	NA	NA	NA	NA	NA	0.075955	0.063331833|MI<0.2	0.287996559|MI<0.2	0.266881931|MI<0.2	NA	NA	0.019802393|MI<0.2	NA	0.025224463|MI<0.2	0.006765769|MI<0.2	0.034114658|MI<0.2	NA	NA	NA	NA	0.053256848|MI<0.2	0.189940459|MI<0.2	NA	NA	0.191301893|MI<0.2	0.017892166|MI<0.2	0.04513278|MI<0.2
PWY|1,4-dihydroxy-2-naphthoate biosynthesis I	menC	0.235570306|MI<0.2	0.303266	0.292014083|MI<0.2	0.0633738	0.0868167	0.017861047|MI<0.2	0.035594874|MI<0.2	0.362903516|MI<0.2	0.22199119|MI<0.2	0.213414107|MI<0.2	0.223174584|MI<0.2	0.172750549|MI<0.2	0.381664316|MI<0.2	0.236003741|MI<0.2	0.203646051|MI<0.2	0.273525928|MI<0.2	0.112159647|MI<0.2	0.16977503|MI<0.2	0.301952125|MI<0.2	0.157771936|MI<0.2	0.132654935|MI<0.2	0.261971551|MI<0.2	NA	NA	NA	NA	0.128213354|MI<0.2	0.395393571|MI<0.2	0.274275196|MI<0.2	0.167760901|MI<0.2	0.143244951|MI<0.2	0.271541531|MI<0.2	0.127243384|MI<0.2	0.37002587|MI<0.2	0.211580151|MI<0.2	0.265258412|MI<0.2	0.046855531|MI<0.2	0.141112961|MI<0.2	0.109546606|MI<0.2	0.089497357|MI<0.2	0.02629434|MI<0.2	0.24932648|MI<0.2	0.163342765|MI<0.2	0.016779211|MI<0.2	0.046660078|MI<0.2	0.272473649|MI<0.2	0.074736118|MI<0.2	NA
	yfbB	0.128991369|MI<0.2	0.164770852|MI<0.2	0.226925944|MI<0.2	0.252851699|MI<0.2	0.296269606|MI<0.2	NA	NA	0.207767291|MI<0.2	0.129657647|MI<0.2	0.077860683|MI<0.2	0.095365546|MI<0.2	0.256749187|MI<0.2	0.278077508|MI<0.2	0.317437924|MI<0.2	0.166661942|MI<0.2	0.172654765|MI<0.2	0.200654296|MI<0.2	0.298868139|MI<0.2	0.192804341|MI<0.2	0.106993286|MI<0.2	0.127971633|MI<0.2	0.317559027|MI<0.2	NA	NA	NA	NA	0.006704683|MI<0.2	0.165629844|MI<0.2	0.174505615|MI<0.2	0.091065746|MI<0.2	0.319414132|MI<0.2	0.150724487|MI<0.2	0.087582372|MI<0.2	0.162336747|MI<0.2	0.188309679|MI<0.2	0.084804499|MI<0.2	0.108605631|MI<0.2	0.164760139|MI<0.2	0.192809877|MI<0.2	0.125314886|MI<0.2	0.098654551|MI<0.2	0.177347124|MI<0.2	0.029957383|MI<0.2	0.245685786|MI<0.2	NA	0.196900674|MI<0.2	0.074372306|MI<0.2	0.00325472|MI<0.2
	menE	0.212213025|MI<0.2	0.109694094|MI<0.2	0.034119922|MI<0.2	NA	0.095658886|MI<0.2	0.172653993|MI<0.2	0.097243089|MI<0.2	0.312810365|MI<0.2	0.351260716|MI<0.2	0.225705894|MI<0.2	0.218996908|MI<0.2	0.100703727|MI<0.2	0.324529	0.206453695|MI<0.2	0.184866688|MI<0.2	0.166282614|MI<0.2	0.042048402|MI<0.2	0.065813327|MI<0.2	0.0532912	NA	0.063776469|MI<0.2	0.135774062|MI<0.2	0.067003204|MI<0.2	0.075472895|MI<0.2	0.053596158|MI<0.2	0.159247364|MI<0.2	0.115416	0.28543888|MI<0.2	0.238711	0.265462192|MI<0.2	NA	0.193664593|MI<0.2	0.165926286|MI<0.2	0.381323354|MI<0.2	0.237384862|MI<0.2	0.365979757|MI<0.2	0.127059142|MI<0.2	0.114287525|MI<0.2	NA	0.063226805|MI<0.2	NA	0.0244679	0.11179	NA	0.084498031|MI<0.2	0.091911602|MI<0.2	NA	NA
	menF	0.04427636|MI<0.2	0.028159059|MI<0.2	0.052790123|MI<0.2	NA	NA	0.147724037|MI<0.2	0.009108588|MI<0.2	0.113686167|MI<0.2	0.094285005|MI<0.2	0.10699278|MI<0.2	0.090876316|MI<0.2	NA	0.0532411	0.186209045|MI<0.2	NA	NA	0.256458357|MI<0.2	0.351125824|MI<0.2	0.356874	0.194834424|MI<0.2	NA	NA	0.019303405|MI<0.2	NA	NA	NA	0.384031527|MI<0.2	0.181881721|MI<0.2	0.011250842|MI<0.2	0.040797086|MI<0.2	0.048180851|MI<0.2	NA	NA	NA	0.066059015|MI<0.2	NA	NA	NA	0.047666669|MI<0.2	NA	0.051213665|MI<0.2	NA	0.127098	NA	0.15154609|MI<0.2	0.093456274|MI<0.2	0.011563368|MI<0.2	NA
	ybgC	0.175184502|MI<0.2	0.021660719|MI<0.2	0.075544644|MI<0.2	0.223627871|MI<0.2	0.220496125|MI<0.2	NA	NA	0.03148983|MI<0.2	0.036154354|MI<0.2	NA	NA	0.087733641|MI<0.2	0.109686444|MI<0.2	0.216032394|MI<0.2	0.164967365|MI<0.2	0.072855135|MI<0.2	NA	0.024921065|MI<0.2	0.169195021|MI<0.2	0.011955986|MI<0.2	0.039664524|MI<0.2	NA	0.071886871|MI<0.2	0.105648223|MI<0.2	0.22541489|MI<0.2	NA	0.012759483|MI<0.2	0.190940112|MI<0.2	0.058519506|MI<0.2	0.062397142|MI<0.2	NA	NA	0.104342507|MI<0.2	0.048766321|MI<0.2	0.047191791|MI<0.2	0.124700607|MI<0.2	0.178638457|MI<0.2	0.233162359|MI<0.2	NA	0.133462628|MI<0.2	0.102647299|MI<0.2	0.058548733|MI<0.2	NA	0.154721709|MI<0.2	0.004736482|MI<0.2	0.101917349|MI<0.2	0.021563564|MI<0.2	NA
	menB	NA	0.055852133|MI<0.2	0.033665305|MI<0.2	0.088648837|MI<0.2	NA	NA	NA	0.013700292|MI<0.2	NA	0.025192363|MI<0.2	NA	0.285648998|MI<0.2	0.0705578	NA	NA	0.079969|MI<0.2	0.233101624|MI<0.2	0.251953683|MI<0.2	0.185523	0.290628525|MI<0.2	0.212978881|MI<0.2	0.312900209|MI<0.2	NA	NA	NA	NA	NA	NA	0.0200412	NA	0.111292499|MI<0.2	0.01996128|MI<0.2	0.00967135|MI<0.2	0.069963279|MI<0.2	NA	NA	NA	0.097713049|MI<0.2	0.0635706|MI<0.2	0.120319871|MI<0.2	0.230388108|MI<0.2	0.326816	0.0869227	0.020248	0.0754946|MI<0.2	0.297414151|MI<0.2	0.147881833|MI<0.2	0.035101186|MI<0.2
	entC	0.362857415|MI<0.2	0.137819575|MI<0.2	0.083923437|MI<0.2	NA	NA	0.200674285|MI<0.2	0.159845935|MI<0.2	0.308572664|MI<0.2	0.350581043|MI<0.2	0.205282896|MI<0.2	0.159156671|MI<0.2	0.210692194|MI<0.2	0.245939	0.057012653|MI<0.2	0.114525498|MI<0.2	0.13042425|MI<0.2	NA	0.070427605|MI<0.2	0.147331	0.07790987|MI<0.2	NA	0.069135123|MI<0.2	0.09908938|MI<0.2	0.096082371|MI<0.2	0.227205497|MI<0.2	0.18445016|MI<0.2	NA	0.136449454|MI<0.2	0.044309584|MI<0.2	0.083217253|MI<0.2	0.085704182|MI<0.2	NA	0.220072039|MI<0.2	0.266188495|MI<0.2	0.082839233|MI<0.2	0.280708442|MI<0.2	0.172418322|MI<0.2	0.197841649|MI<0.2	0.019876337|MI<0.2	NA	NA	NA	0.0520439	0.110000527|MI<0.2	0.012403713|MI<0.2	0.089275202|MI<0.2	NA	NA
	menD	NA	NA	NA	NA	NA	NA	NA	NA	NA	NA	NA	0.088082507|MI<0.2	NA	NA	NA	NA	0.11451314|MI<0.2	0.011720768|MI<0.2	0.0354294	NA	0.170172285|MI<0.2	0.116111833|MI<0.2	NA	NA	NA	NA	NA	NA	0.0460962	NA	NA	0.026449781|MI<0.2	0.044576899|MI<0.2	0.004108023|MI<0.2	NA	NA	NA	0.047277873|MI<0.2	NA	0.029991418|MI<0.2	0.11385413|MI<0.2	0.201062	0.0453855	NA	NA	0.01613183|MI<0.2	NA	NA
PWY|ketogluconate metabolism	dkgA	NA	0.01561083|MI<0.2	0.12798411|MI<0.2	0.137985597|MI<0.2	0.072511613|MI<0.2	NA	NA	NA	NA	0.015714432|MI<0.2	NA	0.184354747|MI<0.2	0.218747471|MI<0.2	0.034939517|MI<0.2	0.068612099|MI<0.2	0.124027704|MI<0.2	0.183908862|MI<0.2	0.286002015|MI<0.2	0.038332384|MI<0.2	NA	0.067717376|MI<0.2	0.223410048|MI<0.2	NA	NA	0.029360492|MI<0.2	NA	0.023689651|MI<0.2	0.120287415|MI<0.2	0.167635864|MI<0.2	0.094045247|MI<0.2	0.180164235|MI<0.2	0.103363393|MI<0.2	0.0458946|MI<0.2	NA	0.215078733|MI<0.2	0.033039049|MI<0.2	NA	0.045472138|MI<0.2	0.062973021|MI<0.2	0.0693124	0.189621999|MI<0.2	0.041486289|MI<0.2	0.005944758|MI<0.2	0.129130196|MI<0.2	NA	0.050635582|MI<0.2	NA	NA
	dkgB	NA	NA	NA	0.320578337|MI<0.2	0.155386743|MI<0.2	NA	NA	0.016007025|MI<0.2	0.063352904|MI<0.2	0.003395134|MI<0.2	0.04629107|MI<0.2	0.150072694|MI<0.2	0.082727305|MI<0.2	NA	0.029939517|MI<0.2	0.066104483|MI<0.2	0.04905307|MI<0.2	0.069513463|MI<0.2	0.084539279|MI<0.2	0.150929068|MI<0.2	0.296175748|MI<0.2	0.375804373|MI<0.2	NA	NA	NA	NA	NA	NA	0.014373234|MI<0.2	NA	0.286393644|MI<0.2	0.035215471|MI<0.2	0.26682359|MI<0.2	0.239753308|MI<0.2	0.020271346|MI<0.2	0.014357709|MI<0.2	NA	0.070763274|MI<0.2	0.179690626|MI<0.2	0.219663	0.373418693|MI<0.2	0.054908322|MI<0.2	NA	0.099356151|MI<0.2	0.043079549|MI<0.2	0.034473831|MI<0.2	NA	0.018475469|MI<0.2
	tiaE	NA	NA	0.095420124|MI<0.2	NA	0.046103114|MI<0.2	0.129905604|MI<0.2	NA	NA	NA	NA	NA	NA	NA	NA	NA	0.037920739|MI<0.2	0.118227425|MI<0.2	NA	NA	0.0599561	NA	NA	0.024581666|MI<0.2	0.154500898|MI<0.2	0.072884092|MI<0.2	0.173960985|MI<0.2	NA	0.068881839|MI<0.2	NA	NA	NA	NA	NA	0.034953354|MI<0.2	NA	NA	0.084683779|MI<0.2	NA	0.004112113|MI<0.2	0.0037636	NA	0.042053226|MI<0.2	0.168161324|MI<0.2	NA	NA	0.033031228|MI<0.2	0.008716315|MI<0.2	NA
PWY|starch biosynthesis	glgA	0.391122833|MI<0.2	0.383747804|MI<0.2	0.385689148|MI<0.2	NA	NA	0.393735642|MI<0.2	0.223078376|MI<0.2	0.32534721|MI<0.2	0.335962642|MI<0.2	0.313827397|MI<0.2	0.256620916|MI<0.2	NA	0.40733729|MI<0.2	0.454797977|MI<0.2	0.472252236|MI<0.2	0.382210777|MI<0.2	NA	0.166032019|MI<0.2	0.006017538|MI<0.2	0.0107416	NA	NA	0.062257871|MI<0.2	0.254532324|MI<0.2	0.117859403|MI<0.2	0.019556144|MI<0.2	0.127563392|MI<0.2	0.391747393|MI<0.2	0.115216831|MI<0.2	0.293745423|MI<0.2	0.078243084|MI<0.2	0.188772841|MI<0.2	NA	NA	0.262007663|MI<0.2	0.139326431|MI<0.2	0.090385795|MI<0.2	0.142020973|MI<0.2	0.021005592|MI<0.2	NA	NA	NA	0.315029041|MI<0.2	0.001872927|MI<0.2	0.248645829|MI<0.2	0.363791015|MI<0.2	0.025865944|MI<0.2	0.051519056|MI<0.2
	pgm	0.063599428|MI<0.2	0.17589419|MI<0.2	0.301942046|MI<0.2	NA	NA	0.028698611|MI<0.2	NA	0.265969816|MI<0.2	0.181473134|MI<0.2	0.157092354|MI<0.2	0.079265916|MI<0.2	NA	0.293601051|MI<0.2	0.258866922|MI<0.2	0.333626874|MI<0.2	0.345348641|MI<0.2	NA	0.120858272|MI<0.2	0.304736961|MI<0.2	0.201359446|MI<0.2	0.061577641|MI<0.2	0.108271731|MI<0.2	0.044101862|MI<0.2	0.104057109|MI<0.2	0.05537977|MI<0.2	NA	0.04591773|MI<0.2	0.227955917|MI<0.2	NA	0.12444248|MI<0.2	0.092503336|MI<0.2	0.173346249|MI<0.2	0.042952796|MI<0.2	0.12425536|MI<0.2	0.181707884|MI<0.2	0.116929817|MI<0.2	0.080152843|MI<0.2	0.230946056|MI<0.2	0.136334678|MI<0.2	0.081140204|MI<0.2	0.061241553|MI<0.2	NA	0.274005576|MI<0.2	0.304798193|MI<0.2	0.306290888|MI<0.2	0.240043498|MI<0.2	0.043174602|MI<0.2	0.045085582|MI<0.2
	glgC	0.285579512|MI<0.2	0.207019992|MI<0.2	0.262218012|MI<0.2	0.032590106|MI<0.2	NA	0.252646777|MI<0.2	0.256235188|MI<0.2	0.329711661|MI<0.2	0.22485008|MI<0.2	0.112106431|MI<0.2	0.152132295|MI<0.2	NA	0.173655	0.264820888|MI<0.2	0.177677529|MI<0.2	0.060473957|MI<0.2	NA	0.02635195|MI<0.2	0.153096	0.042272313|MI<0.2	NA	NA	NA	0.055367086|MI<0.2	NA	NA	0.173260761|MI<0.2	0.222355476|MI<0.2	0.048414954|MI<0.2	0.172221168|MI<0.2	0.123170422|MI<0.2	0.061519229|MI<0.2	0.090142167|MI<0.2	0.103907044|MI<0.2	0.12294048|MI<0.2	0.221492483|MI<0.2	0.098138881|MI<0.2	NA	0.029972688|MI<0.2	NA	NA	NA	0.141559238|MI<0.2	0.010556901|MI<0.2	0.024888788|MI<0.2	0.13236901|MI<0.2	0.056638637|MI<0.2	0.100110004|MI<0.2
	pgi	0.099580229|MI<0.2	0.106670538|MI<0.2	0.10799134|MI<0.2	0.029714975|MI<0.2	0.149190625|MI<0.2	0.114247609|MI<0.2	0.10521595|MI<0.2	0.073726047|MI<0.2	0.103230511|MI<0.2	NA	NA	0.021037063|MI<0.2	0.079971137|MI<0.2	0.101825072|MI<0.2	0.245591023|MI<0.2	0.325954967|MI<0.2	NA	NA	0.076458726|MI<0.2	NA	0.016849444|MI<0.2	NA	0.317840915|MI<0.2	0.446906973|MI<0.2	0.479057778|MI<0.2	0.257137286|MI<0.2	NA	0.023740115|MI<0.2	NA	0.057584328|MI<0.2	NA	NA	NA	NA	0.097215909|MI<0.2	NA	0.091233022|MI<0.2	0.05622403|MI<0.2	NA	0.045255724|MI<0.2	NA	NA	0.080116684|MI<0.2	0.384205816|MI<0.2	0.118415586|MI<0.2	NA	NA	NA
PWY|D-glucarate degradation I	garR	0.061392837|MI<0.2	0.125625	0.0957953	NA	NA	0.154568206|MI<0.2	NA	0.138394933|MI<0.2	NA	0.183701352|MI<0.2	0.148807372|MI<0.2	0.120436361|MI<0.2	0.24495793|MI<0.2	0.121847446|MI<0.2	0.225946324|MI<0.2	0.296534902|MI<0.2	0.099584559|MI<0.2	0.190808189|MI<0.2	0.067235886|MI<0.2	NA	0.092744938|MI<0.2	0.140381827|MI<0.2	0.050223484|MI<0.2	NA	NA	NA	0.039805232|MI<0.2	0.177218205|MI<0.2	0.109469546|MI<0.2	0.220746384|MI<0.2	0.083700625|MI<0.2	0.231632516|MI<0.2	NA	0.012655758|MI<0.2	0.155408519|MI<0.2	NA	0.169407417|MI<0.2	0.055624851|MI<0.2	NA	NA	NA	0.127846861|MI<0.2	0.237379127|MI<0.2	0.035101509|MI<0.2	0.062583538|MI<0.2	0.231208333|MI<0.2	0.056636712|MI<0.2	0.051336353|MI<0.2
	gudD	0.149804688|MI<0.2	0.211325	0.197250157|MI<0.2	NA	NA	0.17435272|MI<0.2	0.092892423|MI<0.2	0.097188116|MI<0.2	NA	0.304184908|MI<0.2	0.312942937|MI<0.2	0.325054562|MI<0.2	0.063516354|MI<0.2	0.032741975|MI<0.2	NA	0.055169451|MI<0.2	NA	0.040653099|MI<0.2	NA	NA	NA	0.048427883|MI<0.2	0.072223982|MI<0.2	NA	NA	NA	0.016953176|MI<0.2	0.082977972|MI<0.2	0.031739377|MI<0.2	0.127592963|MI<0.2	0.045313163|MI<0.2	0.044048719|MI<0.2	0.019609735|MI<0.2	0.027612754|MI<0.2	0.085715167|MI<0.2	0.108593123|MI<0.2	0.194171252|MI<0.2	NA	0.035103514|MI<0.2	NA	NA	0.000855597|MI<0.2	0.068948539|MI<0.2	NA	0.028581567|MI<0.2	0.122963101|MI<0.2	0.034025643|MI<0.2	0.018302969|MI<0.2
	garK	0.138722478|MI<0.2	0.060556706|MI<0.2	NA	0.009475621|MI<0.2	0.028323485|MI<0.2	0.06433212|MI<0.2	0.263512947|MI<0.2	0.162690289|MI<0.2	0.096262716|MI<0.2	0.206731043|MI<0.2	0.198062965|MI<0.2	0.152539375|MI<0.2	NA	0.040570297|MI<0.2	0.046329816|MI<0.2	0.064724717|MI<0.2	0.059593386|MI<0.2	NA	0.113876858|MI<0.2	0.0261954	NA	0.07006996|MI<0.2	NA	NA	NA	NA	0.028916781|MI<0.2	0.059079297|MI<0.2	NA	0.136958452|MI<0.2	NA	NA	0.119923046|MI<0.2	0.117493182|MI<0.2	NA	0.161662785|MI<0.2	0.107001222|MI<0.2	NA	NA	NA	NA	0.131140821|MI<0.2	NA	NA	NA	0.138266902|MI<0.2	0.037157515|MI<0.2	0.109243729|MI<0.2
	garL	0.0858206	0.0262974	NA	0.106169	0.182017	NA	0.155015631|MI<0.2	0.0485437	0.191144	0.138643779|MI<0.2	0.184774	0.209776074|MI<0.2	NA	NA	0.042777371|MI<0.2	0.089713196|MI<0.2	0.0255191	0.0564876	0.257291488|MI<0.2	0.061746969|MI<0.2	0.123007354|MI<0.2	0.109168244|MI<0.2	NA	NA	NA	NA	0.146352128|MI<0.2	0.117160773|MI<0.2	0.047310797|MI<0.2	0.181856939|MI<0.2	NA	NA	0.173406819|MI<0.2	0.146778101|MI<0.2	NA	0.288540515|MI<0.2	0.066904643|MI<0.2	0.08675559|MI<0.2	0.115542	0.151365	0.022778202|MI<0.2	NA	NA	0.037831785|MI<0.2	NA	0.009951693|MI<0.2	NA	0.144883587|MI<0.2
CPLX|tagatose-1,6-bisphosphate aldolase 2	gatY	0.017418998|MI<0.2	NA	0.069490773|MI<0.2	NA	NA	0.210079474|MI<0.2	0.002074|MI<0.2	0.019155427|MI<0.2	NA	NA	NA	NA	NA	NA	0.009389299|MI<0.2	0.163815519|MI<0.2	0.104031016|MI<0.2	NA	0.097943131|MI<0.2	0.041222679|MI<0.2	0.106898173|MI<0.2	0.019140804|MI<0.2	0.180037685|MI<0.2	0.166719631|MI<0.2	0.188640804|MI<0.2	0.291093401|MI<0.2	NA	0.0544443	NA	0.012859164|MI<0.2	0.022111222|MI<0.2	0.067755314|MI<0.2	NA	0.013918225|MI<0.2	NA	NA	0.288212369|MI<0.2	0.142020178|MI<0.2	NA	NA	NA	0.038769122|MI<0.2	0.06859899|MI<0.2	0.041083212|MI<0.2	0.077093265|MI<0.2	0.069305485|MI<0.2	NA	0.03978856|MI<0.2
	gatZ	0.161198884|MI<0.2	0.017286061|MI<0.2	0.059160638|MI<0.2	NA	0.073848177|MI<0.2	0.298881662|MI<0.2	0.162348481|MI<0.2	0.165183518|MI<0.2	0.033947042|MI<0.2	NA	NA	0.050012291|MI<0.2	0.004288282|MI<0.2	0.00588765|MI<0.2	NA	NA	NA	NA	0.058690563|MI<0.2	0.161621127|MI<0.2	NA	NA	0.045573715|MI<0.2	NA	0.02108635|MI<0.2	0.068654226|MI<0.2	0.0452541	0.084913702|MI<0.2	NA	0.096634729|MI<0.2	NA	NA	NA	NA	0.032566789|MI<0.2	0.000336854|MI<0.2	0.317877427|MI<0.2	0.153323757|MI<0.2	NA	NA	NA	0.090694759|MI<0.2	0.169398876|MI<0.2	NA	NA	0.12329463|MI<0.2	NA	NA
PWY|allantoin degradation to ureidoglycolate II (ammonia producing)	ylbA	0.107121426|MI<0.2	0.0685917	0.067096682|MI<0.2	0.274234	0.161371	0.012834808|MI<0.2	0.057510626|MI<0.2	0.056950955|MI<0.2	0.102970701|MI<0.2	0.03159097|MI<0.2	0.0429138	NA	NA	NA	NA	NA	NA	NA	0.02800039|MI<0.2	0.15825376|MI<0.2	NA	NA	NA	0.059451263|MI<0.2	NA	NA	NA	NA	NA	0.114857662|MI<0.2	0.050603852|MI<0.2	NA	0.195908233|MI<0.2	0.197642288|MI<0.2	0.079112149|MI<0.2	0.129381094|MI<0.2	NA	NA	0.099930482|MI<0.2	0.0842928	NA	0.002517702|MI<0.2	0.005849435|MI<0.2	0.062037883|MI<0.2	0.002964919|MI<0.2	0.04397358|MI<0.2	NA	NA
	allC	0.123289366|MI<0.2	0.218605401|MI<0.2	0.20974135|MI<0.2	0.146246513|MI<0.2	0.157170822|MI<0.2	0.118486536|MI<0.2	0.115610465|MI<0.2	0.039715621|MI<0.2	0.039953444|MI<0.2	0.18016506|MI<0.2	0.213028799|MI<0.2	0.048504554|MI<0.2	0.274179391|MI<0.2	0.207969411|MI<0.2	0.19834044|MI<0.2	0.208808287|MI<0.2	NA	0.073478552|MI<0.2	0.035689663|MI<0.2	0.044959475|MI<0.2	NA	0.088050293|MI<0.2	NA	NA	NA	NA	NA	0.168511708|MI<0.2	0.06989297|MI<0.2	0.08667898|MI<0.2	0.000859756|MI<0.2	0.146835537|MI<0.2	NA	0.015054113|MI<0.2	0.099776734|MI<0.2	0.005392533|MI<0.2	NA	NA	0.016672416|MI<0.2	NA	NA	0.10975046|MI<0.2	0.160730374|MI<0.2	0.065156623|MI<0.2	0.082622042|MI<0.2	0.234445185|MI<0.2	0.025927181|MI<0.2	0.065721552|MI<0.2
	allB	0.243557322|MI<0.2	0.348219	0.286182439|MI<0.2	0.0927804	0.065238032|MI<0.2	0.173278695|MI<0.2	0.129693422|MI<0.2	0.242197489|MI<0.2	0.239221354|MI<0.2	0.242229874|MI<0.2	0.197209	0.087639406|MI<0.2	0.27351378|MI<0.2	0.267768974|MI<0.2	0.308897302|MI<0.2	0.152933759|MI<0.2	NA	0.120590467|MI<0.2	0.020166149|MI<0.2	0.03141838|MI<0.2	NA	NA	NA	0.106881538|MI<0.2	NA	NA	0.16397167|MI<0.2	0.211977281|MI<0.2	0.3901684|MI<0.2	0.333676301|MI<0.2	0.040058112|MI<0.2	0.141948483|MI<0.2	NA	0.052485153|MI<0.2	0.2755188|MI<0.2	0.177299291|MI<0.2	NA	0.016430381|MI<0.2	0.007132617|MI<0.2	NA	NA	NA	0.236042587|MI<0.2	NA	NA	0.289541459|MI<0.2	0.006475606|MI<0.2	NA
CPLX|MCP-III	cheW	NA	NA	NA	0.052851709|MI<0.2	NA	NA	NA	NA	NA	NA	NA	NA	NA	NA	NA	NA	0.096082	NA	NA	0.171000394|MI<0.2	0.09641759|MI<0.2	0.158049141|MI<0.2	NA	NA	NA	NA	NA	NA	NA	NA	0.069968839|MI<0.2	0.029402038|MI<0.2	NA	NA	NA	NA	NA	0.02448986|MI<0.2	0.0827887	0.155356416|MI<0.2	0.207037226|MI<0.2	0.103125477|MI<0.2	NA	NA	NA	NA	NA	0.055668644|MI<0.2
	cheA	NA	NA	NA	NA	NA	NA	NA	NA	NA	NA	NA	NA	NA	NA	NA	NA	NA	NA	NA	NA	0.038567834|MI<0.2	0.004033242|MI<0.2	0.152692182|MI<0.2	0.235511275|MI<0.2	0.197224507|MI<0.2	0.230751183|MI<0.2	NA	NA	NA	NA	NA	NA	NA	NA	NA	NA	NA	0.049827587|MI<0.2	0.007312711|MI<0.2	0.021068804|MI<0.2	0.107600938|MI<0.2	0.05637215|MI<0.2	NA	0.203960681|MI<0.2	0.267791124|MI<0.2	NA	0.051547231|MI<0.2	NA
PWY|salvage pathways of pyrimidine ribonucleotides	codA	NA	NA	NA	0.008393976|MI<0.2	0.227629539|MI<0.2	NA	NA	NA	NA	0.002523992|MI<0.2	0.106064431|MI<0.2	0.024387029|MI<0.2	0.047242125|MI<0.2	0.08474365|MI<0.2	NA	NA	NA	NA	NA	NA	NA	0.050921829|MI<0.2	NA	NA	NA	0.020263918|MI<0.2	NA	0.030186769|MI<0.2	0.278283249|MI<0.2	0.170637026|MI<0.2	NA	0.043077983|MI<0.2	NA	NA	0.017259524|MI<0.2	NA	NA	NA	NA	NA	NA	NA	0.169866488|MI<0.2	NA	NA	NA	NA	NA
	udp	0.296804	0.211915	0.228922	NA	NA	0.365891551|MI<0.2	0.329294739|MI<0.2	0.289558	0.205268	0.191905337|MI<0.2	0.112723	NA	0.152093324|MI<0.2	0.10968974|MI<0.2	0.1497059|MI<0.2	0.1349891|MI<0.2	NA	0.081881476|MI<0.2	0.0320844	NA	NA	NA	0.0586495|MI<0.2	0.00516615	NA	NA	0.150901445|MI<0.2	0.273200155|MI<0.2	NA	0.283645625|MI<0.2	0.000600053|MI<0.2	0.178974393|MI<0.2	NA	0.156419647|MI<0.2	0.173609448|MI<0.2	0.193757648|MI<0.2	0.199803867|MI<0.2	0.163765137|MI<0.2	NA	NA	NA	NA	0.251565922|MI<0.2	NA	NA	0.171414058|MI<0.2	0.013696974|MI<0.2	0.054220401|MI<0.2
	udk	0.057877604|MI<0.2	0.214540701|MI<0.2	0.14971676|MI<0.2	0.187734431|MI<0.2	0.125383046|MI<0.2	0.074644165|MI<0.2	0.216360944|MI<0.2	0.023366734|MI<0.2	NA	0.102538117|MI<0.2	0.074547354|MI<0.2	0.032989528|MI<0.2	NA	0.141127683|MI<0.2	NA	0.124566329|MI<0.2	NA	0.02981559|MI<0.2	NA	0.156445627|MI<0.2	0.141947682|MI<0.2	0.137801365|MI<0.2	NA	NA	NA	0.053298656|MI<0.2	0.037275127|MI<0.2	NA	0.017724781|MI<0.2	0.082410525|MI<0.2	0.109714423|MI<0.2	0.070954396|MI<0.2	NA	0.131653037|MI<0.2	0.056217817|MI<0.2	NA	0.064769147|MI<0.2	0.049078747|MI<0.2	0.056600609|MI<0.2	0.026249103|MI<0.2	0.101485864|MI<0.2	0.229363903|MI<0.2	0.14358127|MI<0.2	NA	NA	0.237000168|MI<0.2	0.135978482|MI<0.2	0.08498155|MI<0.2
	upp	0.083013505|MI<0.2	0.011571017|MI<0.2	NA	0.003452456|MI<0.2	0.060842476|MI<0.2	0.034816431|MI<0.2	0.185894292|MI<0.2	NA	NA	0.018864773|MI<0.2	0.040589476|MI<0.2	0.181576484|MI<0.2	0.014885784|MI<0.2	NA	0.24839267|MI<0.2	0.140974116|MI<0.2	NA	NA	NA	NA	0.060039684|MI<0.2	0.092361726|MI<0.2	0.131436906|MI<0.2	NA	0.075365382|MI<0.2	0.018089076|MI<0.2	NA	0.014798127|MI<0.2	0.063756001|MI<0.2	0.034662835|MI<0.2	NA	0.057221239|MI<0.2	NA	NA	NA	NA	0.10850146|MI<0.2	0.055320387|MI<0.2	NA	NA	NA	0.060884374|MI<0.2	NA	NA	NA	0.076220662|MI<0.2	0.011156162|MI<0.2	0.122404919|MI<0.2
	ndk	0.442013624|MI<0.2	0.460224239|MI<0.2	0.462300735|MI<0.2	NA	NA	0.339391711|MI<0.2	0.360117087|MI<0.2	0.479521213|MI<0.2	0.319367757|MI<0.2	0.564121151|MI<0.2	0.425804111|MI<0.2	0.242765159|MI<0.2	0.400673316|MI<0.2	0.434207646|MI<0.2	0.356483341|MI<0.2	0.458894054|MI<0.2	0.148623174|MI<0.2	0.304409706|MI<0.2	0.133380768|MI<0.2	NA	0.085209778|MI<0.2	0.127914678|MI<0.2	0.00630512|MI<0.2	0.121621171|MI<0.2	0.039720606|MI<0.2	NA	0.283691833|MI<0.2	0.502100873|MI<0.2	0.101049453|MI<0.2	0.387635095|MI<0.2	0.174259558|MI<0.2	0.308649786|MI<0.2	NA	0.23328368|MI<0.2	0.279956108|MI<0.2	0.293649937|MI<0.2	0.12259468|MI<0.2	0.15763097|MI<0.2	NA	NA	NA	0.032158655|MI<0.2	0.253874007|MI<0.2	NA	0.117405948|MI<0.2	0.413365757|MI<0.2	0.147237563|MI<0.2	0.090452808|MI<0.2
CPLX|GltIJKL glutamate ABC transporter	gltJ	NA	0.0401281	0.178210897|MI<0.2	0.179912121|MI<0.2	0.018209451|MI<0.2	NA	NA	NA	NA	NA	NA	0.114045631|MI<0.2	NA	NA	0.056622903|MI<0.2	0.050064069|MI<0.2	NA	0.008314022|MI<0.2	0.047522852|MI<0.2	0.150543	0.003964695|MI<0.2	0.183096703|MI<0.2	NA	NA	NA	NA	NA	NA	NA	NA	0.053917533|MI<0.2	0.026150988|MI<0.2	0.211399577|MI<0.2	0.165450591|MI<0.2	0.070580216|MI<0.2	NA	NA	NA	0.133626457|MI<0.2	0.429037	0.422518	0.013792456|MI<0.2	NA	0.252291188|MI<0.2	0.072221294|MI<0.2	0.020898998|MI<0.2	0.007700365|MI<0.2	0.076300139|MI<0.2
	gltL	NA	0.127447201|MI<0.2	0.23835204|MI<0.2	0.098163232|MI<0.2	0.027407567|MI<0.2	NA	0.035324325|MI<0.2	0.059759448|MI<0.2	0.042626375|MI<0.2	0.073658499|MI<0.2	0.053494923|MI<0.2	NA	0.001886578|MI<0.2	0.064698184|MI<0.2	0.006967031|MI<0.2	0.074944895|MI<0.2	NA	NA	0.123561332|MI<0.2	0.100725644|MI<0.2	0.001113559|MI<0.2	0.106550954|MI<0.2	NA	NA	NA	NA	0.015623951|MI<0.2	0.066064685|MI<0.2	NA	NA	0.036886828|MI<0.2	0.090734511|MI<0.2	NA	NA	0.019111558|MI<0.2	NA	0.047734337|MI<0.2	0.0291558	0.127579905|MI<0.2	0.198489225|MI<0.2	0.168557	0.031681371|MI<0.2	0.009311395|MI<0.2	0.22764772|MI<0.2	0.169928823|MI<0.2	0.130936282|MI<0.2	0.025576629|MI<0.2	0.085394694|MI<0.2
	gltI	0.343902177|MI<0.2	0.363886	0.182148423|MI<0.2	0.045243751|MI<0.2	0.054580764|MI<0.2	0.282557598|MI<0.2	0.38785991|MI<0.2	0.212084	0.258017983|MI<0.2	0.109048338|MI<0.2	0.071118093|MI<0.2	NA	0.115151285|MI<0.2	0.119645593|MI<0.2	0.166107	0.106998898|MI<0.2	NA	NA	0.228744049|MI<0.2	0.125816	NA	NA	0.132528431|MI<0.2	0.072589344|MI<0.2	0.130243852|MI<0.2	0.091892755|MI<0.2	NA	0.045545212|MI<0.2	0.014534926|MI<0.2	0.183055912|MI<0.2	NA	0.049296788|MI<0.2	0.092523695|MI<0.2	0.237829035|MI<0.2	0.061764172|MI<0.2	0.067652491|MI<0.2	0.19447	0.0985189	0.160218804|MI<0.2	NA	NA	0.068574762|MI<0.2	NA	NA	0.126376368|MI<0.2	0.131537636|MI<0.2	NA	0.057850946|MI<0.2
	gltK	0.213864	0.431146	0.379721	NA	NA	0.26855264|MI<0.2	0.249019158|MI<0.2	0.129736	0.194353	0.306435861|MI<0.2	0.255374	NA	0.097563865|MI<0.2	0.283509616|MI<0.2	0.1020222|MI<0.2	0.065835215|MI<0.2	NA	0.067717366|MI<0.2	0.0350005	0.051964896|MI<0.2	NA	NA	NA	NA	NA	NA	0.15168778|MI<0.2	0.12996486|MI<0.2	NA	NA	0.040934632|MI<0.2	0.038536629|MI<0.2	NA	NA	0.081019909|MI<0.2	0.006080792|MI<0.2	0.010481855|MI<0.2	0.093577494|MI<0.2	0.0297902	0.0160525	NA	NA	0.134645898|MI<0.2	NA	0.10952368|MI<0.2	0.242064053|MI<0.2	0.082616995|MI<0.2	0.07687618|MI<0.2
CPLX|succinyl-CoA synthetase	sucC	NA	NA	NA	0.120497236|MI<0.2	0.003071849|MI<0.2	NA	NA	NA	NA	NA	NA	0.049773894|MI<0.2	NA	NA	0.011056988|MI<0.2	NA	NA	NA	NA	NA	0.28663645|MI<0.2	0.12144997|MI<0.2	0.137182058|MI<0.2	0.116019168|MI<0.2	0.10173301|MI<0.2	0.176287397|MI<0.2	NA	NA	NA	NA	NA	NA	0.070254099|MI<0.2	NA	NA	NA	0.00465554|MI<0.2	0.064919569|MI<0.2	0.01856724|MI<0.2	0.008556932|MI<0.2	0.167228361|MI<0.2	NA	NA	0.105214082|MI<0.2	0.095180131|MI<0.2	NA	0.063401972|MI<0.2	0.06956258|MI<0.2
	sucD	0.038615396|MI<0.2	0.167269507|MI<0.2	0.205560557|MI<0.2	0.141082827|MI<0.2	NA	NA	NA	0.213165228|MI<0.2	0.215085542|MI<0.2	0.164009399|MI<0.2	0.119455249|MI<0.2	0.241837767|MI<0.2	0.18252686|MI<0.2	0.144151957|MI<0.2	0.190092011|MI<0.2	0.240327038|MI<0.2	0.123993854|MI<0.2	0.187063151|MI<0.2	0.334033755|MI<0.2	0.321512565|MI<0.2	0.351116897|MI<0.2	0.28972118|MI<0.2	NA	NA	NA	NA	0.077124821|MI<0.2	0.057546165|MI<0.2	0.16140151|MI<0.2	0.069934985|MI<0.2	0.166332575|MI<0.2	0.086998111|MI<0.2	0.175992768|MI<0.2	0.198116111|MI<0.2	0.18352103|MI<0.2	0.130291574|MI<0.2	NA	0.241263254|MI<0.2	0.193956109|MI<0.2	0.193850441|MI<0.2	0.207585194|MI<0.2	NA	NA	0.263574111|MI<0.2	0.167058373|MI<0.2	0.260575338|MI<0.2	0.128861455|MI<0.2	0.123631308|MI<0.2
PWY|superoxide radicals degradation	sodA	0.153657746|MI<0.2	0.092774489|MI<0.2	0.211597591|MI<0.2	NA	0.081489539|MI<0.2	0.076889476|MI<0.2	NA	0.066297087|MI<0.2	0.13193937|MI<0.2	0.042937877|MI<0.2	0.001500612|MI<0.2	NA	0.235711814|MI<0.2	0.297860076|MI<0.2	0.127975382|MI<0.2	0.171477777|MI<0.2	NA	0.034648634|MI<0.2	NA	NA	NA	NA	0.151796774|MI<0.2	0.125396434|MI<0.2	0.032081055|MI<0.2	0.102561794|MI<0.2	0.057374146|MI<0.2	0.136280463|MI<0.2	0.136940693|MI<0.2	0.056267183|MI<0.2	NA	0.001282336|MI<0.2	NA	NA	0.155435544|MI<0.2	0.05979602|MI<0.2	NA	0.022900887|MI<0.2	NA	NA	NA	NA	0.099903629|MI<0.2	0.009485826|MI<0.2	NA	0.197107042|MI<0.2	NA	NA
	katG	0.194387189|MI<0.2	0.189087	0.200114	NA	0.0579216	0.096848522|MI<0.2	NA	0.126031	0.283823	0.219559568|MI<0.2	0.164146	0.110500538|MI<0.2	0.314072721|MI<0.2	0.476113669|MI<0.2	0.241236517|MI<0.2	0.2281794|MI<0.2	NA	0.152683362|MI<0.2	NA	0.124992752|MI<0.2	NA	NA	0.073566712|MI<0.2	0.12291	0.166027341|MI<0.2	0.14624301|MI<0.2	0.080876338|MI<0.2	0.142303431|MI<0.2	0.149898747|MI<0.2	0.058266685|MI<0.2	NA	0.069452688|MI<0.2	NA	NA	0.155247749|MI<0.2	0.098414078|MI<0.2	NA	NA	0.0978669	NA	NA	NA	0.018714333|MI<0.2	0.053007997|MI<0.2	0.055034207|MI<0.2	0.177973672|MI<0.2	NA	NA
	sodC	NA	NA	NA	0.273777	0.0840711	NA	NA	NA	NA	NA	NA	NA	NA	NA	NA	NA	NA	NA	NA	0.081354032|MI<0.2	0.144427628|MI<0.2	0.101172468|MI<0.2	NA	NA	NA	NA	NA	NA	0.032393138|MI<0.2	NA	0.009350024|MI<0.2	NA	0.01824305|MI<0.2	NA	NA	NA	0.181143657|MI<0.2	0.265397725|MI<0.2	NA	0.133811	0.203800289|MI<0.2	0.0802933	NA	0.056345061|MI<0.2	NA	0.047755034|MI<0.2	0.053926691|MI<0.2	0.082146198|MI<0.2
	sodB	0.267465399|MI<0.2	0.321071818|MI<0.2	0.222583511|MI<0.2	0.000402553|MI<0.2	NA	0.15380179|MI<0.2	0.194010141|MI<0.2	0.317233181|MI<0.2	0.036095883|MI<0.2	0.223775204|MI<0.2	0.214234261|MI<0.2	0.148126897|MI<0.2	0.177900997|MI<0.2	0.143610877|MI<0.2	0.288838094|MI<0.2	0.322660492|MI<0.2	0.010005912|MI<0.2	0.176594535|MI<0.2	0.115791361|MI<0.2	0.105523978|MI<0.2	0.138802231|MI<0.2	0.15944227|MI<0.2	NA	0.068601549|MI<0.2	NA	0.001668503|MI<0.2	0.043174157|MI<0.2	0.186585124|MI<0.2	0.138377718|MI<0.2	0.134506478|MI<0.2	0.129245894|MI<0.2	0.211450864|MI<0.2	NA	0.153177654|MI<0.2	0.165692667|MI<0.2	0.109459179|MI<0.2	0.199206088|MI<0.2	0.231337567|MI<0.2	NA	NA	NA	0.175707972|MI<0.2	0.140668019|MI<0.2	NA	0.13952167|MI<0.2	0.405482154|MI<0.2	0.176801316|MI<0.2	0.15689241|MI<0.2
	katE	NA	NA	NA	0.19698152|MI<0.2	NA	NA	NA	NA	NA	NA	NA	NA	NA	NA	NA	NA	NA	NA	0.065116772|MI<0.2	0.10054223|MI<0.2	0.244403033|MI<0.2	0.232202037|MI<0.2	NA	NA	NA	NA	NA	NA	0.000871792|MI<0.2	NA	0.189464771|MI<0.2	0.10760788|MI<0.2	NA	NA	NA	NA	NA	0.049600455|MI<0.2	NA	0.050420003|MI<0.2	0.134400092|MI<0.2	0.229188079|MI<0.2	NA	NA	NA	0.053982895|MI<0.2	0.078858214|MI<0.2	0.131343289|MI<0.2
CPLX|Flagellar Export Apparatus	fliI	NA	0.006873804|MI<0.2	NA	0.068528778|MI<0.2	NA	NA	NA	NA	NA	NA	NA	NA	NA	NA	NA	0.017212183|MI<0.2	NA	NA	NA	0.01395359|MI<0.2	0.051806134|MI<0.2	0.009120039|MI<0.2	0.061382601|MI<0.2	0.081421837|MI<0.2	0.070094968|MI<0.2	NA	NA	NA	0.149444646|MI<0.2	NA	0.07217487|MI<0.2	0.054823717|MI<0.2	NA	NA	NA	NA	NA	0.174808646|MI<0.2	NA	NA	0.080834732|MI<0.2	0.061461422|MI<0.2	NA	0.079097602|MI<0.2	NA	NA	0.042798965|MI<0.2	0.021680988|MI<0.2
	fliP	NA	0.066383805|MI<0.2	0.101021959|MI<0.2	0.066989098|MI<0.2	NA	NA	NA	NA	NA	0.100525388|MI<0.2	0.114589226|MI<0.2	0.195667354|MI<0.2	NA	NA	NA	0.06413197|MI<0.2	NA	NA	NA	0.097445536|MI<0.2	0.095979607|MI<0.2	0.257934279|MI<0.2	NA	NA	NA	NA	0.009882486|MI<0.2	NA	0.040308142|MI<0.2	0.038221506|MI<0.2	0.173413912|MI<0.2	0.198610927|MI<0.2	NA	0.0568856|MI<0.2	NA	NA	NA	0.068723011|MI<0.2	0.08609182|MI<0.2	0.180416901|MI<0.2	0.153647014|MI<0.2	0.173440049|MI<0.2	NA	NA	NA	0.112731709|MI<0.2	0.094479889|MI<0.2	0.135798494|MI<0.2
	flhB	0.147119249|MI<0.2	0.144704902|MI<0.2	0.033068911|MI<0.2	0.110533463|MI<0.2	0.064987703|MI<0.2	NA	0.043821496|MI<0.2	0.026840018|MI<0.2	0.083287158|MI<0.2	0.030865118|MI<0.2	0.025802155|MI<0.2	NA	NA	0.101057176|MI<0.2	0.101569714|MI<0.2	NA	NA	NA	0.113022126|MI<0.2	0.138554614|MI<0.2	NA	NA	NA	NA	NA	NA	0.073458717|MI<0.2	NA	0.164138254|MI<0.2	0.10229576|MI<0.2	0.025187826|MI<0.2	NA	0.157605008|MI<0.2	0.081264779|MI<0.2	NA	0.067218092|MI<0.2	0.091288995|MI<0.2	NA	NA	0.011537607|MI<0.2	0.072685622|MI<0.2	0.077431065|MI<0.2	0.03113216|MI<0.2	NA	NA	0.161025356|MI<0.2	NA	NA
	flhA	NA	NA	NA	0.20922839|MI<0.2	0.048014583|MI<0.2	NA	NA	NA	NA	NA	NA	0.059287767|MI<0.2	NA	NA	NA	NA	0.093673039|MI<0.2	NA	0.024473667|MI<0.2	0.116816123|MI<0.2	0.10859312|MI<0.2	0.272840645|MI<0.2	NA	NA	NA	NA	NA	NA	NA	NA	NA	NA	0.200590518|MI<0.2	0.020405963|MI<0.2	NA	NA	0.017390954|MI<0.2	0.139745824|MI<0.2	0.118590989|MI<0.2	0.120507079|MI<0.2	0.222829293|MI<0.2	0.170936896|MI<0.2	NA	NA	NA	0.122913755|MI<0.2	0.040910902|MI<0.2	0.128180878|MI<0.2
	fliJ	0.437401	0.415564	0.195416	0.0602268	NA	0.43628401|MI<0.2	0.423936697|MI<0.2	0.247997385|MI<0.2	0.402098	0.279641598|MI<0.2	0.18786	NA	0.174834693|MI<0.2	0.115342159|MI<0.2	0.322988755|MI<0.2	0.069452098|MI<0.2	NA	0.006612027|MI<0.2	0.239226572|MI<0.2	0.040804432|MI<0.2	NA	NA	0.005032217|MI<0.2	NA	NA	0.004189951|MI<0.2	NA	0.053093761|MI<0.2	0.018550199|MI<0.2	0.22472172|MI<0.2	0.091311234|MI<0.2	0.048057102|MI<0.2	0.105852296|MI<0.2	0.112218589|MI<0.2	0.038637762|MI<0.2	0.15368818|MI<0.2	0.094159118|MI<0.2	0.031811801|MI<0.2	0.10038867|MI<0.2	NA	NA	0.017047682|MI<0.2	0.115047413|MI<0.2	NA	0.192956324|MI<0.2	0.291531881|MI<0.2	0.032243609|MI<0.2	0.003566969|MI<0.2
	fliR	NA	NA	NA	0.036317061|MI<0.2	0.150238948|MI<0.2	NA	NA	NA	0.059580613|MI<0.2	0.025496766|MI<0.2	NA	0.053748838|MI<0.2	0.145003432|MI<0.2	NA	0.088290669|MI<0.2	0.020663753|MI<0.2	0.225668907|MI<0.2	0.220117972|MI<0.2	NA	NA	0.018593971|MI<0.2	NA	0.131792585|MI<0.2	NA	NA	NA	0.274608871|MI<0.2	0.211028356|MI<0.2	0.032378444|MI<0.2	NA	NA	0.014073744|MI<0.2	0.105501543|MI<0.2	NA	NA	0.053134782|MI<0.2	NA	NA	0.030872902|MI<0.2	NA	0.09362475|MI<0.2	NA	NA	0.031187022|MI<0.2	0.043575419|MI<0.2	NA	NA	NA
	fliO	NA	NA	NA	0.108209544|MI<0.2	0.01493186|MI<0.2	NA	NA	NA	NA	NA	NA	0.207802725|MI<0.2	NA	NA	NA	0.085233781|MI<0.2	0.186736011|MI<0.2	0.095532153|MI<0.2	0.085558747|MI<0.2	0.121047677|MI<0.2	0.38003245|MI<0.2	0.390938573|MI<0.2	NA	NA	NA	NA	NA	NA	0.046233906|MI<0.2	NA	0.106493999|MI<0.2	0.002530474|MI<0.2	0.021070891|MI<0.2	NA	NA	NA	0.034404339|MI<0.2	0.146790253|MI<0.2	0.0961749	0.144676345|MI<0.2	0.260321677|MI<0.2	0.18542114|MI<0.2	NA	0.075919354|MI<0.2	NA	0.029811779|MI<0.2	0.063991448|MI<0.2	0.069175413|MI<0.2
PWY|fatty acid &beta;-oxidation I	fadE	0.159647594|MI<0.2	0.203975396|MI<0.2	0.22283441|MI<0.2	0.106617457|MI<0.2	0.133654083|MI<0.2	0.276059626|MI<0.2	0.202037678|MI<0.2	0.135779336|MI<0.2	0.273427771|MI<0.2	0.152825848|MI<0.2	0.055129381|MI<0.2	NA	0.070101146|MI<0.2	0.061033158|MI<0.2	0.21579289|MI<0.2	NA	NA	0.076303748|MI<0.2	0.175552617|MI<0.2	0.035698182|MI<0.2	NA	NA	NA	NA	NA	NA	0.139005764|MI<0.2	0.15093909|MI<0.2	NA	0.151905281|MI<0.2	NA	NA	0.051945894|MI<0.2	0.043834581|MI<0.2	0.195649921|MI<0.2	0.101747583|MI<0.2	NA	NA	0.122343619|MI<0.2	0.070338371|MI<0.2	0.025257965|MI<0.2	NA	NA	0.043641675|MI<0.2	NA	0.078340607|MI<0.2	0.051794078|MI<0.2	NA
	maoC	NA	NA	NA	NA	0.186923535|MI<0.2	NA	NA	NA	NA	NA	NA	0.176007398|MI<0.2	NA	0.03441773|MI<0.2	NA	0.049587691|MI<0.2	0.298503632|MI<0.2	0.05938334|MI<0.2	NA	NA	0.17242729|MI<0.2	0.193146786|MI<0.2	NA	0.036196791|MI<0.2	0.067912275|MI<0.2	0.178820863|MI<0.2	0.024732187|MI<0.2	0.100732005|MI<0.2	0.017366385|MI<0.2	NA	NA	NA	0.035102908|MI<0.2	0.005545788|MI<0.2	NA	0.104768156|MI<0.2	0.024522968|MI<0.2	0.019448107|MI<0.2	0.045495209|MI<0.2	0.099548288|MI<0.2	0.262166899|MI<0.2	0.092867902|MI<0.2	NA	NA	0.013493173|MI<0.2	NA	NA	0.06591354|MI<0.2
	fadD	0.224747297|MI<0.2	0.349704015|MI<0.2	0.348208131|MI<0.2	0.091831393|MI<0.2	0.084988724|MI<0.2	0.211528282|MI<0.2	0.182375812|MI<0.2	0.130861493|MI<0.2	0.200362894|MI<0.2	0.129239258|MI<0.2	0.062764199|MI<0.2	NA	0.135206271|MI<0.2	0.373774079|MI<0.2	0.237871593|MI<0.2	0.222795271|MI<0.2	NA	NA	0.015280109|MI<0.2	0.138905216|MI<0.2	0.039032441|MI<0.2	NA	0.036740157|MI<0.2	0.187114988|MI<0.2	0.106459622|MI<0.2	0.195545284|MI<0.2	NA	0.055154561|MI<0.2	NA	NA	NA	0.148650281|MI<0.2	NA	0.040248145|MI<0.2	0.058019516|MI<0.2	0.01283945|MI<0.2	0.168976355|MI<0.2	0.361015836|MI<0.2	0.108896538|MI<0.2	0.02480483|MI<0.2	NA	NA	0.10758238|MI<0.2	0.040490451|MI<0.2	0.115158233|MI<0.2	0.366518574|MI<0.2	0.047171522|MI<0.2	0.049835948|MI<0.2
	ydiD	0.138431502|MI<0.2	0.200372914|MI<0.2	0.174138455|MI<0.2	0.013642562|MI<0.2	NA	0.076479943|MI<0.2	0.102732649|MI<0.2	0.148671412|MI<0.2	0.066485384|MI<0.2	0.079029693|MI<0.2	0.127112089|MI<0.2	0.142113153|MI<0.2	0.104732229|MI<0.2	0.119679912|MI<0.2	0.160328451|MI<0.2	0.347903786|MI<0.2	0.058861555|MI<0.2	0.151698403|MI<0.2	0.135119495|MI<0.2	0.327976069|MI<0.2	0.163301126|MI<0.2	0.327207705|MI<0.2	NA	NA	0.051322881|MI<0.2	0.002964557|MI<0.2	NA	0.016482166|MI<0.2	NA	NA	0.229936941|MI<0.2	0.191891455|MI<0.2	NA	0.181292175|MI<0.2	0.002673974|MI<0.2	0.030833806|MI<0.2	0.241633644|MI<0.2	0.462978199|MI<0.2	0.074484989|MI<0.2	0.100879583|MI<0.2	0.008377319|MI<0.2	0.054325209|MI<0.2	0.073395161|MI<0.2	0.06245992|MI<0.2	0.075600242|MI<0.2	0.420218582|MI<0.2	0.121327335|MI<0.2	0.002532108|MI<0.2
	ydiO	0.07851114|MI<0.2	0.156695376|MI<0.2	0.071206687|MI<0.2	0.116281534|MI<0.2	0.05916981|MI<0.2	NA	0.083980199|MI<0.2	0.019072079|MI<0.2	NA	0.011931372|MI<0.2	NA	0.090255926|MI<0.2	0.018599043|MI<0.2	0.106756808|MI<0.2	NA	0.202299927|MI<0.2	0.073360235|MI<0.2	0.123296822|MI<0.2	0.051752604|MI<0.2	0.172648811|MI<0.2	0.173949317|MI<0.2	0.33830163|MI<0.2	NA	NA	NA	NA	NA	NA	NA	NA	0.221133454|MI<0.2	0.094402824|MI<0.2	0.060010979|MI<0.2	0.130343592|MI<0.2	0.048274011|MI<0.2	NA	0.221532953|MI<0.2	0.216461776|MI<0.2	0.077108332|MI<0.2	0.113481741|MI<0.2	0.199024066|MI<0.2	0.119301729|MI<0.2	0.065570727|MI<0.2	NA	NA	0.140226427|MI<0.2	0.110685312|MI<0.2	0.039342953|MI<0.2
CPLX|LsrA/LsrC/LsrD/LsrB ABC transporter	ego	0.263242374|MI<0.2	0.106523584|MI<0.2	0.166078777|MI<0.2	NA	NA	0.258715722|MI<0.2	0.122389542|MI<0.2	0.215115534|MI<0.2	0.17322094|MI<0.2	0.064915657|MI<0.2	0.075998561|MI<0.2	0.014833169|MI<0.2	0.19208179|MI<0.2	0.320685019|MI<0.2	0.146565461|MI<0.2	0.158364504|MI<0.2	0.039960075|MI<0.2	0.181266564|MI<0.2	NA	NA	NA	NA	0.191753611|MI<0.2	0.200046416|MI<0.2	0.147175099|MI<0.2	0.113332352|MI<0.2	0.087949719|MI<0.2	0.300212975|MI<0.2	0.130801517|MI<0.2	0.149643993|MI<0.2	0.00609651|MI<0.2	0.095233092|MI<0.2	NA	NA	0.169422436|MI<0.2	0.096293261|MI<0.2	0.312463506|MI<0.2	0.169042703|MI<0.2	NA	NA	NA	NA	0.158652437|MI<0.2	NA	0.023732184|MI<0.2	0.119441374|MI<0.2	NA	0.025153054|MI<0.2
	lsrB	0.052221456|MI<0.2	NA	0.059695832|MI<0.2	0.035863459|MI<0.2	0.146150475|MI<0.2	0.115877005|MI<0.2	0.046789691|MI<0.2	NA	0.107210733|MI<0.2	NA	NA	NA	0.07056954|MI<0.2	0.229700519|MI<0.2	0.130982256|MI<0.2	NA	NA	0.032381761|MI<0.2	0.026884836|MI<0.2	NA	NA	NA	0.144376821|MI<0.2	0.168195711|MI<0.2	0.294873099|MI<0.2	0.158537813|MI<0.2	0.153679629|MI<0.2	0.108009955|MI<0.2	NA	NA	NA	NA	0.042996419|MI<0.2	NA	NA	0.050231847|MI<0.2	0.036168631|MI<0.2	NA	NA	NA	NA	NA	NA	0.003755704|MI<0.2	NA	NA	NA	NA
	lsrD	0.057323377|MI<0.2	0.020184302|MI<0.2	NA	0.356450016|MI<0.2	0.344603141|MI<0.2	NA	NA	0.003931075|MI<0.2	0.11401364|MI<0.2	0.070493761|MI<0.2	0.028362092|MI<0.2	0.189118017|MI<0.2	NA	NA	0.100515998|MI<0.2	0.080975635|MI<0.2	0.018143728|MI<0.2	0.042661996|MI<0.2	0.199122461|MI<0.2	0.132780623|MI<0.2	0.080379471|MI<0.2	NA	0.04040217|MI<0.2	0.053409408|MI<0.2	0.013201202|MI<0.2	0.115139227|MI<0.2	0.0501447	0.014008061|MI<0.2	0.02255256|MI<0.2	0.076786821|MI<0.2	NA	0.006378243|MI<0.2	0.091548252|MI<0.2	0.121100097|MI<0.2	0.020908214|MI<0.2	0.134261438|MI<0.2	NA	0.151511939|MI<0.2	NA	0.223509	0.085687299|MI<0.2	0.026751157|MI<0.2	NA	0.116736187|MI<0.2	0.067522585|MI<0.2	0.196641695|MI<0.2	0.005115996|MI<0.2	0.012252013|MI<0.2
	lsrC	0.05169031|MI<0.2	0.175721189|MI<0.2	0.20283645|MI<0.2	0.177994473|MI<0.2	0.036200551|MI<0.2	0.021259135|MI<0.2	0.002782692|MI<0.2	0.045383978|MI<0.2	NA	0.048416946|MI<0.2	0.066547406|MI<0.2	0.027016821|MI<0.2	0.168632941|MI<0.2	0.161307067|MI<0.2	NA	0.113839947|MI<0.2	NA	0.080238786|MI<0.2	NA	0.056352599|MI<0.2	0.186075541|MI<0.2	0.032948005|MI<0.2	NA	0.063128732|MI<0.2	0.058165935|MI<0.2	0.014904|MI<0.2	0.013111079|MI<0.2	0.160765502|MI<0.2	0.071447105|MI<0.2	NA	0.094227751|MI<0.2	0.149753023|MI<0.2	NA	0.012518281|MI<0.2	0.022819772|MI<0.2	0.009174974|MI<0.2	0.269987452|MI<0.2	0.295912245|MI<0.2	0.220156204|MI<0.2	0.0289723	0.030482461|MI<0.2	0.063478951|MI<0.2	NA	0.092276094|MI<0.2	0.119601956|MI<0.2	0.208869297|MI<0.2	0.05642571|MI<0.2	0.189947163|MI<0.2
PWY|peptidoglycan biosynthesis I (meso-diaminopimelate containing)	mrcB	0.373523422|MI<0.2	0.331781137|MI<0.2	0.299402663|MI<0.2	NA	NA	0.36668452|MI<0.2	0.277002755|MI<0.2	0.354699694|MI<0.2	0.229002542|MI<0.2	0.159607712|MI<0.2	0.105330401|MI<0.2	NA	0.304777558|MI<0.2	0.304718972|MI<0.2	0.176529738|MI<0.2	0.027618125|MI<0.2	NA	0.163978987|MI<0.2	0.205226259|MI<0.2	0.114442917|MI<0.2	NA	NA	0.011066195|MI<0.2	0.030362672|MI<0.2	NA	NA	0.016340493|MI<0.2	0.233262987|MI<0.2	NA	0.155171877|MI<0.2	NA	0.071417671|MI<0.2	0.08766715|MI<0.2	0.149397107|MI<0.2	0.142102473|MI<0.2	0.105617224|MI<0.2	0.064895984|MI<0.2	0.09133855|MI<0.2	0.058940344|MI<0.2	NA	NA	0.062537016|MI<0.2	0.224404171|MI<0.2	NA	0.160098097|MI<0.2	0.289794526|MI<0.2	0.0640532|MI<0.2	NA
	mtgA	0.105063623|MI<0.2	NA	0.137083055|MI<0.2	NA	0.015441239|MI<0.2	0.130654497|MI<0.2	0.046190084|MI<0.2	NA	NA	0.009809091|MI<0.2	NA	NA	0.039934081|MI<0.2	0.153028267|MI<0.2	NA	NA	NA	NA	NA	NA	NA	NA	NA	0.094264945|MI<0.2	0.026007237|MI<0.2	0.043626531|MI<0.2	0.072527679|MI<0.2	0.079418488|MI<0.2	0.091615837|MI<0.2	0.241563709|MI<0.2	0.070690779|MI<0.2	0.094743669|MI<0.2	0.005381008|MI<0.2	NA	0.015635671|MI<0.2	0.114072546|MI<0.2	0.152474592|MI<0.2	NA	NA	NA	NA	NA	0.025230868|MI<0.2	NA	NA	0.009729077|MI<0.2	0.017933665|MI<0.2	0.0374254|MI<0.2
	murG	0.021848393|MI<0.2	0.046381946|MI<0.2	NA	0.069606254|MI<0.2	NA	NA	0.027245619|MI<0.2	NA	0.020173064|MI<0.2	NA	0.002645485|MI<0.2	0.048862514|MI<0.2	NA	NA	NA	NA	0.028291918|MI<0.2	NA	0.075527122|MI<0.2	NA	0.150882181|MI<0.2	0.173491705|MI<0.2	NA	NA	NA	NA	NA	NA	0.186351466|MI<0.2	0.042892489|MI<0.2	0.147433753|MI<0.2	NA	0.16344873|MI<0.2	0.160106358|MI<0.2	NA	NA	0.002844552|MI<0.2	NA	NA	NA	0.065371502|MI<0.2	0.064095265|MI<0.2	NA	NA	NA	0.018136025|MI<0.2	0.01860493|MI<0.2	0.010967058|MI<0.2
	pbpC	0.168900172|MI<0.2	0.262787227|MI<0.2	0.08048555|MI<0.2	0.042952114|MI<0.2	NA	0.17246471|MI<0.2	0.253088217|MI<0.2	0.17231696|MI<0.2	0.213976783|MI<0.2	0.1458983|MI<0.2	0.075049372|MI<0.2	0.056580711|MI<0.2	0.038950535|MI<0.2	0.058332054|MI<0.2	0.058377606|MI<0.2	0.076544644|MI<0.2	NA	NA	0.230140556|MI<0.2	0.215449238|MI<0.2	0.079830008|MI<0.2	0.002569612|MI<0.2	NA	0.058759794|MI<0.2	0.028612023|MI<0.2	0.109108228|MI<0.2	NA	0.046388219|MI<0.2	0.066116884|MI<0.2	0.058188451|MI<0.2	0.024707995|MI<0.2	NA	0.124759052|MI<0.2	0.256389918|MI<0.2	NA	NA	0.017281214|MI<0.2	0.105877166|MI<0.2	0.081779214|MI<0.2	NA	NA	0.170824101|MI<0.2	0.120382172|MI<0.2	0.001267107|MI<0.2	0.124195503|MI<0.2	0.345402418|MI<0.2	0.166318513|MI<0.2	0.110458663|MI<0.2
PWY|thiamin biosynthesis I	thiM	0.071937947|MI<0.2	0.211385	0.165027583|MI<0.2	0.114579246|MI<0.2	NA	NA	NA	0.04448682|MI<0.2	0.0450551	NA	NA	0.129756471|MI<0.2	0.120810005|MI<0.2	NA	0.062233624|MI<0.2	0.10809072|MI<0.2	NA	0.112691543|MI<0.2	0.149684	0.23992036|MI<0.2	NA	0.146576971|MI<0.2	NA	NA	NA	NA	NA	NA	NA	NA	0.122867183|MI<0.2	NA	0.096447289|MI<0.2	0.179912741|MI<0.2	0.043061449|MI<0.2	NA	NA	0.045419214|MI<0.2	0.145200199|MI<0.2	0.108623519|MI<0.2	0.205189468|MI<0.2	0.378880641|MI<0.2	0.130720177|MI<0.2	0.029171764|MI<0.2	0.101048975|MI<0.2	0.224635351|MI<0.2	0.055040367|MI<0.2	NA
	thiF	0.086005597|MI<0.2	NA	0.063346028|MI<0.2	0.009582687|MI<0.2	0.170338011|MI<0.2	0.106225034|MI<0.2	0.06867295|MI<0.2	0.153065074|MI<0.2	0.182299906|MI<0.2	0.054336044|MI<0.2	0.050605271|MI<0.2	0.097461609|MI<0.2	0.163907434|MI<0.2	0.240341515|MI<0.2	0.046765886|MI<0.2	0.209331494|MI<0.2	NA	NA	0.041566008|MI<0.2	NA	0.068896021|MI<0.2	0.056564907|MI<0.2	0.226187204|MI<0.2	0.041272584|MI<0.2	0.194825678|MI<0.2	0.089291319|MI<0.2	NA	0.142898152|MI<0.2	NA	0.017560537|MI<0.2	NA	NA	NA	0.002393248|MI<0.2	NA	0.130317286|MI<0.2	0.129597231|MI<0.2	NA	0.055053866|MI<0.2	NA	NA	NA	NA	0.039658034|MI<0.2	0.04914513|MI<0.2	0.050797537|MI<0.2	NA	0.002174771|MI<0.2
	iscS	0.251518722|MI<0.2	0.332615554|MI<0.2	0.222239506|MI<0.2	0.144070872|MI<0.2	0.095147252|MI<0.2	0.112290379|MI<0.2	0.243823747|MI<0.2	0.201874043|MI<0.2	0.252093109|MI<0.2	0.41022246|MI<0.2	0.407004522|MI<0.2	0.214589093|MI<0.2	0.145205582|MI<0.2	0.060869794|MI<0.2	0.266848051|MI<0.2	0.309283446|MI<0.2	NA	0.046827046|MI<0.2	0.256233955|MI<0.2	0.154983346|MI<0.2	0.22157221|MI<0.2	0.288010788|MI<0.2	NA	NA	NA	NA	NA	0.033410754|MI<0.2	NA	0.232393092|MI<0.2	0.15485335|MI<0.2	0.195933634|MI<0.2	0.060079901|MI<0.2	0.272954758|MI<0.2	0.025805991|MI<0.2	0.140891815|MI<0.2	0.130067459|MI<0.2	0.128937149|MI<0.2	0.115047631|MI<0.2	0.022985256|MI<0.2	NA	0.089108612|MI<0.2	0.020129662|MI<0.2	0.060524125|MI<0.2	0.13370481|MI<0.2	0.274131792|MI<0.2	0.236569773|MI<0.2	0.302967219|MI<0.2
	thiE	0.456659416|MI<0.2	0.334442274|MI<0.2	0.303163422|MI<0.2	0.000402271|MI<0.2	NA	0.333423338|MI<0.2	0.255189801|MI<0.2	0.338210081|MI<0.2	0.444029821|MI<0.2	0.238573	0.162407148|MI<0.2	NA	0.280475909|MI<0.2	0.309241499|MI<0.2	0.348127215|MI<0.2	0.318997543|MI<0.2	NA	0.125254239|MI<0.2	0.227447328|MI<0.2	0.020062343|MI<0.2	NA	NA	0.042672479|MI<0.2	0.0832123	0.041872653|MI<0.2	NA	0.239948132|MI<0.2	0.322425265|MI<0.2	0.102524097|MI<0.2	0.31181987|MI<0.2	NA	0.009135463|MI<0.2	0.305800202|MI<0.2	0.223427192|MI<0.2	0.157558802|MI<0.2	0.36957425|MI<0.2	0.037835008|MI<0.2	0.079101433|MI<0.2	NA	NA	NA	NA	0.223616089|MI<0.2	NA	0.162465521|MI<0.2	0.333664831|MI<0.2	0.071102824|MI<0.2	NA
	thiD	0.162160004|MI<0.2	0.348126361|MI<0.2	0.132617555|MI<0.2	0.189110771|MI<0.2	NA	0.131853443|MI<0.2	0.241037094|MI<0.2	0.042932647|MI<0.2	0.164080054|MI<0.2	0.0779401|MI<0.2	0.070054236|MI<0.2	NA	0.021950516|MI<0.2	NA	0.221111324|MI<0.2	0.019142762|MI<0.2	NA	0.010114479|MI<0.2	0.257031173|MI<0.2	0.103552	0.004546684|MI<0.2	NA	0.118081105|MI<0.2	NA	NA	NA	NA	NA	0.008936877|MI<0.2	NA	NA	NA	0.25306419|MI<0.2	0.105776449|MI<0.2	0.067436209|MI<0.2	NA	0.0216159	0.025416662|MI<0.2	0.129389518|MI<0.2	NA	0.080577578|MI<0.2	0.117480653|MI<0.2	0.017182827|MI<0.2	0.109151905|MI<0.2	0.156943493|MI<0.2	0.178138541|MI<0.2	0.092985767|MI<0.2	0.041132677|MI<0.2
	thiC	0.192423539|MI<0.2	0.150589048|MI<0.2	0.054708759|MI<0.2	0.162190465|MI<0.2	0.099524397|MI<0.2	0.012023217|MI<0.2	0.008653068|MI<0.2	0.150971626|MI<0.2	0.231667547|MI<0.2	NA	0.042170127|MI<0.2	NA	0.329615292|MI<0.2	0.262744585|MI<0.2	0.102884052|MI<0.2	0.091657009|MI<0.2	0.09038616|MI<0.2	0.127513027|MI<0.2	0.270750956|MI<0.2	0.122705565|MI<0.2	NA	0.034074343|MI<0.2	NA	NA	NA	NA	0.220277018|MI<0.2	0.208097733|MI<0.2	0.100495794|MI<0.2	0.059156277|MI<0.2	0.066213743|MI<0.2	0.039357544|MI<0.2	0.235272559|MI<0.2	0.217887049|MI<0.2	0.112749927|MI<0.2	0.221678973|MI<0.2	NA	0.043720985|MI<0.2	0.053314876|MI<0.2	0.030723467|MI<0.2	0.038183998|MI<0.2	0.190116845|MI<0.2	0.117878143|MI<0.2	0.00282439|MI<0.2	0.062835514|MI<0.2	0.228567915|MI<0.2	NA	0.077629635|MI<0.2
	pdxK	0.090955499|MI<0.2	0.109997	0.010819842|MI<0.2	NA	NA	0.072150869|MI<0.2	0.116057432|MI<0.2	0.051368384|MI<0.2	NA	0.0387299	0.100403	NA	NA	NA	0.019664502|MI<0.2	NA	NA	NA	0.07098698|MI<0.2	0.100197375|MI<0.2	NA	NA	NA	NA	NA	0.041909017|MI<0.2	0.03429471|MI<0.2	NA	NA	NA	0.008199843|MI<0.2	NA	0.058315923|MI<0.2	0.050193424|MI<0.2	NA	NA	0.080130883|MI<0.2	NA	0.155493	0.148447417|MI<0.2	0.042256365|MI<0.2	0.143320279|MI<0.2	NA	0.005443629|MI<0.2	0.164349197|MI<0.2	0.11121786|MI<0.2	0.122546638|MI<0.2	0.098695454|MI<0.2
PWY|dTDP-L-rhamnose biosynthesis I	rffG	0.033154776|MI<0.2	0.07299159|MI<0.2	NA	0.039094787|MI<0.2	0.067282608|MI<0.2	0.089957828|MI<0.2	0.142106866|MI<0.2	NA	NA	0.034896891|MI<0.2	NA	NA	NA	0.131090606|MI<0.2	0.017875421|MI<0.2	NA	NA	0.045433382|MI<0.2	NA	NA	NA	NA	NA	0.078615367|MI<0.2	0.015673201|MI<0.2	0.079588582|MI<0.2	0.107305626|MI<0.2	0.018953566|MI<0.2	0.074938143|MI<0.2	0.062652029|MI<0.2	0.147847229|MI<0.2	0.117315303|MI<0.2	NA	NA	0.025963573|MI<0.2	NA	NA	NA	NA	NA	NA	NA	0.117463178|MI<0.2	NA	NA	0.055491924|MI<0.2	0.05453538|MI<0.2	NA
	rfbA	NA	0.121382107|MI<0.2	0.09061892|MI<0.2	0.018369835|MI<0.2	NA	NA	0.064834814|MI<0.2	0.055745212|MI<0.2	NA	NA	NA	0.090864967|MI<0.2	0.064393254|MI<0.2	0.029698745|MI<0.2	NA	0.046712609|MI<0.2	NA	0.032043842|MI<0.2	0.001806041|MI<0.2	0.233217956|MI<0.2	0.214680966|MI<0.2	0.267814149|MI<0.2	NA	NA	0.115403375|MI<0.2	0.020000095|MI<0.2	0.034945584|MI<0.2	NA	NA	NA	0.252054191|MI<0.2	0.151386799|MI<0.2	NA	0.158465005|MI<0.2	NA	NA	0.179165595|MI<0.2	0.219477567|MI<0.2	0.190352562|MI<0.2	0.091028346|MI<0.2	0.172500821|MI<0.2	0.149776971|MI<0.2	NA	0.128901178|MI<0.2	0.213822327|MI<0.2	0.131008769|MI<0.2	0.129973857|MI<0.2	0.144249436|MI<0.2
	rfbB	NA	NA	NA	0.223413865|MI<0.2	0.194605419|MI<0.2	NA	NA	NA	NA	NA	NA	NA	NA	NA	NA	NA	NA	NA	0.020788113|MI<0.2	0.020857548|MI<0.2	NA	0.058239543|MI<0.2	NA	NA	NA	0.029422938|MI<0.2	NA	NA	NA	NA	0.114218008|MI<0.2	0.02578397|MI<0.2	NA	NA	NA	NA	0.012907236|MI<0.2	NA	0.115866825|MI<0.2	NA	0.011858999|MI<0.2	0.300608505|MI<0.2	0.082874008|MI<0.2	0.093076418|MI<0.2	NA	0.000427658|MI<0.2	0.021033803|MI<0.2	0.024347127|MI<0.2
	rffH	0.198725232|MI<0.2	0.107953967|MI<0.2	0.035153254|MI<0.2	0.117246363|MI<0.2	0.059178862|MI<0.2	0.256953973|MI<0.2	0.18153118|MI<0.2	NA	0.158830089|MI<0.2	0.040310889|MI<0.2	NA	NA	0.197762039|MI<0.2	0.055651497|MI<0.2	0.02402262|MI<0.2	NA	NA	NA	NA	NA	NA	NA	0.078136603|MI<0.2	0.098743|MI<0.2	0.042273559|MI<0.2	0.102804818|MI<0.2	NA	0.124303291|MI<0.2	NA	0.092020782|MI<0.2	0.078289181|MI<0.2	0.250524574|MI<0.2	NA	NA	0.135947012|MI<0.2	0.027461082|MI<0.2	0.044636688|MI<0.2	0.048656903|MI<0.2	NA	NA	NA	NA	0.150935935|MI<0.2	NA	0.0663048|MI<0.2	0.068654001|MI<0.2	NA	0.031748051|MI<0.2
PWY|D-arabinose degradation I	fucI	NA	0.00573644	0.006606965|MI<0.2	0.100617397|MI<0.2	NA	NA	NA	NA	NA	0.076670673|MI<0.2	0.114552	0.092034904|MI<0.2	NA	NA	NA	NA	0.159893|MI<0.2	0.119432831|MI<0.2	NA	0.009016458|MI<0.2	NA	0.007393997|MI<0.2	NA	NA	NA	NA	0.100802373|MI<0.2	NA	0.164547122|MI<0.2	0.042480308|MI<0.2	0.191887629|MI<0.2	0.075404301|MI<0.2	NA	NA	0.201569071|MI<0.2	0.033911151|MI<0.2	NA	NA	NA	0.0132494	0.173554785|MI<0.2	0.0134283	NA	NA	NA	NA	0.024563145|MI<0.2	0.038228433|MI<0.2
	aldA	0.172791591|MI<0.2	0.156263051|MI<0.2	0.189148323|MI<0.2	0.146014233|MI<0.2	0.069793837|MI<0.2	0.108498236|MI<0.2	0.098600679|MI<0.2	0.070851164|MI<0.2	0.093550994|MI<0.2	0.140156657|MI<0.2	0.13247163|MI<0.2	NA	0.134584837|MI<0.2	0.017503266|MI<0.2	0.304570654|MI<0.2	0.181700146|MI<0.2	NA	0.160106126|MI<0.2	0.055510176|MI<0.2	0.063457289|MI<0.2	0.038779551|MI<0.2	0.006129637|MI<0.2	NA	NA	NA	NA	0.116224475|MI<0.2	0.094372231|MI<0.2	0.043931049|MI<0.2	0.110904903|MI<0.2	0.120361847|MI<0.2	0.261375928|MI<0.2	0.033678987|MI<0.2	0.12329722|MI<0.2	0.156520045|MI<0.2	NA	0.027344491|MI<0.2	0.134999686|MI<0.2	0.087456425|MI<0.2	NA	0.073860133|MI<0.2	NA	0.061092274|MI<0.2	0.016025974|MI<0.2	0.212115075|MI<0.2	0.166910605|MI<0.2	0.025527954|MI<0.2	0.117829762|MI<0.2
	fucK	0.21528332|MI<0.2	0.225079	0.114808901|MI<0.2	NA	0.013381327|MI<0.2	0.133747316|MI<0.2	0.228108625|MI<0.2	0.057292255|MI<0.2	0.194396939|MI<0.2	0.187272853|MI<0.2	0.072137949|MI<0.2	NA	0.035200607|MI<0.2	0.028815431|MI<0.2	0.091188257|MI<0.2	NA	NA	0.008744379|MI<0.2	0.030896361|MI<0.2	NA	0.006272236|MI<0.2	NA	NA	NA	NA	NA	NA	NA	0.023489465|MI<0.2	0.063724261|MI<0.2	0.034686846|MI<0.2	0.016249684|MI<0.2	NA	0.052814938|MI<0.2	0.088822611|MI<0.2	0.071104005|MI<0.2	NA	NA	0.043422638|MI<0.2	0.036076401|MI<0.2	0.102177311|MI<0.2	NA	NA	0.053980371|MI<0.2	0.042067602|MI<0.2	NA	0.054091541|MI<0.2	0.011357627|MI<0.2
	fucA	0.27931429|MI<0.2	0.155956	0.172578724|MI<0.2	NA	0.0157689	0.234531511|MI<0.2	0.151478023|MI<0.2	0.324465483|MI<0.2	0.180795	0.305132175|MI<0.2	0.265248	0.286125405|MI<0.2	0.307347262|MI<0.2	0.107048504|MI<0.2	0.090938325|MI<0.2	0.234227593|MI<0.2	0.137869284|MI<0.2	0.240014216|MI<0.2	NA	NA	NA	0.129295402|MI<0.2	0.086507898|MI<0.2	0.082305117|MI<0.2	0.101244518|MI<0.2	0.062536191|MI<0.2	0.067116997|MI<0.2	0.385009286|MI<0.2	0.02159361|MI<0.2	0.234030235|MI<0.2	0.07645316|MI<0.2	0.242686859|MI<0.2	NA	0.170143633|MI<0.2	0.297718255|MI<0.2	0.229035225|MI<0.2	0.1012784|MI<0.2	0.150254561|MI<0.2	NA	NA	NA	NA	0.0253856	NA	0.21726335|MI<0.2	0.042827755|MI<0.2	NA	NA
PWY|salvage pathways of pyrimidine deoxyribonucleotides	cdd	0.351494794|MI<0.2	0.320582533|MI<0.2	0.353466178|MI<0.2	NA	NA	0.428904885|MI<0.2	0.244518491|MI<0.2	0.288803308|MI<0.2	0.237992821|MI<0.2	0.233916975|MI<0.2	0.222323174|MI<0.2	0.008687652|MI<0.2	0.211295	0.351537398|MI<0.2	0.266767978|MI<0.2	0.181249902|MI<0.2	NA	0.109535111|MI<0.2	0.0782202	NA	NA	0.010582387|MI<0.2	0.055452515|MI<0.2	0.100608266|MI<0.2	NA	NA	0.192924	0.276863033|MI<0.2	NA	0.035532783|MI<0.2	0.040995699|MI<0.2	0.103141299|MI<0.2	NA	NA	0.226189322|MI<0.2	0.185949878|MI<0.2	0.185806972|MI<0.2	0.049500707|MI<0.2	0.082582116|MI<0.2	NA	NA	NA	0.22716	NA	NA	0.229706531|MI<0.2	0.058534664|MI<0.2	NA
	tdk	0.104656961|MI<0.2	NA	NA	NA	NA	NA	NA	0.050617294|MI<0.2	NA	NA	NA	NA	NA	0.012243975|MI<0.2	NA	NA	0.073864938|MI<0.2	0.149831157|MI<0.2	NA	0.02754259|MI<0.2	NA	NA	NA	NA	NA	NA	NA	NA	0.224063879|MI<0.2	0.075329487|MI<0.2	0.127937313|MI<0.2	0.129664187|MI<0.2	NA	0.013559133|MI<0.2	0.078100355|MI<0.2	0.075697001|MI<0.2	NA	NA	0.018444734|MI<0.2	NA	NA	0.07250185|MI<0.2	0.120365796|MI<0.2	NA	NA	NA	NA	NA
	deoA	0.221588885|MI<0.2	0.124944812|MI<0.2	0.203731676|MI<0.2	NA	NA	0.213486201|MI<0.2	0.191189499|MI<0.2	0.072527938|MI<0.2	0.115043193|MI<0.2	0.038387139|MI<0.2	NA	NA	NA	0.003545319|MI<0.2	0.067485021|MI<0.2	NA	0.010452903|MI<0.2	NA	0.083750291|MI<0.2	NA	NA	NA	0.038027811|MI<0.2	0.134444321|MI<0.2	0.193566972|MI<0.2	NA	0.094426286|MI<0.2	0.072376237|MI<0.2	NA	0.008645809|MI<0.2	NA	NA	0.198342351|MI<0.2	0.062390295|MI<0.2	0.074463475|MI<0.2	0.156673746|MI<0.2	0.108925746|MI<0.2	0.149345007|MI<0.2	NA	0.115491773|MI<0.2	NA	NA	0.006146812|MI<0.2	0.001454522|MI<0.2	NA	0.019827472|MI<0.2	0.014518279|MI<0.2	NA
PWY|acyl-CoA hydrolysis	tesB	NA	NA	NA	0.077833885|MI<0.2	0.018231007|MI<0.2	NA	NA	NA	NA	NA	NA	0.109842761|MI<0.2	NA	NA	NA	NA	0.18595737|MI<0.2	0.146551598|MI<0.2	NA	0.064843401|MI<0.2	NA	0.039598461|MI<0.2	NA	NA	NA	NA	NA	NA	0.203869023|MI<0.2	0.126772043|MI<0.2	NA	NA	0.057278071|MI<0.2	0.076210274|MI<0.2	0.039128214|MI<0.2	NA	NA	0.051891892|MI<0.2	0.035827185|MI<0.2	0.142760593|MI<0.2	0.06369827|MI<0.2	0.074161831|MI<0.2	NA	NA	NA	0.002729975|MI<0.2	NA	NA
	yciA	0.23140327|MI<0.2	0.220986888|MI<0.2	0.131358902|MI<0.2	0.32777844|MI<0.2	0.061324919|MI<0.2	NA	0.014069854|MI<0.2	0.167074315|MI<0.2	0.299603675|MI<0.2	0.156689183|MI<0.2	0.169871198|MI<0.2	0.087831634|MI<0.2	0.183978311|MI<0.2	0.208111815|MI<0.2	0.148177251|MI<0.2	0.087649964|MI<0.2	NA	0.164606625|MI<0.2	0.219226763|MI<0.2	0.228847725|MI<0.2	0.008405831|MI<0.2	0.036111422|MI<0.2	NA	NA	NA	NA	0.063024829|MI<0.2	NA	0.205084314|MI<0.2	0.20228229|MI<0.2	0.163487693|MI<0.2	0.175096751|MI<0.2	0.196959089|MI<0.2	0.26865983|MI<0.2	0.271199378|MI<0.2	0.126996939|MI<0.2	NA	0.23569	0.219143951|MI<0.2	0.260123046|MI<0.2	0.170240916|MI<0.2	0.052402747|MI<0.2	0.028559288|MI<0.2	0.128187362|MI<0.2	0.104794794|MI<0.2	0.174939076|MI<0.2	0.085892265|MI<0.2	0.045921939|MI<0.2
	tesA	NA	NA	NA	NA	NA	NA	NA	NA	NA	NA	NA	0.085650371|MI<0.2	NA	NA	0.011331316|MI<0.2	0.040023235|MI<0.2	0.031337	NA	NA	NA	0.101280078|MI<0.2	0.231354715|MI<0.2	0.071653114|MI<0.2	0.227001	0.219644043|MI<0.2	0.085746376|MI<0.2	NA	NA	NA	NA	0.12276846|MI<0.2	NA	NA	NA	NA	NA	0.011115166|MI<0.2	0.162186034|MI<0.2	NA	0.073966095|MI<0.2	0.154546709|MI<0.2	NA	NA	0.340885324|MI<0.2	0.1500395|MI<0.2	NA	0.034286428|MI<0.2	NA
CPLX|taurine ABC transporter	tauA	0.307122554|MI<0.2	0.210409921|MI<0.2	0.229771597|MI<0.2	NA	NA	0.28394402|MI<0.2	0.271450889|MI<0.2	0.253653483|MI<0.2	0.36492937|MI<0.2	0.228305602|MI<0.2	0.135042221|MI<0.2	NA	0.212007284|MI<0.2	0.036870142|MI<0.2	0.290645357|MI<0.2	0.079478016|MI<0.2	0.003687783|MI<0.2	0.252394895|MI<0.2	0.317626063|MI<0.2	0.288788063|MI<0.2	NA	NA	0.021955881|MI<0.2	0.023211949|MI<0.2	NA	NA	0.371926378|MI<0.2	0.167742904|MI<0.2	NA	0.148427386|MI<0.2	0.143043156|MI<0.2	0.059485124|MI<0.2	0.014809487|MI<0.2	0.114110413|MI<0.2	0.100219047|MI<0.2	0.085263909|MI<0.2	NA	0.039368723|MI<0.2	0.049716252|MI<0.2	0.011993353|MI<0.2	NA	NA	0.122409519|MI<0.2	0.074427763|MI<0.2	0.271856444|MI<0.2	0.265441718|MI<0.2	0.042170691|MI<0.2	0.029570773|MI<0.2
	tauC	NA	NA	0.031497274|MI<0.2	0.010141823|MI<0.2	0.049783417|MI<0.2	NA	NA	0.086114973|MI<0.2	0.033222099|MI<0.2	NA	NA	NA	NA	0.044036982|MI<0.2	NA	NA	NA	NA	0.085169492|MI<0.2	NA	0.001071284|MI<0.2	NA	NA	NA	NA	NA	NA	NA	NA	0.039144878|MI<0.2	0.025489586|MI<0.2	NA	0.435654831|MI<0.2	0.2556559|MI<0.2	NA	0.017063383|MI<0.2	NA	NA	0.146060124|MI<0.2	0.0306164	0.121480483|MI<0.2	0.070466966|MI<0.2	NA	NA	NA	NA	0.012195105|MI<0.2	0.083095023|MI<0.2
	tauB	NA	0.132227	0.109357837|MI<0.2	0.030437244|MI<0.2	NA	0.008479577|MI<0.2	0.067635081|MI<0.2	0.030831978|MI<0.2	0.095368623|MI<0.2	0.0797004	0.118597126|MI<0.2	NA	NA	NA	0.087374417|MI<0.2	0.116305914|MI<0.2	NA	0.0229076	NA	0.096434471|MI<0.2	0.013775429|MI<0.2	0.043803918|MI<0.2	NA	NA	NA	NA	NA	NA	NA	NA	0.10275833|MI<0.2	0.151882802|MI<0.2	0.083310417|MI<0.2	0.166644892|MI<0.2	NA	NA	NA	NA	0.0939313	0.104832735|MI<0.2	0.233530905|MI<0.2	NA	0.080321705|MI<0.2	0.103723964|MI<0.2	0.255080935|MI<0.2	0.167091025|MI<0.2	0.14321544|MI<0.2	0.06613706|MI<0.2
CPLX|SecD-SecF-YajC-YidC Secretion Complex	yajC	0.283785957|MI<0.2	0.323834125|MI<0.2	0.364390063|MI<0.2	NA	NA	0.227481303|MI<0.2	0.142810423|MI<0.2	0.392240664|MI<0.2	0.221729191|MI<0.2	0.362268742|MI<0.2	0.311522509|MI<0.2	NA	0.310964	0.085172852|MI<0.2	0.363314051|MI<0.2	0.276909418|MI<0.2	0.066917577|MI<0.2	0.227024515|MI<0.2	0.20415	0.143888273|MI<0.2	NA	0.04213595|MI<0.2	NA	0.03632882|MI<0.2	NA	NA	0.120046539|MI<0.2	0.349618245|MI<0.2	0.131016	0.294631773|MI<0.2	0.106514168|MI<0.2	0.204199499|MI<0.2	0.035774786|MI<0.2	0.221084579|MI<0.2	0.266384035|MI<0.2	0.183859075|MI<0.2	0.013144532|MI<0.2	0.10870869|MI<0.2	0.111714243|MI<0.2	0.038907166|MI<0.2	NA	NA	0.0703161	0.023230007|MI<0.2	0.168009057|MI<0.2	0.249842683|MI<0.2	0.110312495|MI<0.2	0.072943383|MI<0.2
[truncated: 185 more rows]
[truncated: 736 more columns]
