# Supplementary material for: Quantitative Genome-Wide Genetic Interaction Screens Reveal Global Epistatic Relationships of Protein Complexes in Escherichia coli
Source: PLoS Genet. 2014 Feb 20;10(2):e1004120. doi: 10.1371/journal.pgen.1004120 (PMC3930520; doi:10.1371/journal.pgen.1004120)
Supplement: Table S16 — List of bacterial strains and plasmids used in this study. (XLS) [file pgen.1004120.s037.xls]

## Sheet: Sheet1
Supplementary Table S16| List of bacterial strains and plasmids used in this study
Bacterial Strains	Genotype	Source
Wild-type, K-12 BW25113	∆(araD-araB)567, ∆lacZ4787(::rrnB-3), lambda-, rph-1, ∆(rhaD-rhaB)568, hsdR514	Keio collection
Hfr Cavalli	Hfr(PO2A), relA1, spoT1, metB1, rrnB-2, mcrB1, creC510	ATCC
DY330	ΔlacU169 gal490 λcI857 Δ(cro-bioA)	Yu et al., 2000
Δaer::Cma	Hfr Cavalli	This study
ΔagaS::Cm	Hfr Cavalli	This study
Δalr::Cm	Hfr Cavalli	This study
ΔaraC::Cm	Hfr Cavalli	This study
ΔasnA::Cm	Hfr Cavalli	This study
ΔasnB::Cm	Hfr Cavalli	This study
ΔbcsZ::Cm	Hfr Cavalli	This study
ΔbolA::Cm	Hfr Cavalli	This study
ΔcaiC::Cm	Hfr Cavalli	This study
ΔcbpA::Cm	Hfr Cavalli	This study
ΔchbF::Cm	Hfr Cavalli	This study
ΔclpA::Cm	Hfr Cavalli	This study
ΔclpB::Cm	Hfr Cavalli	This study
ΔclpP::Cm	Hfr Cavalli	This study
ΔclpX::Cm	Hfr Cavalli	This study
ΔcsdA::Cm	Hfr Cavalli	This study
ΔcsdE::Cm	Hfr Cavalli	This study
ΔcspC::Cm	Hfr Cavalli	This study
ΔcspD::Cm	Hfr Cavalli	This study
ΔcysI::Cm	Hfr Cavalli	This study
ΔcysJ::Cm	Hfr Cavalli	This study
ΔdadX::Cm	Hfr Cavalli	This study
ΔddlA::Cm	Hfr Cavalli	This study
ΔdegP::Cm	Hfr Cavalli	This study
ΔdgoK::Cm	Hfr Cavalli	This study
ΔdipZ::Cm	Hfr Cavalli	This study
ΔdsbC::Cm	Hfr Cavalli	This study
Δefp::Cm	Hfr Cavalli	This study
ΔexbB::Cm	Hfr Cavalli	This study
Δfdx::Cm	Hfr Cavalli	This study
ΔfkpB::Cm	Hfr Cavalli	This study
ΔfliA::Cm	Hfr Cavalli	This study
ΔfliP::Cm	Hfr Cavalli	This study
ΔfucO::Cm	Hfr Cavalli	This study
ΔgdhA::Cm	Hfr Cavalli	This study
ΔgltB::Cm	Hfr Cavalli	This study
ΔgltD::Cm	Hfr Cavalli	This study
ΔglyA::Cm	Hfr Cavalli	This study
ΔgntY::Cm	Hfr Cavalli	This study
ΔgreA::Cm	Hfr Cavalli	This study
ΔgreB::Cm	Hfr Cavalli	This study
ΔgrxD::Cm	Hfr Cavalli	This study
ΔgsiA::Cm	Hfr Cavalli	This study
ΔhepA::Cm	Hfr Cavalli	This study
ΔhscA::Cm	Hfr Cavalli	This study
ΔhscB::Cm	Hfr Cavalli	This study
ΔhslR::Cm	Hfr Cavalli	This study
ΔhslU::Cm	Hfr Cavalli	This study
ΔhslV::Cm	Hfr Cavalli	This study
ΔhtpG::Cm	Hfr Cavalli	This study
ΔhtrC::Cm	Hfr Cavalli	This study
ΔhybO::Cm	Hfr Cavalli	This study
ΔhyfE::Cm	Hfr Cavalli	This study
ΔibpA::Cm	Hfr Cavalli	This study
ΔibpB::Cm	Hfr Cavalli	This study
ΔidnD::Cm	Hfr Cavalli	This study
ΔilvE::Cm	Hfr Cavalli	This study
ΔiscA::Cm	Hfr Cavalli	This study
ΔiscR::Cm	Hfr Cavalli	This study
ΔiscS::Cm	Hfr Cavalli	This study
ΔiscU::Cm	Hfr Cavalli	This study
ΔlivG::Cm	Hfr Cavalli	This study
ΔlysS::Cm	Hfr Cavalli	This study
ΔmalQ::Cm	Hfr Cavalli	This study
ΔmanY::Cm	Hfr Cavalli	This study
Δmdh::Cm	Hfr Cavalli	This study
ΔmetL::Cm	Hfr Cavalli	This study
Δmfd::Cm	Hfr Cavalli	This study
ΔmrdA::Cm	Hfr Cavalli	This study
ΔmurA::Cm	Hfr Cavalli	This study
ΔmutT::Cm	Hfr Cavalli	This study
ΔnapA::Cm	Hfr Cavalli	This study
ΔnarW::Cm	Hfr Cavalli	This study
ΔnrdE::Cm	Hfr Cavalli	This study
ΔnudB::Cm	Hfr Cavalli	This study
ΔompA::Cm	Hfr Cavalli	This study
ΔoppA::Cm	Hfr Cavalli	This study
ΔosmF::Cm	Hfr Cavalli	This study
ΔpaaI::Cm	Hfr Cavalli	This study
ΔphnD::Cm	Hfr Cavalli	This study
ΔpotG::Cm	Hfr Cavalli	This study
ΔppdB::Cm	Hfr Cavalli	This study
ΔppiA::Cm	Hfr Cavalli	This study
ΔppiC::Cm	Hfr Cavalli	This study
ΔpspA::Cm	Hfr Cavalli	This study
ΔpspB::Cm	Hfr Cavalli	This study
ΔpspC::Cm	Hfr Cavalli	This study
ΔpspE::Cm	Hfr Cavalli	This study
ΔpspF::Cm	Hfr Cavalli	This study
ΔravA::Cm	Hfr Cavalli	This study
ΔravA::Cm	Hfr Cavalli	This study
ΔravAviaA::Cm	Hfr Cavalli	This study
ΔrbbA::Cm	Hfr Cavalli	This study
ΔrbsA::Cm	Hfr Cavalli	This study
ΔrecA::Cm	Hfr Cavalli	This study
ΔrecB::Cm	Hfr Cavalli	This study
ΔrecC::Cm	Hfr Cavalli	This study
ΔrecD::Cm	Hfr Cavalli	This study
ΔrhaM::Cm	Hfr Cavalli	This study
Δrof::Cm	Hfr Cavalli	This study
ΔrpoH::Cm	Hfr Cavalli	This study
ΔrpoN::Cm	Hfr Cavalli	This study
ΔrpoS::Cm	Hfr Cavalli	This study
ΔrpoZ::Cm	Hfr Cavalli	This study
ΔrsgA::Cm	Hfr Cavalli	This study
ΔsfcA::Cm	Hfr Cavalli	This study
ΔsgbH::Cm	Hfr Cavalli	This study
ΔspeE::Cm	Hfr Cavalli	This study
ΔsspB::Cm	Hfr Cavalli	This study
ΔsufA::Cm	Hfr Cavalli	This study
ΔsufB::Cm	Hfr Cavalli	This study
ΔsufC::Cm	Hfr Cavalli	This study
ΔsufD::Cm	Hfr Cavalli	This study
ΔsufE::Cm	Hfr Cavalli	This study
ΔsufS::Cm	Hfr Cavalli	This study
ΔthiM::Cm	Hfr Cavalli	This study
ΔthrA::Cm	Hfr Cavalli	This study
ΔthrC::Cm	Hfr Cavalli	This study
Δtig::Cm	Hfr Cavalli	This study
ΔttdB::Cm	Hfr Cavalli	This study
ΔviaA::Cm	Hfr Cavalli	This study
ΔxdhB::Cm	Hfr Cavalli	This study
ΔyacL::Cm	Hfr Cavalli	This study
ΔyadE::Cm	Hfr Cavalli	This study
ΔyadR::Cm	Hfr Cavalli	This study
ΔyafP::Cm	Hfr Cavalli	This study
ΔycbX::Cm	Hfr Cavalli	This study
ΔyceG::Cm	Hfr Cavalli	This study
ΔychM::Cm	Hfr Cavalli	This study
ΔycjN::Cm	Hfr Cavalli	This study
ΔycjR::Cm	Hfr Cavalli	This study
ΔydiS::Cm	Hfr Cavalli	This study
ΔydjH::Cm	Hfr Cavalli	This study
ΔydjJ::Cm	Hfr Cavalli	This study
ΔydjX::Cm	Hfr Cavalli	This study
ΔyegD::Cm	Hfr Cavalli	This study
ΔyfbJ::Cm	Hfr Cavalli	This study
ΔyfbV::Cm	Hfr Cavalli	This study
ΔyfcE::Cm	Hfr Cavalli	This study
ΔyfiH::Cm	Hfr Cavalli	This study
ΔygbF::Cm	Hfr Cavalli	This study
ΔygbT::Cm	Hfr Cavalli	This study
ΔygcB::Cm	Hfr Cavalli	This study
ΔygcH::Cm	Hfr Cavalli	This study
ΔygcI::Cm	Hfr Cavalli	This study
ΔygcJ::Cm	Hfr Cavalli	This study
ΔygcL::Cm	Hfr Cavalli	This study
ΔygdL::Cm	Hfr Cavalli	This study
ΔygeO::Cm	Hfr Cavalli	This study
ΔygfJ::Cm	Hfr Cavalli	This study
ΔygfZ::Cm	Hfr Cavalli	This study
ΔyghD::Cm	Hfr Cavalli	This study
ΔygiT::Cm	Hfr Cavalli	This study
ΔygjD::Cm	Hfr Cavalli	This study
ΔyhcG::Cm	Hfr Cavalli	This study
ΔyhdZ::Cm	Hfr Cavalli	This study
ΔyhfT::Cm	Hfr Cavalli	This study
ΔyhjD::Cm	Hfr Cavalli	This study
ΔyieG::Cm	Hfr Cavalli	This study
ΔykgE::Cm	Hfr Cavalli	This study
ΔynjB::Cm	Hfr Cavalli	This study
ΔyraK::Cm	Hfr Cavalli	This study
ΔyraL::Cm	Hfr Cavalli	This study
ΔyrbA::Cm	Hfr Cavalli	This study
ΔytfR::Cm	Hfr Cavalli	This study
ΔiscS::Kanb	F- BW25113	Keio collection
ΔiscU::Kan	F- BW25113	Keio collection
ΔiscA::Kan	F- BW25113	Keio collection
Δfdx::Kan	F- BW25113	Keio collection
ΔhscB::Kan	F- BW25113	Keio collection
ΔhscA::Kan	F- BW25113	Keio collection
ΔyaiF::Kan	F- BW25113	Keio collection
ΔrsgA::Kan	F- BW25113	Keio collection
ΔcysB::Kan	F- BW25113	Keio collection
ΔcysI::Kan	F- BW25113	Keio collection
ΔcysJ::Kan	F- BW25113	Keio collection
ΔcysE::Kan	F- BW25113	Keio collection
ΔcysK::Kan	F- BW25113	Keio collection
ΔcysM::Kan	F- BW25113	Keio collection
ΔsufA::Kan	F- BW25113	Keio collection
ΔsufE::Kan	F- BW25113	Keio collection
ΔsufS::Kan	F- BW25113	Keio collection
ΔsufC::Kan	F- BW25113	Keio collection
ΔsufB::Kan	F- BW25113	Keio collection
ΔsufD::Kan	F- BW25113	Keio collection
ΔravAviaA-pRKNMC	BW25113	This study
ΔravAviaA-pRKISC	BW25113	This study
ΔravAviaA::cm ΔhscA::kan	F- BW25113	This study
Fdx-SPAc	DY330	This study
FhuB-SPA	DY330	This study
HscA-SPA	DY330	This study
HscB-SPA	DY330	This study
IscA-SPA	DY330	This study
IscS-SPA	DY330	This study
IscU-SPA	DY330	This study
pRKISC	-	Gift from Yasuhiro Takahashi
pRKNMC	-	Gift from Yasuhiro Takahashi
pRavA	MG1655	This study
p11	MG1655	This study
ΔyaiF::Kan	F- BW25113	This study
ΔrsgA::Kan	F- BW25113	This study
ΔyaiF::cm ΔrsgA::kan	F- BW25113	This study
pCA24Nd yaiF / ΔyaiF::Kan	F- BW25113	This study
pCA24N rsgA / ΔrsgA::Kan	F- BW25113	This study
pCA24N yaiF	pCA24N	ASKA (GFP-free) collection
pCA24N rsgA	pCA24N	ASKA (GFP-free) collection
a Cm, Chloramphenicol resistance cassette
bKan, Kanamycin resistance cassette
cSPA, sequential peptide affinity tag
dORFs cloned into the plasmid pCA24N is obtained from ASKA over expression library (Kitagawa et al., 2006)
Note: All recipient single gene deletion mutants were obtained from Keio library (Baba et al., 2006)
